# Supplementary material for: Integrative transcriptomic and metabolomic analyses provide insights into the effects of overexpression and knockout of NtLHT1 in different tissues
Source: Front Plant Sci. 2026 Feb 6;17:1663088. doi: 10.3389/fpls.2026.1663088 (PMC12920487; doi:10.3389/fpls.2026.1663088)
Supplement: Supplementary Table 1 — The primer sequences used in this study. [file Table1.xlsx]

## Sheet: Supplementary Table S1
Supplementary Table S1 Primers used in this study
Primer name	F	R	Product length (bp)
NtEF1	GCATTGCTTGCTTTCACCCTT	AACCTCCTTCACGATTTCATCATACC	114
NtLHT1	CACAACTTGGATGGGGACCA	CCAAAAGCATGCTGCCCAAG	148
IAA16	TCTTGACAGAAGTCAGATGACGAG	TCTCCGCTTCATAATCCAATCGAA	74
RAP26	ACACTTCACACACGTCCCCG	CCTCCATCAACCCCAGCTCA	120
ERF1	TTCCCTAACGAGGACGACCA	AGCGAGCAGACGCTACCATT	98
ERF3	AGCGACGGCACAGGCAC	CTTTTTCGGACTCCACGGAACC	90
ERF5	ACGTGATTGAGCAAAGGGTTAGTT	TTTGAAGGTGTCAATGGAGTTACCA	139
AB19A	CCTCTCCTCTGATGCCGCT	TGGAGTGGCTAGGCCAGAA	136
