# Supplementary material for: Integrative transcriptomic and metabolomic analyses provide insights into the effects of overexpression and knockout of NtLHT1 in different tissues
Source: Front Plant Sci. 2026 Feb 6;17:1663088. doi: 10.3389/fpls.2026.1663088 (PMC12920487; doi:10.3389/fpls.2026.1663088)
Supplement: Supplementary Table 2 — Results of metabolite quantification and annotation. [file DataSheet1.csv]

Table S2 Results of metabolite quantification and annotation
Index	Q1 (Da)	Q3 (Da)	Molecular weight (Da)	Formula	Ionization model	Compounds	ÎïÖÊ	Class I	ÎïÖÊÒ»¼¶·ÖÀà	Class II	ÎïÖÊ¶þ¼¶·ÖÀà	CAS	Level	HSR1	HSR2	HSR3	HSR4	LOSR1	LOSR2	LOSR3	LOSR4	LKSR1	LKSR2	LKSR3	LKSR4	HSS1	HSS2	HSS3	HSS4	LOSS1	LOSS2	LOSS3	LOSS4	LKSS1	LKSS2	LKSS3	LKSS4	HSL1	HSL2	HSL3	HSL4	LOSL1	LOSL2	LOSL3	LOSL4	LKSL1	LKSL2	LKSL3	LKSL4
zjgp122326	2.86E+02	1.24E+02	2.85E+02	C12H15NO7	[M+H]+	Pyridine-4-formyl-O-¦Â-D-glucopyranoside	ßÁà¤-4-¼×õ£-O-¦Â-D-ßÁà«ÆÏÌÑÌÇõ¥ÜÕ	Others	ÆäËüÀà	Others	ÆäËü	-	3	1.74E+06	2.84E+06	1.54E+06	2.38E+06	3.50E+06	4.63E+06	4.20E+06	2.47E+06	2.74E+06	2.42E+06	2.96E+06	1.87E+06	6.33E+05	8.95E+05	9.17E+05	7.71E+05	1.53E+06	1.73E+06	1.99E+06	2.40E+06	7.09E+05	8.07E+05	1.09E+06	1.41E+06	1.16E+06	2.91E+06	1.21E+06	1.87E+06	3.91E+06	4.60E+06	4.46E+06	3.25E+06	1.65E+06	1.58E+06	1.91E+06	1.99E+06
pme3011	1.04E+02	6.90E+01	1.03E+02	C4H9NO2	[M+H]+	¦Ã-Aminobutyric acid	¦Ã-°±»ù¶¡Ëá	Organic acids	ÓÐ»úËá	Organic acids	ÓÐ»úËá	1956-12-2	3	1.46E+07	1.87E+07	1.15E+07	1.46E+07	1.42E+07	1.89E+07	1.64E+07	2.23E+07	1.64E+07	2.62E+07	1.50E+07	1.40E+07	1.34E+07	8.08E+06	1.10E+07	1.09E+07	2.56E+07	2.77E+07	2.24E+07	2.71E+07	1.80E+07	2.24E+07	1.29E+07	1.76E+07	6.69E+06	7.52E+06	6.97E+06	9.06E+06	4.05E+06	7.60E+06	8.70E+06	8.22E+06	3.14E+06	1.33E+07	6.59E+06	8.46E+06
pme1178	2.84E+02	1.52E+02	2.83E+02	C10H13N5O5	[M+H]+	Guanosine	ÄñÜÕ	Nucleotides and derivatives	ºËÜÕËá¼°ÆäÑÜÉúÎï	Nucleotides and derivatives	ºËÜÕËá¼°ÆäÑÜÉúÎï	118-00-3	1	1.83E+07	3.08E+07	2.21E+07	2.20E+07	2.96E+07	3.75E+07	3.36E+07	3.68E+07	3.29E+07	3.25E+07	3.83E+07	3.65E+07	1.39E+07	2.00E+07	1.37E+07	1.11E+07	5.49E+07	5.69E+07	5.91E+07	7.00E+07	1.80E+07	2.46E+07	2.13E+07	2.51E+07	7.83E+06	1.09E+07	1.10E+07	1.17E+07	3.77E+07	5.38E+07	2.97E+07	2.14E+07	1.70E+07	1.99E+07	1.12E+07	1.51E+07
pmb0501	1.31E+02	1.14E+02	1.30E+02	C5H14N4	[M+H]+	Agmatine	ëÒ¶¡°·	Alkaloids	ÉúÎï¼î	Alkaloids	ÉúÎï¼î	306-60-5	3	7.38E+05	7.34E+05	1.10E+06	8.73E+05	1.10E+06	8.14E+05	1.38E+06	9.32E+05	8.74E+05	9.73E+05	6.83E+05	7.91E+05	6.05E+05	6.01E+05	5.07E+05	7.07E+05	8.24E+05	6.21E+05	9.96E+05	6.83E+05	5.49E+05	6.29E+05	5.71E+05	5.27E+05	5.60E+05	6.72E+05	8.32E+05	6.76E+05	5.56E+05	7.73E+05	5.99E+05	5.07E+05	6.10E+05	6.76E+05	5.80E+05	7.45E+05
mws4516	1.30E+02	8.41E+01	1.29E+02	C5H7NO3	[M+H]+	Pyroglutamic acid	L-½¹¹È°±Ëá	Amino acids and derivatives	°±»ùËá¼°ÆäÑÜÉúÎï	Amino acids and derivatives	°±»ùËá¼°ÆäÑÜÉúÎï	4042-36-8	2	2.51E+07	6.05E+07	4.74E+07	4.16E+07	5.49E+07	4.97E+07	5.20E+07	4.42E+07	5.21E+07	5.75E+07	3.84E+07	3.47E+07	2.16E+07	4.53E+07	3.74E+07	2.87E+07	2.33E+07	3.72E+07	3.06E+07	3.92E+07	2.93E+07	2.79E+07	3.58E+07	2.84E+07	4.37E+07	4.24E+07	3.38E+07	4.59E+07	7.28E+07	6.27E+07	9.03E+07	6.30E+07	6.70E+07	5.47E+07	4.82E+07	6.93E+07
MW0155263	6.40E+02	4.43E+02	6.39E+02	C30H49N5O6S2	[M+H]+	Phe-Leu-Val-Met-Met	Phe-Leu-Val-Met-Met	Amino acids and derivatives	°±»ùËá¼°ÆäÑÜÉúÎï	Amino acids and derivatives	°±»ùËá¼°ÆäÑÜÉúÎï	-	3	3.86E+06	2.84E+06	5.81E+06	1.85E+06	5.78E+06	8.31E+06	5.76E+06	4.50E+06	5.43E+06	1.43E+07	1.19E+07	8.04E+06	7.93E+06	2.14E+07	1.73E+07	1.16E+07	3.28E+06	4.85E+06	5.15E+06	6.60E+06	6.82E+06	1.48E+07	2.42E+07	1.32E+07	7.20E+07	6.15E+07	7.78E+07	7.31E+07	5.84E+07	6.17E+07	7.29E+07	5.84E+07	7.10E+07	7.36E+07	7.23E+07	7.62E+07
Zmyn004449	3.09E+02	1.71E+02	3.10E+02	C18H30O4	[M-H]-	9-Hydroxy-12-oxo-10(E),15(Z)-octadecadienoic acid	9-ôÇ»ù-12-Ñõ´ú-10(E),15(Z)-Ê®°ËÌ¼¶þÏ©Ëá	Lipids	Ö¬ÖÊ	Free fatty acids	ÓÎÀëÖ¬·¾Ëá	-	2	9.78E+05	1.21E+06	1.45E+06	9.23E+05	1.38E+06	1.53E+06	1.22E+06	8.71E+05	1.15E+06	1.19E+06	1.07E+06	1.64E+06	6.06E+04	6.11E+04	6.94E+04	5.10E+04	6.22E+04	6.86E+04	7.90E+04	6.38E+04	5.69E+04	6.68E+04	6.48E+04	5.60E+04	1.57E+04	2.22E+04	8.25E+03	1.50E+04	1.41E+04	2.19E+04	1.31E+04	8.87E+03	2.44E+04	1.07E+04	1.27E+04	1.50E+04
MW0155077	3.74E+02	2.35E+02	3.73E+02	C18H23N5O4	[M+H]+	Phe-Ala-His	±½±û°±õ£-±û°±õ£-×é°±Ëá	Amino acids and derivatives	°±»ùËá¼°ÆäÑÜÉúÎï	Amino acids and derivatives	°±»ùËá¼°ÆäÑÜÉúÎï	-	3	1.75E+05	1.76E+05	1.80E+05	1.65E+05	1.15E+05	1.15E+05	1.44E+05	9.98E+04	1.55E+05	1.51E+05	1.54E+05	1.51E+05	1.51E+06	1.22E+06	1.35E+06	1.63E+06	1.64E+06	1.16E+06	1.18E+06	1.13E+06	1.40E+06	1.45E+06	1.26E+06	1.25E+06	3.58E+06	3.15E+06	4.23E+06	4.04E+06	3.99E+06	3.92E+06	4.13E+06	4.60E+06	3.45E+06	3.49E+06	4.09E+06	3.84E+06
MWSslk154	2.77E+02	1.15E+02	2.76E+02	C12H20O7	[M+H]+	Triethyl citrate	ÄûÃÊËáÈýÒÒõ¥	Organic acids	ÓÐ»úËá	Organic acids	ÓÐ»úËá	77-93-0	3	1.14E+06	2.18E+06	8.05E+05	1.02E+06	1.35E+06	1.07E+06	1.15E+06	6.89E+05	1.24E+06	7.88E+05	1.27E+06	1.09E+06	3.54E+05	2.83E+05	4.63E+05	4.37E+05	6.72E+05	4.11E+05	4.59E+05	4.22E+05	3.83E+05	2.50E+05	3.64E+05	7.18E+05	5.05E+05	3.73E+05	5.16E+05	5.19E+05	5.78E+05	6.40E+05	4.99E+05	5.93E+05	5.47E+05	6.79E+05	6.13E+05	5.25E+05
Rfmb087	3.11E+02	2.93E+02	3.12E+02	C18H32O4	[M-H]-	9-Hydroxy-13-oxo-10-octadecenoic Acid	9-ôÇ»ù-13-Ñõ´ú-10-Ê®°ËÌ¼Ï©Ëá	Lipids	Ö¬ÖÊ	Free fatty acids	ÓÎÀëÖ¬·¾Ëá	-	3	2.10E+06	2.76E+06	2.92E+06	1.89E+06	2.30E+06	2.41E+06	2.03E+06	1.69E+06	1.96E+06	2.29E+06	2.33E+06	1.71E+06	2.97E+05	2.90E+05	2.24E+05	2.18E+05	2.19E+05	2.07E+05	1.93E+05	2.19E+05	2.05E+05	2.27E+05	2.35E+05	1.86E+05	3.05E+04	5.07E+04	2.02E+04	2.75E+04	2.49E+04	4.59E+04	2.68E+04	7.01E+03	3.61E+04	2.24E+04	2.68E+04	1.80E+04
MWStz038	6.25E+02	3.25E+02	6.24E+02	C36H36N2O8	[M+H]+	Grossamide	¿ËÂÞõ£°·	Alkaloids	ÉúÎï¼î	Phenolamine	·Ó°·	80510-06-1	1	9.52E+06	8.60E+06	1.14E+07	9.77E+06	9.72E+06	8.20E+06	9.81E+06	8.89E+06	1.00E+07	9.95E+06	8.71E+06	1.12E+07	2.17E+06	1.33E+06	1.69E+06	2.62E+06	6.06E+06	2.71E+06	3.84E+06	3.11E+06	3.17E+06	2.98E+06	2.02E+06	3.10E+06	2.84E+05	2.32E+05	2.87E+05	2.99E+05	5.32E+05	3.86E+05	4.26E+05	4.07E+05	3.62E+05	6.19E+05	3.41E+05	5.16E+05
MW0112691	1.73E+02	9.30E+01	1.74E+02	C7H10O5	[M-H]-	3,4,5-Trihydroxy-1-cyclohexene-1-carboxylic acid	3£¬4£¬5-ÈýôÇ»ù»·¼º-1-Ï©-1-ôÈËá	Organic acids	ÓÐ»úËá	Organic acids	ÓÐ»úËá	2306-23-2	3	1.13E+04	9.29E+03	1.16E+05	2.31E+04	1.24E+04	3.00E+04	4.38E+04	1.31E+04	2.40E+04	4.18E+04	3.93E+04	4.85E+04	2.01E+05	1.83E+05	1.88E+05	2.53E+05	8.06E+04	8.62E+04	1.27E+05	6.98E+04	1.91E+05	1.65E+05	1.94E+05	1.82E+05	8.01E+05	4.47E+05	1.52E+06	1.22E+06	1.68E+05	1.43E+05	5.36E+05	8.01E+05	6.57E+05	9.37E+05	9.79E+05	1.10E+06
ML10174588	2.33E+02	2.33E+02	2.34E+02	C15H22O2	[M-H]-	Confertifoline	ÃÜÒ¶ÐÁÄ¾ËØ	Terpenoids	ÝÆÀà	Sesquiterpenoids	±¶°ëÝÆ	1811-23-0	1	4.69E+06	3.74E+06	4.02E+06	3.76E+06	3.94E+06	4.61E+06	4.16E+06	3.79E+06	4.37E+06	4.46E+06	4.51E+06	5.68E+06	4.41E+06	3.72E+06	4.72E+06	4.59E+06	4.06E+06	3.91E+06	4.30E+06	4.28E+06	4.20E+06	4.57E+06	4.41E+06	4.49E+06	3.18E+06	2.96E+06	3.13E+06	3.04E+06	3.00E+06	3.50E+06	3.49E+06	3.65E+06	3.04E+06	3.36E+06	3.05E+06	2.95E+06
Qmyp101202	2.57E+02	9.51E+01	2.56E+02	C15H28O3	[M+H]+	Pterodontriol	Pterodontriol	Terpenoids	ÝÆÀà	Sesquiterpenoids	±¶°ëÝÆ	-	3	1.22E+05	7.11E+04	2.56E+05	5.49E+04	1.71E+05	1.40E+05	1.08E+05	1.05E+05	1.34E+05	3.01E+05	2.74E+05	1.62E+05	7.89E+05	1.15E+06	1.13E+06	1.09E+06	6.64E+04	3.84E+05	1.96E+05	1.06E+05	1.24E+05	2.78E+05	7.34E+05	6.54E+05	1.97E+06	1.70E+06	1.41E+06	1.94E+06	1.26E+06	8.75E+05	1.01E+06	8.71E+05	1.57E+06	1.59E+06	1.27E+06	1.36E+06
ML10181668	1.30E+02	8.41E+01	1.29E+02	C6H11NO2	[M+H]+	Cycloleucine	»·ÁÁ°±Ëá	Amino acids and derivatives	°±»ùËá¼°ÆäÑÜÉúÎï	Amino acids and derivatives	°±»ùËá¼°ÆäÑÜÉúÎï	52-52-8	1	4.09E+07	4.65E+07	3.56E+07	3.28E+07	4.55E+07	4.11E+07	4.71E+07	3.23E+07	4.31E+07	4.30E+07	3.06E+07	2.89E+07	2.15E+07	2.24E+07	2.04E+07	1.64E+07	1.94E+07	2.43E+07	2.19E+07	2.46E+07	1.87E+07	1.61E+07	1.80E+07	1.63E+07	2.92E+07	2.70E+07	1.95E+07	2.85E+07	5.53E+07	4.79E+07	6.93E+07	4.70E+07	5.00E+07	3.95E+07	3.80E+07	5.16E+07
Lmgn002555	1.73E+02	5.90E+01	1.74E+02	C8H14O4	[M-H]-	2-Propylglutaric acid	2-±û»ùÎì¶þËá	Organic acids	ÓÐ»úËá	Organic acids	ÓÐ»úËá	32806-62-5	1	1.14E+06	1.23E+06	1.04E+06	8.88E+05	1.26E+06	9.67E+05	1.43E+06	9.74E+05	9.15E+05	1.08E+06	9.98E+05	7.05E+05	2.59E+06	2.54E+06	2.99E+06	2.90E+06	2.51E+06	2.33E+06	2.75E+06	2.91E+06	2.01E+06	2.73E+06	1.89E+06	2.45E+06	2.38E+06	2.87E+06	2.75E+06	2.54E+06	2.88E+06	2.31E+06	2.82E+06	3.15E+06	2.20E+06	2.45E+06	2.41E+06	2.47E+06
Sazp011702	2.89E+02	2.15E+02	2.88E+02	C20H32O	[M+H]+	3alpha-Hydroxy-Ent-Kaurene	3alpha-Hydroxy-Ent-Kaurene	Terpenoids	ÝÆÀà	Ditepenoids	¶þÝÆ	-	1	5.70E+06	4.40E+06	8.75E+06	4.10E+06	5.12E+06	5.41E+06	7.13E+06	5.31E+06	8.31E+06	1.31E+07	1.34E+07	1.07E+07	1.40E+07	2.27E+07	2.12E+07	1.84E+07	5.85E+06	8.19E+06	1.26E+07	1.21E+07	1.41E+07	1.86E+07	2.22E+07	1.95E+07	4.18E+07	4.32E+07	3.70E+07	4.12E+07	3.25E+07	3.11E+07	3.18E+07	2.75E+07	3.66E+07	3.49E+07	3.60E+07	3.54E+07
MW0151607	5.69E+02	4.25E+02	5.10E+02	C23H34N4O9	[M+CH3COO]-	Ile-Thr-Tyr-Asp	Ile-Thr-Tyr-Asp	Amino acids and derivatives	°±»ùËá¼°ÆäÑÜÉúÎï	Amino acids and derivatives	°±»ùËá¼°ÆäÑÜÉúÎï	-	3	4.35E+03	3.34E+03	1.69E+04	3.32E+03	1.48E+04	1.76E+04	1.25E+04	7.93E+03	5.51E+03	2.86E+04	2.32E+04	1.63E+04	5.17E+04	1.42E+05	1.03E+05	6.07E+04	2.54E+04	4.55E+04	3.16E+04	5.23E+04	2.68E+04	7.00E+04	7.40E+04	5.62E+04	1.59E+05	1.41E+05	1.73E+05	1.73E+05	9.11E+04	1.13E+05	1.30E+05	8.19E+04	1.34E+05	1.75E+05	1.44E+05	1.65E+05
mws1715	2.52E+02	1.36E+02	2.51E+02	C10H13N5O3	[M+H]+	Cordycepin (3'-Deoxyadenosine)	³æ²ÝËØ(3'-ÍÑÑõÏÙÜÕ)	Nucleotides and derivatives	ºËÜÕËá¼°ÆäÑÜÉúÎï	Nucleotides and derivatives	ºËÜÕËá¼°ÆäÑÜÉúÎï	73-03-0	3	3.61E+06	1.62E+06	9.69E+05	1.70E+06	6.15E+06	3.17E+06	7.46E+06	4.45E+06	1.43E+06	1.89E+06	6.88E+05	1.10E+06	2.81E+07	2.40E+07	2.53E+07	2.25E+07	1.98E+07	2.18E+07	3.69E+07	1.51E+07	1.95E+07	1.90E+07	2.11E+07	2.88E+07	1.54E+07	1.18E+07	2.14E+07	2.60E+07	1.99E+07	5.35E+06	3.75E+07	2.35E+07	1.94E+07	1.74E+07	2.75E+07	2.14E+07
Zmyn004732	2.93E+02	1.85E+02	2.94E+02	C18H30O3	[M-H]-	2R-hydroxy-9Z,12Z,15Z-octadecatrienoic acid	2R-ôÇ»ù-9Z,12Z,15Z-Ê®°ËÌ¼ÈýÏ©Ëá	Lipids	Ö¬ÖÊ	Free fatty acids	ÓÎÀëÖ¬·¾Ëá	-	1	3.35E+06	4.51E+06	3.23E+06	2.62E+06	3.71E+06	3.98E+06	3.05E+06	2.80E+06	2.92E+06	3.12E+06	3.08E+06	3.09E+06	1.58E+05	1.73E+05	1.66E+05	1.25E+05	1.58E+05	1.86E+05	2.09E+05	2.24E+05	1.47E+05	1.45E+05	1.67E+05	1.30E+05	4.45E+04	8.75E+04	3.04E+04	4.94E+04	6.55E+04	1.05E+05	5.51E+04	2.64E+04	6.81E+04	5.25E+04	3.54E+04	5.15E+04
pmd0132	4.96E+02	1.84E+02	4.95E+02	C24H50NO7P	[M+H]+	LysoPC 16:0(2n isomer)	ÈÜÑªÁ×Ö¬õ£µ¨¼î 16:0(2nÒì¹¹)	Lipids	Ö¬ÖÊ	LPC	ÈÜÑªÁ×Ö¬õ£µ¨¼î	-	1	1.01E+07	1.90E+07	8.42E+06	1.11E+07	1.52E+07	1.18E+07	1.51E+07	1.38E+07	1.54E+07	1.62E+07	1.42E+07	1.69E+07	6.01E+06	7.01E+06	5.69E+06	4.55E+06	5.94E+06	5.91E+06	6.86E+06	1.02E+07	8.13E+06	7.60E+06	6.71E+06	5.58E+06	1.33E+06	1.99E+06	1.88E+06	1.87E+06	3.46E+06	3.68E+06	2.62E+06	3.27E+06	2.43E+06	4.33E+06	2.64E+06	2.93E+06
Hasp011675	2.89E+02	1.07E+02	2.88E+02	C20H32O	[M+H]+	12,13-Dehydrogeranylgeraniol	12,13-È¥Çâ ½Å£¶ù»ù ½Å£¶ù´¼	Terpenoids	ÝÆÀà	Monoterpenoids	±¶ÝÆ	352274-18-1	1	1.56E+06	1.23E+06	2.01E+06	1.13E+06	1.50E+06	1.64E+06	2.08E+06	1.54E+06	2.35E+06	3.32E+06	3.71E+06	2.80E+06	3.62E+06	5.02E+06	4.61E+06	4.01E+06	1.73E+06	1.82E+06	3.30E+06	2.69E+06	3.31E+06	4.31E+06	5.74E+06	4.58E+06	8.43E+06	9.45E+06	8.20E+06	8.65E+06	8.25E+06	7.89E+06	7.47E+06	5.80E+06	8.70E+06	8.90E+06	8.16E+06	8.49E+06
pma3649	1.32E+02	8.61E+01	1.31E+02	C5H9NO3	[M+H]+	5-Aminolevulinic Acid	5-°±»ùÍªÎìËá	Alkaloids	ÉúÎï¼î	Alkaloids	ÉúÎï¼î	106-60-5	3	2.45E+06	2.72E+06	2.58E+06	2.39E+06	1.64E+06	1.33E+06	1.49E+06	1.53E+06	1.49E+06	2.60E+06	1.51E+06	2.13E+06	1.45E+06	1.39E+06	3.79E+05	1.35E+06	1.00E+06	1.63E+06	1.43E+06	1.68E+06	1.18E+06	1.10E+06	1.17E+06	1.11E+06	2.91E+06	2.76E+06	2.34E+06	3.66E+06	3.58E+06	3.97E+06	3.75E+06	2.36E+06	4.02E+06	3.40E+06	2.82E+06	2.94E+06
mws0178	3.53E+02	1.91E+02	3.54E+02	C16H18O9	[M-H]-	Chlorogenic acid (3-O-Caffeoylquinic acid)*	ÂÌÔ­Ëá (3-O-¿§·Èõ£¿üÄþËá)*	Phenolic acids	·ÓËáÀà	Phenolic acids	·ÓËáÀà	327-97-9	1	1.90E+07	1.56E+07	1.07E+07	1.42E+07	1.88E+07	1.63E+07	2.18E+07	1.92E+07	1.30E+07	1.52E+07	9.11E+06	9.38E+06	3.75E+07	3.29E+07	3.80E+07	3.19E+07	1.92E+07	2.61E+07	2.86E+07	1.81E+07	3.12E+07	3.07E+07	3.65E+07	3.99E+07	1.86E+07	1.55E+07	3.04E+07	2.39E+07	8.26E+06	1.18E+07	2.07E+07	3.08E+07	1.85E+07	1.98E+07	2.27E+07	2.56E+07
MW0144709	3.02E+02	1.06E+02	3.01E+02	C12H19N3O6	[M+H]+	Ala-Pro-Asp	L-±û°±õ£-L-¸¬°±õ£-L-Ìì¶¬°±Ëá	Amino acids and derivatives	°±»ùËá¼°ÆäÑÜÉúÎï	Amino acids and derivatives	°±»ùËá¼°ÆäÑÜÉúÎï	-	3	1.50E+06	2.25E+06	2.43E+06	1.78E+06	2.35E+06	1.61E+06	2.36E+06	1.63E+06	1.63E+06	2.17E+06	1.79E+06	2.44E+06	2.88E+06	2.58E+06	2.79E+06	2.64E+06	2.67E+06	2.69E+06	2.92E+06	2.55E+06	2.87E+06	2.94E+06	2.45E+06	2.56E+06	1.71E+06	1.84E+06	1.98E+06	1.99E+06	2.63E+06	2.33E+06	2.54E+06	2.17E+06	1.80E+06	2.01E+06	1.98E+06	1.74E+06
pmb2406	5.10E+02	1.84E+02	5.09E+02	C25H52NO7P	[M+H]+	LysoPC 17:0	ÈÜÑªÁ×Ö¬õ£µ¨¼î 17:0	Lipids	Ö¬ÖÊ	LPC	ÈÜÑªÁ×Ö¬õ£µ¨¼î	50930-23-9	1	9.62E+05	1.80E+06	9.18E+05	1.25E+06	1.62E+06	1.03E+06	1.35E+06	1.35E+06	1.14E+06	1.91E+06	1.31E+06	1.64E+06	5.98E+05	7.03E+05	5.93E+05	5.20E+05	5.99E+05	8.26E+05	9.03E+05	1.28E+06	7.46E+05	7.89E+05	9.33E+05	6.65E+05	5.75E+05	8.23E+05	6.81E+05	7.45E+05	1.00E+06	1.14E+06	9.95E+05	6.27E+05	8.95E+05	1.57E+06	9.20E+05	1.17E+06
pme0014	1.48E+02	8.40E+01	1.47E+02	C5H9NO4	[M+H]+	L-Glutamic acid	L-¹È°±Ëá	Amino acids and derivatives	°±»ùËá¼°ÆäÑÜÉúÎï	Amino acids and derivatives	°±»ùËá¼°ÆäÑÜÉúÎï	56-86-0	1	1.24E+07	1.60E+07	1.83E+07	1.54E+07	2.87E+07	2.90E+07	2.80E+07	2.46E+07	2.47E+07	2.05E+07	2.61E+07	1.86E+07	3.61E+07	2.72E+07	3.27E+07	2.95E+07	4.41E+07	3.71E+07	3.83E+07	3.70E+07	3.01E+07	3.10E+07	2.59E+07	2.57E+07	4.83E+07	5.36E+07	5.02E+07	4.55E+07	7.49E+07	7.31E+07	5.93E+07	5.75E+07	7.38E+07	6.13E+07	5.71E+07	7.17E+07
Sazp003601	3.87E+02	2.07E+02	3.88E+02	C18H28O9	[M-H]-	Tuberonic acid glucoside	Tuberonic acid glucoside	Organic acids	ÓÐ»úËá	Organic acids	ÓÐ»úËá	120399-24-8	1	3.01E+05	2.20E+05	7.68E+05	4.35E+05	4.12E+05	4.72E+05	6.43E+05	4.75E+05	3.72E+05	4.23E+05	3.14E+05	4.40E+05	4.46E+05	1.21E+05	2.10E+05	6.25E+05	8.85E+06	1.95E+06	6.16E+06	1.83E+07	6.12E+05	5.32E+06	1.25E+06	7.08E+06	4.05E+04	5.75E+05	2.87E+04	5.16E+04	1.47E+05	3.80E+05	7.89E+04	6.42E+04	1.05E+05	6.53E+04	7.83E+04	6.18E+04
pme2268	1.38E+02	9.41E+01	1.37E+02	C7H7NO2	[M+H]+	Trigonelline	ºùÂ«°Í¼î	Alkaloids	ÉúÎï¼î	Pyridine alkaloids	ßÁà¤ÀàÉúÎï¼î	535-83-1	1	6.45E+05	6.08E+05	4.99E+05	6.89E+05	6.42E+05	8.47E+05	6.00E+05	7.62E+05	8.53E+05	8.94E+05	7.98E+05	7.63E+05	3.87E+06	4.71E+06	3.58E+06	2.16E+06	3.37E+06	3.86E+06	2.63E+06	4.34E+06	3.01E+06	3.56E+06	2.92E+06	3.42E+06	2.69E+07	3.52E+07	2.32E+07	2.65E+07	1.44E+07	1.82E+07	1.24E+07	6.67E+06	2.52E+07	1.97E+07	2.33E+07	2.37E+07
MW0110378	2.17E+02	8.40E+01	2.16E+02	C10H20N2O3	[M+H]+	Val-Val	çÓ°±Ëá-çÓ°±Ëá	Amino acids and derivatives	°±»ùËá¼°ÆäÑÜÉúÎï	Amino acids and derivatives	°±»ùËá¼°ÆäÑÜÉúÎï	3918-94-3	3	3.54E+06	4.22E+06	3.62E+06	3.21E+06	4.12E+06	3.32E+06	4.75E+06	3.80E+06	3.10E+06	3.39E+06	2.86E+06	2.91E+06	5.01E+05	6.30E+05	4.45E+05	5.76E+05	3.98E+06	3.56E+06	6.73E+06	7.32E+06	3.54E+05	5.66E+05	8.52E+05	3.78E+05	5.40E+07	3.87E+07	5.61E+07	4.43E+07	4.31E+07	4.16E+07	4.41E+07	4.13E+07	3.74E+07	4.55E+07	4.40E+07	4.16E+07
Zmhn002301	3.25E+02	1.63E+02	3.26E+02	C15H18O8	[M-H]-	p-Coumaric acid-4-O-glucoside	¶ÔÏã¶¹Ëá-4-O-ÆÏÌÑÌÇÜÕ	Phenolic acids	·ÓËáÀà	Phenolic acids	·ÓËáÀà	117405-48-8	1	1.08E+06	1.21E+06	1.40E+06	1.23E+06	1.63E+06	1.22E+06	1.44E+06	1.51E+06	1.11E+06	1.36E+06	1.72E+06	1.54E+06	3.30E+06	2.78E+06	2.58E+06	3.75E+06	5.57E+06	2.77E+06	2.76E+06	2.97E+06	3.42E+06	2.60E+06	3.47E+06	1.82E+06	1.98E+07	2.32E+07	1.17E+07	1.41E+07	3.09E+07	2.84E+07	1.63E+07	1.28E+07	2.22E+07	1.67E+07	1.73E+07	1.77E+07
MWS04447	1.30E+02	7.01E+01	1.29E+02	C6H11NO2	[M+H]+	Homoproline	¸ß¸¬°±Ëá	Amino acids and derivatives	°±»ùËá¼°ÆäÑÜÉúÎï	Amino acids and derivatives	°±»ùËá¼°ÆäÑÜÉúÎï	56879-46-0	2	1.58E+06	1.54E+06	1.44E+06	1.26E+06	1.40E+06	1.37E+06	1.22E+06	1.96E+06	1.09E+06	1.45E+06	9.91E+05	1.25E+06	6.17E+06	5.72E+06	5.36E+06	3.54E+06	3.81E+06	4.81E+06	3.66E+06	4.93E+06	3.29E+06	4.89E+06	3.98E+06	5.33E+06	5.06E+07	4.37E+07	1.81E+07	4.78E+07	4.99E+07	3.00E+07	4.40E+07	8.50E+06	4.22E+07	2.88E+07	3.18E+07	3.40E+07
pmb0876	4.54E+02	3.13E+02	4.53E+02	C21H44NO7P	[M+H]+	LysoPE 16:0	ÈÜÑªÁ×Ö¬õ£ÒÒ´¼°· 16:0	Lipids	Ö¬ÖÊ	LPE	ÈÜÑªÁ×Ö¬õ£ÒÒ´¼°·	53862-35-4	1	1.63E+07	2.78E+07	1.51E+07	1.73E+07	2.68E+07	2.17E+07	2.60E+07	2.92E+07	2.73E+07	2.76E+07	2.58E+07	2.42E+07	7.86E+06	7.46E+06	6.45E+06	6.04E+06	9.58E+06	9.10E+06	8.12E+06	1.26E+07	1.13E+07	1.11E+07	1.01E+07	8.75E+06	1.72E+06	2.13E+06	2.42E+06	2.58E+06	3.95E+06	4.67E+06	3.75E+06	4.80E+06	7.05E+06	5.74E+06	3.10E+06	3.82E+06
MW0153595	5.49E+02	5.17E+02	5.48E+02	C22H40N6O8S	[M+H]+	Met-Leu-Gly-Gln-Thr	Met-Leu-Gly-Gln-Thr	Amino acids and derivatives	°±»ùËá¼°ÆäÑÜÉúÎï	Amino acids and derivatives	°±»ùËá¼°ÆäÑÜÉúÎï	-	3	9.00E+00	9.00E+00	9.00E+00	9.00E+00	4.90E+03	1.17E+04	1.04E+04	6.44E+03	2.47E+04	6.87E+03	9.14E+03	6.85E+03	4.90E+04	7.63E+04	7.77E+04	8.81E+04	6.74E+04	5.11E+04	3.69E+04	5.30E+04	5.26E+04	6.34E+04	9.95E+04	7.34E+04	5.23E+05	2.84E+05	9.07E+05	5.29E+05	3.47E+05	2.82E+05	3.48E+05	1.27E+06	4.81E+05	5.24E+05	6.45E+05	7.31E+05
pmb0818	2.06E+02	1.45E+02	2.05E+02	C11H11NO3	[M+H]+	Methoxyindoleacetic acid	¼×Ñõ»ùßÅßáÒÒËá	Alkaloids	ÉúÎï¼î	Plumerane	ßÅßáÀàÉúÎï¼î	3471-31-6	3	2.18E+06	2.26E+06	2.68E+06	2.13E+06	1.19E+06	6.82E+05	1.31E+06	1.11E+06	7.00E+05	1.92E+06	7.05E+05	2.54E+06	1.09E+06	1.56E+06	1.57E+06	1.16E+06	3.74E+05	4.09E+05	3.85E+05	5.55E+05	4.69E+05	4.88E+05	7.08E+05	5.46E+05	6.93E+06	7.34E+06	7.20E+06	8.04E+06	2.86E+06	3.40E+06	3.34E+06	2.19E+06	3.80E+06	2.98E+06	3.53E+06	3.77E+06
Lmhp009890	5.46E+02	1.84E+02	5.45E+02	C28H52NO7P	[M+H]+	LysoPC 20:3	ÈÜÑªÁ×Ö¬õ£µ¨¼î 20:3	Lipids	Ö¬ÖÊ	LPC	ÈÜÑªÁ×Ö¬õ£µ¨¼î	1199257-41-4	3	4.00E+05	5.57E+05	5.49E+05	4.28E+05	9.01E+05	8.52E+05	9.05E+05	1.04E+06	7.73E+05	6.95E+05	6.88E+05	5.99E+05	2.57E+04	3.23E+04	2.92E+04	2.35E+04	8.51E+04	9.56E+04	8.19E+04	1.17E+05	6.10E+04	5.67E+04	5.50E+04	4.91E+04	4.70E+04	9.49E+04	4.71E+04	5.35E+04	6.94E+04	1.16E+05	6.04E+04	4.86E+04	5.70E+04	1.35E+05	4.49E+04	7.50E+04
MWS0933	1.70E+02	1.24E+02	1.69E+02	C7H11N3O2	[M+H]+	1-Methylhistidine	1-¼×»ù×é°±Ëá	Amino acids and derivatives	°±»ùËá¼°ÆäÑÜÉúÎï	Amino acids and derivatives	°±»ùËá¼°ÆäÑÜÉúÎï	332-80-9	3	1.24E+05	7.43E+04	6.93E+04	1.33E+05	1.13E+05	1.04E+05	1.10E+05	9.53E+04	7.09E+04	8.64E+04	4.95E+04	4.59E+04	8.48E+04	4.58E+04	9.50E+04	4.34E+04	3.63E+04	3.59E+04	2.92E+04	4.08E+04	3.72E+04	4.97E+04	4.20E+04	4.30E+04	1.66E+05	1.62E+05	1.93E+05	1.79E+05	1.68E+05	1.83E+05	2.11E+05	2.09E+05	1.68E+05	1.91E+05	1.86E+05	2.32E+05
pmb2804	3.11E+02	1.71E+02	3.12E+02	C18H32O4	[M-H]-	13S-Hydroperoxy-9Z,11E-octadecadienoic acid	13-Çâ¹ýÑõ»¯-9,11-Ê®°ËÌ¼¶þÏ©Ëá	Lipids	Ö¬ÖÊ	Free fatty acids	ÓÎÀëÖ¬·¾Ëá	33964-75-9	3	2.32E+06	2.94E+06	2.74E+06	1.79E+06	3.02E+06	2.71E+06	2.51E+06	1.93E+06	1.99E+06	2.66E+06	2.10E+06	2.18E+06	1.71E+05	1.89E+05	1.72E+05	1.49E+05	1.85E+05	1.91E+05	1.97E+05	2.12E+05	1.64E+05	1.79E+05	1.61E+05	1.47E+05	5.87E+04	9.65E+04	2.79E+04	5.27E+04	4.68E+04	7.78E+04	4.81E+04	2.31E+04	8.12E+04	3.36E+04	3.85E+04	4.92E+04
Zbzp002227	2.65E+02	1.45E+02	2.64E+02	C14H20N2O3	[M+H]+	N-Feruloylputrescine	°¢Îºõ£¸¯°·	Alkaloids	ÉúÎï¼î	Phenolamine	·Ó°·	501-13-3	3	7.75E+05	7.83E+05	1.45E+06	4.46E+05	1.08E+06	5.79E+05	9.43E+05	2.55E+05	4.70E+05	1.29E+06	4.60E+05	5.47E+05	9.99E+05	6.33E+05	9.20E+05	1.30E+06	1.76E+06	1.08E+06	4.03E+06	1.73E+06	2.56E+06	1.40E+06	1.19E+06	1.38E+06	7.04E+06	5.31E+06	4.36E+06	7.14E+06	6.19E+06	5.21E+06	9.14E+06	5.64E+06	5.73E+06	5.56E+06	8.62E+06	6.53E+06
pme3961	2.52E+02	1.36E+02	2.51E+02	C10H13N5O3	[M+H]+	2'-Deoxyadenosine	2'-ÍÑÑõÏÙÜÕ	Nucleotides and derivatives	ºËÜÕËá¼°ÆäÑÜÉúÎï	Nucleotides and derivatives	ºËÜÕËá¼°ÆäÑÜÉúÎï	958-09-8	1	8.70E+05	1.38E+06	7.74E+05	1.33E+06	1.76E+06	2.42E+06	1.57E+06	1.85E+06	1.97E+06	1.74E+06	2.32E+06	1.92E+06	2.52E+06	1.83E+06	1.21E+06	1.62E+06	4.65E+06	5.23E+06	4.99E+06	7.24E+06	2.58E+06	3.14E+06	2.30E+06	2.86E+06	7.42E+05	1.11E+06	8.93E+05	1.18E+06	4.75E+06	5.62E+06	3.82E+06	2.85E+06	1.40E+06	1.91E+06	1.17E+06	1.41E+06
Walp007043	2.74E+02	8.81E+01	2.73E+02	C16H35NO2	[M+H]+	2-Aminohexadecane-1,4-diol	2-°±»ùÊ®ÁùÍé-1,4-¶þ´¼	Lipids	Ö¬ÖÊ	Sphingolipids	ÇÊÖ¬	-	2	2.96E+06	2.32E+06	2.37E+06	2.68E+06	2.16E+06	2.67E+06	2.36E+06	2.79E+06	2.32E+06	2.23E+06	2.60E+06	2.38E+06	2.66E+06	2.62E+06	2.45E+06	2.19E+06	2.28E+06	2.30E+06	2.60E+06	2.42E+06	2.41E+06	2.23E+06	2.49E+06	2.52E+06	2.06E+06	1.98E+06	2.44E+06	2.25E+06	2.49E+06	2.33E+06	2.21E+06	2.33E+06	1.84E+06	2.33E+06	2.17E+06	2.09E+06
pme1738	1.38E+02	9.41E+01	1.37E+02	C7H9N2O	[M+H]+	3-Carbamyl-1-methylpyridinium;(1-Methylnicotinamide)	3-°±»ù¼×õ£-1-¼×»ùÑõ»¯ßÁà¤	Alkaloids	ÉúÎï¼î	Pyridine alkaloids	ßÁà¤ÀàÉúÎï¼î	1005-24-9	3	6.04E+05	6.48E+05	4.87E+05	5.84E+05	6.01E+05	8.23E+05	5.35E+05	6.78E+05	7.75E+05	7.93E+05	6.77E+05	7.06E+05	3.28E+06	3.86E+06	3.24E+06	1.96E+06	3.10E+06	3.39E+06	2.34E+06	3.85E+06	2.41E+06	3.24E+06	2.56E+06	2.90E+06	2.27E+07	3.06E+07	1.91E+07	2.23E+07	1.17E+07	1.60E+07	1.12E+07	5.60E+06	2.06E+07	1.63E+07	2.02E+07	2.07E+07
Lmyn007883	2.87E+02	2.87E+02	2.88E+02	C16H32O4	[M-H]-	9,16-Dihydroxypalmitic acid	9,16-¶þôÇ»ù×ØéµËá	Lipids	Ö¬ÖÊ	Free fatty acids	ÓÎÀëÖ¬·¾Ëá	38076-49-2	2	3.97E+04	3.42E+04	4.50E+04	4.12E+04	2.33E+04	2.32E+04	3.30E+04	3.27E+04	3.77E+04	4.86E+04	3.59E+04	5.70E+04	9.62E+04	1.15E+05	9.20E+04	1.11E+05	4.29E+04	5.96E+04	5.16E+04	5.36E+04	1.07E+05	6.96E+04	1.71E+05	5.66E+04	5.96E+05	5.61E+05	6.72E+05	5.55E+05	6.32E+05	4.24E+05	5.79E+05	5.75E+05	4.74E+05	2.86E+05	5.65E+05	4.70E+05
Hmjp005556	2.84E+02	1.47E+02	2.83E+02	C17H17NO3	[M+H]+	(2E)-3-(4-Hydroxyphenyl)-N-[2-(4-hydroxyphenyl)ethyl]-2-propenamide	(2E)-3-(4-ôÇ»ù±½»ù)-N-[2-(4-ôÇ»ù±½»ù)ÒÒ»ù]-2-±ûÏ©õ£°·	Alkaloids	ÉúÎï¼î	Alkaloids	ÉúÎï¼î	-	3	2.05E+07	1.69E+07	2.36E+07	2.98E+07	3.15E+07	2.70E+07	2.52E+07	3.30E+07	2.10E+07	3.29E+07	1.66E+07	2.41E+07	3.13E+07	1.56E+07	1.88E+07	2.80E+07	5.51E+07	3.41E+07	3.74E+07	3.44E+07	3.57E+07	3.65E+07	2.47E+07	2.71E+07	2.27E+06	2.30E+06	3.80E+06	4.58E+06	4.45E+06	5.85E+06	2.07E+06	3.36E+06	3.42E+06	5.05E+06	2.61E+06	3.15E+06
MW0151136	4.20E+02	1.33E+02	4.19E+02	C19H25N5O6	[M+H]+	His-Tyr-Thr	L-×é°±Ëá-L-ÀÒ°±Ëá-L-ËÕ°±Ëá	Amino acids and derivatives	°±»ùËá¼°ÆäÑÜÉúÎï	Amino acids and derivatives	°±»ùËá¼°ÆäÑÜÉúÎï	-	3	1.87E+07	2.03E+07	1.75E+07	1.52E+07	1.74E+07	1.51E+07	1.81E+07	1.47E+07	1.92E+07	2.17E+07	1.53E+07	2.22E+07	2.71E+06	2.78E+06	2.52E+06	3.13E+06	3.88E+06	2.67E+06	3.96E+06	2.94E+06	3.32E+06	2.75E+06	4.22E+06	2.49E+06	9.04E+06	1.17E+07	1.07E+07	1.00E+07	8.08E+06	7.78E+06	7.22E+06	5.40E+06	1.06E+07	9.53E+06	9.51E+06	9.27E+06
MWSmce584	1.38E+02	7.70E+01	1.37E+02	C8H11NO	[M+H]+	L-Tyramine	L-ÀÒ°·	Alkaloids	ÉúÎï¼î	Alkaloids	ÉúÎï¼î	51-67-2	2	1.30E+07	8.60E+06	1.33E+07	1.32E+07	9.88E+06	1.02E+07	9.00E+06	9.35E+06	1.45E+07	8.55E+06	6.82E+06	1.46E+07	8.95E+06	9.04E+06	1.02E+07	1.16E+07	2.74E+07	1.90E+07	1.47E+07	2.61E+07	1.05E+07	1.30E+07	1.13E+07	1.39E+07	2.49E+06	4.82E+06	2.81E+06	3.06E+06	1.93E+06	2.61E+06	1.70E+06	1.62E+06	2.40E+06	2.54E+06	1.83E+06	2.45E+06
Smcp001137	1.88E+02	1.18E+02	1.87E+02	C11H9NO2	[M+H]+	naphthisoxazol A	naphthisoxazol A	Alkaloids	ÉúÎï¼î	Alkaloids	ÉúÎï¼î	-	1	3.32E+07	3.33E+07	3.84E+07	2.94E+07	1.75E+07	1.10E+07	2.25E+07	1.76E+07	1.18E+07	3.00E+07	1.17E+07	3.94E+07	1.98E+07	2.38E+07	2.26E+07	2.04E+07	6.44E+06	6.53E+06	6.32E+06	8.81E+06	7.91E+06	8.08E+06	1.25E+07	9.15E+06	7.39E+07	7.55E+07	7.33E+07	8.00E+07	3.98E+07	5.10E+07	4.94E+07	3.35E+07	5.58E+07	4.54E+07	5.31E+07	5.36E+07
pmf0470	1.32E+02	8.61E+01	1.31E+02	C5H9NO3	[M+H]+	cis-4-Hydroxy-D-proline	Ë³Ê½-4-ôÇ»ù-D-¸¬°±Ëá	Amino acids and derivatives	°±»ùËá¼°ÆäÑÜÉúÎï	Amino acids and derivatives	°±»ùËá¼°ÆäÑÜÉúÎï	2584-71-6	3	2.46E+07	2.95E+07	2.60E+07	2.23E+07	1.82E+07	1.37E+07	1.70E+07	7.04E+06	1.43E+07	2.72E+07	1.41E+07	2.13E+07	1.47E+07	1.80E+07	1.62E+07	1.68E+07	1.81E+06	1.64E+07	1.41E+07	1.95E+07	1.26E+07	1.25E+07	1.37E+07	1.34E+07	3.35E+07	3.33E+07	2.97E+07	4.16E+07	4.01E+07	3.98E+07	3.91E+07	2.47E+07	4.22E+07	3.67E+07	2.79E+07	3.58E+07
pme0193	1.47E+02	8.40E+01	1.46E+02	C5H10N2O3	[M+H]+	L-Glutamine	L-¹È°±õ£°·	Amino acids and derivatives	°±»ùËá¼°ÆäÑÜÉúÎï	Amino acids and derivatives	°±»ùËá¼°ÆäÑÜÉúÎï	56-85-9	1	4.53E+06	4.71E+06	3.76E+06	3.36E+06	1.29E+06	3.98E+06	4.38E+06	3.16E+06	4.64E+06	4.49E+06	3.10E+06	2.72E+06	2.25E+06	2.47E+06	1.90E+06	1.51E+06	1.65E+06	2.10E+06	1.72E+06	2.30E+06	1.92E+06	1.52E+06	2.00E+06	1.55E+06	3.02E+06	2.45E+06	2.01E+06	3.01E+06	5.19E+06	4.42E+06	7.02E+06	4.47E+06	4.94E+06	3.95E+06	3.79E+06	5.03E+06
Lmbn000198	1.33E+02	7.10E+01	1.34E+02	C4H6O5	[M-H]-	3-Dehydro-L-Threonic Acid	3-ÍÑÇâ-L-ËÕÌÇËá	Others	ÆäËüÀà	Saccharides	ÌÇÀà	-	1	5.56E+07	5.42E+07	6.22E+07	4.57E+07	3.34E+07	3.37E+07	4.22E+07	3.42E+07	4.47E+07	4.94E+07	5.02E+07	4.63E+07	1.06E+08	1.05E+08	1.12E+08	1.03E+08	7.82E+07	8.55E+07	7.19E+07	7.52E+07	9.05E+07	9.55E+07	1.07E+08	8.90E+07	9.19E+07	9.63E+07	9.22E+07	8.36E+07	7.70E+07	8.09E+07	7.49E+07	8.65E+07	7.00E+07	8.98E+07	7.23E+07	8.65E+07
pme1654	2.09E+02	5.90E+01	2.10E+02	C12H18O3	[M-H]-	Jasmonic acid	ÜÔÀòËá	Organic acids	ÓÐ»úËá	Organic acids	ÓÐ»úËá	77026-92-7	3	5.38E+05	6.92E+05	1.23E+06	5.77E+05	4.59E+05	3.10E+05	3.09E+05	3.78E+05	4.04E+05	3.90E+05	2.63E+05	3.81E+05	1.93E+06	2.98E+05	5.42E+05	4.84E+05	4.83E+05	4.05E+05	6.99E+04	5.84E+05	9.03E+04	2.39E+05	6.10E+04	1.41E+05	3.14E+04	8.17E+04	2.03E+04	2.53E+04	1.09E+04	1.19E+04	8.84E+03	8.16E+03	8.41E+03	1.02E+04	8.66E+03	5.04E+03
Zaln004082	3.35E+02	1.79E+02	3.36E+02	C16H16O8	[M-H]-	3-O-caffeoylshikimic acid*	3-O-¿§·Èõ£Ã§²ÝËá*	Phenolic acids	·ÓËáÀà	Phenolic acids	·ÓËáÀà	-	1	8.95E+05	4.65E+05	3.37E+05	4.49E+05	6.43E+05	7.29E+05	8.71E+05	4.59E+05	3.20E+05	7.50E+05	4.06E+05	4.19E+05	3.29E+07	3.14E+07	2.83E+07	2.32E+07	9.07E+06	1.78E+07	1.06E+07	1.73E+07	1.62E+07	1.83E+07	1.98E+07	1.65E+07	4.93E+06	5.35E+06	5.82E+06	7.18E+06	1.98E+06	1.78E+06	4.42E+06	2.83E+06	2.44E+06	4.28E+06	4.63E+06	3.44E+06
Zaln004057	3.35E+02	1.79E+02	3.36E+02	C16H16O8	[M-H]-	4-caffeoylshikimic acid*	4-¿§·Èõ£Ã§²ÝËá*	Phenolic acids	·ÓËáÀà	Phenolic acids	·ÓËáÀà	-	1	8.95E+05	4.65E+05	3.37E+05	4.49E+05	6.43E+05	7.29E+05	8.71E+05	4.59E+05	3.20E+05	7.50E+05	4.06E+05	4.19E+05	3.29E+07	3.14E+07	2.83E+07	2.32E+07	9.07E+06	1.78E+07	1.06E+07	1.73E+07	1.62E+07	1.83E+07	1.98E+07	1.65E+07	4.93E+06	5.35E+06	5.82E+06	7.18E+06	1.98E+06	1.78E+06	4.42E+06	2.83E+06	2.44E+06	4.28E+06	4.63E+06	3.44E+06
MWS00327g	1.06E+02	6.00E+01	1.05E+02	C3H7NO3	[M+H]+	L-Isoserine	L-ÒìË¿°±Ëá	Amino acids and derivatives	°±»ùËá¼°ÆäÑÜÉúÎï	Amino acids and derivatives	°±»ùËá¼°ÆäÑÜÉúÎï	632-13-3	2	1.42E+06	1.69E+06	1.49E+06	1.68E+06	1.91E+06	2.57E+06	2.19E+06	2.20E+06	1.77E+06	9.69E+05	1.92E+06	1.64E+06	3.19E+06	2.95E+06	2.71E+06	3.07E+06	3.83E+06	3.74E+06	3.81E+06	4.03E+06	2.96E+06	2.47E+06	2.89E+06	2.40E+06	1.09E+07	1.04E+07	9.54E+06	1.31E+07	9.36E+06	1.23E+07	1.04E+07	8.60E+06	1.07E+07	8.31E+06	8.88E+06	9.92E+06
MW0151553	5.64E+02	5.04E+02	5.05E+02	C26H43N5O5	[M+CH3COO]-	Ile-Phe-Val-Lys	Ile-Phe-Val-Lys	Amino acids and derivatives	°±»ùËá¼°ÆäÑÜÉúÎï	Amino acids and derivatives	°±»ùËá¼°ÆäÑÜÉúÎï	-	3	1.27E+05	1.57E+05	1.28E+05	1.37E+05	2.32E+05	2.38E+05	2.11E+05	2.14E+05	1.97E+05	2.19E+05	1.72E+05	1.51E+05	2.26E+04	2.41E+04	2.60E+04	1.73E+04	5.78E+04	6.82E+04	4.51E+04	7.52E+04	4.05E+04	4.58E+04	4.41E+04	4.21E+04	1.11E+04	1.75E+04	9.59E+03	1.35E+04	1.72E+04	3.54E+04	1.63E+04	1.85E+04	1.33E+04	3.25E+04	1.20E+04	2.00E+04
Qagp003587	2.19E+02	1.31E+02	2.18E+02	C13H18N2O	[M+H]+	N-Monocinnamoylputrescine	N-µ¥Èâ¹ðõ£»ù¸¯°·	Alkaloids	ÉúÎï¼î	Phenolamine	·Ó°·	-	2	1.88E+07	1.52E+07	2.47E+07	2.27E+07	2.51E+07	1.87E+07	2.34E+07	1.94E+07	1.86E+07	2.04E+07	1.56E+07	2.00E+07	5.01E+07	5.47E+07	6.14E+07	5.56E+07	5.16E+07	6.44E+07	5.87E+07	5.97E+07	5.02E+07	5.22E+07	4.08E+07	4.87E+07	8.91E+07	2.28E+08	6.00E+07	1.01E+08	9.03E+07	6.36E+07	5.62E+07	3.41E+07	1.13E+08	8.30E+07	7.58E+07	7.46E+07
zjgp122320	1.63E+02	8.90E+01	1.62E+02	C9H6O3	[M+H]+	6-hydroxycoumarin	6-ôÇ»ùÏã¶¹ËØ	Lignans and Coumarins	Ä¾Ö¬ËØºÍÏã¶¹ËØ	Coumarins	Ïã¶¹ËØ	6093-68-1	2	3.51E+06	1.98E+06	3.53E+05	1.94E+06	3.21E+06	2.21E+06	4.04E+06	2.89E+06	1.91E+06	2.46E+06	4.58E+05	1.69E+06	4.81E+07	3.38E+07	3.90E+07	4.18E+07	1.15E+07	1.53E+07	2.18E+07	9.13E+06	3.43E+07	2.95E+07	3.36E+07	4.51E+07	4.68E+06	3.24E+06	7.52E+06	1.39E+07	2.19E+06	1.01E+06	5.27E+06	4.09E+06	4.08E+06	8.77E+06	1.20E+07	1.13E+07
MWS5231	2.43E+02	1.81E+02	2.44E+02	C13H24O4	[M-H]-	Tridecanedioic acid	Ê®ÈýÌ¼¶þËá	Lipids	Ö¬ÖÊ	Free fatty acids	ÓÎÀëÖ¬·¾Ëá	505-52-2	2	7.14E+04	5.80E+04	7.56E+04	6.54E+04	8.67E+04	7.63E+04	6.18E+04	6.24E+04	7.44E+04	6.56E+04	7.20E+04	4.45E+05	6.41E+04	7.82E+04	6.89E+04	6.86E+04	7.29E+04	6.90E+04	7.43E+04	7.92E+04	6.18E+04	7.33E+04	6.22E+04	7.23E+04	8.30E+04	6.92E+04	7.12E+04	7.09E+04	7.12E+04	6.79E+04	6.70E+04	7.27E+04	6.58E+04	6.16E+04	6.42E+04	6.97E+04
MWStz070	1.82E+02	9.11E+01	1.81E+02	C9H11NO3	[M+H]+	N-(2-Hydroxy-4-methoxyphenyl)acetamide	N-(2-ôÇ»ù-4-¼×Ñõ»ù±½»ù)ÒÒõ£°·	Alkaloids	ÉúÎï¼î	Phenolamine	·Ó°·	58469-06-0	3	4.97E+06	8.20E+06	3.37E+06	5.55E+06	4.15E+06	2.72E+06	4.75E+06	4.72E+06	2.51E+06	5.28E+06	2.31E+06	5.29E+06	6.15E+06	7.32E+06	5.80E+06	5.61E+06	4.00E+06	2.85E+06	3.53E+06	3.05E+06	3.09E+06	4.04E+06	4.23E+06	4.38E+06	1.54E+07	1.20E+07	2.31E+07	1.90E+07	1.51E+07	1.30E+07	1.42E+07	7.52E+06	1.16E+07	7.97E+06	1.20E+07	2.01E+07
mws2212	1.79E+02	1.35E+02	1.80E+02	C9H8O4	[M-H]-	Caffeic acid	¿§·ÈËá	Phenolic acids	·ÓËáÀà	Phenolic acids	·ÓËáÀà	331-39-5	3	4.72E+05	3.80E+05	4.77E+05	4.03E+05	7.63E+05	6.20E+05	9.96E+05	6.51E+05	4.19E+05	6.54E+05	2.39E+05	3.70E+05	2.78E+06	1.33E+06	1.58E+06	1.58E+06	2.90E+05	3.97E+05	3.23E+05	2.12E+05	1.08E+06	9.63E+05	1.40E+06	1.49E+06	3.41E+05	1.44E+05	1.49E+06	5.87E+05	1.22E+05	1.41E+05	3.68E+05	8.28E+05	2.67E+05	3.58E+05	3.01E+05	3.59E+05
MW0157835	6.68E+02	2.05E+02	6.67E+02	C27H41N9O11	[M+H]+	Thr-Tyr-Asp-Arg-Asn	Thr-Tyr-Asp-Arg-Asn	Amino acids and derivatives	°±»ùËá¼°ÆäÑÜÉúÎï	Amino acids and derivatives	°±»ùËá¼°ÆäÑÜÉúÎï	-	3	2.18E+05	1.80E+05	3.57E+05	1.04E+05	3.39E+05	4.72E+05	4.10E+05	2.99E+05	3.36E+05	7.53E+05	7.10E+05	5.02E+05	5.08E+05	1.46E+06	1.05E+06	7.14E+05	2.49E+05	3.70E+05	4.69E+05	4.62E+05	4.81E+05	8.69E+05	1.59E+06	8.48E+05	6.67E+06	5.30E+06	7.91E+06	7.42E+06	6.04E+06	5.15E+06	7.16E+06	5.62E+06	6.92E+06	7.18E+06	7.56E+06	7.46E+06
MWSslk092	3.43E+02	3.28E+02	3.44E+02	C18H16O7	[M-H]-	Usnic acid	ËÉÂÜËá	Phenolic acids	·ÓËáÀà	Phenolic acids	·ÓËáÀà	125-46-2	1	6.32E+04	2.20E+04	1.84E+04	2.53E+05	1.49E+04	1.02E+04	1.42E+04	9.23E+03	1.24E+04	1.56E+04	3.39E+04	2.62E+04	3.99E+03	8.35E+03	5.86E+03	3.60E+03	1.96E+03	2.20E+03	4.11E+03	1.70E+03	4.08E+03	4.12E+03	4.53E+03	4.35E+03	2.34E+05	1.43E+05	5.07E+04	1.28E+05	1.34E+05	5.35E+04	6.16E+04	1.52E+05	2.58E+05	1.49E+05	4.80E+04	6.99E+04
Lmhp011549	5.50E+02	1.84E+02	5.49E+02	C28H56NO7P	[M+H]+	LysoPC 20:1	ÈÜÑªÁ×Ö¬õ£µ¨¼î 20:1	Lipids	Ö¬ÖÊ	LPC	ÈÜÑªÁ×Ö¬õ£µ¨¼î	-	1	2.47E+05	2.52E+05	2.48E+05	2.12E+05	1.34E+06	1.48E+06	1.27E+06	1.22E+06	3.96E+05	4.37E+05	3.53E+05	3.58E+05	9.57E+04	1.09E+05	9.68E+04	5.99E+04	3.13E+05	4.21E+05	2.96E+05	5.63E+05	2.64E+05	3.20E+05	2.86E+05	2.94E+05	1.74E+05	1.56E+05	2.10E+05	1.55E+05	2.05E+05	3.25E+05	1.75E+05	2.31E+05	1.25E+05	3.16E+05	1.42E+05	2.31E+05
Lmcp005089	3.13E+02	1.21E+02	3.12E+02	C18H16O5	[M+H]+	6,8-Dihydroxy-2-[2-(4-methoxyphenyl)ethyl]chromone	6,8-¶þôÇ»ù-2-[2-(4-¼×Ñõ»ù±½)ÒÒ»ù]É«Íª	Others	ÆäËüÀà	Chromone	É«ÍªÀà	-	3	1.66E+06	1.37E+06	1.84E+06	1.79E+06	1.96E+06	1.68E+06	1.91E+06	1.82E+06	1.74E+06	1.76E+06	1.71E+06	1.82E+06	6.45E+05	3.47E+05	4.57E+05	5.89E+05	1.85E+06	9.28E+05	1.42E+06	1.02E+06	8.49E+05	9.43E+05	7.05E+05	8.30E+05	5.70E+04	4.01E+04	5.61E+04	5.82E+04	7.96E+04	5.28E+04	6.42E+04	7.60E+04	5.96E+04	9.13E+04	5.74E+04	6.36E+04
pmb2319	4.82E+02	1.84E+02	4.81E+02	C23H48NO7P	[M+H]+	LysoPC 15:0	ÈÜÑªÁ×Ö¬õ£µ¨¼î 15:0	Lipids	Ö¬ÖÊ	LPC	ÈÜÑªÁ×Ö¬õ£µ¨¼î	108273-89-8	1	1.13E+06	1.84E+06	1.27E+06	1.12E+06	1.56E+06	9.90E+05	1.32E+06	1.29E+06	1.52E+06	1.92E+06	1.43E+06	1.95E+06	6.16E+05	6.13E+05	5.50E+05	5.51E+05	7.58E+05	7.46E+05	8.23E+05	1.00E+06	7.74E+05	1.11E+06	6.40E+05	6.69E+05	6.60E+04	8.93E+04	9.73E+04	9.37E+04	1.30E+05	1.95E+05	1.30E+05	1.32E+05	1.60E+05	1.81E+05	9.31E+04	1.10E+05
Wafp002146	2.34E+02	1.63E+02	2.33E+02	C13H15NO3	[M+H]+	1-Pyrrolizino-3-(3,4-Dihydroxyphenyl)-2-Propene-1-One	¿§·Èõ£ßÁ¿©Íé	Alkaloids	ÉúÎï¼î	Phenolamine	·Ó°·	-	1	1.26E+06	6.17E+05	3.90E+05	7.33E+05	1.93E+06	1.33E+06	2.49E+06	1.67E+06	5.34E+05	8.20E+05	3.15E+05	3.90E+05	9.23E+06	8.48E+06	8.48E+06	8.12E+06	7.31E+06	7.93E+06	1.09E+07	5.12E+06	7.16E+06	6.56E+06	7.45E+06	9.62E+06	4.95E+06	4.05E+06	7.01E+06	9.16E+06	6.47E+06	3.03E+06	1.16E+07	8.18E+06	6.94E+06	5.44E+06	9.07E+06	8.03E+06
Zmcp102201	2.05E+02	1.49E+02	2.04E+02	C12H12O3	[M+H]+	Senkyunolide B	Ñó´¨ÜºÄÚõ¥ B	Others	ÆäËüÀà	Lactones	ÄÚõ¥Àà»¯ºÏÎï	93236-67-0	3	3.35E+06	3.58E+06	2.98E+06	3.89E+06	4.42E+06	3.51E+06	3.15E+06	2.88E+06	3.78E+06	3.04E+06	4.00E+06	4.12E+06	4.50E+06	2.33E+06	2.29E+06	2.40E+06	2.89E+06	2.52E+06	2.92E+06	3.29E+06	3.79E+06	2.33E+06	2.30E+06	2.58E+06	2.24E+06	2.11E+06	2.43E+06	2.73E+06	3.31E+06	2.35E+06	2.28E+06	2.22E+06	2.10E+06	2.51E+06	2.56E+06	2.46E+06
MW0052880	2.87E+02	1.47E+02	2.64E+02	C17H28O2	[M+Na]+	Farnesyl acetate	È«·´Ê½Ê®°ËÍé»ùÒÒËáõ¥	Others	ÆäËüÀà	Lactones	ÄÚõ¥Àà»¯ºÏÎï	4128-17-0	3	2.90E+05	2.34E+05	6.03E+05	1.90E+05	3.51E+05	5.24E+05	6.21E+05	3.67E+05	7.28E+05	1.20E+06	1.49E+06	9.21E+05	1.93E+06	4.28E+06	3.76E+06	2.68E+06	4.36E+05	8.58E+05	1.76E+06	1.80E+06	1.90E+06	3.10E+06	4.60E+06	3.17E+06	8.89E+06	1.16E+07	1.16E+07	1.22E+07	1.14E+07	9.05E+06	9.62E+06	7.53E+06	1.13E+07	1.03E+07	9.96E+06	1.06E+07
pmb0502	2.92E+02	1.47E+02	2.91E+02	C16H25N3O2	[M+H]+	p-Coumaroylspermidine	¶ÔÏã¶¹õ£ÑÇ¾«°·	Alkaloids	ÉúÎï¼î	Phenolamine	·Ó°·	-	1	1.94E+07	1.68E+07	1.62E+07	1.99E+07	3.19E+07	2.83E+07	3.46E+07	3.20E+07	2.37E+07	3.42E+07	1.66E+07	1.84E+07	8.37E+05	7.83E+05	7.63E+05	7.63E+05	6.43E+06	7.44E+06	1.66E+07	6.50E+06	6.27E+06	2.75E+06	1.62E+06	1.83E+06	1.45E+06	1.88E+06	8.59E+05	1.45E+06	5.47E+06	3.40E+06	3.74E+06	2.28E+06	2.06E+06	1.43E+06	1.90E+06	1.57E+06
Zbdn001947	3.01E+02	1.23E+02	3.02E+02	C13H18O8	[M-H]-	Isotachioside*	ÒìËüÇÇÌÇÜÕ*	Phenolic acids	·ÓËáÀà	Phenolic acids	·ÓËáÀà	31427-08-4	1	1.02E+06	7.92E+05	1.25E+06	9.76E+05	1.50E+06	1.21E+06	1.42E+06	1.51E+06	9.11E+05	1.27E+06	9.90E+05	1.39E+06	3.06E+06	1.86E+06	1.82E+06	3.37E+06	3.06E+06	2.34E+06	2.99E+06	2.36E+06	2.78E+06	3.26E+06	2.25E+06	3.38E+06	3.92E+05	3.59E+05	4.96E+05	1.10E+05	3.88E+05	5.98E+05	5.10E+05	4.81E+05	3.57E+05	5.48E+05	4.10E+05	3.94E+05
mws0884	3.28E+02	1.34E+02	3.29E+02	C10H12N5O6P	[M-H]-	Cyclic 3',5'-Adenylic acid	»·-3',5'-ÏÙàÑßÊºËÜÕËá	Nucleotides and derivatives	ºËÜÕËá¼°ÆäÑÜÉúÎï	Nucleotides and derivatives	ºËÜÕËá¼°ÆäÑÜÉúÎï	60-92-4	1	1.93E+05	2.80E+05	1.23E+05	2.56E+05	2.37E+05	3.24E+05	3.71E+05	3.88E+05	3.69E+05	5.28E+05	4.35E+05	2.67E+05	2.12E+05	2.03E+05	1.88E+05	2.42E+05	5.10E+05	3.22E+05	3.89E+05	2.90E+05	3.19E+05	3.02E+05	3.90E+05	2.88E+05	6.18E+05	6.31E+05	7.22E+05	5.94E+05	1.23E+06	1.00E+06	1.07E+06	8.68E+05	8.87E+05	9.02E+05	7.94E+05	9.74E+05
Wagp005508	4.57E+02	2.09E+02	4.56E+02	C22H32O10	[M+H]+	3-Hydroxy-Beta-Ionone 3-(6''-Malonyl)Glucoside	3-Hydroxy-Beta-Ionone 3-(6''-Malonyl)Glucoside	Others	ÆäËüÀà	Others	ÆäËü	-	1	4.59E+05	2.39E+05	5.74E+05	4.25E+05	7.45E+05	5.63E+05	9.68E+05	4.55E+05	4.94E+05	4.60E+05	6.40E+05	3.84E+05	5.58E+06	4.16E+06	5.62E+06	5.63E+06	1.52E+07	9.37E+06	1.38E+07	1.04E+07	6.75E+06	5.75E+06	7.77E+06	5.85E+06	4.88E+06	3.64E+06	4.97E+06	4.99E+06	1.39E+07	1.21E+07	1.68E+07	1.55E+07	5.02E+06	5.67E+06	7.65E+06	7.58E+06
mws0120	2.58E+02	1.04E+02	2.57E+02	C8H20NO6P	[M+H]+	Choline Alfoscerate	¸ÊÁ×Ëáµ¨¼î GPC	Lipids	Ö¬ÖÊ	PC	Á×Ö¬õ£µ¨¼î	28319-77-9	3	3.69E+05	7.46E+05	3.81E+05	3.36E+05	4.83E+05	6.51E+05	6.37E+05	5.44E+05	8.15E+05	1.14E+06	7.21E+05	6.40E+05	1.11E+05	8.75E+04	7.16E+04	8.32E+04	1.36E+05	4.00E+04	1.13E+05	2.41E+05	8.75E+04	1.77E+05	1.19E+05	1.62E+05	1.21E+05	1.22E+05	1.18E+05	1.08E+05	7.29E+05	8.31E+05	1.06E+06	8.33E+05	5.60E+05	2.62E+05	2.39E+05	6.08E+05
Lmbn005487	3.13E+02	2.51E+02	3.14E+02	C18H34O4	[M-H]-	12,13-DHOME; (9Z)-12,13-Dihydroxyoctadec-9-enoic acid	12,13-¶þôÇ»ùÊ®°ËÍé»ù-9-Ï©Ëá	Lipids	Ö¬ÖÊ	Free fatty acids	ÓÎÀëÖ¬·¾Ëá	263399-35-5	3	2.16E+05	2.80E+05	1.65E+05	2.21E+05	1.08E+05	1.38E+05	1.28E+05	1.63E+05	1.43E+05	1.90E+05	1.55E+05	1.74E+05	2.90E+04	3.42E+04	3.63E+04	3.23E+04	2.25E+04	2.29E+04	2.43E+04	2.50E+04	2.29E+04	2.29E+04	2.98E+04	2.53E+04	7.78E+04	6.50E+04	7.07E+04	5.30E+04	6.68E+04	5.10E+04	6.18E+04	5.80E+04	4.64E+04	4.42E+04	5.34E+04	5.15E+04
MWSmce089	2.84E+02	1.47E+02	2.83E+02	C17H17NO3	[M+H]+	p-Coumaroyltyramine	¶ÔÏã¶¹õ£ÀÒ°·	Alkaloids	ÉúÎï¼î	Phenolamine	·Ó°·	36417-86-4	1	2.05E+07	1.96E+07	2.67E+07	2.86E+07	3.46E+07	2.95E+07	2.50E+07	3.43E+07	2.08E+07	3.84E+07	1.79E+07	2.48E+07	3.41E+07	1.66E+07	2.02E+07	3.10E+07	5.61E+07	3.77E+07	4.03E+07	3.95E+07	3.82E+07	3.90E+07	2.64E+07	2.81E+07	2.22E+06	2.64E+06	4.27E+06	4.97E+06	4.88E+06	6.36E+06	2.11E+06	3.91E+06	3.84E+06	5.03E+06	3.22E+06	3.09E+06
Lmhp010190	5.22E+02	1.84E+02	5.21E+02	C26H52NO7P	[M+H]+	LysoPC 18:1(2n isomer)	ÈÜÑªÁ×Ö¬õ£µ¨¼î 18:1(2nÒì¹¹)	Lipids	Ö¬ÖÊ	LPC	ÈÜÑªÁ×Ö¬õ£µ¨¼î	-	1	2.28E+07	2.72E+07	2.10E+07	2.19E+07	4.62E+07	4.16E+07	4.72E+07	3.55E+07	3.96E+07	3.82E+07	3.46E+07	2.73E+07	9.05E+06	1.12E+07	1.27E+07	6.24E+06	2.38E+07	3.11E+07	1.86E+07	3.58E+07	1.82E+07	2.03E+07	1.88E+07	1.81E+07	3.27E+06	7.84E+06	4.23E+06	5.37E+06	7.79E+06	1.89E+07	6.94E+06	5.98E+06	5.57E+06	1.21E+07	3.97E+06	7.99E+06
pmb3075	3.19E+02	1.45E+02	3.20E+02	C16H16O7	[M-H]-	3-O-p-Coumaroylshikimic acid	3-O-¶ÔÏã¶¹õ£Ã§²ÝËá	Phenolic acids	·ÓËáÀà	Phenolic acids	·ÓËáÀà	-	3	9.44E+03	9.81E+03	1.73E+04	9.96E+03	1.57E+04	8.18E+03	1.81E+04	1.57E+04	1.62E+04	1.60E+04	1.31E+04	3.15E+03	8.75E+04	1.08E+05	8.19E+04	7.86E+04	5.00E+04	4.96E+04	8.75E+04	1.37E+05	5.98E+04	8.61E+04	1.21E+05	7.08E+04	2.87E+05	9.63E+05	1.58E+05	2.46E+05	5.85E+05	2.60E+05	2.45E+05	1.03E+05	3.81E+05	3.49E+05	2.66E+05	3.01E+05
Rfmb091	2.95E+02	1.95E+02	2.96E+02	C18H32O3	[M-H]-	9S-Hydroxy-10E,12Z-octadecadienoic acid*	9S-ôÇ»ù-10E,12Z-Ê®°ËÌ¼¶þÏ©Ëá*	Lipids	Ö¬ÖÊ	Free fatty acids	ÓÎÀëÖ¬·¾Ëá	15514-85-9	1	7.71E+05	6.86E+05	5.78E+05	6.96E+05	6.77E+05	7.95E+05	5.75E+05	6.32E+05	7.05E+05	6.97E+05	6.77E+05	1.07E+06	3.31E+05	2.52E+05	3.06E+05	2.78E+05	1.78E+05	2.76E+05	2.66E+05	3.14E+05	1.86E+05	2.96E+05	2.26E+05	2.40E+05	2.56E+05	2.06E+05	1.11E+05	1.52E+05	1.68E+05	2.37E+05	1.27E+05	8.67E+04	1.97E+05	1.61E+05	1.48E+05	1.55E+05
pma0680	4.84E+02	2.20E+02	4.83E+02	C26H33N3O6	[M+H]+	N1-Caffeoyl-N10-Feruloylspermidine	N1-¿§·Èõ£-N10-°¢Îºõ£ÑÇ¾«°·	Alkaloids	ÉúÎï¼î	Phenolamine	·Ó°·	-	3	1.32E+05	5.94E+04	5.50E+04	6.06E+04	9.58E+04	1.54E+05	1.63E+05	6.30E+04	6.15E+04	6.33E+04	1.75E+04	6.52E+04	6.61E+06	4.54E+06	6.27E+06	6.66E+06	2.49E+06	3.78E+06	6.66E+06	2.77E+06	4.07E+06	5.25E+06	3.64E+06	6.86E+06	3.60E+05	5.26E+05	1.63E+06	1.45E+06	9.42E+05	6.86E+05	2.26E+06	2.41E+06	9.21E+05	9.25E+05	1.59E+06	1.21E+06
MW0146059	6.52E+02	2.05E+02	6.51E+02	C28H41N7O11	[M+H]+	Asp-Asp-Phe-Gln-Lys	Asp-Asp-Phe-Gln-Lys	Amino acids and derivatives	°±»ùËá¼°ÆäÑÜÉúÎï	Amino acids and derivatives	°±»ùËá¼°ÆäÑÜÉúÎï	-	3	4.77E+04	2.13E+04	7.75E+04	1.46E+04	5.44E+04	7.22E+04	4.90E+04	3.59E+04	6.20E+04	1.38E+05	1.21E+05	7.77E+04	1.20E+05	2.66E+05	2.25E+05	1.79E+05	3.26E+04	4.95E+04	6.05E+04	5.23E+04	7.59E+04	1.55E+05	2.13E+05	1.19E+05	1.12E+06	9.42E+05	1.15E+06	1.16E+06	5.99E+05	5.74E+05	6.36E+05	5.85E+05	1.02E+06	1.05E+06	9.17E+05	8.77E+05
Wbmp011762	2.79E+02	1.49E+02	2.78E+02	C16H22O4	[M+H]+	Dibutylphthalate*	ÁÚ±½¶þ¼×Ëá¶þ¶¡õ¥*	Organic acids	ÓÐ»úËá	Organic acids	ÓÐ»úËá	-	3	6.91E+07	2.62E+06	7.15E+07	7.80E+07	8.41E+07	2.55E+06	2.05E+06	6.26E+07	7.63E+07	6.97E+07	8.02E+07	8.25E+07	8.43E+07	1.86E+06	5.95E+07	1.88E+06	2.23E+06	6.31E+07	7.23E+07	7.76E+07	8.33E+07	1.80E+06	5.66E+07	2.01E+06	5.54E+07	5.79E+07	6.32E+07	7.44E+07	7.81E+07	5.65E+07	1.64E+06	5.71E+07	5.42E+07	6.52E+07	6.60E+07	7.18E+07
Lmxp011770	2.79E+02	1.49E+02	2.78E+02	C16H22O4	[M+H]+	Diisobutyl phthalate*	ÁÚ±½¶þ¼×Ëá¶þÒì¶¡õ¥*	Phenolic acids	·ÓËáÀà	Phenolic acids	·ÓËáÀà	84-69-5	3	6.91E+07	2.62E+06	7.15E+07	7.80E+07	8.41E+07	2.55E+06	2.05E+06	6.26E+07	7.63E+07	6.97E+07	8.02E+07	8.25E+07	8.43E+07	1.86E+06	5.95E+07	1.88E+06	2.23E+06	6.31E+07	7.23E+07	7.76E+07	8.33E+07	1.80E+06	5.66E+07	2.01E+06	5.54E+07	5.79E+07	6.32E+07	7.44E+07	7.81E+07	5.65E+07	1.64E+06	5.71E+07	5.42E+07	6.52E+07	6.60E+07	7.18E+07
pmf0174	1.57E+02	1.57E+02	1.58E+02	C10H22O	[M-H]-	1-Decanol*	1-¹ï´¼*	Others	ÆäËüÀà	Alcohol compounds	´¼Àà»¯ºÏÎï	112-30-1	3	1.63E+07	2.00E+07	1.54E+07	1.81E+07	1.53E+07	1.49E+07	1.61E+07	1.57E+07	2.03E+07	1.53E+07	2.18E+07	5.06E+07	1.02E+07	1.13E+07	1.12E+07	9.51E+06	1.05E+07	1.02E+07	1.07E+07	1.25E+07	1.01E+07	1.04E+07	1.21E+07	1.28E+07	1.22E+07	1.27E+07	1.44E+07	1.46E+07	1.79E+07	1.87E+07	1.41E+07	1.26E+07	1.74E+07	1.21E+07	1.53E+07	1.49E+07
Waln009920	5.76E+02	2.77E+02	5.77E+02	C28H52NO9P	[M-H]-	1-(2,3-dihydroxypropoxy)-3-(((2-(dimethylamino)ethoxy)(hydroxy)phosphoryl)oxy)propan-2-yl (8E,11Z,14Z)-octadeca-8,11,14-trienoate*	1-(2,3-¶þôÇ»ù±ûÑõ»ù)-3-(((2-(¶þ¼×»ù°±»ù)ÒÒÑõ»ù)(ôÇ»ù)Á×õ£»ù)Ñõ»ù)±û-2-»ù (8E,11Z,14Z)-Ê®°ËÌ¼-8,11,14-ÈýÏ©Ëá*	Lipids	Ö¬ÖÊ	LPE	ÈÜÑªÁ×Ö¬õ£ÒÒ´¼°·	-	1	2.16E+07	2.86E+07	2.08E+07	2.44E+07	3.49E+07	3.39E+07	3.62E+07	3.63E+07	3.15E+07	3.86E+07	2.74E+07	2.57E+07	3.92E+06	3.61E+06	4.67E+06	3.33E+06	1.10E+07	1.25E+07	9.59E+06	1.43E+07	7.01E+06	8.79E+06	6.68E+06	7.57E+06	1.42E+06	2.96E+06	1.64E+06	2.15E+06	3.69E+06	6.67E+06	2.81E+06	2.77E+06	2.39E+06	5.52E+06	2.42E+06	3.54E+06
pma1751	2.86E+02	1.24E+02	2.85E+02	C12H15NO7	[M+H]+	N-(beta-D-Glucosyl)nicotinate	N-ÆÏÌÑÌÇ»ùÑÌËá	Others	ÆäËüÀà	Vitamin	Î¬ÉúËØ	-	3	3.66E+06	5.45E+06	3.43E+06	3.88E+06	9.01E+06	1.12E+07	8.75E+06	5.68E+06	6.36E+06	5.87E+06	6.53E+06	3.96E+06	1.41E+06	1.97E+06	2.10E+06	1.47E+06	3.50E+06	3.88E+06	4.43E+06	5.82E+06	1.60E+06	1.68E+06	2.55E+06	1.56E+06	2.67E+06	6.24E+06	2.48E+06	4.38E+06	1.09E+07	1.09E+07	1.10E+07	7.43E+06	3.34E+06	3.58E+06	4.21E+06	3.88E+06
MWSHY0100	4.35E+02	3.03E+02	4.34E+02	C20H18O11	[M+H]+	Avicularin(Quercetin-3-O-¦Á-L-arabinofuranoside)	±âÐîÜÕ(¹ã¼ÄÉúÜÕ)	Flavonoids	»ÆÍª	Flavonols	»ÆÍª´¼	572-30-5	3	1.77E+04	7.43E+03	3.29E+04	4.51E+04	1.29E+04	1.66E+04	8.15E+03	1.72E+04	1.59E+04	1.12E+04	2.13E+03	9.39E+03	4.32E+04	1.99E+04	4.65E+04	4.86E+04	6.30E+04	7.76E+04	6.06E+04	6.10E+04	2.17E+04	3.26E+04	6.07E+04	2.19E+04	2.41E+06	2.15E+06	2.77E+06	2.65E+06	1.61E+06	1.45E+06	2.84E+06	2.72E+06	2.14E+06	2.47E+06	3.32E+06	2.80E+06
Zmxn110201	3.31E+02	1.08E+02	3.32E+02	C14H20O9	[M-H]-	2,6-Dimethoxy-4-hydroxyphenol-1-O-?-D-glucopyranoside	2,6-¶þ¼×Ñõ»ù-4-ôÇ»ù±½·Ó-1-O-¦Â-D-ßÁà«ÆÏÌÑÌÇÜÕ	Others	ÆäËüÀà	Others	ÆäËü	-	2	9.03E+05	8.05E+05	1.58E+06	1.01E+06	1.43E+06	7.73E+05	1.41E+06	1.05E+06	1.40E+06	1.18E+06	9.51E+05	1.31E+06	3.09E+05	2.74E+05	2.65E+05	3.61E+05	6.37E+05	4.39E+05	6.30E+05	4.49E+05	3.79E+05	4.01E+05	3.16E+05	3.19E+05	2.10E+05	2.85E+05	2.23E+05	2.00E+05	2.50E+05	2.96E+05	2.76E+05	2.26E+05	2.44E+05	2.59E+05	2.32E+05	2.49E+05
pme3184	3.32E+02	1.36E+02	3.31E+02	C10H14N5O6P	[M+H]+	2'-Deoxyadenosine-5'-monophosphate	2'-ÍÑÑõÏÙÜÕ-5'-µ¥Á×Ëá	Nucleotides and derivatives	ºËÜÕËá¼°ÆäÑÜÉúÎï	Nucleotides and derivatives	ºËÜÕËá¼°ÆäÑÜÉúÎï	653-63-4	3	1.06E+05	1.76E+05	1.01E+05	1.25E+05	1.96E+05	1.02E+05	1.94E+05	1.43E+05	1.36E+05	1.51E+05	1.41E+05	1.51E+05	1.23E+05	1.27E+05	1.14E+05	1.28E+05	1.98E+05	1.30E+05	1.55E+05	1.39E+05	1.36E+05	1.16E+05	1.05E+05	1.24E+05	6.28E+04	4.80E+04	9.67E+04	7.76E+04	6.24E+04	6.44E+04	8.03E+04	8.70E+04	7.42E+04	4.59E+04	5.82E+04	9.34E+04
MW0152914	6.82E+02	2.05E+02	6.81E+02	C33H43N7O9	[M+H]+	Lys-Asp-Trp-Ser-Phe	Lys-Asp-Trp-Ser-Phe	Amino acids and derivatives	°±»ùËá¼°ÆäÑÜÉúÎï	Amino acids and derivatives	°±»ùËá¼°ÆäÑÜÉúÎï	-	3	1.61E+06	1.32E+06	2.39E+06	8.86E+05	2.01E+06	2.63E+06	2.40E+06	1.90E+06	2.35E+06	5.27E+06	4.87E+06	3.63E+06	3.69E+06	8.76E+06	7.20E+06	4.78E+06	1.19E+06	1.77E+06	2.45E+06	2.57E+06	3.18E+06	6.32E+06	1.12E+07	6.79E+06	4.19E+07	3.49E+07	4.74E+07	4.46E+07	2.95E+07	3.11E+07	3.61E+07	2.78E+07	4.17E+07	4.21E+07	4.10E+07	4.56E+07
MW0150193	6.11E+02	4.67E+02	5.52E+02	C25H36N4O10	[M+CH3COO]-	Glu-Tyr-Ile-Glu	¹È°±Ëá-ÀÒ°±Ëá-ÒìÁÁ°±Ëá-¹È°±Ëá	Amino acids and derivatives	°±»ùËá¼°ÆäÑÜÉúÎï	Amino acids and derivatives	°±»ùËá¼°ÆäÑÜÉúÎï	-	3	2.09E+04	5.00E+03	5.11E+04	4.47E+03	3.63E+04	3.82E+04	2.90E+04	1.80E+04	2.44E+04	8.75E+04	4.99E+04	6.27E+04	7.30E+04	2.25E+05	1.14E+05	1.51E+05	6.06E+04	1.22E+05	9.95E+04	1.02E+05	6.75E+04	1.06E+05	9.23E+04	2.09E+05	4.21E+05	4.40E+05	4.30E+05	4.77E+05	2.85E+05	1.86E+05	2.24E+05	1.71E+05	2.17E+05	5.50E+05	2.61E+05	2.71E+05
Lmhp009497	5.02E+02	3.61E+02	5.01E+02	C25H44NO7P	[M+H]+	LysoPE 20:4	ÈÜÑªÁ×Ö¬õ£ÒÒ´¼°· 20:4	Lipids	Ö¬ÖÊ	LPE	ÈÜÑªÁ×Ö¬õ£ÒÒ´¼°·	-	3	1.13E+05	1.13E+05	1.18E+05	9.43E+04	1.17E+05	1.03E+05	1.18E+05	3.76E+05	1.04E+05	9.91E+04	1.01E+05	1.16E+05	3.71E+03	4.22E+03	4.76E+03	2.53E+03	1.03E+04	7.84E+03	1.19E+04	1.25E+04	5.99E+03	7.70E+03	7.00E+03	8.85E+03	1.29E+04	4.02E+03	2.67E+03	1.15E+04	2.66E+03	3.57E+03	4.95E+03	5.90E+03	4.54E+04	4.72E+03	1.99E+03	1.50E+04
pme2914	1.61E+02	9.91E+01	1.62E+02	C6H10O5	[M-H]-	3-Hydroxy-3-methylpentane-1,5-dioic acid	3-ôÇ»ù-3-¼×»ù¹È°±Ëá	Amino acids and derivatives	°±»ùËá¼°ÆäÑÜÉúÎï	Amino acids and derivatives	°±»ùËá¼°ÆäÑÜÉúÎï	503-49-1	1	3.16E+06	3.08E+06	3.48E+06	2.47E+06	2.35E+06	2.63E+06	2.99E+06	2.65E+06	2.55E+06	4.10E+06	2.75E+06	3.45E+06	1.10E+06	1.17E+06	1.17E+06	1.33E+06	1.70E+06	1.94E+06	1.42E+06	1.37E+06	1.08E+06	1.71E+06	1.00E+06	3.35E+06	1.11E+06	1.89E+06	8.86E+05	1.10E+06	2.21E+06	2.06E+06	2.40E+06	1.68E+06	1.92E+06	2.18E+06	1.46E+06	1.56E+06
pme0490	1.24E+02	7.80E+01	1.23E+02	C6H5NO2	[M+H]+	Nicotinic acid (Vitamin B3)	ÑÌËá (Î¬ÉúËØ B3)	Others	ÆäËüÀà	Vitamin	Î¬ÉúËØ	59-67-6	1	5.15E+05	6.16E+05	6.06E+05	6.53E+05	1.15E+06	1.04E+06	8.65E+05	1.07E+06	9.31E+05	8.46E+05	8.12E+05	6.37E+05	1.12E+06	9.88E+05	1.10E+06	1.07E+06	1.64E+06	1.96E+06	1.62E+06	2.13E+06	1.03E+06	1.24E+06	8.44E+05	1.59E+06	1.16E+06	2.39E+06	5.73E+05	1.06E+06	1.34E+06	1.36E+06	7.42E+05	3.23E+05	9.46E+05	7.49E+05	5.94E+05	6.13E+05
Zmzp000145	1.89E+02	8.41E+01	1.88E+02	C9H20N2O2	[M+H]+	Trimethyllysine	Èý¼×»ùÀµ°±Ëá	Amino acids and derivatives	°±»ùËá¼°ÆäÑÜÉúÎï	Amino acids and derivatives	°±»ùËá¼°ÆäÑÜÉúÎï	23284-33-5	1	1.37E+07	1.46E+07	1.66E+07	1.37E+07	1.71E+07	1.76E+07	2.00E+07	1.69E+07	1.64E+07	1.91E+07	1.53E+07	1.95E+07	2.56E+06	2.93E+06	1.92E+06	2.23E+06	2.70E+06	4.39E+06	4.59E+06	3.92E+06	2.17E+06	2.98E+06	2.01E+06	3.11E+06	7.48E+06	7.58E+06	8.78E+06	5.68E+06	5.69E+06	5.96E+06	7.40E+06	6.35E+06	6.32E+06	5.81E+06	6.33E+06	7.76E+06
Lmgn001670	1.37E+02	1.08E+02	1.38E+02	C7H6O3	[M-H]-	Salicylic acid	Ë®ÑîËá	Phenolic acids	·ÓËáÀà	Phenolic acids	·ÓËáÀà	69-72-7	1	4.92E+06	3.54E+06	4.11E+06	4.56E+06	5.06E+06	4.84E+06	4.23E+06	4.25E+06	2.98E+06	3.34E+06	2.29E+06	3.51E+06	8.46E+06	9.87E+06	1.20E+07	6.63E+06	9.78E+06	1.02E+07	1.16E+07	1.12E+07	6.86E+06	7.39E+06	5.83E+06	8.63E+06	9.47E+06	1.51E+07	3.35E+06	9.99E+06	9.83E+06	5.99E+06	6.95E+06	2.00E+06	1.05E+07	9.09E+06	6.61E+06	6.36E+06
HJN104	4.81E+02	3.19E+02	4.82E+02	C21H22O13	[M-H]-	Dihydromyricetin-3-O-glucoside	¶þÇâÑîÃ·ËØ-3-O-ÆÏÌÑÌÇÜÕ	Flavonoids	»ÆÍª	Flavanonols	¶þÇâ»ÆÍª´¼	-	3	3.14E+05	1.57E+05	1.43E+05	1.59E+05	2.60E+05	1.67E+05	1.86E+05	2.00E+05	1.62E+05	1.58E+05	1.03E+05	1.31E+05	3.85E+05	3.20E+05	3.30E+05	2.83E+05	1.34E+05	2.41E+05	2.29E+05	2.01E+05	2.81E+05	2.95E+05	2.15E+05	3.47E+05	3.62E+05	6.90E+05	2.44E+05	4.10E+05	5.68E+05	3.79E+05	4.23E+05	3.52E+05	4.85E+05	4.09E+05	3.77E+05	4.09E+05
MWSmce607	1.20E+02	5.61E+01	1.19E+02	C4H9NO3	[M+H]+	DL-Threonine	DL-ËÕ°±Ëá	Amino acids and derivatives	°±»ùËá¼°ÆäÑÜÉúÎï	Amino acids and derivatives	°±»ùËá¼°ÆäÑÜÉúÎï	80-68-2	2	4.48E+05	7.60E+05	7.00E+05	1.67E+06	3.68E+05	1.61E+06	1.66E+06	1.66E+06	4.48E+05	5.42E+05	5.99E+05	1.55E+06	1.49E+06	1.47E+06	1.35E+06	1.35E+06	1.41E+06	1.34E+06	1.39E+06	1.59E+06	1.20E+06	1.17E+06	1.30E+06	1.13E+06	4.90E+06	4.40E+06	4.35E+06	5.31E+06	4.98E+06	5.63E+06	5.47E+06	3.57E+06	5.51E+06	4.62E+06	5.22E+06	5.87E+06
mws0064	2.87E+02	1.35E+02	2.88E+02	C15H12O6	[M-H]-	Eriodictyol (5,7,3',4'-Tetrahydroxyflavanone)	Ê¥²Ý·Ó	Flavonoids	»ÆÍª	Flavanones	¶þÇâ»ÆÍª	552-58-9	3	3.38E+03	3.34E+03	4.00E+03	3.76E+03	4.56E+03	4.82E+03	6.08E+03	1.14E+04	3.41E+03	6.63E+03	2.55E+03	7.51E+03	9.31E+03	3.34E+04	3.38E+04	2.24E+04	3.30E+03	6.65E+03	1.00E+04	1.31E+04	1.02E+04	1.30E+04	1.34E+04	1.41E+04	4.97E+04	4.62E+04	8.36E+04	6.37E+04	4.08E+04	2.86E+04	6.70E+04	7.81E+04	7.68E+04	7.36E+04	8.80E+04	8.15E+04
pmf0293	2.69E+02	2.09E+02	2.70E+02	C18H38O	[M-H]-	1-Octadecanol	ÕýÊ®°Ë´¼	Lipids	Ö¬ÖÊ	Free fatty acids	ÓÎÀëÖ¬·¾Ëá	112-92-5	3	3.29E+05	3.49E+05	3.36E+05	3.41E+05	3.39E+05	3.83E+05	3.41E+05	3.31E+05	3.43E+05	3.76E+05	3.08E+05	1.37E+05	3.63E+05	3.44E+05	3.26E+05	3.43E+05	3.77E+05	3.44E+05	3.33E+05	3.52E+05	3.68E+05	3.66E+05	3.61E+05	3.45E+05	3.64E+05	3.71E+05	3.37E+05	3.73E+05	3.46E+05	3.35E+05	3.57E+05	3.78E+05	3.80E+05	3.66E+05	3.85E+05	3.85E+05
Hmtn001120	3.15E+02	1.53E+02	3.16E+02	C14H20O8	[M-H]-	5-(2-Hydroxyethyl)-2-O-glucosylphenol	5-(2-ôÇÒÒ»ù)-2-O-ÆÏÌÑÌÇ»ù±½·Ó	Phenolic acids	·ÓËáÀà	Phenolic acids	·ÓËáÀà	-	1	1.77E+06	1.64E+06	2.34E+06	1.57E+06	2.73E+06	2.35E+06	2.55E+06	2.17E+06	2.24E+06	1.91E+06	1.95E+06	2.44E+06	1.59E+06	1.43E+06	1.22E+06	1.68E+06	1.73E+06	1.17E+06	1.37E+06	1.38E+06	1.68E+06	1.80E+06	1.98E+06	1.41E+06	1.74E+07	1.24E+07	1.89E+07	1.65E+07	1.77E+07	1.35E+07	1.91E+07	3.42E+07	1.42E+07	1.83E+07	2.86E+07	2.76E+07
pmn001553	3.15E+02	1.53E+02	3.16E+02	C14H20O8	[M-H]-	Cimidahurinine	±±ÉýÂéÄþ	Phenolic acids	·ÓËáÀà	Phenolic acids	·ÓËáÀà	142542-89-0	2	1.77E+06	1.64E+06	2.34E+06	1.57E+06	2.73E+06	2.35E+06	2.55E+06	2.17E+06	2.24E+06	1.91E+06	1.95E+06	2.44E+06	1.59E+06	1.43E+06	1.22E+06	1.68E+06	1.73E+06	1.17E+06	1.37E+06	1.38E+06	1.68E+06	1.80E+06	1.98E+06	1.41E+06	1.74E+07	1.24E+07	1.89E+07	1.65E+07	1.77E+07	1.35E+07	1.91E+07	3.42E+07	1.42E+07	1.83E+07	2.86E+07	2.76E+07
pmb0863	4.92E+02	1.84E+02	4.91E+02	C24H46NO7P	[M+H]+	LysoPC 16:2(2n isomer)	ÈÜÑªÁ×Ö¬õ£µ¨¼î 16:2(2nÒì¹¹)	Lipids	Ö¬ÖÊ	LPC	ÈÜÑªÁ×Ö¬õ£µ¨¼î	-	1	5.73E+04	1.01E+05	4.66E+04	6.50E+04	8.47E+04	7.41E+04	8.76E+04	8.91E+04	8.01E+04	1.14E+05	9.15E+04	9.01E+04	5.04E+04	7.36E+04	7.95E+04	4.90E+04	6.53E+04	7.09E+04	7.39E+04	1.04E+05	5.49E+04	5.65E+04	7.07E+04	7.12E+04	1.36E+05	1.39E+05	1.89E+05	1.78E+05	1.80E+05	3.30E+05	2.11E+05	2.46E+05	2.76E+05	3.89E+05	2.19E+05	2.03E+05
Lmmn001294	3.31E+02	1.53E+02	3.32E+02	C14H20O9	[M-H]-	Koaburaside	3,5-¶þ¼×Ñõ»ù-4-ôÇ»ù±½·Ó-1-O-ÆÏÌÑÌÇÜÕ	Phenolic acids	·ÓËáÀà	Phenolic acids	·ÓËáÀà	41653-73-0	1	1.35E+06	1.30E+06	1.44E+06	1.35E+06	2.53E+06	1.83E+06	1.95E+06	2.58E+06	1.33E+06	1.59E+06	1.48E+06	1.70E+06	4.48E+06	1.56E+06	1.44E+06	3.14E+06	3.23E+06	2.08E+06	2.91E+06	1.85E+06	3.20E+06	3.78E+06	3.21E+06	2.96E+06	2.86E+05	1.59E+05	4.39E+05	2.91E+05	2.74E+05	3.31E+05	3.62E+05	4.57E+05	2.08E+05	3.29E+05	3.48E+05	3.56E+05
MWSHY0080	5.95E+02	2.87E+02	5.94E+02	C27H30O15	[M+H]+	Luteolin-7-O-neohesperidoside (Lonicerin)	Ä¾Ï¬²ÝËØ-7-O-ÐÂéÙÆ¤ÌÇÜÕ (ÈÌ¶¬ÜÕ)	Flavonoids	»ÆÍª	Flavones	»ÆÍª	25694-72-8	1	8.20E+05	4.57E+05	1.72E+06	1.68E+06	1.20E+06	6.26E+05	1.72E+06	8.80E+05	7.08E+05	1.38E+06	1.44E+06	4.67E+05	1.00E+07	1.19E+07	1.42E+07	9.54E+06	3.38E+07	2.28E+07	2.86E+07	2.20E+07	9.14E+06	7.10E+06	1.00E+07	5.97E+06	1.59E+08	1.53E+08	1.75E+08	1.62E+08	9.97E+07	1.10E+08	1.40E+08	1.37E+08	1.18E+08	1.48E+08	1.53E+08	1.46E+08
Lmsp004166	6.11E+02	3.03E+02	6.10E+02	C27H30O16	[M+H]+	Quercetin-3-O-glucoside-7-O-rhamnoside*	éÎÆ¤ËØ-3-O-ÆÏÌÑÌÇÜÕ-7-O-ÊóÀîÌÇÜÕ*	Flavonoids	»ÆÍª	Flavonols	»ÆÍª´¼	-	1	1.13E+05	7.45E+04	2.00E+05	1.02E+05	1.36E+05	5.57E+04	1.01E+05	2.26E+05	9.35E+04	1.80E+05	1.60E+05	8.72E+04	7.73E+05	1.36E+06	9.10E+05	8.62E+05	3.88E+05	6.70E+05	9.88E+05	6.54E+05	5.22E+05	5.81E+05	9.58E+05	4.75E+05	1.78E+07	1.26E+07	1.78E+07	1.97E+07	1.54E+07	1.36E+07	1.77E+07	1.87E+07	1.47E+07	1.65E+07	1.61E+07	1.36E+07
Hmcp009963	1.80E+02	1.23E+02	1.80E+02	C11H18NO+	[M]+	Candicine	N-¼×»ù´óÂóÑ¿¼î	Alkaloids	ÉúÎï¼î	Phenolamine	·Ó°·	6656-13-9	2	4.09E+05	5.78E+05	3.78E+05	5.24E+05	4.40E+05	4.49E+05	4.58E+05	3.86E+05	6.36E+05	3.57E+05	5.93E+05	4.97E+05	1.45E+05	1.50E+05	2.10E+05	1.80E+05	2.43E+05	1.44E+05	1.93E+05	2.07E+05	1.94E+05	1.16E+05	2.10E+05	2.60E+05	1.72E+05	1.92E+05	2.26E+05	2.18E+05	3.19E+05	3.31E+05	2.51E+05	2.57E+05	2.88E+05	2.04E+05	2.27E+05	2.31E+05
mws0341	1.31E+02	8.51E+01	1.32E+02	C6H12O3	[M-H]-	2-Hydroxyisocaproic acid	2-ôÇ»ùÒì¼ºËá	Organic acids	ÓÐ»úËá	Organic acids	ÓÐ»úËá	20312-37-2	3	5.64E+05	7.85E+05	6.09E+05	6.46E+05	5.09E+05	4.67E+05	5.48E+05	3.94E+05	6.58E+05	4.09E+05	6.47E+05	8.29E+05	4.19E+05	3.60E+05	6.19E+05	5.26E+05	4.77E+05	4.62E+05	5.27E+05	5.28E+05	3.71E+05	3.55E+05	4.28E+05	7.15E+05	3.78E+05	3.39E+05	4.34E+05	5.23E+05	3.82E+05	4.69E+05	3.28E+05	3.58E+05	4.21E+05	4.91E+05	4.42E+05	3.82E+05
mws1033	3.03E+02	1.53E+02	3.02E+02	C16H14O6	[M+H]+	Homoeriodictyol	¸ßÊ¥²Ý·Ó	Flavonoids	»ÆÍª	Flavanones	¶þÇâ»ÆÍª	446-71-9	3	3.01E+04	1.62E+04	4.14E+04	1.65E+04	3.32E+04	2.93E+04	3.91E+04	3.52E+04	2.57E+04	5.79E+04	4.52E+04	3.70E+04	3.24E+04	6.14E+04	5.42E+04	6.47E+04	3.24E+04	2.44E+04	4.96E+04	4.12E+04	3.79E+04	4.71E+04	5.14E+04	3.75E+04	3.28E+05	2.52E+05	2.87E+05	2.74E+05	2.17E+05	1.70E+05	2.52E+05	2.22E+05	2.24E+05	2.69E+05	3.05E+05	2.78E+05
HX1364	3.55E+02	1.63E+02	3.54E+02	C16H18O9	[M+H]+	isoscopoletin-glucoside	Òì¶«Ý¹ÝÐ¼î-ÆÏÌÑÌÇÜÕ	Lignans and Coumarins	Ä¾Ö¬ËØºÍÏã¶¹ËØ	Coumarins	Ïã¶¹ËØ	-	1	1.23E+06	9.67E+05	5.75E+05	9.02E+05	1.22E+06	1.29E+06	1.34E+06	1.21E+06	6.94E+05	9.35E+05	5.77E+05	7.37E+05	2.38E+06	2.59E+06	2.66E+06	2.69E+06	1.42E+06	1.65E+06	1.59E+06	1.09E+06	2.82E+06	2.64E+06	2.92E+06	2.43E+06	1.97E+06	1.32E+06	3.79E+06	3.00E+06	8.54E+05	1.36E+06	2.14E+06	3.14E+06	1.58E+06	2.14E+06	2.22E+06	2.06E+06
Lahp003986	4.35E+02	2.73E+02	4.34E+02	C21H22O10	[M+H]+	3,4-Dihydro-4-(4'-hydroxyphenyl)-5,7-dihydroxycoumarin glucoside	3,4-¶þÇâ-4-(4'-ôÇ»ù±½»ù)-5,7-¶þôÇ»ùÏã¶¹ËØ ÆÏÌÑÌÇÜÕ	Lignans and Coumarins	Ä¾Ö¬ËØºÍÏã¶¹ËØ	Coumarins	Ïã¶¹ËØ	-	3	3.14E+04	3.30E+04	4.22E+04	2.89E+04	6.25E+04	3.30E+04	4.03E+04	4.59E+04	1.45E+04	4.19E+04	3.72E+04	3.99E+04	2.29E+04	1.23E+04	2.20E+04	1.35E+04	6.34E+04	9.70E+04	1.07E+05	6.01E+04	1.01E+04	1.66E+04	2.69E+04	9.95E+03	6.39E+05	7.95E+05	5.03E+05	6.70E+05	1.22E+06	4.77E+05	7.73E+05	4.30E+05	6.87E+05	5.29E+05	5.86E+05	5.89E+05
Zmsn002206	3.75E+02	1.53E+02	3.76E+02	C16H24O10	[M-H]-	Cornusoside A	Cornusoside A	Others	ÆäËüÀà	Others	ÆäËü	-	1	1.02E+05	9.22E+04	1.50E+05	9.35E+04	2.02E+05	1.76E+05	2.41E+05	1.39E+05	1.25E+05	1.60E+05	1.40E+05	1.50E+05	4.31E+05	2.64E+05	3.68E+05	3.98E+05	4.50E+05	3.23E+05	3.56E+05	3.29E+05	3.30E+05	4.25E+05	2.46E+05	3.39E+05	4.03E+05	5.57E+05	3.79E+05	3.13E+05	4.55E+05	5.11E+05	3.49E+05	1.82E+05	5.85E+05	4.97E+05	2.74E+05	4.07E+05
Wcsp002246	3.44E+02	1.47E+02	3.43E+02	C22H17NO3	[M+H]+	N-Phenylethylcrinasiadine	N-Phenylethylcrinasiadine	Alkaloids	ÉúÎï¼î	Alkaloids	ÉúÎï¼î	-	1	5.81E+05	8.11E+05	7.13E+05	6.10E+05	8.29E+05	7.08E+05	9.55E+05	8.43E+05	6.91E+05	8.19E+05	8.10E+05	6.61E+05	3.21E+06	2.77E+06	2.26E+06	4.56E+06	4.03E+06	2.06E+06	1.95E+06	1.81E+06	3.52E+06	3.14E+06	4.67E+06	2.05E+06	3.13E+07	2.99E+07	3.46E+07	3.16E+07	2.92E+07	3.51E+07	3.36E+07	2.99E+07	3.46E+07	3.70E+07	3.23E+07	3.45E+07
mws0232	3.77E+02	2.43E+02	3.76E+02	C17H20N4O6	[M+H]+	Riboflavin (Vitamin B2)	ºË»ÆËØ (Î¬ÉúËØ B2)	Others	ÆäËüÀà	Vitamin	Î¬ÉúËØ	83-88-5	1	1.16E+07	1.26E+07	1.29E+07	1.29E+07	1.34E+07	1.28E+07	9.02E+06	9.85E+06	1.23E+07	1.30E+07	1.26E+07	1.60E+07	3.31E+06	5.34E+06	4.14E+06	4.46E+06	4.43E+06	4.96E+06	5.41E+06	6.89E+06	3.52E+06	4.20E+06	4.70E+06	4.58E+06	1.42E+07	1.26E+07	1.36E+07	1.47E+07	1.25E+07	1.81E+07	1.10E+07	2.10E+07	1.41E+07	1.65E+07	1.15E+07	1.53E+07
Zmsp001773	2.68E+02	1.36E+02	2.67E+02	C10H13N5O4	[M+H]+	(2r,3s,4r,5s)-2-(6-aminopurin-9-yl)-5-(hydroxymethyl)oxolane-3,4-diol	(2r,3s,4r,5s)-2-(6-aminopurin-9-yl)-5-(hydroxymethyl)oxolane-3,4-diol	Nucleotides and derivatives	ºËÜÕËá¼°ÆäÑÜÉúÎï	Nucleotides and derivatives	ºËÜÕËá¼°ÆäÑÜÉúÎï	-	1	1.95E+06	2.72E+06	9.49E+05	2.10E+06	1.80E+06	3.14E+06	2.24E+06	2.60E+06	2.47E+06	2.09E+06	2.57E+06	2.19E+06	1.97E+06	2.10E+06	1.89E+06	2.11E+06	4.47E+06	2.84E+06	3.84E+06	2.26E+06	3.59E+06	2.54E+06	3.55E+06	2.96E+06	6.14E+06	5.45E+06	6.81E+06	6.73E+06	1.12E+07	1.07E+07	9.57E+06	7.87E+06	8.49E+06	8.20E+06	7.34E+06	8.26E+06
Wbmn002185	3.65E+02	1.67E+02	3.66E+02	C20H14O7	[M-H]-	6-Hydroxy-4-(4-hydroxy-3-methoxyphenyl)-7-methoxy-naphtho[2,3-c]furan-1,3-dione-1	6-ôÇ»ù-4-(4-ôÇ»ù-3-¼×Ñõ»ù±½»ù)-7-¼×Ñõ»ù-ÝÁ²¢[2,3-c]ß»à«-1,3-¶þÍª	Lignans and Coumarins	Ä¾Ö¬ËØºÍÏã¶¹ËØ	Lignans	Ä¾Ö¬ËØ	-	1	1.56E+06	1.28E+06	2.35E+06	1.53E+06	3.05E+06	2.76E+06	3.13E+06	2.69E+06	1.98E+06	2.01E+06	1.79E+06	1.58E+06	1.38E+06	8.87E+05	1.17E+06	1.65E+06	2.02E+06	1.32E+06	1.78E+06	1.41E+06	1.32E+06	1.36E+06	1.06E+06	1.19E+06	2.99E+06	2.70E+06	2.30E+06	2.35E+06	2.89E+06	2.33E+06	2.43E+06	2.19E+06	3.25E+06	3.14E+06	3.03E+06	3.15E+06
MWS20194	1.49E+02	1.03E+02	1.48E+02	C9H8O2	[M+H]+	Cinnamic acid	Èâ¹ðËá	Phenolic acids	·ÓËáÀà	Phenolic acids	·ÓËáÀà	140-10-3	3	1.41E+05	5.66E+05	2.00E+05	1.36E+05	5.94E+05	7.18E+05	3.50E+05	6.10E+05	3.35E+05	4.60E+05	3.41E+05	3.74E+05	3.85E+05	8.91E+05	5.17E+05	6.82E+05	1.07E+06	1.81E+06	9.50E+05	2.25E+06	9.55E+05	1.79E+06	9.93E+05	1.15E+06	2.98E+05	4.94E+05	7.37E+05	4.18E+05	6.20E+05	1.05E+06	6.08E+05	5.84E+05	3.56E+05	4.80E+05	4.86E+05	4.86E+05
Lmhp008801	4.76E+02	3.35E+02	4.75E+02	C23H42NO7P	[M+H]+	LysoPE 18:3	ÈÜÑªÁ×Ö¬õ£ÒÒ´¼°· 18:3	Lipids	Ö¬ÖÊ	LPE	ÈÜÑªÁ×Ö¬õ£ÒÒ´¼°·	-	1	3.18E+07	4.16E+07	3.46E+07	3.62E+07	5.00E+07	4.95E+07	5.26E+07	5.06E+07	4.54E+07	4.69E+07	4.35E+07	4.22E+07	8.77E+06	7.98E+06	1.06E+07	7.37E+06	2.67E+07	2.76E+07	2.35E+07	3.30E+07	1.83E+07	2.38E+07	1.57E+07	2.03E+07	4.15E+06	7.99E+06	4.48E+06	5.25E+06	1.19E+07	1.76E+07	9.73E+06	9.54E+06	5.63E+06	2.31E+07	5.08E+06	1.16E+07
pmp001264	2.74E+02	2.56E+02	2.73E+02	C16H35NO2	[M+H]+	Hexadecylsphingosine	Ê®ÁùÍé»ùÇÊ°·´¼	Lipids	Ö¬ÖÊ	Sphingolipids	ÇÊÖ¬	-	1	7.92E+06	6.38E+06	7.49E+06	7.67E+06	5.21E+06	7.13E+06	6.68E+06	8.03E+06	6.49E+06	6.17E+06	7.54E+06	6.42E+06	7.70E+06	7.38E+06	6.62E+06	6.23E+06	6.28E+06	6.71E+06	7.31E+06	6.64E+06	6.81E+06	6.72E+06	7.21E+06	7.76E+06	6.21E+06	5.41E+06	7.07E+06	6.45E+06	7.19E+06	6.96E+06	6.73E+06	6.35E+06	5.68E+06	7.30E+06	6.07E+06	5.76E+06
Lmmp002080	1.93E+02	1.05E+02	1.92E+02	C11H16N2O	[M+H]+	N-(4-Aminobutyl)benzamide	N-(4-°±»ù¶¡»ù)±½¼×õ£°·	Alkaloids	ÉúÎï¼î	Alkaloids	ÉúÎï¼î	5692-23-9	3	3.65E+05	3.06E+05	3.93E+05	3.26E+05	5.14E+05	4.19E+05	5.33E+05	3.59E+05	3.36E+05	5.20E+05	2.16E+05	3.34E+05	7.64E+04	7.69E+04	1.10E+05	1.28E+05	2.37E+05	1.28E+05	1.67E+05	1.91E+05	8.28E+04	1.09E+05	6.93E+04	1.12E+05	1.71E+05	1.67E+05	1.82E+05	2.52E+05	2.52E+05	3.00E+05	2.86E+05	2.91E+05	1.74E+05	1.02E+05	1.87E+05	1.81E+05
pme1474	2.98E+02	1.36E+02	2.97E+02	C11H15N5O3S	[M+H]+	5'-Deoxy-5'-(methylthio)adenosine	5-ÍÑÑõ-5-¼×ÁòÏÙÜÕ	Nucleotides and derivatives	ºËÜÕËá¼°ÆäÑÜÉúÎï	Nucleotides and derivatives	ºËÜÕËá¼°ÆäÑÜÉúÎï	2457-80-9	1	3.40E+07	4.17E+07	2.80E+07	3.71E+07	3.74E+07	4.52E+07	4.06E+07	4.24E+07	3.69E+07	3.86E+07	3.78E+07	3.33E+07	6.86E+07	7.43E+07	6.90E+07	6.91E+07	6.23E+07	7.56E+07	6.27E+07	7.47E+07	7.60E+07	7.59E+07	7.69E+07	7.24E+07	5.45E+07	5.70E+07	5.11E+07	5.33E+07	5.65E+07	6.92E+07	5.41E+07	4.19E+07	6.83E+07	6.90E+07	5.28E+07	6.08E+07
pme0026	1.47E+02	8.41E+01	1.46E+02	C6H14N2O2	[M+H]+	L-Lysine	L-Àµ°±Ëá	Amino acids and derivatives	°±»ùËá¼°ÆäÑÜÉúÎï	Amino acids and derivatives	°±»ùËá¼°ÆäÑÜÉúÎï	56-87-1	1	5.59E+06	6.07E+06	4.75E+06	4.34E+06	5.60E+06	5.30E+06	5.74E+06	4.01E+06	5.63E+06	5.75E+06	3.92E+06	3.26E+06	2.72E+06	3.14E+06	2.32E+06	2.01E+06	2.01E+06	2.73E+06	2.26E+06	3.02E+06	2.41E+06	2.01E+06	2.44E+06	2.05E+06	3.75E+06	3.12E+06	2.38E+06	3.65E+06	6.89E+06	5.52E+06	8.91E+06	5.69E+06	6.10E+06	4.88E+06	4.69E+06	6.36E+06
pme0230	2.68E+02	1.36E+02	2.67E+02	C10H13N5O4	[M+H]+	Adenosine	ÏÙÜÕ	Nucleotides and derivatives	ºËÜÕËá¼°ÆäÑÜÉúÎï	Nucleotides and derivatives	ºËÜÕËá¼°ÆäÑÜÉúÎï	58-61-7	1	2.06E+06	3.26E+06	1.05E+06	2.54E+06	1.94E+06	3.29E+06	2.22E+06	2.88E+06	2.72E+06	2.25E+06	2.72E+06	2.62E+06	2.21E+06	2.24E+06	2.02E+06	2.42E+06	4.74E+06	3.14E+06	4.10E+06	2.51E+06	3.74E+06	2.70E+06	3.85E+06	3.28E+06	6.72E+06	6.32E+06	7.11E+06	7.27E+06	1.28E+07	1.26E+07	1.06E+07	8.83E+06	8.78E+06	9.63E+06	8.43E+06	8.98E+06
Lsjp211313	3.44E+02	1.77E+02	3.43E+02	C19H21NO5	[M+H]+	N-trans-feruloyl-3-methoxytyramine*	N-trans-feruloyl-3-methoxytyramine*	Alkaloids	ÉúÎï¼î	Phenolamine	·Ó°·	-	1	4.41E+07	4.22E+07	4.42E+07	5.03E+07	4.09E+07	4.80E+07	3.85E+07	4.89E+07	5.14E+07	5.40E+07	5.49E+07	5.13E+07	3.22E+07	2.44E+07	2.17E+07	3.02E+07	3.73E+07	4.37E+07	4.03E+07	3.57E+07	4.97E+07	4.74E+07	4.66E+07	3.90E+07	1.53E+06	1.24E+06	2.00E+06	1.52E+06	1.85E+06	1.81E+06	1.91E+06	2.43E+06	1.73E+06	2.07E+06	2.95E+06	2.45E+06
pmp001270	4.94E+02	1.84E+02	4.93E+02	C24H48NO7P	[M+H]+	LysoPC 16:1	ÈÜÑªÁ×Ö¬õ£µ¨¼î 16:1	Lipids	Ö¬ÖÊ	LPC	ÈÜÑªÁ×Ö¬õ£µ¨¼î	76790-27-7	2	2.05E+06	3.13E+06	2.21E+06	2.37E+06	4.52E+06	4.94E+06	4.87E+06	5.10E+06	3.62E+06	4.75E+06	3.25E+06	3.22E+06	1.17E+05	1.53E+05	1.38E+05	1.05E+05	2.04E+06	2.51E+06	2.08E+06	2.97E+06	5.46E+05	7.14E+05	4.36E+05	5.43E+05	1.05E+05	1.25E+05	9.18E+04	1.84E+05	1.84E+05	4.18E+05	1.77E+05	2.21E+05	2.66E+06	1.78E+05	9.72E+04	2.18E+05
pmp001287	1.20E+02	1.03E+02	1.19E+02	C8H9N	[M+H]+	N-Benzylmethylene isomethylamine	N-±½ÑÇ¼×»ùÒì¼×°·	Alkaloids	ÉúÎï¼î	Alkaloids	ÉúÎï¼î	-	1	8.66E+06	1.11E+07	9.32E+06	8.55E+06	4.73E+06	4.67E+06	5.63E+06	4.93E+06	4.55E+06	6.88E+06	5.99E+06	7.28E+06	1.49E+07	1.76E+07	2.04E+07	1.45E+07	9.35E+06	1.02E+07	9.14E+06	1.03E+07	1.03E+07	9.72E+06	1.20E+07	8.52E+06	5.82E+07	5.60E+07	5.83E+07	5.98E+07	3.58E+07	4.48E+07	3.86E+07	3.17E+07	3.91E+07	3.53E+07	4.00E+07	4.19E+07
Lmhp002001	2.65E+02	7.21E+01	2.64E+02	C14H20N2O3	[M+H]+	L-Valyl-L-Phenylalanine	L-çÓ°±õ£-L-±½±û°±Ëá	Amino acids and derivatives	°±»ùËá¼°ÆäÑÜÉúÎï	Amino acids and derivatives	°±»ùËá¼°ÆäÑÜÉúÎï	3918-92-1	1	1.45E+07	1.54E+07	1.30E+07	1.26E+07	1.62E+07	1.32E+07	1.49E+07	1.16E+07	1.34E+07	1.91E+07	8.99E+06	1.16E+07	2.19E+06	2.30E+06	2.24E+06	2.67E+06	4.03E+06	6.23E+06	9.67E+06	5.32E+06	5.17E+06	4.13E+06	2.91E+06	4.02E+06	7.32E+06	9.12E+06	5.30E+06	8.52E+06	6.46E+06	4.79E+06	7.13E+06	4.49E+06	5.26E+06	5.50E+06	7.57E+06	5.85E+06
Zahn007990	1.97E+02	1.53E+02	1.98E+02	C11H18O3	[M-H]-	5-hydroxy-3,4-dimeth-yl-5-pentylfuran-2(5H)-one	5-ôÇ»ù-3,4-¶þ¼×»ù-5-Îì»ùß»à«-2(5H)-Íª	Others	ÆäËüÀà	Others	ÆäËü	-	1	1.78E+04	1.84E+04	2.54E+04	1.77E+04	2.23E+04	2.24E+04	2.21E+04	1.89E+04	2.38E+04	2.00E+04	2.14E+04	2.35E+04	1.47E+05	1.10E+05	1.37E+05	1.40E+05	6.79E+04	6.46E+04	8.23E+04	8.13E+04	9.44E+04	1.02E+05	1.40E+05	1.56E+05	1.78E+05	1.65E+05	1.81E+05	1.78E+05	1.69E+05	1.79E+05	2.00E+05	2.13E+05	1.68E+05	1.71E+05	1.83E+05	2.49E+05
mws0224	1.50E+02	6.10E+01	1.49E+02	C5H11NO2S	[M+H]+	DL-Methionine	DL-µ°°±Ëá	Amino acids and derivatives	°±»ùËá¼°ÆäÑÜÉúÎï	Amino acids and derivatives	°±»ùËá¼°ÆäÑÜÉúÎï	59-51-8	3	9.02E+05	9.28E+05	9.56E+05	1.08E+06	8.53E+05	1.34E+06	1.10E+06	1.42E+06	1.09E+06	1.13E+06	1.26E+06	1.03E+06	2.64E+06	2.87E+06	2.76E+06	2.70E+06	3.07E+06	3.46E+06	3.21E+06	3.87E+06	2.89E+06	2.61E+06	2.83E+06	2.44E+06	4.54E+06	3.78E+06	4.49E+06	5.31E+06	3.34E+06	3.57E+06	4.17E+06	3.44E+06	3.57E+06	3.25E+06	2.92E+06	3.63E+06
Waln011009	5.78E+02	2.79E+02	5.79E+02	C28H54NO9P	[M-H]-	2-(2,3-dihydroxypropoxy)-3-(((2-(dimethylamino)ethoxy)(hydroxy)phosphoryl)oxy)propyl (11Z,14Z)-octadeca-11,14-dienoate*	2-(2,3-¶þôÇ»ù±ûÑõ»ù)-3-(((2-(¶þ¼×»ù°±»ù)ÒÒÑõ»ù)(ôÇ»ù)Á×õ£»ù)Ñõ»ù)±û»ù (11Z,14Z)-Ê®°ËÌ¼-11,14-¶þÏ©Ëá*	Lipids	Ö¬ÖÊ	LPE	ÈÜÑªÁ×Ö¬õ£ÒÒ´¼°·	-	1	2.32E+07	2.88E+07	2.29E+07	2.51E+07	3.74E+07	4.61E+07	3.78E+07	3.38E+07	3.48E+07	3.84E+07	3.13E+07	2.95E+07	4.18E+06	4.26E+06	4.75E+06	3.22E+06	1.09E+07	1.30E+07	8.73E+06	1.39E+07	7.81E+06	8.85E+06	8.19E+06	7.73E+06	1.66E+06	2.88E+06	1.89E+06	2.42E+06	3.13E+06	6.59E+06	2.73E+06	3.28E+06	2.24E+06	5.65E+06	1.98E+06	3.77E+06
Zmyn004676	2.93E+02	1.13E+02	2.94E+02	C18H30O3	[M-H]-	17-Hydroxylinolenic acid	17-ôÇ»ùÑÇÂéËá	Lipids	Ö¬ÖÊ	Free fatty acids	ÓÎÀëÖ¬·¾Ëá	-	1	4.52E+05	5.06E+05	4.55E+05	4.36E+05	5.25E+05	5.27E+05	3.86E+05	4.20E+05	4.15E+05	4.79E+05	4.88E+05	6.45E+05	1.26E+05	1.12E+05	1.04E+05	9.11E+04	7.08E+04	1.15E+05	9.64E+04	1.19E+05	7.16E+04	1.06E+05	8.87E+04	9.37E+04	6.12E+04	6.52E+04	3.34E+04	4.72E+04	6.03E+04	7.64E+04	3.98E+04	2.98E+04	5.48E+04	5.63E+04	4.15E+04	4.52E+04
Qmyp101240	2.17E+02	1.33E+02	2.16E+02	C15H20O	[M+H]+	Solanoid B	Solanoid B	Terpenoids	ÝÆÀà	Sesquiterpenoids	±¶°ëÝÆ	-	3	6.35E+04	4.80E+04	1.55E+05	2.54E+04	7.98E+04	8.54E+04	7.86E+04	4.99E+04	8.44E+04	1.56E+05	1.14E+05	2.83E+04	2.68E+05	3.97E+05	3.79E+05	3.68E+05	7.60E+04	8.33E+04	1.46E+05	1.26E+05	9.63E+04	2.06E+05	2.02E+05	1.50E+05	7.74E+05	4.52E+05	6.66E+05	7.59E+05	7.02E+05	3.85E+05	5.60E+05	5.42E+05	7.19E+05	5.77E+05	6.42E+05	6.70E+05
Lmhp008763	4.52E+02	3.11E+02	4.51E+02	C21H42NO7P	[M+H]+	LysoPE 16:1(2n isomer)	ÈÜÑªÁ×Ö¬õ£ÒÒ´¼°· 16:1(2nÒì¹¹)	Lipids	Ö¬ÖÊ	LPE	ÈÜÑªÁ×Ö¬õ£ÒÒ´¼°·	-	3	1.19E+05	1.33E+05	1.62E+05	1.19E+05	2.27E+05	1.89E+05	1.86E+05	3.32E+05	1.97E+05	1.87E+05	2.06E+05	1.65E+05	4.16E+04	1.06E+05	3.76E+04	3.29E+04	7.22E+04	9.14E+04	3.86E+04	9.37E+04	5.36E+04	4.51E+04	5.72E+04	5.96E+04	6.00E+04	3.78E+04	4.84E+04	6.90E+04	1.19E+04	2.89E+04	6.95E+04	1.02E+05	5.74E+06	1.35E+05	4.93E+04	1.23E+05
MW0153130	2.91E+02	1.32E+02	2.90E+02	C11H22N4O5	[M+H]+	Lys-Ser-Gly	L-Àµ°±Ëá-L-Ë¿°±Ëá-L-¸Ê°±Ëá	Amino acids and derivatives	°±»ùËá¼°ÆäÑÜÉúÎï	Amino acids and derivatives	°±»ùËá¼°ÆäÑÜÉúÎï	-	3	3.01E+04	5.18E+04	3.35E+04	4.73E+04	4.87E+04	3.84E+04	4.86E+04	4.49E+04	4.63E+04	5.16E+04	5.94E+04	3.42E+04	2.85E+05	4.29E+05	4.00E+05	2.27E+05	2.41E+05	2.71E+05	2.88E+05	3.87E+05	2.69E+05	2.68E+05	2.80E+05	2.71E+05	6.70E+06	5.97E+06	8.40E+06	7.89E+06	6.29E+06	7.99E+06	7.91E+06	9.31E+06	6.21E+06	6.34E+06	6.12E+06	7.15E+06
pmb0484	1.04E+02	6.01E+01	1.04E+02	C5H14NO+	[M]+	Choline	µ¨¼î	Alkaloids	ÉúÎï¼î	Alkaloids	ÉúÎï¼î	62-49-7	3	5.28E+07	4.76E+07	5.90E+07	4.92E+07	4.23E+07	3.12E+07	4.60E+07	3.71E+07	4.88E+07	4.80E+07	4.19E+07	5.09E+07	6.17E+07	6.75E+07	7.20E+07	7.02E+07	5.37E+07	5.35E+07	4.85E+07	4.69E+07	5.79E+07	6.10E+07	5.98E+07	6.07E+07	6.97E+07	8.53E+07	7.56E+07	8.05E+07	3.74E+07	4.74E+07	3.81E+07	3.79E+07	4.40E+07	5.02E+07	4.99E+07	5.04E+07
MW0113143	3.25E+02	1.19E+02	3.26E+02	C15H18O8	[M-H]-	4-O-beta-D-glucosyl-4-coumaric acid	Ïã¶¹Ëá-O-ÆÏÌÑÌÇÜÕ	Organic acids	ÓÐ»úËá	Organic acids	ÓÐ»úËá	14364-05-7	3	1.05E+06	1.31E+06	1.53E+06	9.04E+05	1.46E+06	1.19E+06	1.27E+06	1.25E+06	1.14E+06	1.23E+06	1.34E+06	1.56E+06	2.75E+06	2.23E+06	2.22E+06	3.35E+06	4.73E+06	2.27E+06	2.72E+06	3.17E+06	2.78E+06	2.57E+06	3.77E+06	1.90E+06	1.87E+07	2.09E+07	1.48E+07	1.50E+07	3.03E+07	2.51E+07	1.67E+07	1.38E+07	2.24E+07	1.77E+07	1.70E+07	1.80E+07
MWS4354	2.82E+02	1.50E+02	2.81E+02	C11H15N5O4	[M+H]+	N6-methyladenosine	N6-¼×»ùÏÙÜÕ	Nucleotides and derivatives	ºËÜÕËá¼°ÆäÑÜÉúÎï	Nucleotides and derivatives	ºËÜÕËá¼°ÆäÑÜÉúÎï	1867-73-8	1	7.51E+05	8.68E+05	7.69E+05	9.13E+05	6.22E+05	8.68E+05	7.95E+05	6.76E+05	7.54E+05	1.06E+06	9.95E+05	1.03E+06	2.18E+06	2.64E+06	2.38E+06	2.10E+06	1.98E+06	2.31E+06	1.87E+06	2.48E+06	2.79E+06	2.48E+06	2.77E+06	2.27E+06	1.37E+06	2.17E+06	1.64E+06	2.13E+06	1.62E+06	2.55E+06	1.33E+06	1.01E+06	2.35E+06	2.95E+06	1.88E+06	2.21E+06
Lmjp004941	3.01E+02	2.86E+02	3.00E+02	C16H12O6	[M+H]+	3,5,4'-Trihydroxy-7-methoxyflavone (Rhamnocitrin)	ÊóÀîÄûÃÊËØ	Flavonoids	»ÆÍª	Flavonols	»ÆÍª´¼	569-92-6	3	1.72E+05	1.09E+05	4.15E+05	1.10E+05	1.56E+05	1.66E+05	2.27E+05	1.64E+05	2.70E+05	4.66E+05	4.19E+05	3.75E+05	9.06E+05	1.48E+06	1.68E+06	1.01E+06	1.58E+05	2.31E+05	4.48E+05	4.57E+05	5.96E+05	8.72E+05	1.52E+06	1.07E+06	1.25E+07	1.36E+07	1.21E+07	1.37E+07	5.81E+06	5.76E+06	5.32E+06	4.67E+06	8.78E+06	9.64E+06	8.50E+06	8.75E+06
Lmhp010908	5.36E+02	1.84E+02	5.35E+02	C27H54NO7P	[M+H]+	LysoPC 19:1	ÈÜÑªÁ×Ö¬õ£µ¨¼î 19:1	Lipids	Ö¬ÖÊ	LPC	ÈÜÑªÁ×Ö¬õ£µ¨¼î	-	1	4.09E+05	4.35E+05	6.94E+05	6.23E+05	8.97E+05	8.42E+05	1.02E+06	9.43E+05	7.12E+05	8.80E+05	5.98E+05	6.80E+05	1.43E+05	1.74E+05	2.06E+05	1.10E+05	1.62E+05	2.27E+05	2.71E+05	3.17E+05	1.45E+05	2.13E+05	2.47E+05	2.15E+05	1.25E+05	2.24E+05	1.71E+05	1.73E+05	1.65E+05	2.66E+05	1.63E+05	1.02E+05	1.70E+05	4.07E+05	1.65E+05	2.35E+05
MWSmce585	1.04E+02	5.90E+01	1.03E+02	C4H9NO2	[M+H]+	Methyl 3-aminopropanoate	3-°±»ù±ûËá¼×õ¥	Amino acids and derivatives	°±»ùËá¼°ÆäÑÜÉúÎï	Amino acids and derivatives	°±»ùËá¼°ÆäÑÜÉúÎï	4138-35-6	3	6.96E+06	6.77E+06	8.26E+06	6.60E+06	5.82E+06	4.63E+06	6.29E+06	4.46E+06	6.70E+06	6.70E+06	6.14E+06	6.48E+06	8.83E+06	9.18E+06	9.80E+06	1.03E+07	7.20E+06	6.95E+06	6.66E+06	6.85E+06	8.43E+06	7.97E+06	8.04E+06	8.07E+06	9.82E+06	1.27E+07	1.07E+07	1.30E+07	4.36E+06	6.72E+06	4.56E+06	4.54E+06	6.00E+06	7.31E+06	5.56E+06	6.79E+06
MW0158961	5.31E+02	2.49E+02	4.72E+02	C19H36N8O6	[M+CH3COO]-	Val-Gln-Ala-Arg	Val-Gln-Ala-Arg	Amino acids and derivatives	°±»ùËá¼°ÆäÑÜÉúÎï	Amino acids and derivatives	°±»ùËá¼°ÆäÑÜÉúÎï	-	3	9.00E+00	9.00E+00	9.00E+00	9.00E+00	2.95E+03	2.27E+03	2.96E+03	1.66E+03	9.00E+00	9.00E+00	9.00E+00	9.00E+00	9.00E+00	9.00E+00	9.00E+00	9.00E+00	9.00E+00	9.00E+00	9.00E+00	9.00E+00	9.00E+00	9.00E+00	9.00E+00	9.00E+00	9.98E+03	1.60E+04	9.61E+03	7.77E+03	1.22E+04	2.17E+04	8.79E+03	1.02E+04	1.41E+04	1.47E+04	8.84E+03	1.29E+04
Hmqn002118	1.61E+02	1.33E+02	1.62E+02	C9H6O3	[M-H]-	7-Hydroxycoumarin;Umbelliferone	7-ôÇ»ùÏã¶¹ËØ;É¡ÐÎÍª	Lignans and Coumarins	Ä¾Ö¬ËØºÍÏã¶¹ËØ	Coumarins	Ïã¶¹ËØ	93-35-6	1	9.06E+04	5.29E+04	1.82E+04	2.04E+04	4.60E+04	5.36E+04	6.89E+04	5.33E+04	2.67E+04	2.94E+04	1.48E+04	1.07E+04	7.89E+06	6.20E+06	5.42E+06	7.22E+06	1.43E+06	2.00E+06	2.43E+06	8.36E+05	6.33E+06	5.62E+06	5.93E+06	7.58E+06	4.35E+05	1.93E+05	2.26E+06	1.02E+06	3.32E+04	8.26E+04	3.31E+05	9.26E+05	3.21E+05	5.93E+05	7.16E+05	7.99E+05
mws0906	3.41E+02	1.79E+02	3.42E+02	C16H22O8	[M-H]-	Coniferin	ËÉ°ØÜÕ	Phenolic acids	·ÓËáÀà	Phenolic acids	·ÓËáÀà	531-29-3	2	3.28E+06	3.27E+06	5.10E+06	3.05E+06	3.66E+06	3.50E+06	4.59E+06	3.05E+06	4.84E+06	6.03E+06	5.73E+06	5.70E+06	1.38E+06	1.62E+06	1.65E+06	2.06E+06	3.63E+06	2.44E+06	2.40E+06	3.35E+06	2.25E+06	1.79E+06	2.09E+06	1.55E+06	6.28E+06	8.46E+06	2.40E+06	3.80E+06	1.41E+07	8.34E+06	5.25E+06	3.99E+06	6.66E+06	5.19E+06	5.24E+06	4.72E+06
Lmhp009187	4.40E+02	2.99E+02	4.39E+02	C20H42NO7P	[M+H]+	LysoPE 15:0	ÈÜÑªÁ×Ö¬õ£ÒÒ´¼°· 15:0	Lipids	Ö¬ÖÊ	LPE	ÈÜÑªÁ×Ö¬õ£ÒÒ´¼°·	-	1	2.24E+05	4.05E+05	2.62E+05	2.54E+05	3.53E+05	2.20E+05	3.52E+05	3.82E+05	3.45E+05	3.87E+05	3.34E+05	3.84E+05	9.44E+04	5.79E+04	6.24E+04	5.92E+04	1.04E+05	9.53E+04	9.65E+04	1.31E+05	1.36E+05	1.56E+05	8.98E+04	1.07E+05	1.44E+04	9.12E+03	1.29E+04	1.13E+04	1.62E+04	1.95E+04	2.12E+04	2.45E+04	1.79E+05	3.11E+04	1.37E+04	1.31E+04
Cmsn002067	4.91E+02	3.15E+02	4.92E+02	C25H32O10	[M-H]-	7S,8R-threo-3',9,9'-trihydroxy-3-methoxy-4',7-epoxy-neolignan-4-O-rhamnoside	7S,8R-ËÕÊ½-3',9,9'-ÈýôÇ»ù-3-¼×Ñõ»ù-7,8-¶þÇâ±½²¢ß»à«-1'-±û´¼»ùÐÂÄ¾Ö¬ËØ-4-O-ÊóÀîÌÇÜÕ	Lignans and Coumarins	Ä¾Ö¬ËØºÍÏã¶¹ËØ	Lignans	Ä¾Ö¬ËØ	-	2	4.56E+05	4.82E+05	5.49E+05	4.64E+05	7.41E+05	6.45E+05	7.76E+05	6.45E+05	5.57E+05	5.58E+05	3.68E+05	8.17E+05	8.29E+04	5.40E+04	7.49E+04	1.19E+05	2.26E+05	1.73E+05	2.25E+05	1.39E+05	1.35E+05	1.60E+05	1.22E+05	1.15E+05	5.23E+04	4.42E+04	4.02E+04	5.96E+04	4.54E+04	5.36E+04	4.74E+04	4.66E+04	3.42E+04	4.93E+04	7.38E+04	7.71E+04
pmn001378	5.19E+02	3.57E+02	5.20E+02	C26H32O11	[M-H]-	Pinoresinol-4-O-glucoside	ËÉÖ¬´¼-4-O-ÆÏÌÑÌÇÜÕ	Lignans and Coumarins	Ä¾Ö¬ËØºÍÏã¶¹ËØ	Lignans	Ä¾Ö¬ËØ	41607-20-9	1	1.07E+05	8.63E+04	1.21E+05	1.04E+05	1.84E+05	1.08E+05	2.16E+05	1.43E+05	1.05E+05	1.82E+05	1.59E+05	1.23E+05	7.00E+05	1.09E+06	1.16E+06	7.48E+05	1.58E+06	2.32E+06	2.20E+06	3.51E+06	8.08E+05	9.75E+05	7.54E+05	7.57E+05	4.28E+06	5.21E+06	5.67E+06	4.16E+06	5.98E+06	7.99E+06	4.20E+06	6.06E+06	5.76E+06	5.65E+06	4.62E+06	4.71E+06
Wbmp003302	1.65E+02	9.11E+01	1.64E+02	C10H12O2	[M+H]+	Frambinone	ôÇ±½»ù¶¡Íª	Others	ÆäËüÀà	Ketone compounds	ÍªÀà»¯ºÏÎï	-	3	4.49E+05	3.44E+05	3.58E+05	3.49E+05	3.02E+05	2.71E+05	3.41E+05	4.26E+05	2.93E+05	2.75E+05	3.71E+05	4.16E+05	7.32E+05	5.35E+05	6.62E+05	8.68E+05	1.00E+06	4.82E+05	5.58E+05	5.60E+05	6.68E+05	5.93E+05	7.34E+05	5.52E+05	5.42E+06	4.80E+06	4.37E+06	4.65E+06	6.29E+06	5.94E+06	5.13E+06	3.99E+06	5.92E+06	5.49E+06	5.20E+06	5.51E+06
MW0157756	5.08E+02	4.90E+02	5.09E+02	C22H31N5O9	[M-H]-	Thr-Phe-Gln-Asp	Thr-Phe-Gln-Asp	Amino acids and derivatives	°±»ùËá¼°ÆäÑÜÉúÎï	Amino acids and derivatives	°±»ùËá¼°ÆäÑÜÉúÎï	-	3	1.40E+05	9.48E+04	1.75E+05	1.30E+05	1.52E+05	1.16E+05	2.04E+05	1.64E+05	1.29E+05	1.74E+05	1.19E+05	1.78E+05	9.90E+05	5.94E+05	4.76E+05	1.03E+06	1.13E+06	7.27E+05	8.26E+05	7.83E+05	1.22E+06	9.98E+05	6.88E+05	5.37E+05	2.71E+05	3.26E+05	2.65E+05	2.56E+05	1.66E+05	1.88E+05	1.61E+05	1.23E+05	2.08E+05	2.28E+05	1.47E+05	1.86E+05
MW0155281	4.57E+02	1.27E+02	4.56E+02	C24H32N4O5	[M+H]+	Phe-Lys-Tyr	±½±û°±õ£-Àµ°±õ£-ÀÒ°±Ëá	Amino acids and derivatives	°±»ùËá¼°ÆäÑÜÉúÎï	Amino acids and derivatives	°±»ùËá¼°ÆäÑÜÉúÎï	-	3	2.08E+06	1.35E+06	3.44E+06	1.19E+06	2.08E+06	1.67E+06	2.62E+06	2.65E+06	2.82E+06	7.47E+06	6.89E+06	4.13E+06	6.65E+06	1.43E+07	1.13E+07	8.29E+06	6.61E+05	2.47E+05	3.47E+06	1.47E+06	4.87E+06	8.36E+06	1.56E+07	8.59E+06	5.36E+07	4.36E+07	5.25E+07	2.13E+07	1.68E+07	3.62E+07	1.05E+07	1.29E+07	7.98E+06	4.93E+07	5.31E+07	5.17E+07
mws0458	1.51E+02	1.36E+02	1.52E+02	C8H8O3	[M-H]-	Vanillin; 4-Hydroxy-3-Methoxybenzaldehyde	Ïã²ÝÈ©; 4-ôÇ»ù-3-¼×Ñõ»ù±½¼×È©	Phenolic acids	·ÓËáÀà	Phenolic acids	·ÓËáÀà	121-33-5	1	1.07E+07	9.36E+06	1.30E+07	1.27E+07	1.21E+07	1.01E+07	1.13E+07	1.12E+07	1.03E+07	1.17E+07	8.59E+06	1.14E+07	4.50E+06	4.87E+06	6.92E+06	3.01E+06	4.78E+06	5.56E+06	6.02E+06	5.85E+06	4.42E+06	5.23E+06	3.70E+06	4.32E+06	1.86E+06	4.22E+06	4.82E+05	2.21E+06	3.35E+06	3.23E+06	1.51E+06	4.44E+05	2.59E+06	1.78E+06	1.36E+06	1.08E+06
MW0105795	3.56E+02	2.96E+02	2.95E+02	C13H17N3O5	[M+H]+	Asn-Tyr	L-Ìì¶¬õ£°·õ£-L-ÀÒ°±Ëá	Amino acids and derivatives	°±»ùËá¼°ÆäÑÜÉúÎï	Amino acids and derivatives	°±»ùËá¼°ÆäÑÜÉúÎï	-	3	6.18E+05	3.51E+05	1.93E+06	2.88E+05	8.38E+05	9.20E+05	7.28E+05	3.84E+05	5.09E+05	9.60E+05	6.95E+05	5.33E+05	2.97E+06	3.09E+06	3.67E+06	2.14E+06	1.10E+06	2.15E+06	1.38E+06	2.00E+06	1.13E+06	2.56E+06	1.36E+06	1.50E+06	4.42E+06	3.81E+06	3.80E+06	4.89E+06	2.14E+06	2.32E+06	3.19E+06	4.18E+06	1.94E+06	2.23E+06	3.74E+06	2.96E+06
Wafn007355	6.53E+02	5.09E+02	6.54E+02	C29H50O16	[M-H]-	3-(2-Methylbutanoyl)-2,4-Di(Isovaleryl)-6'-(Dihydroxyethyl)Sucrose	3-(2-¼×»ù¶¡õ£»ù)-2,4-¶þ(ÒìÎìõ£»ù)-6'-(¶þôÇÒÒ»ù)ÕáÌÇ	Others	ÆäËüÀà	Saccharides	ÌÇÀà	-	2	7.24E+03	1.48E+03	1.26E+04	1.91E+03	8.17E+03	1.48E+04	8.90E+03	7.72E+03	8.05E+03	2.10E+04	2.25E+04	1.44E+04	2.01E+04	3.75E+04	2.89E+04	2.60E+04	6.28E+03	1.05E+04	8.01E+03	9.86E+03	8.82E+03	2.37E+04	3.01E+04	1.58E+04	1.79E+05	1.42E+05	2.01E+05	2.04E+05	1.34E+05	1.32E+05	1.74E+05	1.45E+05	1.82E+05	1.66E+05	2.00E+05	1.84E+05
MW0000243	2.00E+02	1.30E+02	1.99E+02	C10H17NO3	[M+H]+	Ecgonine methyl ester	ÄûÃÊËá¼×õ¥£¨EME£©	Alkaloids	ÉúÎï¼î	Tropan alkaloids	Ý¹ÝÐÍéÀàÉúÎï¼î	7143-9-1	3	1.09E+05	1.04E+05	8.99E+04	1.06E+05	9.39E+04	1.05E+05	1.13E+05	1.22E+05	9.65E+04	9.14E+04	8.36E+04	1.04E+05	1.29E+04	1.91E+04	1.00E+04	2.18E+04	9.65E+04	8.71E+04	1.60E+05	1.95E+05	1.29E+04	1.42E+04	2.51E+04	7.95E+03	1.67E+06	1.06E+06	2.07E+06	1.49E+06	1.22E+06	1.45E+06	1.46E+06	1.37E+06	1.12E+06	1.58E+06	1.31E+06	1.27E+06
Lmmn002179	3.13E+02	1.07E+02	3.14E+02	C14H18O8	[M-H]-	Methylsalicylate-2-O-glucoside	Ë®ÑîËá¼×õ¥-2-O-ÆÏÌÑÌÇÜÕ	Phenolic acids	·ÓËáÀà	Phenolic acids	·ÓËáÀà	10019-60-0	2	4.31E+05	3.43E+05	6.31E+05	3.99E+05	7.23E+05	5.12E+05	7.46E+05	5.96E+05	5.17E+05	4.92E+05	4.08E+05	4.62E+05	4.54E+05	3.57E+05	4.44E+05	6.22E+05	8.17E+05	6.00E+05	8.06E+05	5.46E+05	5.84E+05	6.05E+05	5.65E+05	5.98E+05	5.91E+05	5.32E+05	5.35E+05	5.57E+05	6.66E+05	5.93E+05	6.48E+05	7.26E+05	6.06E+05	6.21E+05	7.61E+05	7.36E+05
Zmyn004714	2.97E+02	1.83E+02	2.98E+02	C18H34O3	[M-H]-	Ricinoleic acid	±ÍÂéÓÍËá	Lipids	Ö¬ÖÊ	Free fatty acids	ÓÎÀëÖ¬·¾Ëá	141-22-0	1	2.59E+04	3.08E+04	2.86E+04	3.70E+04	4.98E+04	4.27E+04	2.93E+04	4.03E+04	4.66E+04	3.00E+04	4.09E+04	6.83E+04	4.30E+04	4.66E+04	5.51E+04	3.72E+04	2.43E+04	2.93E+04	2.95E+04	4.27E+04	3.30E+04	3.94E+04	4.58E+04	3.18E+04	3.13E+05	3.59E+05	3.48E+05	3.33E+05	2.33E+05	2.66E+05	2.11E+05	2.03E+05	2.87E+05	2.51E+05	2.82E+05	2.55E+05
Hmjn003948	4.87E+02	4.87E+02	4.88E+02	C30H48O5	[M-H]-	2,3,6-Trihydroxyurs-12-en-28-oic acid (Madasiatic acid)*	2,3,6-ÈýôÇ»ùÐÜ¹û-12-Ï©-28-Ëá (Âí´ï»ýÑ©²ÝËá)*	Terpenoids	ÝÆÀà	Triterpene	ÈýÝÆ	26532-66-1	2	7.18E+06	5.54E+06	9.30E+06	6.86E+06	4.34E+06	3.99E+06	5.85E+06	3.05E+06	6.18E+06	1.40E+07	5.05E+06	8.85E+06	1.67E+06	7.50E+05	9.01E+05	1.55E+06	6.03E+06	1.66E+06	2.85E+06	2.74E+06	1.60E+06	2.30E+06	1.46E+06	1.27E+06	1.30E+05	9.70E+04	8.90E+04	1.06E+05	8.63E+04	7.38E+04	1.06E+05	1.04E+05	9.18E+04	1.12E+05	9.83E+04	1.10E+05
Hmln007772	2.93E+02	2.21E+02	2.94E+02	C17H26O4	[M-H]-	Nordihydrocapsiate	½µ¶þÇâÀ±½·õ¥	Phenolic acids	·ÓËáÀà	Phenolic acids	·ÓËáÀà	220012-53-3	1	7.38E+05	6.48E+05	6.75E+05	6.53E+05	6.70E+05	8.42E+05	6.20E+05	5.64E+05	6.83E+05	6.80E+05	6.68E+05	3.18E+06	6.85E+05	6.99E+05	6.35E+05	6.29E+05	5.72E+05	5.67E+05	5.84E+05	5.82E+05	4.88E+05	5.99E+05	6.99E+05	6.01E+05	6.95E+05	7.10E+05	7.01E+05	7.75E+05	6.72E+05	6.25E+05	5.89E+05	6.27E+05	6.73E+05	8.23E+05	6.65E+05	7.34E+05
mws0376	1.15E+02	7.10E+01	1.16E+02	C4H4O4	[M-H]-	Fumaric acid	ÑÓºúË÷Ëá(¸»ÂíËá,·´¶¡Ï©¶þËá)	Organic acids	ÓÐ»úËá	Organic acids	ÓÐ»úËá	110-17-8	1	9.07E+05	8.14E+05	9.05E+05	8.71E+05	6.46E+05	5.81E+05	7.52E+05	6.95E+05	8.40E+05	8.46E+05	8.77E+05	7.66E+05	2.31E+06	2.00E+06	2.40E+06	1.85E+06	1.11E+06	1.25E+06	1.19E+06	1.29E+06	1.60E+06	1.77E+06	2.02E+06	1.71E+06	2.20E+06	2.30E+06	1.97E+06	2.10E+06	2.04E+06	2.08E+06	1.79E+06	1.81E+06	1.79E+06	2.24E+06	2.08E+06	2.25E+06
MW0157635	6.21E+02	5.61E+02	6.20E+02	C24H40N6O13	[M+H]+	Thr-Glu-Lys-Asp-Glu	Thr-Glu-Lys-Asp-Glu	Amino acids and derivatives	°±»ùËá¼°ÆäÑÜÉúÎï	Amino acids and derivatives	°±»ùËá¼°ÆäÑÜÉúÎï	-	3	2.07E+04	2.30E+04	2.50E+04	3.21E+04	2.87E+04	2.22E+04	2.73E+04	2.33E+04	2.21E+04	2.42E+04	2.43E+04	1.70E+04	1.21E+05	9.45E+04	1.15E+05	1.19E+05	7.65E+04	7.81E+04	1.07E+05	1.03E+05	8.13E+04	1.09E+05	1.58E+05	8.54E+04	1.34E+06	1.21E+06	2.87E+06	2.17E+06	1.54E+06	2.26E+06	2.69E+06	2.35E+06	1.63E+06	2.00E+06	1.82E+06	2.90E+06
MW0158570	6.53E+02	5.09E+02	5.94E+02	C29H34N6O8	[M+CH3COO]-	Tyr-Phe-His-Glu	ÀÒ°±Ëá-±½±û°±Ëá-×é°±Ëá-¹È°±Ëá	Amino acids and derivatives	°±»ùËá¼°ÆäÑÜÉúÎï	Amino acids and derivatives	°±»ùËá¼°ÆäÑÜÉúÎï	-	3	2.80E+04	1.26E+04	6.23E+04	8.67E+03	3.95E+04	4.78E+04	3.06E+04	2.21E+04	3.60E+04	1.07E+05	8.07E+04	7.18E+04	8.84E+04	2.12E+05	1.80E+05	1.25E+05	3.05E+04	3.68E+04	4.49E+04	5.02E+04	5.55E+04	1.24E+05	1.70E+05	9.94E+04	7.76E+05	8.03E+05	8.45E+05	8.27E+05	5.23E+05	4.88E+05	5.06E+05	4.01E+05	6.84E+05	8.51E+05	6.73E+05	7.21E+05
Hmmp001310	1.88E+02	1.18E+02	1.87E+02	C11H9NO2	[M+H]+	3-Indoleacrylic acid	3-ßÅßá±ûÏ©Ëá	Alkaloids	ÉúÎï¼î	Plumerane	ßÅßáÀàÉúÎï¼î	1204-06-4	1	2.16E+07	2.31E+07	2.70E+07	1.96E+07	1.22E+07	7.14E+06	1.45E+07	1.06E+07	7.42E+06	1.68E+07	6.82E+06	2.45E+07	1.24E+07	1.46E+07	1.42E+07	1.30E+07	3.30E+06	4.08E+06	3.65E+06	5.56E+06	4.82E+06	4.97E+06	7.32E+06	5.25E+06	6.03E+07	5.88E+07	6.07E+07	6.90E+07	2.64E+07	3.38E+07	3.32E+07	2.29E+07	3.82E+07	3.18E+07	3.93E+07	3.92E+07
MW0153146	5.02E+02	2.77E+02	5.03E+02	C21H41N7O7	[M-H]-	Lys-Thr-Gln-Lys	Lys-Thr-Gln-Lys	Amino acids and derivatives	°±»ùËá¼°ÆäÑÜÉúÎï	Amino acids and derivatives	°±»ùËá¼°ÆäÑÜÉúÎï	-	3	2.12E+06	3.98E+06	1.88E+06	2.38E+06	4.16E+06	4.41E+06	4.20E+06	3.28E+06	2.31E+06	4.22E+06	2.70E+06	2.08E+06	3.89E+05	4.07E+05	3.67E+05	3.61E+05	1.50E+06	7.50E+05	9.43E+05	9.35E+05	5.99E+05	1.02E+06	4.81E+05	9.34E+05	1.28E+05	3.83E+05	1.37E+05	2.82E+05	3.31E+05	5.72E+05	3.46E+05	3.15E+05	3.21E+05	5.41E+05	2.17E+05	2.95E+05
pmp001251	5.20E+02	1.84E+02	5.19E+02	C26H50NO7P	[M+H]+	LysoPC 18:2(2n isomer)	ÈÜÑªÁ×Ö¬õ£µ¨¼î 18:2(2nÒì¹¹)	Lipids	Ö¬ÖÊ	LPC	ÈÜÑªÁ×Ö¬õ£µ¨¼î	-	1	1.45E+07	1.88E+07	1.57E+07	1.54E+07	2.46E+07	3.14E+07	2.32E+07	2.70E+07	2.35E+07	2.53E+07	2.07E+07	1.97E+07	2.17E+06	2.24E+06	2.60E+06	1.66E+06	6.17E+06	7.97E+06	5.25E+06	8.51E+06	4.64E+06	5.44E+06	3.98E+06	3.89E+06	8.72E+05	1.41E+06	9.15E+05	1.24E+06	1.69E+06	3.55E+06	1.41E+06	1.51E+06	1.17E+06	3.04E+06	1.05E+06	2.07E+06
Waln010192	5.76E+02	2.77E+02	5.77E+02	C28H52NO9P	[M-H]-	2-(2,3-dihydroxypropoxy)-3-(((2-(dimethylamino)ethoxy)(hydroxy)phosphoryl)oxy)propyl (8E,11Z,14Z)-octadeca-8,11,14-trienoate*	2-(2,3-¶þôÇ»ù±ûÑõ»ù)-3-(((2-(¶þ¼×»ù°±»ù)ÒÒÑõ»ù)(ôÇ»ù)Á×õ£»ù)Ñõ»ù)±û»ù (8E,11Z,14Z)-Ê®°ËÌ¼-8,11,14-ÈýÏ©Ëá*	Lipids	Ö¬ÖÊ	LPE	ÈÜÑªÁ×Ö¬õ£ÒÒ´¼°·	-	1	2.31E+07	3.01E+07	2.21E+07	2.34E+07	3.64E+07	3.68E+07	3.78E+07	3.56E+07	3.05E+07	3.84E+07	2.73E+07	2.72E+07	4.20E+06	3.79E+06	4.50E+06	3.55E+06	1.25E+07	1.27E+07	1.07E+07	1.55E+07	7.74E+06	8.71E+06	7.11E+06	7.98E+06	1.53E+06	2.89E+06	1.52E+06	2.19E+06	3.57E+06	6.56E+06	2.70E+06	2.68E+06	2.40E+06	6.14E+06	2.30E+06	3.46E+06
mws0126	5.24E+02	1.84E+02	5.23E+02	C26H54NO7P	[M+H]+	LysoPC 18:0	ÈÜÑªÁ×Ö¬õ£µ¨¼î 18:0	Lipids	Ö¬ÖÊ	LPC	ÈÜÑªÁ×Ö¬õ£µ¨¼î	19420-57-6	2	1.05E+07	1.63E+07	9.79E+06	1.10E+07	2.00E+07	1.64E+07	1.85E+07	2.10E+07	1.77E+07	1.87E+07	1.67E+07	1.81E+07	3.62E+06	3.58E+06	3.08E+06	2.82E+06	4.34E+06	3.81E+06	4.00E+06	6.35E+06	4.74E+06	5.05E+06	4.10E+06	4.54E+06	8.48E+05	1.18E+06	1.27E+06	1.22E+06	1.44E+06	1.72E+06	1.37E+06	1.67E+06	1.20E+06	2.22E+06	1.14E+06	1.77E+06
Hmgp006095	4.92E+02	3.25E+02	4.91E+02	C28H29O7N	[M+H]+	Lyciumamide C	Lyciumamide C	Alkaloids	ÉúÎï¼î	Phenolamine	·Ó°·	-	1	1.05E+07	8.57E+06	1.30E+07	1.07E+07	1.35E+07	1.08E+07	1.31E+07	1.40E+07	1.15E+07	1.13E+07	1.06E+07	1.21E+07	2.02E+07	1.41E+07	1.36E+07	2.02E+07	2.64E+07	1.76E+07	1.94E+07	2.00E+07	2.07E+07	2.26E+07	1.68E+07	1.64E+07	2.14E+06	1.82E+06	2.55E+06	2.36E+06	2.15E+06	2.41E+06	2.08E+06	2.21E+06	2.29E+06	3.14E+06	1.97E+06	2.24E+06
Hmqp005455	2.97E+02	8.11E+01	2.96E+02	C18H32O3	[M+H]+	15(R)-Hydroxylinoleic Acid	15(R)-ôÇ»ùÑÇÓÍËá	Lipids	Ö¬ÖÊ	Free fatty acids	ÓÎÀëÖ¬·¾Ëá	177931-23-6	3	9.97E+04	1.19E+05	3.05E+05	2.78E+05	4.04E+05	3.27E+05	2.42E+05	2.80E+05	2.67E+05	3.04E+05	2.55E+05	2.81E+05	1.29E+05	1.08E+05	1.41E+05	1.11E+05	8.31E+04	1.03E+05	9.89E+04	1.25E+05	8.19E+04	1.25E+05	9.72E+04	7.78E+04	1.02E+05	7.14E+04	6.85E+04	7.01E+04	5.38E+04	7.50E+04	4.61E+04	4.55E+04	5.29E+04	4.49E+04	5.53E+04	4.72E+04
pmp001190	6.55E+02	5.18E+02	6.54E+02	C37H38N2O9	[M+H]+	(5-8)-Hydroxy-1-(hydroxylmethoxyphenyl)-N2,N3-bis(4-hydroxyphenethyl)-(5-8)-dimethoxy-1,2-dihydronaphthalene-2,3-dicarboxamide	(5-8)-ôÇ»ù-1-(ôÇ»ù¼×Ñõ»ù±½»ù)-N2,N3-Ë«(4-ôÇ»ù±½ÒÒ»ù)-(5-8)-¶þ¼×Ñõ»ù-1,2-¶þÇâÝÁ-2,3-¶þ¼×õ£°·	Alkaloids	ÉúÎï¼î	Phenolamine	·Ó°·	-	2	4.65E+06	4.12E+06	4.67E+06	4.64E+06	3.37E+06	2.97E+06	3.23E+06	3.38E+06	4.60E+06	4.53E+06	3.66E+06	5.33E+06	5.30E+05	3.11E+05	2.94E+05	5.50E+05	1.15E+06	7.38E+05	1.09E+06	9.40E+05	9.19E+05	9.80E+05	7.13E+05	7.76E+05	1.63E+05	1.35E+05	1.40E+05	1.17E+05	1.77E+05	1.47E+05	1.51E+05	1.65E+05	1.58E+05	1.51E+05	1.79E+05	1.83E+05
Zmjp000182	1.89E+02	7.01E+01	1.88E+02	C7H16N4O2	[M+H]+	N-Monomethyl-L-arginine	N-µ¥¼×»ù-L-¾«°±Ëá	Amino acids and derivatives	°±»ùËá¼°ÆäÑÜÉúÎï	Amino acids and derivatives	°±»ùËá¼°ÆäÑÜÉúÎï	17035-90-4	1	8.92E+05	1.04E+06	7.51E+05	6.86E+05	7.56E+05	6.99E+05	7.69E+05	5.94E+05	5.12E+05	9.91E+05	6.09E+05	7.41E+05	1.48E+06	1.57E+06	1.29E+06	7.09E+05	8.76E+05	1.40E+06	1.21E+06	1.32E+06	7.65E+05	8.52E+05	8.92E+05	1.10E+06	2.87E+06	2.10E+06	2.81E+06	3.10E+06	3.91E+06	3.45E+06	4.89E+06	3.27E+06	3.53E+06	2.91E+06	2.92E+06	3.49E+06
pmb0490	2.35E+02	1.47E+02	2.34E+02	C13H18N2O2	[M+H]+	p-Coumaroylputrescine	¶ÔÏã¶¹õ£»ù¸¯°·	Alkaloids	ÉúÎï¼î	Phenolamine	·Ó°·	34136-53-3	1	1.60E+07	1.34E+07	1.57E+07	1.78E+07	2.39E+07	1.87E+07	2.41E+07	1.87E+07	1.83E+07	2.52E+07	1.10E+07	1.56E+07	1.42E+07	1.63E+07	1.46E+07	1.07E+07	2.23E+07	2.61E+07	3.17E+07	2.04E+07	1.49E+07	1.23E+07	1.40E+07	1.31E+07	2.34E+07	9.14E+07	1.37E+07	3.07E+07	3.41E+07	2.09E+07	1.42E+07	6.43E+06	3.04E+07	2.31E+07	1.95E+07	1.83E+07
Lmhp009129	4.82E+02	1.84E+02	4.81E+02	C23H48NO7P	[M+H]+	LysoPC 15:0(2n isomer)	ÈÜÑªÁ×Ö¬õ£µ¨¼î 15:0(2nÒì¹¹)	Lipids	Ö¬ÖÊ	LPC	ÈÜÑªÁ×Ö¬õ£µ¨¼î	-	1	1.37E+06	2.28E+06	1.24E+06	1.36E+06	1.93E+06	1.06E+06	1.45E+06	1.43E+06	1.57E+06	2.06E+06	1.54E+06	1.99E+06	7.01E+05	5.90E+05	6.61E+05	5.51E+05	7.34E+05	7.88E+05	8.74E+05	1.09E+06	8.99E+05	1.07E+06	6.67E+05	7.67E+05	6.92E+04	9.11E+04	1.07E+05	1.06E+05	1.17E+05	1.88E+05	1.28E+05	1.62E+05	1.59E+05	1.81E+05	1.00E+05	1.31E+05
Waln010449	5.52E+02	2.53E+02	5.53E+02	C26H52NO9P	[M-H]-	1-(2,3-dihydroxypropoxy)-3-(((2-(dimethylamino)ethoxy)(hydroxy)phosphoryl)oxy)propan-2-yl (E)-hexadec-9-enoate	1-(2,3-¶þôÇ»ù±ûÑõ»ù)-3-(((2-(¶þ¼×»ù°±»ù)ÒÒÑõ»ù)(ôÇ»ù)Á×õ£»ù)Ñõ»ù)±û-2-»ù (E)-9-Ê®ÁùÌ¼Ï©Ëá	Lipids	Ö¬ÖÊ	LPE	ÈÜÑªÁ×Ö¬õ£ÒÒ´¼°·	-	1	2.27E+05	3.02E+05	2.27E+05	2.45E+05	4.78E+05	5.16E+05	4.87E+05	5.40E+05	3.96E+05	5.16E+05	3.42E+05	4.18E+05	4.32E+04	3.63E+04	3.51E+04	3.11E+04	2.80E+05	2.78E+05	8.00E+04	5.41E+04	6.85E+04	9.50E+04	6.20E+04	7.18E+04	1.99E+04	1.23E+04	9.84E+03	1.03E+04	1.63E+04	3.57E+04	1.77E+04	1.89E+04	7.10E+05	2.75E+04	9.69E+03	2.22E+04
MW0155448	4.93E+02	4.33E+02	4.34E+02	C24H22N2O6	[M+CH3COO]-	Phe-HoPhe-OH	Phe-HoPhe-OH	Amino acids and derivatives	°±»ùËá¼°ÆäÑÜÉúÎï	Amino acids and derivatives	°±»ùËá¼°ÆäÑÜÉúÎï	-	3	2.12E+05	2.34E+05	2.51E+05	2.39E+05	4.11E+05	3.46E+05	3.71E+05	3.53E+05	2.13E+05	3.10E+05	2.14E+05	3.49E+05	1.54E+05	1.06E+05	1.68E+05	1.88E+05	2.85E+05	2.90E+05	2.25E+05	2.23E+05	2.13E+05	1.91E+05	1.49E+05	1.93E+05	2.99E+04	3.14E+04	3.50E+04	4.36E+04	4.77E+04	4.74E+04	7.76E+04	5.60E+04	4.55E+04	6.25E+04	5.45E+04	4.87E+04
pme2776	2.53E+02	1.37E+02	2.52E+02	C10H12N4O4	[M+H]+	2'-Deoxyinosine	2-ÍÑÑõ¼¡ÜÕ	Nucleotides and derivatives	ºËÜÕËá¼°ÆäÑÜÉúÎï	Nucleotides and derivatives	ºËÜÕËá¼°ÆäÑÜÉúÎï	890-38-0	3	8.31E+04	1.30E+05	8.00E+04	1.02E+05	1.54E+05	1.97E+05	1.24E+05	1.43E+05	1.45E+05	1.66E+05	1.92E+05	1.72E+05	1.62E+05	1.45E+05	8.66E+04	1.37E+05	3.76E+05	4.36E+05	4.31E+05	4.73E+05	1.80E+05	2.95E+05	1.94E+05	2.07E+05	4.40E+04	1.05E+05	9.17E+04	1.13E+05	3.85E+05	5.13E+05	3.27E+05	2.37E+05	9.65E+04	1.66E+05	1.21E+05	1.32E+05
pmb0855	4.96E+02	1.84E+02	4.95E+02	C24H50NO7P	[M+H]+	LysoPC 16:0	ÈÜÑªÁ×Ö¬õ£µ¨¼î 16:0	Lipids	Ö¬ÖÊ	LPC	ÈÜÑªÁ×Ö¬õ£µ¨¼î	17364-16-8	1	1.03E+07	1.94E+07	9.53E+06	1.22E+07	1.71E+07	1.30E+07	1.52E+07	1.57E+07	1.50E+07	1.84E+07	1.54E+07	1.75E+07	6.40E+06	8.23E+06	5.74E+06	4.63E+06	5.96E+06	6.42E+06	7.01E+06	1.05E+07	8.91E+06	8.49E+06	6.83E+06	6.16E+06	1.43E+06	1.95E+06	2.10E+06	1.99E+06	3.37E+06	3.78E+06	2.75E+06	3.48E+06	2.77E+06	4.45E+06	2.70E+06	3.15E+06
MW0158878	4.49E+02	1.99E+02	4.50E+02	C21H30N4O7	[M-H]-	Val-Ala-Phe-Asp	Val-Ala-Phe-Asp	Amino acids and derivatives	°±»ùËá¼°ÆäÑÜÉúÎï	Amino acids and derivatives	°±»ùËá¼°ÆäÑÜÉúÎï	-	3	5.19E+05	3.96E+05	7.56E+05	4.44E+05	5.92E+05	3.82E+05	3.87E+05	3.49E+05	6.17E+05	6.18E+05	5.68E+05	7.89E+05	8.50E+04	3.32E+04	4.28E+04	6.33E+04	4.81E+04	2.82E+04	8.31E+04	3.97E+04	1.20E+05	1.20E+05	9.64E+04	7.31E+04	4.05E+04	2.79E+04	2.82E+04	2.99E+04	3.22E+04	3.63E+04	4.41E+04	4.24E+04	4.49E+04	4.21E+04	5.02E+04	5.10E+04
Latp011219	1.49E+02	1.21E+02	1.48E+02	C10H12O	[M+H]+	3,5-Dimethyl-2,3-dihydrobenzofuran	3,5-¶þ¼×»ù-5-¼×»ù-2,3-¶þÇâ±½²¢ß»à«	Others	ÆäËüÀà	Others	ÆäËü	-	3	4.78E+06	5.10E+06	5.28E+06	6.88E+06	8.39E+06	5.42E+06	4.50E+06	4.31E+06	5.74E+06	5.00E+06	6.50E+06	7.27E+06	1.02E+07	3.80E+06	3.83E+06	3.79E+06	4.66E+06	4.44E+06	4.92E+06	6.33E+06	9.29E+06	3.87E+06	3.73E+06	4.12E+06	3.16E+06	3.46E+06	4.34E+06	5.46E+06	7.52E+06	3.85E+06	3.52E+06	3.49E+06	3.60E+06	4.20E+06	4.13E+06	5.31E+06
pmn001691	3.27E+02	2.91E+02	3.28E+02	C18H32O5	[M-H]-	9,12,13-Trihydroxy-10,15-octadecadienoic acid	9,12,13-ÈýôÇ»ù-10,15-Ê®°ËÌ¼¶þÏ©Ëá	Lipids	Ö¬ÖÊ	Free fatty acids	ÓÎÀëÖ¬·¾Ëá	-	2	5.05E+05	9.28E+05	1.08E+06	5.46E+05	5.06E+05	5.05E+05	5.14E+05	4.64E+05	5.74E+05	7.76E+05	4.77E+05	7.49E+05	1.40E+05	1.23E+05	2.38E+05	1.19E+05	1.60E+05	9.39E+04	1.03E+05	1.37E+05	8.35E+04	9.04E+04	8.46E+04	8.66E+04	2.20E+04	4.15E+04	1.11E+04	3.19E+04	4.41E+04	4.62E+04	3.76E+04	1.57E+04	3.64E+04	3.71E+04	2.20E+04	2.55E+04
mws0045	4.49E+02	3.03E+02	4.48E+02	C21H20O11	[M+H]+	Quercetin-3-O-rhamnoside(Quercitrin)	éÎÆ¤ËØ-3-O-ÊóÀîÌÇÜÕ(éÎÆ¤ÜÕ)	Flavonoids	»ÆÍª	Flavonols	»ÆÍª´¼	522-12-3	3	1.71E+04	3.41E+03	1.05E+04	2.39E+04	8.21E+03	6.70E+03	1.05E+04	8.30E+04	9.00E+00	9.00E+00	9.00E+00	9.00E+00	2.93E+04	3.47E+04	2.74E+04	1.96E+04	4.23E+04	2.75E+04	4.88E+04	3.09E+04	2.95E+04	2.38E+04	3.34E+04	2.02E+04	5.22E+06	3.24E+06	5.39E+06	4.56E+06	3.35E+06	3.10E+06	5.87E+06	6.65E+06	3.72E+06	3.89E+06	5.44E+06	4.70E+06
Hagn003556	3.87E+02	2.07E+02	3.88E+02	C23H16O6	[M-H]-	7-Benzyloxy-5-hydroxy-3',4'-methylenedioxyflavonoid	7-ÜÐÑõ»ù-5-ôÇ»ù-3',4'-ÑÇ¼×¶þÑõ»ù»ÆÍª	Flavonoids	»ÆÍª	Flavones	»ÆÍª	-	3	2.91E+05	2.26E+05	7.46E+05	4.76E+05	4.56E+05	4.29E+05	5.78E+05	3.94E+05	3.70E+05	4.02E+05	3.28E+05	4.74E+05	5.43E+05	1.32E+05	2.14E+05	5.88E+05	9.19E+06	1.86E+06	6.57E+06	1.81E+07	6.20E+05	5.13E+06	1.21E+06	7.00E+06	5.58E+04	7.15E+05	2.56E+04	5.04E+04	1.12E+05	3.49E+05	7.01E+04	9.50E+04	7.23E+04	7.38E+04	6.88E+04	6.87E+04
pme3443	2.07E+02	1.92E+02	2.08E+02	C11H12O4	[M-H]-	Sinapinaldehyde	½æ×ÓÈ©	Phenolic acids	·ÓËáÀà	Phenolic acids	·ÓËáÀà	4206-58-0	3	6.07E+05	4.77E+05	6.91E+05	1.03E+06	1.06E+06	8.01E+05	9.85E+05	1.46E+06	6.37E+05	6.46E+05	7.54E+05	7.93E+05	2.44E+06	1.88E+06	1.14E+06	2.09E+06	1.99E+06	1.49E+06	1.57E+06	1.06E+06	1.82E+06	2.07E+06	1.51E+06	1.86E+06	2.28E+04	2.51E+04	5.11E+04	4.81E+04	1.40E+04	2.73E+04	2.00E+04	4.70E+04	3.14E+04	4.45E+04	2.59E+04	2.94E+04
MWS0811	1.30E+02	8.41E+01	1.29E+02	C6H11NO2	[M+H]+	L-Pipecolic Acid	L-ßßà¤Ëá	Organic acids	ÓÐ»úËá	Organic acids	ÓÐ»úËá	3105-95-1	1	4.38E+07	5.13E+07	3.37E+07	3.14E+07	3.33E+07	3.87E+07	3.85E+07	2.69E+07	4.09E+07	4.44E+07	3.00E+07	2.67E+07	2.68E+07	1.42E+07	1.51E+07	1.17E+07	1.73E+07	2.24E+07	2.03E+07	2.28E+07	2.15E+07	1.80E+07	1.10E+07	1.81E+07	3.01E+07	2.85E+07	2.32E+07	3.23E+07	5.09E+07	4.34E+07	6.33E+07	4.14E+07	4.84E+07	3.91E+07	3.48E+07	4.79E+07
MW0155111	5.77E+02	2.89E+02	5.76E+02	C27H40N6O8	[M+H]+	Phe-Asn-Pro-Leu-Ser	Phe-Asn-Pro-Leu-Ser	Amino acids and derivatives	°±»ùËá¼°ÆäÑÜÉúÎï	Amino acids and derivatives	°±»ùËá¼°ÆäÑÜÉúÎï	-	3	9.00E+00	9.00E+00	9.00E+00	9.00E+00	9.00E+00	9.00E+00	9.00E+00	9.00E+00	5.69E+03	1.77E+03	3.98E+03	2.09E+03	1.32E+05	2.00E+05	1.31E+05	1.53E+05	9.16E+03	2.67E+04	2.40E+04	4.99E+04	6.35E+04	1.15E+05	3.66E+04	4.49E+04	1.95E+05	2.48E+05	1.54E+05	2.19E+05	1.21E+05	1.16E+05	9.73E+04	5.85E+04	2.12E+05	2.94E+05	2.14E+05	1.77E+05
mws2628	1.18E+02	8.71E+01	1.17E+02	C5H11NO2	[M+H]+	N-Methyl-4-aminobutyric acid	N-¼×»ù-4-°±»ù¶¡Ëá	Organic acids	ÓÐ»úËá	Organic acids	ÓÐ»úËá	1119-48-8	3	2.84E+06	2.49E+06	2.45E+06	2.55E+06	1.43E+06	1.60E+06	1.84E+06	1.40E+06	2.60E+06	3.69E+06	2.42E+06	3.10E+06	5.79E+05	4.72E+05	5.98E+05	7.13E+05	6.04E+05	6.69E+05	8.39E+05	8.18E+05	6.94E+05	8.71E+05	7.45E+05	8.80E+05	2.19E+05	2.01E+05	1.52E+05	2.09E+05	1.70E+05	1.52E+05	1.56E+05	1.34E+05	2.85E+05	3.69E+05	4.06E+05	4.10E+05
pme0274	1.32E+02	6.91E+01	1.31E+02	C6H13NO2	[M+H]+	6-Aminocaproic acid	6-°±»ù¼ºËá	Organic acids	ÓÐ»úËá	Organic acids	ÓÐ»úËá	60-32-2	1	2.70E+06	4.68E+06	1.85E+06	2.91E+06	2.26E+06	1.61E+06	2.77E+06	2.85E+06	1.51E+06	3.60E+06	1.52E+06	3.52E+06	4.38E+06	5.84E+06	4.35E+06	3.90E+06	2.46E+06	2.14E+06	2.74E+06	2.41E+06	2.18E+06	2.75E+06	2.97E+06	2.95E+06	7.33E+06	5.51E+06	1.03E+07	8.64E+06	1.41E+07	1.32E+07	1.17E+07	5.12E+06	9.77E+06	7.53E+06	6.07E+06	1.26E+07
pma2987	1.42E+02	1.24E+02	1.41E+02	C6H11N3O	[M+H]+	Histidinol	×é°±´¼	Alkaloids	ÉúÎï¼î	Alkaloids	ÉúÎï¼î	501-28-0	3	5.26E+07	4.91E+07	5.17E+07	4.83E+07	5.76E+07	5.76E+07	5.47E+07	4.88E+07	5.65E+07	5.39E+07	5.66E+07	4.68E+07	5.71E+07	5.14E+07	5.20E+07	5.15E+07	5.73E+07	5.43E+07	5.39E+07	5.94E+07	5.31E+07	5.25E+07	5.47E+07	5.56E+07	5.35E+07	5.08E+07	5.54E+07	5.29E+07	5.11E+07	5.59E+07	5.76E+07	5.73E+07	5.41E+07	5.90E+07	5.48E+07	5.57E+07
Zmgn001448	1.75E+02	1.15E+02	1.76E+02	C7H12O5	[M-H]-	2-Propylmalic Acid	2-±û»ùÆ»¹ûËá	Organic acids	ÓÐ»úËá	Organic acids	ÓÐ»úËá	-	1	1.44E+06	3.15E+06	1.21E+06	1.43E+06	2.04E+06	2.42E+06	1.56E+06	1.02E+06	3.21E+06	4.11E+06	4.03E+06	4.68E+06	1.72E+06	2.25E+06	1.84E+06	1.27E+06	1.16E+06	1.55E+06	1.34E+06	2.62E+06	2.07E+06	2.10E+06	3.24E+06	2.16E+06	2.38E+07	4.19E+07	2.48E+07	2.78E+07	4.35E+07	7.30E+07	3.62E+07	2.96E+07	4.76E+07	4.68E+07	2.97E+07	3.86E+07
MWS1777	1.28E+02	9.31E+01	1.27E+02	C6H6ClN	[M+H]+	3-Chloroaniline	3-ÂÈ±½°·	Alkaloids	ÉúÎï¼î	Alkaloids	ÉúÎï¼î	108-42-9	3	1.15E+06	1.12E+06	8.70E+05	1.08E+06	7.66E+05	8.08E+05	8.91E+05	8.94E+05	9.11E+05	9.02E+05	1.38E+06	6.84E+05	1.62E+06	1.61E+06	1.36E+06	9.62E+05	3.34E+05	5.02E+05	4.21E+05	3.16E+05	1.00E+06	9.02E+05	1.73E+06	9.04E+05	9.10E+05	3.99E+05	7.57E+06	2.58E+06	4.54E+05	7.88E+05	8.94E+05	5.96E+06	1.50E+06	6.01E+05	2.36E+06	1.23E+06
Wafn002319	5.15E+02	3.23E+02	5.16E+02	C22H28O14	[M-H]-	4-O-(3'-O-alpha-D-Glucopyranosyl)caffeoylquinic acid	4-O-(3'-O-¦Á-D-ßÁà«ÆÏÌÑÌÇ»ù)¿§·Èõ£¿üÄáËá	Phenolic acids	·ÓËáÀà	Phenolic acids	·ÓËáÀà	1401352-63-3	1	4.20E+06	2.72E+06	3.61E+06	3.10E+06	5.87E+06	5.32E+06	5.79E+06	5.65E+06	2.77E+06	3.97E+06	3.20E+06	3.88E+06	1.29E+06	1.15E+06	9.80E+05	1.22E+06	1.54E+06	1.42E+06	1.87E+06	1.29E+06	1.26E+06	1.37E+06	1.22E+06	1.28E+06	2.81E+06	3.60E+06	2.84E+06	3.83E+06	4.46E+06	3.74E+06	6.15E+06	4.25E+06	3.87E+06	3.83E+06	4.37E+06	5.06E+06
MW0110297	4.61E+02	4.01E+02	2.80E+02	C14H20N2O4	[M+CH3COO]-	Tyrosyl-Valine	ÀÒ°±õ£çÓ°±Ëá	Amino acids and derivatives	°±»ùËá¼°ÆäÑÜÉúÎï	Amino acids and derivatives	°±»ùËá¼°ÆäÑÜÉúÎï	17355-09-8	3	4.33E+07	4.70E+07	4.40E+07	3.47E+07	3.31E+07	3.15E+07	4.04E+07	3.16E+07	4.37E+07	4.66E+07	3.80E+07	4.85E+07	3.90E+06	6.22E+06	5.48E+06	5.58E+06	8.17E+06	6.20E+06	9.68E+06	7.83E+06	5.59E+06	1.97E+06	6.54E+06	5.44E+06	1.82E+07	2.57E+07	1.44E+07	2.00E+07	1.93E+07	1.52E+07	1.55E+07	9.92E+06	2.43E+07	1.59E+07	1.85E+07	1.99E+07
pme0021	1.66E+02	1.20E+02	1.65E+02	C9H11NO2	[M+H]+	L-Phenylalanine	L-±½±û°±Ëá	Amino acids and derivatives	°±»ùËá¼°ÆäÑÜÉúÎï	Amino acids and derivatives	°±»ùËá¼°ÆäÑÜÉúÎï	63-91-2	1	5.51E+05	7.91E+05	5.08E+05	5.52E+05	3.29E+05	3.43E+05	3.09E+05	3.29E+05	3.21E+05	4.40E+05	3.89E+05	4.13E+05	1.04E+06	1.22E+06	1.26E+06	9.94E+05	6.12E+05	6.67E+05	5.42E+05	6.45E+05	6.62E+05	6.22E+05	7.39E+05	5.48E+05	3.96E+06	3.94E+06	4.00E+06	4.07E+06	2.34E+06	2.73E+06	2.30E+06	2.03E+06	2.54E+06	2.30E+06	2.52E+06	2.64E+06
Hmhp005160	3.31E+02	3.16E+02	3.30E+02	C17H14O7	[M+H]+	Rehderianin I	¸ÊËà»ÆÜËËØ I	Flavonoids	»ÆÍª	Flavonols	»ÆÍª´¼	90965-30-3	1	5.55E+05	2.92E+05	1.41E+06	3.32E+05	6.58E+05	9.83E+05	1.36E+06	9.39E+05	1.20E+06	1.95E+06	2.00E+06	1.49E+06	3.82E+06	5.71E+06	5.72E+06	5.76E+06	6.41E+05	1.29E+06	2.75E+06	2.49E+06	2.66E+06	3.80E+06	6.79E+06	3.91E+06	3.14E+07	2.65E+07	2.49E+07	2.76E+07	1.90E+07	1.73E+07	1.91E+07	1.58E+07	2.41E+07	2.56E+07	2.70E+07	2.47E+07
Qmyp101305	2.67E+02	1.45E+02	2.66E+02	C15H22O4	[M+H]+	Canusesnol F	Canusesnol F	Terpenoids	ÝÆÀà	Sesquiterpenoids	±¶°ëÝÆ	-	2	2.22E+05	2.15E+05	2.22E+05	1.70E+05	3.17E+05	1.70E+05	3.16E+05	2.25E+05	3.31E+05	4.22E+05	1.73E+05	1.65E+05	4.67E+04	6.07E+04	6.54E+04	9.93E+04	8.63E+04	7.12E+04	1.35E+05	7.91E+04	4.07E+04	5.15E+04	2.61E+04	7.53E+04	5.61E+04	1.01E+05	5.64E+04	6.73E+04	1.28E+05	7.26E+04	1.13E+05	1.64E+05	3.27E+04	4.13E+04	4.52E+04	3.76E+04
ML10171848	1.47E+02	8.50E+01	1.48E+02	C5H8O5	[M-H]-	D-Arabinono-1,4-lactone	D-°¢À­²®-1,4-ÄÚõ¥	Others	ÆäËüÀà	Saccharides	ÌÇÀà	2782-9-4	1	8.03E+04	1.10E+05	1.30E+05	1.11E+05	3.09E+05	2.78E+05	9.89E+04	1.23E+05	8.44E+04	8.51E+04	1.28E+05	9.94E+04	2.77E+05	2.66E+05	3.03E+05	2.51E+05	2.94E+05	2.95E+05	2.63E+05	3.10E+05	2.45E+05	3.07E+05	2.66E+05	2.99E+05	1.87E+06	1.71E+06	1.60E+06	1.67E+06	1.90E+06	2.39E+06	2.04E+06	2.04E+06	2.78E+06	2.51E+06	1.83E+06	2.69E+06
mws0677	2.19E+02	1.60E+02	2.18E+02	C12H14N2O2	[M+H]+	N-Acetyl-5-hydroxytryptamine	N-ÒÒõ£-5-ôÇ»ùÉ«°·	Alkaloids	ÉúÎï¼î	Plumerane	ßÅßáÀàÉúÎï¼î	1210-83-9	3	3.30E+05	2.63E+05	3.57E+05	3.34E+05	3.67E+05	3.12E+05	4.17E+05	3.21E+05	3.26E+05	3.77E+05	2.60E+05	2.96E+05	7.23E+05	8.05E+05	8.57E+05	6.73E+05	6.49E+05	8.34E+05	7.89E+05	6.29E+05	6.48E+05	7.27E+05	5.60E+05	6.47E+05	1.36E+06	5.18E+06	9.66E+05	1.54E+06	1.26E+06	8.58E+05	6.92E+05	4.74E+05	1.69E+06	1.17E+06	1.07E+06	1.04E+06
MW0109886	3.71E+02	1.21E+02	2.50E+02	C9H18N2O4S	[M-H]-	Thr-Met	Thr-Met	Amino acids and derivatives	°±»ùËá¼°ÆäÑÜÉúÎï	Amino acids and derivatives	°±»ùËá¼°ÆäÑÜÉúÎï	90729-28-5	3	1.21E+07	1.28E+07	1.34E+07	8.56E+06	1.73E+07	1.11E+07	1.46E+07	1.18E+07	1.48E+07	1.78E+07	1.30E+07	1.88E+07	2.76E+06	2.86E+06	3.53E+06	2.40E+06	2.98E+06	3.50E+06	4.06E+06	4.50E+06	3.07E+06	3.41E+06	3.35E+06	3.42E+06	5.16E+06	6.65E+06	3.60E+06	5.11E+06	5.16E+06	3.40E+06	3.49E+06	1.86E+06	5.55E+06	4.50E+06	4.39E+06	3.95E+06
MW0154296	4.99E+02	2.49E+02	5.00E+02	C28H24N2O7	[M-H]-	Nap-TyrMe-OH	Nap-TyrMe-OH	Amino acids and derivatives	°±»ùËá¼°ÆäÑÜÉúÎï	Amino acids and derivatives	°±»ùËá¼°ÆäÑÜÉúÎï	-	3	1.10E+05	4.49E+04	2.15E+04	7.34E+04	5.31E+05	2.62E+05	6.98E+05	3.78E+05	3.22E+04	8.81E+04	2.36E+04	2.43E+04	8.98E+06	5.94E+06	7.03E+06	6.91E+06	6.00E+06	8.41E+06	1.36E+07	3.82E+06	6.19E+06	4.93E+06	5.12E+06	1.09E+07	3.78E+06	2.04E+06	7.36E+06	1.02E+07	5.92E+06	9.54E+05	1.81E+07	6.17E+06	6.17E+06	3.87E+06	8.75E+06	6.50E+06
Lmmn004625	4.49E+02	2.87E+02	4.50E+02	C21H22O11	[M-H]-	Dihydrokaempferol-7-O-glucoside	¶þÇâÉ½èÍ·Ó-7-O-ÆÏÌÑÌÇÜÕ	Flavonoids	»ÆÍª	Flavanonols	¶þÇâ»ÆÍª´¼	-	3	6.22E+03	3.75E+04	1.93E+04	9.43E+03	3.29E+04	7.74E+03	1.15E+04	3.86E+03	1.37E+04	1.44E+04	7.00E+03	1.99E+04	5.57E+03	1.31E+04	2.83E+04	1.23E+04	1.19E+05	2.63E+05	2.56E+05	1.55E+05	3.67E+04	7.60E+03	4.05E+04	1.86E+03	1.44E+06	1.44E+06	1.01E+06	1.16E+06	1.04E+06	1.43E+06	2.08E+06	1.27E+06	1.41E+06	1.40E+06	1.25E+06	1.29E+06
MW0151674	3.99E+02	1.73E+02	2.44E+02	C12H24N2O3	[M-H]-	Ile-Leu	L-ÒìÁÁ°±Ëá-L-ÁÁ°±Ëá	Amino acids and derivatives	°±»ùËá¼°ÆäÑÜÉúÎï	Amino acids and derivatives	°±»ùËá¼°ÆäÑÜÉúÎï	26462-22-6	3	1.39E+04	1.73E+03	1.20E+04	6.39E+03	1.19E+04	1.14E+04	1.14E+04	1.51E+04	2.83E+04	1.15E+04	1.02E+04	7.72E+03	3.18E+04	2.13E+04	2.56E+04	2.14E+04	2.28E+04	2.67E+04	1.81E+04	1.58E+04	2.17E+04	2.69E+04	3.56E+04	2.42E+04	1.40E+06	9.10E+05	1.54E+06	1.58E+06	9.77E+05	1.44E+06	1.79E+06	1.81E+06	1.40E+06	1.52E+06	1.78E+06	2.18E+06
MW0139530	5.95E+02	2.29E+02	5.96E+02	C26H28O16	[M-H]-	Quercetin 3-xylosyl-(1->6)-glucoside	éÎÆ¤ËØ 3-Ä¾ÌÇ»ù-(1->6)-ÆÏÌÑÌÇÜÕ	Flavonoids	»ÆÍª	Flavones	»ÆÍª	-	3	9.19E+05	7.24E+05	5.56E+05	1.04E+06	1.14E+06	7.74E+05	9.32E+05	8.69E+05	5.38E+05	6.22E+05	3.57E+05	9.66E+05	1.05E+06	1.04E+06	1.17E+06	2.39E+06	1.08E+06	9.66E+05	1.66E+06	4.98E+05	2.07E+06	1.55E+06	1.06E+06	1.35E+06	5.26E+05	3.29E+05	3.43E+05	6.81E+05	1.37E+05	2.58E+05	3.58E+05	1.06E+05	3.50E+05	7.28E+05	8.59E+05	4.54E+05
pma3101	2.56E+02	1.24E+02	2.56E+02	C11H14NO6+	[M]+	Nicotinate D-ribonucleoside	ÑÌËáºËÌÇºËÜÕ	Others	ÆäËüÀà	Vitamin	Î¬ÉúËØ	17720-18-2	3	5.04E+06	5.41E+06	4.93E+06	4.84E+06	4.65E+06	5.15E+06	4.53E+06	4.86E+06	6.62E+06	6.13E+06	5.71E+06	5.04E+06	3.03E+06	3.84E+06	2.96E+06	3.24E+06	3.84E+06	4.30E+06	4.41E+06	4.77E+06	2.40E+06	3.55E+06	3.34E+06	3.36E+06	2.72E+06	5.03E+06	2.37E+06	2.99E+06	3.66E+06	3.99E+06	2.39E+06	1.73E+06	3.61E+06	3.52E+06	2.41E+06	3.48E+06
pme0120	1.18E+02	1.01E+02	1.17E+02	C5H11NO2	[M+H]+	5-Aminovaleric acid	5-°±»ùÎìËá	Organic acids	ÓÐ»úËá	Organic acids	ÓÐ»úËá	660-88-8	1	1.43E+06	1.18E+06	1.73E+06	1.59E+06	4.01E+06	3.53E+06	4.32E+06	3.76E+06	1.84E+06	1.80E+06	1.51E+06	1.61E+06	7.96E+05	6.96E+05	7.04E+05	9.05E+05	2.62E+06	2.28E+06	3.15E+06	2.61E+06	8.59E+05	9.63E+05	9.13E+05	8.47E+05	4.66E+05	5.87E+05	4.03E+05	5.77E+05	1.05E+06	1.06E+06	1.11E+06	8.27E+05	4.88E+05	5.87E+05	5.14E+05	3.88E+05
MW0155398	5.54E+02	5.04E+02	5.55E+02	C29H41N5O6	[M-H]-	Phe-Tyr-Val-Lys	Phe-Tyr-Val-Lys	Amino acids and derivatives	°±»ùËá¼°ÆäÑÜÉúÎï	Amino acids and derivatives	°±»ùËá¼°ÆäÑÜÉúÎï	-	3	2.21E+06	2.49E+06	1.93E+06	1.83E+06	2.55E+06	2.24E+06	2.57E+06	2.46E+06	2.70E+06	3.07E+06	2.48E+06	2.36E+06	1.46E+06	1.71E+06	1.64E+06	1.12E+06	1.48E+06	2.10E+06	1.76E+06	2.31E+06	1.83E+06	1.97E+06	1.89E+06	1.74E+06	4.45E+05	5.26E+05	5.96E+05	6.06E+05	5.56E+05	8.91E+05	6.83E+05	9.28E+05	6.24E+05	1.12E+06	6.14E+05	7.70E+05
pme3705	1.93E+02	7.30E+01	1.94E+02	C6H10O7	[M-H]-	D-Glucoronic acid	D-ÆÏÌÑÌÇÈ©Ëá	Others	ÆäËüÀà	Saccharides	ÌÇÀà	6556-12-3	3	1.86E+05	1.48E+05	1.72E+05	1.81E+05	2.54E+05	2.55E+05	2.62E+05	2.70E+05	1.54E+05	2.27E+05	1.64E+05	1.35E+05	5.54E+05	8.51E+05	6.36E+05	5.76E+05	7.00E+05	1.11E+06	8.08E+05	1.04E+06	5.89E+05	8.58E+05	8.92E+05	7.24E+05	1.58E+05	2.02E+05	1.72E+05	1.50E+05	1.04E+05	3.63E+05	1.19E+05	1.05E+05	1.31E+05	1.28E+05	7.94E+04	1.16E+05
pmb0782	8.61E+01	6.91E+01	8.51E+01	C5H11N	[M+H]+	Piperidine	ßßà¤	Alkaloids	ÉúÎï¼î	Piperidine alkaloids	ßßà¤ÀàÉúÎï¼î	110-89-4	3	3.43E+06	4.42E+06	2.87E+06	3.19E+06	2.87E+06	3.38E+06	3.11E+06	3.69E+06	3.18E+06	5.53E+06	2.82E+06	3.14E+06	2.76E+06	1.77E+06	2.63E+06	2.40E+06	4.12E+06	5.11E+06	3.40E+06	4.74E+06	3.85E+06	4.61E+06	2.99E+06	3.79E+06	1.82E+06	1.94E+06	1.80E+06	2.43E+06	1.49E+06	1.78E+06	1.93E+06	1.49E+06	1.30E+06	2.42E+06	1.41E+06	2.06E+06
mws0567	1.46E+02	8.70E+01	1.45E+02	C5H11N3O2	[M+H]+	4-Guanidinobutyric acid	4-ëÒ»ù¶¡Ëá	Organic acids	ÓÐ»úËá	Organic acids	ÓÐ»úËá	463-00-3	3	1.43E+06	1.23E+06	1.80E+06	1.76E+06	2.72E+06	2.41E+06	2.68E+06	2.42E+06	1.86E+06	1.60E+06	1.43E+06	1.85E+06	9.04E+05	7.82E+05	8.96E+05	1.05E+06	2.42E+06	1.90E+06	2.83E+06	2.04E+06	1.02E+06	1.07E+06	9.38E+05	9.43E+05	4.65E+05	5.31E+05	3.81E+05	4.66E+05	6.55E+05	6.11E+05	5.40E+05	5.34E+05	4.59E+05	4.30E+05	4.49E+05	4.09E+05
Zblp005760	3.16E+02	1.77E+02	3.15E+02	C18H21NO4	[M+H]+	dihydro-N-feruloyltyramine	¶þÇâ°¢Îºõ£ÀÒ°·	Alkaloids	ÉúÎï¼î	Phenolamine	·Ó°·	-	1	1.06E+06	9.85E+05	1.40E+06	1.02E+06	1.11E+06	9.72E+05	1.20E+06	1.10E+06	1.22E+06	1.10E+06	9.54E+05	1.29E+06	7.13E+05	4.03E+05	4.33E+05	7.12E+05	1.27E+06	8.03E+05	1.00E+06	7.62E+05	9.12E+05	9.20E+05	7.51E+05	6.80E+05	3.91E+04	4.85E+04	4.53E+04	5.22E+04	5.42E+04	6.21E+04	5.18E+04	6.37E+04	6.35E+04	6.34E+04	5.17E+04	7.15E+04
Wayn001856	3.79E+02	2.41E+02	3.80E+02	C13H16O11S	[M-H]-	4-Hydroxybenzoic acid 4-(6-O-sulfo)glucopyranoside	4-ôÇ»ù±½¼×Ëá 4-(6-O-»ÇËá»ù)ßÁà«ÆÏÌÑÌÇÜÕ	Phenolic acids	·ÓËáÀà	Phenolic acids	·ÓËáÀà	-	2	2.26E+06	2.18E+06	2.73E+06	2.57E+06	1.99E+06	1.23E+06	1.64E+06	1.75E+06	3.79E+06	3.44E+06	2.79E+06	4.24E+06	1.36E+04	6.38E+03	1.10E+04	1.25E+04	1.11E+04	2.02E+04	2.02E+04	3.18E+04	3.89E+04	2.86E+04	1.55E+04	2.46E+04	3.49E+03	1.22E+04	5.78E+03	6.34E+03	5.79E+03	4.45E+03	1.31E+03	2.29E+03	3.77E+03	3.08E+03	3.44E+03	7.04E+03
Lsjp211240	1.23E+02	8.01E+01	1.22E+02	C6H6N2O	[M+H]+	Nicotinamide	ÑÌõ£°·	Others	ÆäËüÀà	Vitamin	Î¬ÉúËØ	98-92-0	3	1.17E+06	1.70E+06	1.16E+06	1.31E+06	1.50E+06	1.56E+06	1.49E+06	1.66E+06	1.82E+06	1.91E+06	1.97E+06	2.21E+06	1.66E+06	2.10E+06	1.82E+06	1.49E+06	2.01E+06	2.15E+06	1.99E+06	2.48E+06	2.00E+06	2.18E+06	2.28E+06	2.03E+06	9.62E+05	1.25E+06	1.04E+06	1.28E+06	1.48E+06	1.72E+06	1.24E+06	1.22E+06	1.89E+06	1.61E+06	1.21E+06	1.74E+06
HJN016	6.23E+02	4.60E+02	6.24E+02	C36H36N2O8	[M-H]-	Cannabisin D	´óÂéõ£°· D	Alkaloids	ÉúÎï¼î	Alkaloids	ÉúÎï¼î	-	1	3.13E+07	2.94E+07	3.55E+07	2.73E+07	3.10E+07	2.62E+07	3.23E+07	2.92E+07	3.39E+07	3.10E+07	2.49E+07	3.80E+07	7.13E+06	4.28E+06	4.83E+06	8.31E+06	1.77E+07	9.14E+06	1.32E+07	9.79E+06	1.07E+07	1.00E+07	7.44E+06	9.90E+06	8.01E+05	7.30E+05	8.04E+05	8.53E+05	1.53E+06	1.31E+06	1.52E+06	1.31E+06	1.23E+06	1.82E+06	1.14E+06	1.52E+06
mws0001	1.33E+02	7.40E+01	1.32E+02	C4H8N2O3	[M+H]+	L-Asparagine	L-Ìì¶¬õ£°·	Amino acids and derivatives	°±»ùËá¼°ÆäÑÜÉúÎï	Amino acids and derivatives	°±»ùËá¼°ÆäÑÜÉúÎï	70-47-3	1	9.22E+06	6.96E+06	9.07E+06	5.85E+06	1.28E+07	8.97E+06	1.15E+07	9.68E+06	8.80E+06	1.02E+07	6.54E+06	8.44E+06	6.42E+06	6.17E+06	5.99E+06	5.32E+06	6.07E+06	6.35E+06	6.41E+06	7.60E+06	4.09E+06	4.37E+06	3.64E+06	4.57E+06	6.22E+06	7.72E+06	3.25E+06	6.24E+06	1.38E+07	1.02E+07	1.24E+07	7.50E+06	9.67E+06	7.45E+06	7.32E+06	7.19E+06
pmp000004	3.31E+02	3.16E+02	3.30E+02	C17H14O7	[M+H]+	4',5,7-Trihydroxy-3',6-dimethoxyflavone (Jaceosidin)	4',5,7-ÈýôÇ»ù-3',6-¶þ¼×Ñõ»ù»ÆÍª (×ØÊ¸³µ¾ÕËØ)	Flavonoids	»ÆÍª	Flavones	»ÆÍª	18085-97-7	1	5.87E+05	3.25E+05	1.44E+06	3.33E+05	6.57E+05	1.06E+06	1.55E+06	9.57E+05	1.26E+06	2.15E+06	2.10E+06	1.52E+06	4.07E+06	6.06E+06	6.43E+06	5.92E+06	6.49E+05	1.44E+06	3.14E+06	2.69E+06	2.60E+06	4.21E+06	7.47E+06	4.64E+06	2.97E+07	2.75E+07	2.57E+07	2.86E+07	1.78E+07	1.69E+07	2.04E+07	1.62E+07	2.50E+07	2.57E+07	2.91E+07	2.51E+07
Lmdn004267	3.57E+02	1.51E+02	3.58E+02	C20H22O6	[M-H]-	Epipinoresinol*	±íËÉÖ¬´¼*	Lignans and Coumarins	Ä¾Ö¬ËØºÍÏã¶¹ËØ	Lignans	Ä¾Ö¬ËØ	24404-50-0	3	3.60E+04	3.07E+04	5.97E+04	4.39E+04	5.65E+04	4.83E+04	5.41E+04	5.49E+04	6.36E+04	7.02E+04	5.12E+04	5.46E+04	9.22E+05	5.36E+05	4.02E+05	7.92E+05	2.96E+05	4.86E+05	3.84E+05	3.72E+05	8.07E+05	9.11E+05	9.32E+05	5.50E+05	7.69E+04	8.94E+04	1.35E+05	9.11E+04	5.93E+04	1.06E+05	8.71E+04	5.88E+04	9.53E+04	7.94E+04	7.29E+04	8.30E+04
mws0097	3.57E+02	1.51E+02	3.58E+02	C20H22O6	[M-H]-	Pinoresinol*	ËÉÖ¬´¼*	Lignans and Coumarins	Ä¾Ö¬ËØºÍÏã¶¹ËØ	Lignans	Ä¾Ö¬ËØ	487-36-5	3	3.60E+04	3.07E+04	5.97E+04	4.39E+04	5.65E+04	4.83E+04	5.41E+04	5.49E+04	6.36E+04	7.02E+04	5.12E+04	5.46E+04	9.22E+05	5.36E+05	4.02E+05	7.92E+05	2.96E+05	4.86E+05	3.84E+05	3.72E+05	8.07E+05	9.11E+05	9.32E+05	5.50E+05	7.69E+04	8.94E+04	1.35E+05	9.11E+04	5.93E+04	1.06E+05	8.71E+04	5.88E+04	9.53E+04	7.94E+04	7.29E+04	8.30E+04
pmb3101	1.75E+02	1.15E+02	1.76E+02	C7H12O5	[M-H]-	2-Isopropylmalic Acid	2-Òì±û»ùÆ»¹ûËá	Organic acids	ÓÐ»úËá	Organic acids	ÓÐ»úËá	49601-06-1	1	1.55E+06	3.12E+06	1.21E+06	1.42E+06	2.16E+06	2.64E+06	1.72E+06	9.21E+05	3.59E+06	4.17E+06	5.12E+06	5.08E+06	1.95E+06	2.42E+06	2.03E+06	1.24E+06	1.03E+06	1.51E+06	1.22E+06	2.67E+06	2.10E+06	2.10E+06	3.43E+06	2.14E+06	2.04E+07	4.36E+07	2.75E+07	2.99E+07	4.66E+07	7.36E+07	3.58E+07	3.12E+07	4.36E+07	4.58E+07	2.91E+07	4.08E+07
Waln010743	5.78E+02	2.79E+02	5.79E+02	C28H54NO9P	[M-H]-	1-(2,3-dihydroxypropoxy)-3-(((2-(dimethylamino)ethoxy)(hydroxy)phosphoryl)oxy)propan-2-yl (11Z,14Z)-octadeca-11,14-dienoate*	1-(2,3-¶þôÇ»ù±ûÑõ»ù)-3-(((2-(¶þ¼×»ù°±»ù)ÒÒÑõ»ù)(ôÇ»ù)Á×õ£»ù)Ñõ»ù)±û-2-»ù (11Z,14Z)-Ê®°ËÌ¼-11,14-¶þÏ©Ëá*	Lipids	Ö¬ÖÊ	LPE	ÈÜÑªÁ×Ö¬õ£ÒÒ´¼°·	-	1	2.76E+07	3.25E+07	2.68E+07	2.41E+07	3.63E+07	4.64E+07	3.75E+07	3.95E+07	4.46E+07	4.49E+07	3.07E+07	3.80E+07	4.51E+06	5.39E+06	5.65E+06	4.00E+06	1.18E+07	1.48E+07	1.07E+07	1.66E+07	9.60E+06	9.82E+06	7.86E+06	9.52E+06	2.01E+06	3.08E+06	2.32E+06	2.64E+06	3.53E+06	6.49E+06	3.32E+06	3.47E+06	2.81E+06	5.69E+06	2.47E+06	4.29E+06
pmb0874	4.78E+02	3.37E+02	4.77E+02	C23H44NO7P	[M+H]+	LysoPE 18:2(2n isomer)	ÈÜÑªÁ×Ö¬õ£ÒÒ´¼°· 18:2(2nÒì¹¹)	Lipids	Ö¬ÖÊ	LPE	ÈÜÑªÁ×Ö¬õ£ÒÒ´¼°·	-	2	1.61E+07	2.02E+07	1.46E+07	1.67E+07	2.67E+07	2.59E+07	2.64E+07	2.46E+07	2.23E+07	2.60E+07	2.25E+07	2.11E+07	4.28E+06	3.61E+06	4.86E+06	2.78E+06	9.52E+06	1.21E+07	8.04E+06	1.32E+07	6.49E+06	9.27E+06	6.43E+06	7.28E+06	1.65E+06	2.35E+06	1.76E+06	2.09E+06	2.63E+06	5.02E+06	2.68E+06	3.55E+06	1.61E+06	5.80E+06	1.40E+06	2.98E+06
pmc0960	5.44E+02	1.84E+02	5.43E+02	C28H50NO7P	[M+H]+	LysoPC 20:4	ÈÜÑªÁ×Ö¬õ£µ¨¼î 20:4	Lipids	Ö¬ÖÊ	LPC	ÈÜÑªÁ×Ö¬õ£µ¨¼î	-	3	7.32E+05	1.01E+06	9.13E+05	7.91E+05	1.09E+06	9.38E+05	9.52E+05	1.09E+06	8.43E+05	1.08E+06	8.97E+05	9.61E+05	1.87E+03	1.24E+04	7.42E+03	1.48E+03	4.63E+03	6.90E+03	1.12E+04	9.45E+03	4.84E+03	2.94E+03	2.32E+03	3.13E+03	1.97E+05	6.75E+03	1.14E+03	1.15E+05	2.64E+03	3.74E+03	6.85E+03	6.53E+03	5.70E+04	4.51E+03	1.55E+03	4.63E+04
MWS2066	1.43E+02	1.15E+02	1.44E+02	C10H8O	[M-H]-	1-Naphthol*	1-ÝÁ·Ó*	Phenolic acids	·ÓËáÀà	Phenolic acids	·ÓËáÀà	90-15-3	3	6.89E+04	9.29E+04	8.49E+04	7.77E+04	1.01E+05	7.81E+04	9.18E+04	8.13E+04	7.91E+04	8.24E+04	8.24E+04	9.50E+04	9.35E+04	1.01E+05	1.07E+05	9.96E+04	9.38E+04	8.91E+04	1.11E+05	9.98E+04	9.74E+04	9.34E+04	9.55E+04	1.00E+05	8.89E+04	8.32E+04	1.03E+05	9.82E+04	9.79E+04	1.10E+05	1.13E+05	1.19E+05	1.09E+05	9.09E+04	1.11E+05	1.10E+05
mws0914	2.71E+02	1.51E+02	2.72E+02	C15H12O5	[M-H]-	3,5,7-Trihydroxyflavanone (Pinobanksin)	3,5,7-ÈýôÇ»ù»ÆÍéÍª (¶ÌÒ¶ËÉËØ)	Flavonoids	»ÆÍª	Flavanonols	¶þÇâ»ÆÍª´¼	548-82-3	1	3.19E+04	2.41E+04	5.96E+04	2.13E+04	3.73E+04	4.46E+04	5.99E+04	4.49E+04	6.16E+04	7.54E+04	6.28E+04	3.21E+05	9.10E+04	2.07E+05	1.91E+05	1.48E+05	2.91E+04	4.06E+04	6.27E+04	6.46E+04	6.67E+04	1.12E+05	1.89E+05	1.08E+05	1.02E+06	1.47E+06	1.02E+06	1.13E+06	9.81E+05	1.09E+06	8.36E+05	8.18E+05	9.68E+05	1.10E+06	9.02E+05	9.41E+05
pmb0069	1.22E+02	1.05E+02	1.21E+02	C7H7NO	[M+H]+	Benzamide	±½¼×õ£°·	Phenolic acids	·ÓËáÀà	Phenolic acids	·ÓËáÀà	55-21-0	3	1.00E+06	7.00E+05	1.91E+06	1.69E+06	3.48E+06	3.78E+06	4.55E+06	2.98E+06	2.16E+06	2.95E+06	3.63E+06	2.78E+06	1.05E+07	2.01E+07	1.85E+07	1.02E+07	1.33E+07	1.84E+07	2.68E+07	3.87E+07	8.23E+06	1.28E+07	2.26E+07	1.36E+07	3.48E+07	4.83E+07	3.64E+07	3.49E+07	4.73E+07	5.24E+07	5.51E+07	4.53E+07	3.23E+07	3.38E+07	3.22E+07	2.72E+07
MW0107917	2.34E+02	1.63E+02	2.33E+02	C7H15N5O4	[M+H]+	L-Name	L-NG-Ïõ»ù¾«°±Ëá¼×õ¥	Others	ÆäËüÀà	Lactones	ÄÚõ¥Àà»¯ºÏÎï	50903-99-6	3	5.38E+05	2.66E+05	1.62E+05	2.84E+05	8.50E+05	5.08E+05	1.06E+06	6.86E+05	2.02E+05	3.32E+05	1.25E+05	1.74E+05	4.43E+06	3.50E+06	3.55E+06	3.28E+06	2.90E+06	3.54E+06	5.66E+06	2.35E+06	2.94E+06	3.05E+06	3.30E+06	4.13E+06	2.31E+06	1.77E+06	3.05E+06	4.37E+06	2.86E+06	1.11E+06	6.09E+06	3.71E+06	2.93E+06	2.37E+06	4.15E+06	3.52E+06
Zmzp005934	2.84E+02	1.02E+02	2.83E+02	C18H37NO	[M+H]+	Stearamide	Ó²Ö¬õ£°·	Alkaloids	ÉúÎï¼î	Alkaloids	ÉúÎï¼î	124-26-5	3	9.17E+06	9.33E+06	1.01E+07	1.02E+07	1.16E+07	1.34E+07	1.22E+07	1.53E+07	1.12E+07	1.31E+07	1.33E+07	1.19E+07	1.25E+07	1.01E+07	9.66E+06	1.05E+07	1.33E+07	1.15E+07	1.01E+07	1.50E+07	1.50E+07	1.46E+07	1.31E+07	1.57E+07	8.99E+06	8.94E+06	1.19E+07	1.10E+07	1.41E+07	1.12E+07	1.11E+07	1.12E+07	1.05E+07	9.37E+06	1.22E+07	1.03E+07
MW0151043	5.45E+02	8.90E+01	5.46E+02	C24H30N6O9	[M-H]-	His-Phe-Glu-Asp	×é°±Ëá-±½±û°±Ëá-¹È°±Ëá-ÌìÃÅ¶¬°±Ëá	Amino acids and derivatives	°±»ùËá¼°ÆäÑÜÉúÎï	Amino acids and derivatives	°±»ùËá¼°ÆäÑÜÉúÎï	-	3	5.81E+04	2.29E+04	5.28E+04	2.38E+04	6.64E+04	5.90E+04	8.58E+04	3.88E+04	4.24E+04	5.85E+04	4.30E+04	2.60E+04	9.61E+04	1.74E+05	1.13E+05	9.55E+04	1.68E+05	2.63E+05	3.20E+05	2.58E+05	1.37E+05	9.66E+04	2.67E+05	2.43E+05	4.27E+05	3.49E+05	4.66E+05	4.91E+05	4.88E+05	5.09E+05	6.33E+05	7.11E+05	5.65E+05	5.30E+05	7.70E+05	6.47E+05
Lmmn001643	1.63E+02	1.19E+02	1.64E+02	C9H8O3	[M-H]-	2-Hydroxycinnamic acid*	2-ôÇ»ùÈâ¹ðËá*	Phenolic acids	·ÓËáÀà	Phenolic acids	·ÓËáÀà	583-17-5	3	4.29E+05	6.87E+05	4.28E+05	5.72E+05	3.81E+05	4.68E+05	3.71E+05	5.87E+05	5.68E+05	5.72E+05	5.47E+05	5.60E+05	3.48E+05	5.84E+05	4.42E+05	3.29E+05	2.92E+05	2.99E+05	2.02E+05	2.40E+05	2.89E+05	2.43E+05	5.16E+05	2.40E+05	2.73E+05	7.37E+05	7.49E+05	7.49E+05	1.19E+05	4.07E+05	1.11E+05	5.33E+04	1.03E+05	1.69E+05	1.04E+05	1.16E+05
MWSmce248	1.63E+02	1.19E+02	1.64E+02	C9H8O3	[M-H]-	3-Hydroxycinnamic Acid*	3-ôÇ»ùÈâ¹ðËá*	Phenolic acids	·ÓËáÀà	Phenolic acids	·ÓËáÀà	14755-02-3	3	4.29E+05	6.87E+05	4.28E+05	5.72E+05	3.81E+05	4.68E+05	3.71E+05	5.87E+05	5.68E+05	5.72E+05	5.47E+05	5.60E+05	3.48E+05	5.84E+05	4.42E+05	3.29E+05	2.92E+05	2.99E+05	2.02E+05	2.40E+05	2.89E+05	2.43E+05	5.16E+05	2.40E+05	2.73E+05	7.37E+05	7.49E+05	7.49E+05	1.19E+05	4.07E+05	1.11E+05	5.33E+04	1.03E+05	1.69E+05	1.04E+05	1.16E+05
Waln011704	5.80E+02	2.81E+02	5.81E+02	C28H56NO9P	[M-H]-	1-(2,3-dihydroxypropoxy)-3-(((2-(dimethylamino)ethoxy)(hydroxy)phosphoryl)oxy)propan-2-yl (Z)-14-Octadecenoic Acid	1-(2,3-¶þôÇ»ù±ûÑõ»ù)-3-(((2-(¶þ¼×»ù°±»ù)ÒÒÑõ»ù)(ôÇ»ù)Á×õ£»ù)Ñõ»ù)±û-2-»ù (Z)-14-Ê®°ËÌ¼Ï©Ëá	Lipids	Ö¬ÖÊ	LPE	ÈÜÑªÁ×Ö¬õ£ÒÒ´¼°·	-	1	9.77E+05	1.16E+06	1.00E+06	1.02E+06	2.30E+06	2.56E+06	2.15E+06	1.93E+06	1.99E+06	1.95E+06	1.74E+06	1.02E+06	5.70E+05	6.70E+05	8.97E+05	3.67E+05	1.56E+06	1.83E+06	1.32E+06	2.54E+06	1.15E+06	1.51E+06	1.20E+06	1.26E+06	2.17E+05	5.38E+05	2.54E+05	4.63E+05	5.68E+05	1.23E+06	4.49E+05	4.56E+05	4.48E+05	8.54E+05	2.99E+05	4.55E+05
Hmtp000776	1.68E+02	1.05E+02	1.67E+02	C8H9NO3	[M+H]+	4,5,6-Trihydroxy-2-cyclohexen-1-ylideneacetonitrile	4,5,6-ÈýôÇ»ù-2-»·¼ºÏ©-1-ÑÇÒÒÒÒëæ	Alkaloids	ÉúÎï¼î	Alkaloids	ÉúÎï¼î	-	3	4.97E+05	7.52E+05	5.73E+05	6.13E+05	3.28E+05	3.55E+05	3.32E+05	3.35E+05	3.13E+05	4.08E+05	3.55E+05	4.21E+05	8.72E+05	1.07E+06	1.06E+06	8.24E+05	5.56E+05	6.14E+05	5.60E+05	6.08E+05	6.73E+05	5.48E+05	7.14E+05	4.83E+05	3.88E+06	3.59E+06	3.87E+06	4.27E+06	2.55E+06	2.57E+06	2.42E+06	1.91E+06	2.46E+06	1.92E+06	2.37E+06	2.45E+06
Wdhp006295	2.84E+02	1.21E+02	2.83E+02	C17H17NO3	[M+H]+	3-(4-hydroxyphenyl)-n-[2-(4-hydroxyphenyl)ethyl]prop-2-enimidic acid	3-£¨4-ôÇ»ù±½»ù£©-n-[2-£¨4-ôÇ»ù±½»ù£©ÒÒ»ù]±û-2-Ï©ëßËá	Alkaloids	ÉúÎï¼î	Isoquinoline alkaloids	Òìà­ßøÀàÉúÎï¼î	20375-37-5	1	1.19E+07	9.67E+06	1.39E+07	1.72E+07	2.00E+07	1.67E+07	1.53E+07	1.92E+07	1.19E+07	1.98E+07	1.08E+07	1.52E+07	2.00E+07	8.91E+06	1.16E+07	1.85E+07	3.85E+07	2.02E+07	2.27E+07	2.32E+07	2.16E+07	2.22E+07	1.38E+07	1.47E+07	1.21E+06	1.35E+06	2.13E+06	2.57E+06	2.50E+06	3.45E+06	1.13E+06	2.00E+06	2.06E+06	2.70E+06	1.51E+06	1.83E+06
Lmhp008589	4.76E+02	3.35E+02	4.75E+02	C23H42NO7P	[M+H]+	LysoPE 18:3(2n isomer)	ÈÜÑªÁ×Ö¬õ£ÒÒ´¼°· 18:3(2nÒì¹¹)	Lipids	Ö¬ÖÊ	LPE	ÈÜÑªÁ×Ö¬õ£ÒÒ´¼°·	-	1	3.35E+07	3.74E+07	3.18E+07	3.39E+07	5.28E+07	5.24E+07	5.16E+07	5.37E+07	4.57E+07	5.12E+07	4.36E+07	4.47E+07	9.75E+06	8.67E+06	1.22E+07	7.78E+06	3.13E+07	3.03E+07	2.56E+07	3.48E+07	1.79E+07	2.47E+07	1.71E+07	2.03E+07	4.29E+06	7.58E+06	4.89E+06	6.81E+06	1.17E+07	1.83E+07	9.97E+06	1.08E+07	6.12E+06	2.28E+07	5.41E+06	1.24E+07
Lmhp001670	2.31E+02	7.21E+01	2.30E+02	C11H22N2O3	[M+H]+	L-Valyl-L-Leucine	L-çÓ°±õ£-L-ÁÁ°±Ëá	Amino acids and derivatives	°±»ùËá¼°ÆäÑÜÉúÎï	Amino acids and derivatives	°±»ùËá¼°ÆäÑÜÉúÎï	3989-97-7	3	1.34E+06	1.36E+06	1.85E+06	1.37E+06	1.50E+06	1.19E+06	1.55E+06	1.24E+06	1.57E+06	1.91E+06	1.34E+06	1.82E+06	5.66E+05	4.31E+05	4.24E+05	4.93E+05	5.57E+05	6.27E+05	5.27E+05	7.11E+05	6.87E+05	8.70E+05	5.64E+05	5.97E+05	4.76E+05	2.66E+05	2.96E+05	3.78E+05	4.43E+05	4.62E+05	4.71E+05	4.84E+05	5.54E+05	4.30E+05	3.40E+05	6.98E+05
pmf0175	1.57E+02	1.57E+02	1.58E+02	C10H22O	[M-H]-	2-Decanol*	2-¹ï´¼*	Others	ÆäËüÀà	Alcohol compounds	´¼Àà»¯ºÏÎï	1120-06-5	3	1.64E+07	2.12E+07	1.80E+07	1.95E+07	1.60E+07	1.60E+07	1.76E+07	1.64E+07	2.24E+07	1.77E+07	2.47E+07	5.26E+07	1.12E+07	1.16E+07	1.21E+07	1.04E+07	1.27E+07	1.11E+07	1.19E+07	1.39E+07	1.28E+07	1.12E+07	1.29E+07	1.36E+07	1.29E+07	1.34E+07	1.50E+07	1.48E+07	1.89E+07	1.97E+07	1.57E+07	1.31E+07	1.96E+07	1.32E+07	1.56E+07	1.61E+07
pmp001187	6.25E+02	4.60E+02	6.24E+02	C36H36N2O8	[M+H]+	1-(Dihydroxyphenyl)-N2,N3-bis(4-hydroxyphenethyl)-(5-8)-dimethoxy-1,2dihydronaphthalene-2,3-dicarboxamide	1-(¶þôÇ»ù±½»ù)-N 2,N 3-Ë«(4-ôÇ»ù±½ÒÒ»ù)-(5-8)-¶þ¼×Ñõ»ù-1,2-¶þÇâÝÁ-2,3-¶þ¼×õ£°·	Alkaloids	ÉúÎï¼î	Phenolamine	·Ó°·	-	1	1.88E+07	1.63E+07	2.24E+07	2.03E+07	1.51E+07	1.17E+07	1.71E+07	1.52E+07	1.81E+07	1.87E+07	1.36E+07	2.22E+07	1.85E+06	1.05E+06	1.14E+06	2.14E+06	1.17E+07	2.87E+06	7.40E+06	4.46E+06	3.62E+06	3.80E+06	2.15E+06	3.54E+06	1.15E+06	1.22E+06	8.47E+05	1.09E+06	1.95E+06	1.23E+06	1.05E+06	9.71E+05	1.27E+06	1.66E+06	8.76E+05	1.76E+06
pme3033	1.04E+02	5.81E+01	1.03E+02	C4H9NO2	[M+H]+	N,N-Dimethylglycine	N,N-¶þ¼×»ù¸Ê°±Ëá	Amino acids and derivatives	°±»ùËá¼°ÆäÑÜÉúÎï	Amino acids and derivatives	°±»ùËá¼°ÆäÑÜÉúÎï	1118-68-9	1	6.44E+06	5.41E+06	7.32E+06	6.36E+06	4.98E+06	4.12E+06	5.35E+06	4.25E+06	5.20E+06	5.28E+06	5.39E+06	6.04E+06	6.76E+06	8.12E+06	8.48E+06	7.82E+06	5.94E+06	5.91E+06	5.43E+06	5.54E+06	6.58E+06	7.43E+06	7.39E+06	6.71E+06	9.34E+06	1.21E+07	9.41E+06	1.10E+07	4.50E+06	5.35E+06	4.42E+06	4.22E+06	5.46E+06	5.49E+06	5.04E+06	5.90E+06
pmb0881	4.78E+02	3.37E+02	4.77E+02	C23H44NO7P	[M+H]+	LysoPE 18:2	ÈÜÑªÁ×Ö¬õ£ÒÒ´¼°· 18:2	Lipids	Ö¬ÖÊ	LPE	ÈÜÑªÁ×Ö¬õ£ÒÒ´¼°·	-	2	1.56E+07	2.07E+07	1.73E+07	1.72E+07	2.60E+07	2.68E+07	2.83E+07	2.55E+07	2.47E+07	2.66E+07	2.33E+07	2.32E+07	4.38E+06	3.93E+06	5.06E+06	2.85E+06	9.80E+06	1.24E+07	8.80E+06	1.32E+07	6.72E+06	9.09E+06	6.95E+06	7.50E+06	1.70E+06	2.60E+06	1.87E+06	2.01E+06	2.69E+06	5.00E+06	2.68E+06	3.76E+06	1.71E+06	5.59E+06	1.37E+06	2.90E+06
HX1365	1.47E+02	9.11E+01	1.46E+02	C9H6O2	[M+H]+	Coumarin	Ïã¶¹ËØ	Lignans and Coumarins	Ä¾Ö¬ËØºÍÏã¶¹ËØ	Coumarins	Ïã¶¹ËØ	91-64-5	3	1.39E+07	1.39E+07	1.50E+07	1.51E+07	1.19E+07	1.29E+07	1.16E+07	9.26E+06	1.40E+07	1.17E+07	1.56E+07	1.29E+07	3.22E+07	3.84E+07	3.84E+07	4.05E+07	2.53E+07	2.40E+07	2.07E+07	1.85E+07	4.02E+07	3.46E+07	4.31E+07	3.26E+07	3.88E+07	5.32E+07	5.51E+07	5.26E+07	4.93E+07	6.04E+07	5.76E+07	4.16E+07	5.67E+07	5.47E+07	6.30E+07	7.09E+07
pme1313	2.37E+02	1.92E+02	2.36E+02	C11H12N2O4	[M+H]+	N'-Formylkynurenine	N'-¼×õ£»ùÈ®Äò°±Ëá	Amino acids and derivatives	°±»ùËá¼°ÆäÑÜÉúÎï	Amino acids and derivatives	°±»ùËá¼°ÆäÑÜÉúÎï	1022-31-7	3	4.19E+05	4.80E+05	4.50E+05	3.62E+05	4.09E+05	4.15E+05	4.62E+05	3.74E+05	3.76E+05	3.85E+05	3.09E+05	4.60E+05	9.02E+04	8.28E+04	8.23E+04	8.65E+04	1.75E+05	1.64E+05	1.87E+05	1.33E+05	5.59E+04	9.58E+04	8.93E+04	6.35E+04	1.35E+06	1.13E+06	1.42E+06	1.42E+06	1.23E+06	1.11E+06	1.47E+06	1.54E+06	1.70E+06	1.66E+06	1.90E+06	2.19E+06
MWSmce295	2.45E+02	1.13E+02	2.44E+02	C9H12N2O6	[M+H]+	1-beta-D-Arabinofuranosyluracil	1-¦Â-D-°¢ÌÇß»à«ëåà×à¤	Nucleotides and derivatives	ºËÜÕËá¼°ÆäÑÜÉúÎï	Nucleotides and derivatives	ºËÜÕËá¼°ÆäÑÜÉúÎï	3083-77-0	3	7.70E+05	7.64E+05	6.73E+05	9.63E+05	1.15E+06	1.70E+06	1.36E+06	2.05E+06	1.52E+06	1.39E+06	1.46E+06	1.29E+06	5.59E+05	5.17E+05	4.07E+05	6.34E+05	1.41E+06	1.38E+06	1.56E+06	1.89E+06	6.66E+05	8.53E+05	6.16E+05	9.43E+05	2.26E+05	4.50E+05	2.74E+05	2.90E+05	5.33E+05	8.72E+05	3.56E+05	3.31E+05	3.84E+05	5.47E+05	3.11E+05	3.76E+05
Zmdp000292	1.89E+02	7.01E+01	1.88E+02	C7H16N4O2	[M+H]+	Arginine methyl ester	¾«°±Ëá¼×õ¥	Amino acids and derivatives	°±»ùËá¼°ÆäÑÜÉúÎï	Amino acids and derivatives	°±»ùËá¼°ÆäÑÜÉúÎï	-	3	8.74E+05	1.11E+06	7.33E+05	6.86E+05	7.20E+05	4.53E+05	7.20E+05	6.22E+05	3.35E+05	5.76E+05	5.51E+05	7.09E+05	1.68E+06	1.53E+06	1.37E+06	7.54E+05	9.04E+05	1.46E+06	1.28E+06	1.53E+06	7.92E+05	1.03E+06	8.35E+05	1.08E+06	2.78E+06	1.89E+06	2.73E+06	3.11E+06	4.06E+06	3.04E+06	5.25E+06	3.59E+06	3.28E+06	2.57E+06	2.77E+06	3.52E+06
Zmgp003208	3.45E+02	3.27E+02	3.44E+02	C20H24O5	[M+H]+	5-hydroxy-1-phenyl-7-(3,4-dihydroxy-5-methoxyphenyl)-3-heptanone	5-ôÇ»ù-1-±½»ù-7-(3,4-¶þôÇ»ù-5-¼×Ñõ»ù±½»ù)-3-¸ýÍª	Others	ÆäËüÀà	Ketone compounds	ÍªÀà»¯ºÏÎï	-	3	7.70E+03	8.00E+03	1.79E+04	6.44E+03	7.63E+03	1.68E+04	1.69E+04	8.05E+03	1.65E+04	1.79E+04	1.50E+04	1.48E+04	1.96E+04	4.48E+04	3.78E+04	2.12E+04	4.11E+04	9.42E+03	9.04E+03	1.03E+04	1.25E+04	2.20E+04	3.62E+04	2.35E+04	9.78E+04	9.62E+04	1.02E+05	1.17E+05	5.98E+04	7.73E+04	6.20E+04	6.01E+04	1.06E+05	1.05E+05	8.34E+04	9.31E+04
pme0010	1.06E+02	7.00E+01	1.05E+02	C3H7NO3	[M+H]+	L-Serine	L-Ë¿°±Ëá	Amino acids and derivatives	°±»ùËá¼°ÆäÑÜÉúÎï	Amino acids and derivatives	°±»ùËá¼°ÆäÑÜÉúÎï	56-45-1	3	1.85E+05	1.96E+05	5.95E+04	1.68E+05	2.10E+05	2.70E+05	2.44E+05	2.52E+05	8.63E+04	8.68E+04	2.33E+05	1.80E+05	3.48E+05	3.21E+05	3.03E+05	3.49E+05	4.36E+05	3.91E+05	4.41E+05	4.42E+05	3.42E+05	2.82E+05	3.14E+05	2.99E+05	1.05E+06	1.03E+06	9.60E+05	1.38E+06	9.36E+05	1.20E+06	1.05E+06	8.21E+05	1.06E+06	9.27E+05	8.71E+05	9.68E+05
pme2527	1.33E+02	1.16E+02	1.32E+02	C5H12N2O2	[M+H]+	L-Ornithine	L-Äñ°±Ëá	Amino acids and derivatives	°±»ùËá¼°ÆäÑÜÉúÎï	Amino acids and derivatives	°±»ùËá¼°ÆäÑÜÉúÎï	70-26-8	3	7.69E+05	6.68E+05	7.63E+05	5.59E+05	8.89E+05	6.70E+05	7.89E+05	6.85E+05	7.12E+05	8.03E+05	5.78E+05	6.13E+05	5.82E+05	6.44E+05	6.10E+05	4.84E+05	6.88E+05	6.89E+05	5.89E+05	8.14E+05	3.43E+05	3.56E+05	5.01E+05	3.60E+05	5.09E+05	8.96E+05	2.90E+05	5.17E+05	1.51E+06	9.88E+05	1.40E+06	4.91E+05	1.18E+06	8.37E+05	8.32E+05	9.39E+05
MWSslk132	2.85E+02	2.23E+02	2.86E+02	C16H30O4	[M-H]-	Hexadecanedioic acid	Ê®ÁùÍé»ù¶þËá	Lipids	Ö¬ÖÊ	Free fatty acids	ÓÎÀëÖ¬·¾Ëá	505-54-4	3	1.34E+05	1.60E+05	1.62E+05	1.71E+05	8.32E+04	8.64E+04	8.35E+04	1.02E+05	1.24E+05	1.30E+05	1.26E+05	2.13E+05	3.16E+04	4.27E+04	4.35E+04	4.01E+04	2.33E+04	2.83E+04	2.75E+04	2.53E+04	2.60E+04	2.48E+04	3.05E+04	2.77E+04	1.27E+05	1.11E+05	1.52E+05	9.76E+04	1.21E+05	8.27E+04	1.22E+05	1.34E+05	7.92E+04	5.86E+04	1.10E+05	8.51E+04
MWSmce025	3.69E+02	2.07E+02	3.70E+02	C16H18O10	[M-H]-	Fraxetin-8-O-glucoside (Fraxin)	ÇØÆ¤ÜÕ	Lignans and Coumarins	Ä¾Ö¬ËØºÍÏã¶¹ËØ	Coumarins	Ïã¶¹ËØ	524-30-1	3	6.44E+06	8.83E+06	1.04E+07	7.12E+06	1.02E+07	7.95E+06	7.09E+06	6.30E+06	7.97E+06	9.83E+06	5.01E+06	1.52E+07	2.26E+05	1.94E+05	1.67E+05	2.20E+05	6.33E+06	9.67E+05	2.72E+06	1.29E+06	4.56E+05	7.16E+05	4.78E+05	4.71E+05	3.66E+04	5.24E+04	2.35E+04	5.13E+04	1.25E+05	6.25E+04	1.18E+05	1.62E+05	6.44E+04	6.65E+04	9.51E+04	6.09E+04
Hmgp002327	1.88E+02	1.18E+02	1.87E+02	C11H9O2N	[M+H]+	3-amino-2-naphthoic acid	3-°±»ù-2-ÝÁ¼×Ëá	Alkaloids	ÉúÎï¼î	Alkaloids	ÉúÎï¼î	-	1	1.96E+07	2.08E+07	2.49E+07	1.73E+07	1.11E+07	6.32E+06	1.31E+07	9.64E+06	6.52E+06	1.61E+07	6.58E+06	2.42E+07	1.08E+07	1.36E+07	1.23E+07	1.05E+07	3.07E+06	3.71E+06	3.67E+06	4.35E+06	3.88E+06	4.56E+06	6.29E+06	4.88E+06	5.69E+07	5.29E+07	5.53E+07	6.17E+07	2.31E+07	3.16E+07	2.90E+07	2.09E+07	3.43E+07	2.91E+07	3.72E+07	3.43E+07
MWS1926	1.32E+02	8.61E+01	1.31E+02	C6H13NO2	[M+H]+	DL-Leucine*	DL-ÁÁ°±Ëá*	Amino acids and derivatives	°±»ùËá¼°ÆäÑÜÉúÎï	Amino acids and derivatives	°±»ùËá¼°ÆäÑÜÉúÎï	328-39-2	3	6.51E+06	1.33E+07	5.08E+06	7.44E+06	5.39E+06	4.81E+06	6.64E+06	6.53E+06	4.42E+06	6.86E+06	4.26E+06	6.43E+06	9.58E+06	1.15E+07	7.87E+06	7.38E+06	6.76E+06	5.93E+06	6.81E+06	6.69E+06	5.50E+06	6.78E+06	7.48E+06	7.69E+06	8.88E+06	9.11E+06	1.38E+07	1.21E+07	1.89E+07	1.62E+07	1.58E+07	8.00E+06	1.24E+07	7.27E+06	6.79E+06	1.09E+07
MW0158996	5.46E+02	5.00E+02	5.45E+02	C22H35N5O11	[M+H]+	Val-Glu-Pro-Ser-Asp	Val-Glu-Pro-Ser-Asp	Amino acids and derivatives	°±»ùËá¼°ÆäÑÜÉúÎï	Amino acids and derivatives	°±»ùËá¼°ÆäÑÜÉúÎï	-	3	2.28E+06	1.43E+06	3.41E+06	2.75E+06	1.39E+06	2.46E+06	1.30E+06	2.09E+06	2.18E+06	1.76E+06	2.42E+06	2.51E+06	3.20E+04	5.80E+04	6.18E+04	9.25E+04	9.91E+04	1.17E+05	4.94E+04	8.17E+04	1.98E+05	1.34E+05	9.60E+04	6.15E+04	1.73E+04	2.35E+04	4.92E+03	2.79E+03	2.16E+03	7.76E+03	2.64E+04	6.32E+03	4.89E+03	2.13E+04	1.67E+04	6.76E+03
Wafn009606	6.35E+02	1.01E+02	6.36E+02	C29H48O15	[M-H]-	3-(2-Methylbutanoyl)-2,4-Di(isovaleryl)Sucrose-1'-O-Acetate*	3-(2-¼×»ù¶¡õ£»ù)-2,4-¶þ(ÒìÎìõ£»ù)ÕáÌÇ-1'-O-ÒÒËáõ¥*	Others	ÆäËüÀà	Saccharides	ÌÇÀà	-	2	6.71E+04	3.91E+04	7.31E+04	1.74E+04	7.12E+04	1.12E+05	6.77E+04	7.88E+04	6.83E+04	2.18E+05	2.03E+05	8.15E+04	2.46E+05	5.25E+05	3.70E+05	3.31E+05	6.57E+04	1.43E+05	1.20E+05	1.86E+05	1.60E+05	3.23E+05	4.71E+05	2.01E+05	2.70E+06	2.21E+06	2.33E+06	2.07E+06	2.00E+06	1.75E+06	1.95E+06	1.68E+06	2.17E+06	1.95E+06	2.91E+06	2.59E+06
Wafn002827	3.57E+02	1.95E+02	3.58E+02	C16H22O9	[M-H]-	Dihydroferulic acid glucoside	¶þÇâ°¢ÎºËá ÆÏÌÑÌÇÜÕ	Phenolic acids	·ÓËáÀà	Phenolic acids	·ÓËáÀà	-	1	9.49E+05	1.02E+06	1.22E+06	1.05E+06	4.69E+05	5.10E+05	3.41E+05	3.99E+05	7.65E+05	9.15E+05	8.56E+05	1.03E+06	1.36E+06	2.02E+06	2.35E+06	1.61E+06	1.36E+06	1.23E+06	1.63E+06	2.35E+06	1.74E+06	2.17E+06	1.79E+06	2.32E+06	1.45E+07	1.97E+07	7.53E+06	9.07E+06	6.28E+06	3.89E+06	3.48E+06	1.27E+06	1.52E+07	1.15E+07	1.61E+07	1.15E+07
ML10197929	1.30E+02	8.80E+01	1.31E+02	C4H9N3O2	[M-H]-	Creatine	¼¡Ëá	Organic acids	ÓÐ»úËá	Organic acids	ÓÐ»úËá	57-00-1	2	2.40E+05	1.78E+05	9.15E+04	2.68E+05	7.88E+05	4.78E+05	4.73E+05	3.92E+05	2.38E+05	2.94E+05	1.75E+05	1.21E+05	7.02E+04	4.75E+04	6.18E+04	5.48E+04	6.46E+04	7.78E+04	7.11E+04	5.67E+04	4.61E+04	6.34E+04	6.85E+04	5.07E+04	5.81E+04	8.86E+04	7.31E+04	7.54E+04	3.75E+04	7.70E+04	5.73E+04	6.20E+04	4.65E+04	8.75E+04	6.93E+04	6.49E+04
Rfmb320	1.44E+02	8.41E+01	1.43E+02	C7H13NO2	[M+H]+	1-Methylpiperidine-2-carboxylic acid	1-¼×»ùßßà¤-2-ôÈËá	Organic acids	ÓÐ»úËá	Organic acids	ÓÐ»úËá	7730-87-2	3	1.76E+07	3.33E+06	2.20E+07	2.39E+06	1.45E+07	1.15E+07	2.46E+07	3.72E+06	1.45E+07	1.37E+07	1.32E+07	3.95E+06	3.42E+06	6.90E+06	6.35E+06	7.56E+06	4.20E+06	2.81E+06	1.55E+06	2.18E+06	3.85E+06	1.19E+07	5.16E+06	1.68E+07	1.95E+06	1.44E+06	9.27E+05	1.83E+06	1.20E+06	1.68E+06	1.36E+06	1.66E+06	1.88E+06	2.85E+06	2.25E+06	3.89E+06
Zajp000573	1.44E+02	8.41E+01	1.43E+02	C7H13NO2	[M+H]+	N-(4-oxopentyl)-acetamide	N-(4-Ñõ´úÎì»ù)-ÒÒõ£°·	Alkaloids	ÉúÎï¼î	Alkaloids	ÉúÎï¼î	-	3	1.76E+07	3.33E+06	2.20E+07	2.39E+06	1.45E+07	1.15E+07	2.46E+07	3.72E+06	1.45E+07	1.37E+07	1.32E+07	3.95E+06	3.42E+06	6.90E+06	6.35E+06	7.56E+06	4.20E+06	2.81E+06	1.55E+06	2.18E+06	3.85E+06	1.19E+07	5.16E+06	1.68E+07	1.95E+06	1.44E+06	9.27E+05	1.83E+06	1.20E+06	1.68E+06	1.36E+06	1.66E+06	1.88E+06	2.85E+06	2.25E+06	3.89E+06
Rfmb318	1.44E+02	8.41E+01	1.44E+02	C7H14NO2+	[M]+	D-Proline betaine	¸¬°±ËáÌð²Ë¼î	Amino acids and derivatives	°±»ùËá¼°ÆäÑÜÉúÎï	Amino acids and derivatives	°±»ùËá¼°ÆäÑÜÉúÎï	1195-94-4	3	1.76E+07	3.33E+06	2.20E+07	2.39E+06	1.45E+07	1.15E+07	2.46E+07	3.72E+06	1.45E+07	1.37E+07	1.32E+07	3.95E+06	3.42E+06	6.90E+06	6.35E+06	7.56E+06	4.20E+06	2.81E+06	1.55E+06	2.18E+06	3.85E+06	1.19E+07	5.16E+06	1.68E+07	1.95E+06	1.44E+06	9.27E+05	1.83E+06	1.20E+06	1.68E+06	1.36E+06	1.66E+06	1.88E+06	2.85E+06	2.25E+06	3.89E+06
Lmhp008885	4.40E+02	2.99E+02	4.39E+02	C20H42NO7P	[M+H]+	LysoPE 15:0(2n isomer)	ÈÜÑªÁ×Ö¬õ£ÒÒ´¼°· 15:0(2nÒì¹¹)	Lipids	Ö¬ÖÊ	LPE	ÈÜÑªÁ×Ö¬õ£ÒÒ´¼°·	-	1	2.46E+05	4.03E+05	2.53E+05	2.72E+05	4.14E+05	2.39E+05	2.81E+05	3.29E+05	3.06E+05	3.73E+05	3.48E+05	3.80E+05	7.64E+04	6.67E+04	6.71E+04	7.52E+04	1.03E+05	9.44E+04	1.09E+05	1.34E+05	1.08E+05	1.56E+05	9.88E+04	1.06E+05	1.36E+04	1.41E+04	1.12E+04	1.49E+04	1.64E+04	2.11E+04	2.03E+04	2.84E+04	1.27E+05	2.75E+04	1.37E+04	1.93E+04
pmn001421	3.37E+02	1.91E+02	3.38E+02	C16H18O8	[M-H]-	3-O-p-Coumaroylquinic acid*	3-O-¶ÔÏã¶¹õ£¿üÄþËá*	Phenolic acids	·ÓËáÀà	Phenolic acids	·ÓËáÀà	87099-71-6	1	1.12E+06	1.52E+06	1.32E+06	1.37E+06	1.02E+06	1.35E+06	9.33E+05	8.81E+05	1.19E+06	1.01E+06	1.40E+06	1.12E+06	4.34E+06	5.12E+06	4.76E+06	5.37E+06	2.52E+06	2.54E+06	2.68E+06	2.25E+06	4.50E+06	4.25E+06	5.20E+06	3.77E+06	3.17E+06	5.86E+06	4.48E+06	4.53E+06	3.98E+06	4.46E+06	3.96E+06	2.67E+06	5.54E+06	4.62E+06	4.91E+06	5.40E+06
pme0534	1.95E+02	7.50E+01	1.96E+02	C6H12O7	[M-H]-	Gluconic acid	ÆÏÌÑÌÇËá	Others	ÆäËüÀà	Saccharides	ÌÇÀà	526-95-4	1	9.01E+05	8.38E+05	1.09E+06	8.91E+05	1.14E+06	1.36E+06	1.81E+06	1.62E+06	9.42E+05	1.03E+06	8.55E+05	6.45E+05	1.29E+06	1.26E+06	1.18E+06	1.04E+06	1.20E+06	1.25E+06	1.26E+06	1.25E+06	1.37E+06	1.65E+06	1.83E+06	1.76E+06	1.21E+06	1.47E+06	1.33E+06	1.12E+06	5.93E+05	1.41E+06	7.13E+05	3.25E+05	1.47E+06	8.43E+05	6.45E+05	1.19E+06
Lmgn000224	1.45E+02	5.70E+01	1.46E+02	C5H6O5	[M-H]-	2-Methyl-3-oxosuccinic acid	2-¼×»ù-3-Ñõ´úçúçêËá	Organic acids	ÓÐ»úËá	Organic acids	ÓÐ»úËá	-	2	4.87E+04	6.09E+04	4.66E+04	3.93E+04	3.07E+04	4.49E+04	5.36E+04	2.38E+04	4.95E+04	4.20E+04	6.00E+04	4.02E+04	4.30E+03	2.55E+04	1.09E+05	7.95E+04	8.19E+04	9.62E+04	7.20E+04	9.06E+04	1.13E+05	4.90E+04	3.57E+04	4.18E+04	1.28E+05	1.77E+05	2.70E+05	1.38E+05	1.41E+05	1.34E+05	2.00E+05	2.07E+05	1.72E+05	1.83E+05	1.77E+05	2.14E+05
mws1433	3.14E+02	1.77E+02	3.13E+02	C18H19NO4	[M+H]+	N-Feruloyltyramine	N-°¢Îºõ£ÀÒ°·	Alkaloids	ÉúÎï¼î	Phenolamine	·Ó°·	66648-43-9	1	1.45E+06	1.12E+06	1.60E+06	1.54E+06	1.41E+06	1.21E+06	1.56E+06	1.51E+06	1.51E+06	1.56E+06	1.20E+06	1.71E+06	7.23E+05	4.08E+05	4.01E+05	9.11E+05	1.76E+06	8.10E+05	1.15E+06	8.02E+05	1.07E+06	1.01E+06	7.36E+05	7.30E+05	3.88E+04	4.29E+04	4.43E+04	3.54E+04	5.81E+04	5.28E+04	4.58E+04	5.66E+04	4.17E+04	5.36E+04	6.17E+04	6.10E+04
MW0017099	2.91E+02	2.47E+02	2.92E+02	C18H28O3	[M-H]-	9s,13r-12-Oxophytodienoic Acid	9s,13r-12-Ñõ´úÖ²Îï¶þÏ©Ëá	Lipids	Ö¬ÖÊ	Free fatty acids	ÓÎÀëÖ¬·¾Ëá	71606-07-0	3	2.29E+05	3.26E+05	5.71E+05	3.76E+05	3.13E+05	1.77E+05	2.20E+05	2.32E+05	2.59E+05	1.56E+05	2.50E+05	3.53E+05	5.94E+05	2.74E+05	3.82E+05	3.71E+05	5.72E+05	2.60E+05	1.09E+05	2.43E+05	8.64E+04	1.42E+05	7.17E+04	1.66E+05	1.57E+04	1.27E+05	3.18E+04	1.39E+04	1.80E+04	1.80E+04	3.84E+03	2.22E+03	7.15E+03	9.68E+03	4.78E+03	6.26E+03
pmb2221	3.18E+02	6.00E+01	3.17E+02	C18H39NO3	[M+H]+	4-Hydroxysphinganine	4-ôÇ»ùÇÊ°±´¼	Lipids	Ö¬ÖÊ	Sphingolipids	ÇÊÖ¬	554-62-1	2	3.41E+06	4.70E+06	4.27E+06	4.69E+06	6.13E+06	5.12E+06	4.70E+06	5.86E+06	5.70E+06	4.91E+06	6.01E+06	5.27E+06	2.77E+06	2.38E+06	2.41E+06	2.94E+06	4.07E+06	3.03E+06	4.07E+06	3.80E+06	5.23E+06	3.91E+06	4.24E+06	3.13E+06	6.24E+05	7.19E+05	7.22E+05	8.22E+05	1.70E+06	1.41E+06	1.55E+06	1.37E+06	1.29E+06	1.59E+06	1.32E+06	1.39E+06
MWSmce119	1.75E+02	7.01E+01	1.74E+02	C6H14N4O2	[M+H]+	L-Arginine	L-¾«°±Ëá	Amino acids and derivatives	°±»ùËá¼°ÆäÑÜÉúÎï	Amino acids and derivatives	°±»ùËá¼°ÆäÑÜÉúÎï	74-79-3	1	1.05E+07	1.12E+07	1.04E+07	9.53E+06	8.54E+06	8.10E+06	8.00E+06	1.54E+07	6.66E+06	9.90E+06	6.99E+06	8.41E+06	1.26E+07	1.33E+07	1.34E+07	1.01E+07	9.59E+06	1.15E+07	9.36E+06	1.25E+07	1.00E+07	1.24E+07	1.13E+07	1.17E+07	1.54E+08	1.25E+08	1.48E+08	1.80E+08	1.51E+08	1.42E+08	1.94E+08	1.33E+08	1.75E+08	1.30E+08	1.49E+08	1.84E+08
pmb2987	4.87E+02	1.63E+02	4.88E+02	C24H24O11	[M-H]-	Acacetin-7-O-(6''-O-acetyl)glucoside	½ðºÏ»¶ËØ-7-O-(6''-O-ÒÒõ£)ÆÏÌÑÌÇÜÕ	Flavonoids	»ÆÍª	Flavones	»ÆÍª	-	3	7.99E+03	7.06E+03	1.79E+04	1.57E+04	6.62E+03	9.75E+03	6.70E+03	8.03E+03	6.37E+03	7.52E+03	5.85E+03	5.77E+03	3.93E+04	2.30E+04	1.97E+04	4.39E+04	3.82E+04	2.84E+04	1.51E+04	1.69E+04	3.85E+04	6.10E+04	4.94E+04	4.34E+04	1.75E+05	2.12E+05	1.28E+05	1.63E+05	1.17E+05	1.35E+05	1.17E+05	1.23E+05	2.26E+05	1.77E+05	1.82E+05	1.76E+05
pmb2871	3.15E+02	1.53E+02	3.16E+02	C13H16O9	[M-H]-	1-O-Gentisoyl-¦Â-D-glucoside	1-O-Áúµ¨õ£-¦Â-D-ÆÏÌÑÌÇ	Phenolic acids	·ÓËáÀà	Phenolic acids	·ÓËáÀà	23445-11-6	1	5.72E+06	7.13E+06	5.58E+06	4.41E+06	3.88E+06	2.80E+06	4.10E+06	4.04E+06	5.47E+06	6.70E+06	4.26E+06	6.78E+06	1.29E+06	1.24E+06	1.20E+06	1.35E+06	2.16E+06	1.71E+06	2.00E+06	1.79E+06	1.28E+06	1.53E+06	1.30E+06	1.43E+06	4.63E+06	4.70E+06	3.93E+06	5.06E+06	4.82E+06	4.07E+06	6.11E+06	8.21E+06	5.25E+06	5.67E+06	6.78E+06	6.69E+06
MWSHY0009	3.01E+02	2.86E+02	3.00E+02	C16H12O6	[M+H]+	Diosmetin (5,7,3'-Trihydroxy-4'-methoxyflavone)	ÏãÒ¶Ä¾ËØ	Flavonoids	»ÆÍª	Flavones	»ÆÍª	520-34-3	1	1.70E+05	1.07E+05	4.26E+05	1.34E+05	1.42E+05	1.61E+05	2.36E+05	1.85E+05	2.88E+05	4.38E+05	4.22E+05	3.49E+05	8.64E+05	1.46E+06	1.64E+06	9.84E+05	1.76E+05	2.49E+05	5.08E+05	4.39E+05	5.25E+05	8.71E+05	1.41E+06	9.25E+05	1.19E+07	1.16E+07	1.18E+07	1.26E+07	5.85E+06	5.96E+06	5.68E+06	4.67E+06	8.35E+06	9.92E+06	8.67E+06	9.01E+06
pme3017	1.04E+02	5.81E+01	1.03E+02	C4H9NO2	[M+H]+	2-Aminoisobutyric acid	2-°±»ùÒì¶¡Ëá	Organic acids	ÓÐ»úËá	Organic acids	ÓÐ»úËá	62-57-7	1	6.42E+06	5.97E+06	7.78E+06	6.41E+06	5.30E+06	4.35E+06	5.69E+06	4.73E+06	5.62E+06	5.53E+06	5.64E+06	5.84E+06	7.25E+06	8.92E+06	9.17E+06	8.00E+06	6.08E+06	6.78E+06	6.24E+06	6.15E+06	6.49E+06	7.94E+06	7.43E+06	7.26E+06	9.01E+06	1.28E+07	1.01E+07	1.15E+07	4.44E+06	5.88E+06	4.31E+06	4.30E+06	5.67E+06	6.16E+06	5.53E+06	5.91E+06
Lmxn008846	1.97E+02	1.53E+02	1.98E+02	C11H18O3	[M-H]-	Hydroxydihydrobovolide	ôÇ»ù¶þÇâ²©·üÄÚõ¥	Others	ÆäËüÀà	Lactones	ÄÚõ¥Àà»¯ºÏÎï	6067-11-4	1	1.57E+04	2.25E+04	2.72E+04	2.01E+04	2.43E+04	1.99E+04	2.46E+04	1.71E+04	2.10E+04	1.80E+04	2.23E+04	2.49E+04	1.40E+05	1.05E+05	1.41E+05	1.35E+05	6.76E+04	6.86E+04	8.34E+04	8.12E+04	8.91E+04	1.01E+05	1.49E+05	1.44E+05	1.78E+05	1.51E+05	1.74E+05	1.97E+05	1.62E+05	1.74E+05	1.93E+05	2.07E+05	1.82E+05	2.01E+05	1.81E+05	2.66E+05
MWS80007	3.11E+02	2.49E+02	3.12E+02	C18H32O4	[M-H]-	13-Hydroperoxy-9Z,11E-octadecadienoic acid	13-¹ýÑõ»¯ôÇ»ù-9Z,11E-Ê®°ËÌ¼¶þÏ©Ëá	Lipids	Ö¬ÖÊ	Free fatty acids	ÓÎÀëÖ¬·¾Ëá	23017-93-8	2	1.96E+06	1.73E+06	2.16E+06	1.51E+06	7.64E+05	1.08E+06	7.53E+05	1.48E+06	1.13E+06	1.26E+06	1.02E+06	9.02E+05	5.51E+03	5.71E+03	6.66E+03	4.30E+03	1.58E+04	2.82E+04	3.04E+04	2.26E+04	1.70E+04	9.06E+03	1.33E+04	1.36E+04	1.94E+04	2.80E+04	2.67E+04	2.87E+04	2.40E+04	2.70E+04	1.65E+04	1.16E+04	1.98E+04	1.64E+04	1.51E+04	1.85E+04
Lmbn005287	3.11E+02	2.49E+02	3.12E+02	C18H32O4	[M-H]-	7S,8S-DiHODE; (9Z,12Z)-(7S,8S)-Dihydroxyoctadeca-9,12-dienoic acid	7,8-¶þôÇ»ù-9,12-Ê®°ËÌ¼¶þÏ©Ëá	Lipids	Ö¬ÖÊ	Free fatty acids	ÓÎÀëÖ¬·¾Ëá	143288-65-7	2	1.96E+06	1.73E+06	2.16E+06	1.51E+06	7.64E+05	1.08E+06	7.53E+05	1.48E+06	1.13E+06	1.26E+06	1.02E+06	9.02E+05	5.51E+03	5.71E+03	6.66E+03	4.30E+03	1.58E+04	2.82E+04	3.04E+04	2.26E+04	1.70E+04	9.06E+03	1.33E+04	1.36E+04	1.94E+04	2.80E+04	2.67E+04	2.87E+04	2.40E+04	2.70E+04	1.65E+04	1.16E+04	1.98E+04	1.64E+04	1.51E+04	1.85E+04
Lmmp001410	2.53E+02	1.65E+02	2.52E+02	C13H20N2O3	[M+H]+	Dihydrocaffeoylputrescine	¶þÇâ¿§·Èõ£¸¯°·	Alkaloids	ÉúÎï¼î	Phenolamine	·Ó°·	-	2	1.84E+06	8.99E+05	5.79E+05	8.90E+05	2.88E+06	1.72E+06	3.59E+06	2.43E+06	8.13E+05	1.15E+06	4.08E+05	5.91E+05	1.46E+07	1.19E+07	1.18E+07	1.13E+07	1.02E+07	1.16E+07	1.95E+07	8.09E+06	1.07E+07	1.02E+07	1.13E+07	1.48E+07	7.92E+06	6.16E+06	1.02E+07	1.44E+07	9.85E+06	3.32E+06	2.04E+07	1.24E+07	1.08E+07	8.36E+06	1.37E+07	1.18E+07
Lmhn002574	4.31E+02	1.37E+02	4.32E+02	C20H16O11	[M-H]-	Caffeoyl(p-Hydroxybenzoyl)tartaric acid	¿§·Èõ£¶ÔôÇ»ù±½¼×õ£¾ÆÊ¯Ëá	Phenolic acids	·ÓËáÀà	Phenolic acids	·ÓËáÀà	-	3	7.75E+05	4.39E+05	5.48E+05	7.18E+05	1.13E+06	7.87E+05	1.88E+06	1.08E+06	9.71E+05	1.09E+06	8.40E+05	8.64E+05	6.65E+03	1.24E+04	1.28E+04	6.36E+03	7.29E+03	2.31E+04	7.40E+04	4.11E+04	1.36E+04	1.82E+04	1.14E+04	1.18E+04	3.25E+04	2.90E+04	1.20E+04	3.94E+04	1.15E+05	6.50E+04	1.92E+05	9.94E+04	4.56E+04	5.93E+04	5.44E+04	8.66E+04
Qmgp102504	3.32E+02	1.52E+02	3.31E+02	C20H17N3O2	[M+H]+	Angustoline	Å£ÑÛÂíÇ®Áé/°²¿ÝË¹ÌØÁÖ¼î	Alkaloids	ÉúÎï¼î	Plumerane	ßÅßáÀàÉúÎï¼î	40041-95-0	2	7.64E+05	7.63E+05	8.55E+05	7.57E+05	1.13E+06	9.45E+05	1.20E+06	1.08E+06	8.48E+05	9.30E+05	7.82E+05	1.01E+06	4.80E+05	5.58E+05	4.48E+05	6.27E+05	8.47E+05	5.79E+05	7.90E+05	7.03E+05	5.57E+05	6.06E+05	5.82E+05	5.31E+05	3.95E+05	3.39E+05	4.27E+05	3.31E+05	3.22E+05	2.45E+05	3.80E+05	4.18E+05	3.15E+05	3.05E+05	4.66E+05	3.94E+05
MWSmce609	1.34E+02	7.40E+01	1.33E+02	C4H7NO4	[M+H]+	L-Aspartic acid	L-Ìì¶¬°±Ëá	Amino acids and derivatives	°±»ùËá¼°ÆäÑÜÉúÎï	Amino acids and derivatives	°±»ùËá¼°ÆäÑÜÉúÎï	56-84-8	3	6.44E+05	6.18E+05	5.14E+05	6.70E+05	1.09E+06	1.28E+06	1.15E+06	1.60E+06	9.71E+05	8.37E+05	1.01E+06	7.09E+05	1.20E+06	1.66E+06	1.36E+06	1.82E+06	1.85E+06	2.13E+06	2.24E+06	2.20E+06	2.41E+06	1.99E+06	1.83E+06	1.97E+06	1.14E+06	1.31E+06	9.61E+05	1.01E+06	2.37E+06	2.54E+06	2.54E+06	2.38E+06	2.72E+06	2.06E+06	1.60E+06	2.35E+06
pmn001518	3.31E+02	1.69E+02	3.32E+02	C13H16O10	[M-H]-	1-O-Galloyl-¦Â-D-glucose	1-O-Ã»Ê³×Óõ£-¦Â-D-ÆÏÌÑÌÇ	Phenolic acids	·ÓËáÀà	Phenolic acids	·ÓËáÀà	58511-73-2	3	3.78E+05	4.04E+05	1.72E+05	3.12E+05	4.29E+05	3.51E+05	4.79E+05	3.03E+05	3.31E+05	3.20E+05	1.87E+05	2.09E+05	2.44E+05	2.01E+05	1.86E+05	2.76E+05	2.82E+05	1.81E+05	3.19E+05	1.54E+05	2.09E+05	2.77E+05	1.54E+05	1.49E+05	4.61E+05	3.59E+05	4.31E+05	4.24E+05	2.35E+05	2.82E+05	4.75E+05	4.35E+05	2.48E+05	4.50E+05	4.83E+05	5.23E+05
pme1975	1.03E+02	5.90E+01	1.04E+02	C3H4O4	[M-H]-	Malonic acid	±û¶þËá	Organic acids	ÓÐ»úËá	Organic acids	ÓÐ»úËá	141-82-2	3	3.17E+05	3.18E+05	2.49E+05	2.11E+05	2.36E+05	2.90E+05	2.67E+05	2.10E+05	2.71E+05	2.64E+05	2.69E+05	2.58E+05	4.50E+05	4.61E+05	5.20E+05	4.93E+05	4.95E+05	5.43E+05	4.81E+05	5.89E+05	4.32E+05	4.39E+05	4.71E+05	5.69E+05	6.34E+05	1.02E+06	7.07E+05	7.17E+05	9.30E+05	1.31E+06	8.22E+05	7.09E+05	9.19E+05	8.16E+05	5.92E+05	6.90E+05
pmn001642	5.03E+02	4.59E+02	5.04E+02	C23H20O13	[M-H]-	Kaempferol-3-O-(2''-O-acetyl)glucuronide	É½èÍ·Ó-3-O-(2''-O-ÒÒõ£)ÆÏÌÑÌÇÈ©ËáÜÕ	Flavonoids	»ÆÍª	Flavonols	»ÆÍª´¼	-	2	1.12E+05	1.00E+05	1.44E+05	1.31E+05	1.17E+05	6.67E+04	1.06E+05	1.06E+05	1.20E+05	1.74E+05	9.90E+04	1.48E+05	8.12E+04	6.31E+04	5.54E+04	6.05E+04	3.31E+04	2.32E+04	3.94E+04	5.39E+04	3.36E+04	6.51E+04	4.48E+04	3.89E+04	8.92E+05	6.31E+05	8.59E+05	5.51E+05	4.77E+05	3.89E+05	5.26E+05	8.68E+05	5.71E+05	5.93E+05	8.65E+05	5.29E+05
pme3337	3.84E+02	2.52E+02	3.83E+02	C14H17N5O8	[M+H]+	Succinyladenosine	çúçêõ£ÏÙÜÕ	Nucleotides and derivatives	ºËÜÕËá¼°ÆäÑÜÉúÎï	Nucleotides and derivatives	ºËÜÕËá¼°ÆäÑÜÉúÎï	4542-23-8	1	7.34E+05	9.33E+05	8.93E+05	7.34E+05	1.20E+06	9.76E+05	9.66E+05	1.11E+06	9.24E+05	1.09E+06	8.53E+05	9.97E+05	7.68E+05	8.19E+05	6.72E+05	6.83E+05	8.07E+05	6.35E+05	6.09E+05	9.37E+05	7.29E+05	9.99E+05	6.78E+05	8.39E+05	1.29E+06	1.80E+06	1.28E+06	1.30E+06	9.03E+05	1.35E+06	1.07E+06	1.08E+06	1.08E+06	1.54E+06	1.00E+06	1.28E+06
MW0151018	5.59E+02	2.91E+02	5.58E+02	C27H42N8O5	[M+H]+	His-Lys-Phe-Lys	×é°±Ëá-Àµ°±Ëá-±½±û°±Ëá-Àµ°±Ëá	Amino acids and derivatives	°±»ùËá¼°ÆäÑÜÉúÎï	Amino acids and derivatives	°±»ùËá¼°ÆäÑÜÉúÎï	-	3	3.09E+05	3.35E+05	5.25E+05	3.99E+05	5.93E+05	4.76E+05	5.78E+05	4.31E+05	5.88E+05	7.20E+05	6.43E+05	3.56E+05	3.10E+03	2.61E+03	4.66E+03	1.46E+03	6.79E+03	4.72E+03	1.31E+04	2.85E+04	1.17E+04	1.83E+03	1.38E+04	2.87E+03	7.65E+03	4.46E+03	3.30E+03	4.76E+03	3.55E+03	1.20E+04	6.90E+03	7.12E+03	4.74E+03	1.22E+04	5.96E+03	8.49E+03
MWSmce024	3.55E+02	1.93E+02	3.54E+02	C16H18O9	[M+H]+	Scopoletin-7-O-glucoside (Scopolin)	¶«Ý¹ÝÐÄÚõ¥-7-O-ÆÏÌÑÌÇÜÕ (¶«Ý¹ÝÐÜÕ)	Lignans and Coumarins	Ä¾Ö¬ËØºÍÏã¶¹ËØ	Coumarins	Ïã¶¹ËØ	531-44-2	1	3.66E+07	3.26E+07	4.45E+07	3.75E+07	5.57E+07	5.99E+07	5.36E+07	5.28E+07	4.52E+07	4.94E+07	4.25E+07	4.55E+07	6.12E+06	6.04E+06	6.67E+06	9.84E+06	3.29E+07	2.67E+07	3.37E+07	2.04E+07	1.52E+07	1.27E+07	1.13E+07	1.22E+07	5.67E+05	1.50E+06	5.20E+05	8.14E+05	2.87E+06	2.85E+06	2.31E+06	2.04E+06	1.17E+06	1.00E+06	1.76E+06	8.53E+05
Zmhp003514	3.01E+02	2.86E+02	3.00E+02	C16H12O6	[M+H]+	6,7,8-Tetrahydroxy-5-methoxyflavone	6,7,8-ÈýôÇ»ù-5-¼×Ñõ»ù»ÆÍª	Flavonoids	»ÆÍª	Flavones	»ÆÍª	-	3	1.88E+05	1.03E+05	4.29E+05	1.03E+05	1.25E+05	1.93E+05	2.23E+05	1.55E+05	2.72E+05	4.84E+05	4.39E+05	3.21E+05	8.45E+05	1.57E+06	1.75E+06	1.05E+06	1.59E+05	2.55E+05	5.47E+05	4.09E+05	6.10E+05	9.16E+05	1.44E+06	9.64E+05	1.24E+07	1.23E+07	1.17E+07	1.33E+07	5.78E+06	5.83E+06	5.63E+06	4.98E+06	7.93E+06	9.55E+06	8.68E+06	9.18E+06
pme2134	1.21E+02	5.90E+01	1.22E+02	C4H10O4	[M-H]-	D-Threitol	D-ËÕÌÇ´¼	Others	ÆäËüÀà	Saccharides	ÌÇÀà	2418-52-2	3	5.05E+05	5.64E+05	4.34E+05	4.53E+05	3.98E+05	1.82E+05	1.19E+05	3.66E+05	3.82E+05	4.76E+05	5.09E+05	4.55E+05	3.82E+05	4.71E+05	2.78E+05	5.53E+05	5.85E+05	4.09E+05	4.74E+05	4.12E+05	4.14E+05	5.71E+05	3.76E+05	5.46E+05	3.59E+05	4.75E+05	4.01E+05	3.52E+05	2.00E+05	4.56E+05	4.53E+05	5.03E+05	5.23E+05	5.18E+05	4.30E+05	4.95E+05
Qagp006800	6.25E+02	3.51E+02	6.24E+02	C36H36N2O8	[M+H]+	Lyciumamide B	èÛè½õ£°· B	Alkaloids	ÉúÎï¼î	Phenolamine	·Ó°·	-	1	3.79E+07	3.39E+07	4.68E+07	4.02E+07	4.15E+07	3.56E+07	3.91E+07	3.83E+07	4.03E+07	4.38E+07	3.53E+07	4.43E+07	1.04E+07	6.67E+06	7.88E+06	1.20E+07	2.50E+07	1.33E+07	1.82E+07	1.48E+07	1.54E+07	1.58E+07	1.02E+07	1.42E+07	1.37E+06	1.09E+06	1.41E+06	1.34E+06	2.50E+06	1.67E+06	1.94E+06	1.89E+06	1.59E+06	2.83E+06	1.72E+06	2.46E+06
mws0675	3.35E+02	1.23E+02	3.34E+02	C11H15N2O8P	[M+H]+	¦Â-Nicotinamide mononucleotide	¦Â-ÑÌõ£°·µ¥ºËÜÕËá	Nucleotides and derivatives	ºËÜÕËá¼°ÆäÑÜÉúÎï	Nucleotides and derivatives	ºËÜÕËá¼°ÆäÑÜÉúÎï	1094-61-7	3	9.01E+04	5.22E+04	2.21E+04	5.33E+04	2.32E+05	3.48E+05	2.68E+05	3.44E+05	1.17E+05	1.49E+05	1.91E+05	9.07E+04	1.72E+05	1.66E+05	1.71E+05	2.41E+05	2.79E+05	3.05E+05	2.72E+05	3.12E+05	3.12E+05	2.45E+05	2.00E+05	2.47E+05	9.61E+04	3.98E+04	1.40E+05	1.44E+05	1.48E+05	1.50E+05	1.41E+05	6.36E+04	1.71E+05	1.16E+05	1.00E+05	8.98E+04
mws0250	1.82E+02	1.36E+02	1.81E+02	C9H11NO3	[M+H]+	L-Tyrosine	L-ÀÒ°±Ëá	Amino acids and derivatives	°±»ùËá¼°ÆäÑÜÉúÎï	Amino acids and derivatives	°±»ùËá¼°ÆäÑÜÉúÎï	60-18-4	1	6.50E+06	9.06E+06	4.58E+06	6.20E+06	5.18E+06	3.49E+06	5.00E+06	5.12E+06	3.00E+06	6.43E+06	3.28E+06	6.55E+06	7.81E+06	8.50E+06	7.99E+06	6.82E+06	4.96E+06	3.34E+06	4.22E+06	4.26E+06	4.05E+06	5.63E+06	5.55E+06	5.62E+06	2.08E+07	1.30E+07	2.96E+07	2.45E+07	1.97E+07	1.46E+07	1.74E+07	9.76E+06	1.41E+07	9.15E+06	1.35E+07	2.62E+07
pmb0865	5.18E+02	1.84E+02	5.17E+02	C26H48NO7P	[M+H]+	LysoPC 18:3(2n isomer)	ÈÜÑªÁ×Ö¬õ£µ¨¼î 18:3(2nÒì¹¹)	Lipids	Ö¬ÖÊ	LPC	ÈÜÑªÁ×Ö¬õ£µ¨¼î	-	1	9.34E+06	1.21E+07	8.55E+06	1.04E+07	1.61E+07	1.82E+07	1.70E+07	1.65E+07	1.39E+07	1.68E+07	1.15E+07	1.23E+07	1.26E+06	1.18E+06	1.41E+06	1.05E+06	3.90E+06	4.15E+06	3.28E+06	4.90E+06	2.38E+06	3.09E+06	2.37E+06	2.72E+06	5.35E+05	9.88E+05	5.56E+05	8.75E+05	1.16E+06	2.34E+06	1.12E+06	1.06E+06	8.73E+05	2.40E+06	8.74E+05	1.40E+06
pmb0608	5.49E+02	3.01E+02	5.48E+02	C25H24O14	[M+H]+	Chrysoeriol-7-O-(6''-malonyl)glucoside	½ðÊ¥²Ý»ÆËØ-7-O-(6''-±û¶þõ£)ÆÏÌÑÌÇÜÕ	Flavonoids	»ÆÍª	Flavones	»ÆÍª	-	2	1.05E+04	4.31E+03	4.92E+04	3.92E+03	1.58E+04	9.83E+03	1.90E+04	8.64E+03	1.25E+04	1.89E+04	2.40E+04	5.47E+03	7.18E+04	1.41E+05	8.86E+04	1.26E+05	4.49E+05	3.59E+05	3.57E+05	2.98E+05	8.28E+04	7.28E+04	8.83E+04	5.63E+04	1.68E+06	1.46E+06	1.22E+06	1.62E+06	1.06E+06	8.68E+05	1.14E+06	8.06E+05	1.57E+06	1.39E+06	2.22E+06	1.39E+06
pmb1096	1.18E+02	9.11E+01	1.17E+02	C8H7N	[M+H]+	Indole	ßÅßá	Alkaloids	ÉúÎï¼î	Plumerane	ßÅßáÀàÉúÎï¼î	120-72-9	3	5.21E+05	5.57E+05	6.35E+05	4.85E+05	5.49E+05	5.11E+05	6.83E+05	4.43E+05	5.28E+05	6.86E+05	5.00E+05	6.18E+05	3.49E+05	3.52E+05	3.80E+05	3.65E+05	2.31E+05	1.64E+05	1.53E+05	1.32E+05	2.94E+05	2.74E+05	1.88E+05	1.16E+05	1.15E+06	1.27E+06	1.26E+06	1.42E+06	6.32E+05	7.32E+05	7.07E+05	5.44E+05	7.33E+05	6.69E+05	7.73E+05	7.82E+05
Lhlp111209	3.21E+02	1.47E+02	3.20E+02	C20H32O3	[M+H]+	Cupressic acid	°ØÓÍËá	Terpenoids	ÝÆÀà	Ditepenoids	¶þÝÆ	1909-90-6	2	3.15E+04	2.00E+04	1.06E+05	2.26E+04	4.53E+04	3.43E+04	4.43E+04	3.47E+04	3.23E+04	9.16E+04	7.65E+04	5.55E+04	1.31E+05	2.47E+05	2.19E+05	2.34E+05	3.16E+04	5.20E+04	6.92E+04	7.49E+04	7.14E+04	1.47E+05	1.95E+05	1.43E+05	6.54E+05	4.88E+05	4.27E+05	5.07E+05	4.11E+05	2.96E+05	3.62E+05	3.09E+05	4.26E+05	4.03E+05	4.51E+05	3.83E+05
Zmyn005026	2.83E+02	2.83E+02	2.84E+02	C18H36O2	[M-H]-	16-Methylheptadecanoic acid	16-¼×»ùÊ®ÆßÍéËá	Lipids	Ö¬ÖÊ	Free fatty acids	ÓÎÀëÖ¬·¾Ëá	2724-58-5	1	4.46E+07	4.45E+07	4.41E+07	4.59E+07	5.16E+07	4.88E+07	5.06E+07	4.97E+07	5.62E+07	5.99E+07	5.99E+07	8.56E+07	4.91E+07	5.47E+07	4.72E+07	3.49E+07	4.16E+07	3.91E+07	4.22E+07	4.22E+07	5.13E+07	4.96E+07	4.38E+07	4.57E+07	5.07E+07	3.64E+07	3.91E+07	5.07E+07	4.87E+07	3.58E+07	3.74E+07	3.41E+07	3.72E+07	4.05E+07	4.86E+07	4.14E+07
MW0152206	5.42E+02	4.83E+02	5.41E+02	C25H43N5O8	[M+H]+	Leu-Ala-Pro-Leu-Glu	Leu-Ala-Pro-Leu-Glu	Amino acids and derivatives	°±»ùËá¼°ÆäÑÜÉúÎï	Amino acids and derivatives	°±»ùËá¼°ÆäÑÜÉúÎï	-	3	1.28E+07	1.19E+07	1.19E+07	1.25E+07	1.78E+07	1.82E+07	1.80E+07	1.73E+07	1.64E+07	1.90E+07	1.55E+07	1.61E+07	2.54E+06	2.95E+06	3.61E+06	2.14E+06	6.74E+06	9.22E+06	6.31E+06	9.50E+06	4.67E+06	6.11E+06	4.84E+06	4.51E+06	6.91E+05	1.28E+06	9.67E+05	1.23E+06	1.58E+06	3.22E+06	1.42E+06	1.63E+06	1.08E+06	2.97E+06	1.06E+06	1.81E+06
Labp006475	6.85E+02	5.09E+02	6.84E+02	C39H40O11	[M+H]+	Hydroxy Alopecurone D	Hydroxy Alopecurone D	Flavonoids	»ÆÍª	Flavanones	¶þÇâ»ÆÍª	-	2	5.22E+05	5.34E+05	5.41E+05	6.40E+05	3.89E+05	4.65E+05	3.27E+05	4.38E+05	6.32E+05	8.70E+05	6.20E+05	6.71E+05	4.04E+04	3.03E+04	2.37E+04	3.81E+04	3.49E+04	3.94E+04	7.00E+04	4.59E+04	6.91E+04	6.91E+04	5.15E+04	6.46E+04	9.00E+00	9.00E+00	9.00E+00	9.00E+00	1.03E+03	2.99E+03	2.50E+03	5.03E+03	3.16E+03	2.70E+03	4.96E+03	1.67E+03
Lmmp002463	6.25E+02	3.17E+02	6.24E+02	C28H32O16	[M+H]+	Sexangularetin-3-O-glucoside-7-O-rhamnoside	3,5,7,4'-ËÄôÇ»ù-8-¼×Ñõ»ù»ÆÍª-3-O-ÆÏÌÑÌÇÜÕ-7-O-ÊóÀîÌÇÜÕ	Flavonoids	»ÆÍª	Flavonols	»ÆÍª´¼	-	1	6.41E+05	1.86E+05	1.20E+06	5.08E+05	7.29E+05	2.90E+05	7.84E+05	1.13E+06	3.80E+05	4.93E+05	5.06E+05	3.24E+05	3.67E+06	3.90E+06	7.28E+06	6.90E+06	3.66E+07	4.49E+07	4.03E+07	3.71E+07	5.17E+06	6.70E+06	3.73E+06	4.43E+06	2.82E+07	3.04E+07	2.49E+07	2.37E+07	2.07E+07	1.82E+07	2.87E+07	2.41E+07	3.07E+07	2.80E+07	3.00E+07	2.04E+07
zjgp122321	3.55E+02	1.63E+02	3.54E+02	C16H18O9	[M+H]+	4-O-acetyl-3-O-caffeoyl-2-C-methyl-D-erythronate	4-O-ÒÒõ£»ù-3-¿§·Èõ£»ù-2-¼×»ù-D-³àÞºÌÇËá	Others	ÆäËüÀà	Others	ÆäËü	-	1	1.32E+06	9.52E+05	7.13E+05	9.93E+05	1.26E+06	1.14E+06	1.37E+06	9.84E+05	7.10E+05	9.72E+05	6.24E+05	6.66E+05	2.55E+06	2.84E+06	2.54E+06	2.71E+06	1.44E+06	1.62E+06	1.54E+06	1.08E+06	2.77E+06	2.47E+06	2.63E+06	2.74E+06	2.00E+06	1.40E+06	3.81E+06	2.70E+06	8.15E+05	1.16E+06	2.45E+06	2.95E+06	1.56E+06	1.74E+06	2.54E+06	2.61E+06
mws1610	4.71E+02	4.71E+02	4.72E+02	C30H48O4	[M-H]-	2,3-Dihydroxyurs-12-en-29-oic acid (Maslinic acid)	2,3-¶þôÇ»ùÐÜ¹û-12-Ï©-29-Ëá (É½é«Ëá)	Terpenoids	ÝÆÀà	Triterpene	ÈýÝÆ	4373-41-5	1	1.38E+07	1.35E+07	2.07E+07	1.59E+07	8.32E+06	8.06E+06	1.20E+07	6.04E+06	1.51E+07	1.95E+07	1.13E+07	1.58E+07	3.17E+05	1.23E+05	1.16E+05	3.27E+05	2.29E+06	3.29E+05	2.07E+06	1.66E+06	4.13E+05	5.95E+05	3.89E+05	3.64E+05	9.00E+00	9.00E+00	9.00E+00	9.00E+00	3.28E+04	7.98E+04	3.81E+04	2.36E+04	9.00E+00	9.00E+00	9.00E+00	9.00E+00
MWS04412	1.75E+02	7.01E+01	1.74E+02	C8H18N2O2	[M+H]+	N(6),N(6)-Dimethyl-L-lysine	N(6),N(6)-¶þ¼×»ù-L-Àµ°±Ëá	Amino acids and derivatives	°±»ùËá¼°ÆäÑÜÉúÎï	Amino acids and derivatives	°±»ùËá¼°ÆäÑÜÉúÎï	2259-86-1	2	1.01E+07	1.13E+07	1.04E+07	9.40E+06	8.43E+06	7.85E+06	8.18E+06	1.44E+07	6.62E+06	9.62E+06	6.71E+06	8.36E+06	1.27E+07	1.22E+07	1.25E+07	1.01E+07	9.20E+06	1.17E+07	8.83E+06	1.25E+07	1.01E+07	1.18E+07	1.13E+07	1.24E+07	1.47E+08	1.27E+08	1.42E+08	1.69E+08	1.48E+08	1.39E+08	1.92E+08	1.33E+08	1.78E+08	1.26E+08	1.46E+08	1.76E+08
pmb2260	4.80E+02	1.84E+02	4.79E+02	C23H46NO7P	[M+H]+	LysoPC 15:1	ÈÜÑªÁ×Ö¬õ£µ¨¼î 15:1	Lipids	Ö¬ÖÊ	LPC	ÈÜÑªÁ×Ö¬õ£µ¨¼î	-	2	8.94E+05	1.21E+06	9.34E+05	8.28E+05	1.03E+06	6.98E+05	8.43E+05	7.58E+05	8.50E+05	1.21E+06	7.14E+05	1.09E+06	4.11E+05	3.50E+05	3.88E+05	3.37E+05	5.07E+05	3.95E+05	8.49E+05	4.75E+05	5.81E+05	5.97E+05	3.21E+05	3.86E+05	1.24E+04	1.31E+04	1.63E+04	1.14E+04	8.18E+03	1.29E+04	1.04E+04	1.53E+04	4.85E+04	1.55E+04	1.55E+04	8.98E+03
Lmpp003789	5.95E+02	2.87E+02	5.95E+02	C30H27O13+	[M]+	Cyanidin-3-O-(6''-O-p-Coumaroyl)glucoside	Ê¸³µ¾ÕËØ-3-O-(6''-O-¶ÔÏã¶¹õ£)ÆÏÌÑÌÇÜÕ	Flavonoids	»ÆÍª	Anthocyanidins	»¨ÇàËØ	-	3	1.81E+04	1.43E+04	1.85E+04	3.45E+04	9.08E+03	1.14E+04	1.95E+04	2.47E+04	1.44E+04	3.14E+04	1.65E+04	1.25E+04	1.08E+05	2.25E+04	1.88E+05	1.75E+05	5.12E+05	3.79E+05	5.21E+05	3.55E+05	1.01E+05	8.58E+04	1.56E+05	7.20E+04	1.22E+07	9.51E+06	1.15E+07	9.67E+06	1.07E+07	8.20E+06	9.91E+06	1.02E+07	9.94E+06	1.01E+07	1.11E+07	1.13E+07
MWS1848	1.35E+02	9.20E+01	1.36E+02	C8H8O2	[M-H]-	Phenyl acetate	ÒÒËá±½õ¥	Phenolic acids	·ÓËáÀà	Phenolic acids	·ÓËáÀà	122-79-2	3	8.79E+04	1.55E+05	1.17E+05	8.89E+04	1.28E+05	1.31E+05	1.13E+05	1.20E+05	1.33E+05	1.46E+05	7.90E+04	1.03E+05	1.02E+05	1.08E+05	1.04E+05	6.40E+04	8.59E+04	6.15E+04	7.44E+04	9.33E+04	7.25E+04	5.22E+04	5.81E+04	5.77E+04	4.02E+04	7.45E+04	4.92E+04	5.51E+04	3.89E+04	5.55E+04	3.80E+04	5.07E+04	4.12E+04	4.72E+04	4.07E+04	4.40E+04
Zmsn003589	4.27E+02	1.53E+02	4.28E+02	C21H32O9	[M-H]-	Lactuside B	Ý«ÜÄÜÕ B	Terpenoids	ÝÆÀà	Sesquiterpenoids	±¶°ëÝÆ	106009-42-1	1	1.75E+04	7.09E+03	1.60E+04	9.42E+03	9.49E+03	8.74E+03	6.11E+04	1.66E+03	9.34E+03	2.15E+04	5.20E+04	4.23E+03	7.86E+05	7.77E+05	6.97E+05	8.24E+05	7.55E+05	9.16E+05	1.22E+06	8.84E+05	1.08E+06	1.23E+06	9.77E+05	8.18E+05	5.20E+05	6.03E+05	4.89E+05	5.63E+05	1.03E+06	7.27E+05	8.08E+05	8.20E+05	7.78E+05	8.11E+05	7.94E+05	8.44E+05
pme0008	1.76E+02	1.13E+02	1.75E+02	C6H13N3O3	[M+H]+	L-Citrulline	L-¹Ï°±Ëá	Amino acids and derivatives	°±»ùËá¼°ÆäÑÜÉúÎï	Amino acids and derivatives	°±»ùËá¼°ÆäÑÜÉúÎï	372-75-8	3	1.25E+06	1.29E+06	5.91E+05	1.17E+06	1.05E+06	1.23E+06	1.35E+06	1.08E+06	1.34E+06	1.21E+06	1.23E+06	1.19E+06	2.27E+06	2.52E+06	2.07E+06	1.73E+06	1.74E+06	2.14E+06	1.77E+06	2.67E+06	1.71E+06	1.68E+06	1.78E+06	1.79E+06	2.02E+07	2.22E+07	1.14E+07	1.81E+07	2.52E+07	1.40E+07	1.84E+07	1.18E+07	2.16E+07	1.43E+07	1.34E+07	1.79E+07
pmn001694	3.29E+02	2.29E+02	3.30E+02	C18H34O5	[M-H]-	9,10,13-Trihydroxy-11-Octadecenoic Acid	9,10,13-ÈýôÇ»ù-11-Ê®°ËÌ¼Ï©Ëá	Lipids	Ö¬ÖÊ	Free fatty acids	ÓÎÀëÖ¬·¾Ëá	29907-57-1	1	4.00E+06	6.19E+06	8.83E+06	3.86E+06	3.96E+06	4.09E+06	3.96E+06	3.65E+06	5.23E+06	6.60E+06	4.91E+06	6.67E+06	6.93E+05	5.09E+05	7.29E+05	5.86E+05	8.10E+05	4.58E+05	5.13E+05	6.53E+05	4.92E+05	4.95E+05	3.98E+05	4.55E+05	9.24E+04	1.17E+05	3.72E+04	7.56E+04	1.78E+05	1.83E+05	1.23E+05	5.36E+04	1.65E+05	1.24E+05	6.02E+04	9.20E+04
Qmyp101339	2.93E+02	1.21E+02	2.92E+02	C18H28O3	[M+H]+	11,12-O-Isopropyfidenesolajiangxin F	11,12-O-Isopropyfidenesolajiangxin F	Terpenoids	ÝÆÀà	Sesquiterpenoids	±¶°ëÝÆ	-	2	2.68E+05	3.79E+05	5.20E+05	3.34E+05	3.16E+05	2.52E+05	2.74E+05	2.86E+05	2.39E+05	1.68E+05	2.38E+05	3.43E+05	4.72E+05	2.57E+05	3.33E+05	3.40E+05	5.38E+05	2.05E+05	8.96E+04	2.31E+05	8.65E+04	1.26E+05	7.36E+04	1.47E+05	3.99E+04	1.17E+05	4.98E+04	2.24E+04	3.23E+04	2.04E+04	1.67E+04	1.98E+04	3.39E+04	3.43E+04	4.78E+03	2.22E+04
MW0145537	5.81E+02	5.37E+02	5.80E+02	C24H36N8O9	[M+H]+	Arg-Tyr-Asn-Glu	Arg-Tyr-Asn-Glu	Amino acids and derivatives	°±»ùËá¼°ÆäÑÜÉúÎï	Amino acids and derivatives	°±»ùËá¼°ÆäÑÜÉúÎï	-	3	8.89E+04	2.33E+04	7.51E+04	2.82E+04	2.21E+05	1.65E+05	1.39E+05	7.53E+04	1.13E+05	4.66E+04	6.22E+04	7.36E+04	3.77E+06	3.91E+06	6.44E+06	4.50E+06	1.69E+07	1.90E+07	2.25E+07	2.18E+07	5.90E+06	6.83E+06	3.61E+06	4.19E+06	2.37E+06	5.91E+06	1.66E+04	6.69E+05	5.64E+06	1.83E+06	1.19E+06	4.50E+04	2.26E+06	1.63E+06	7.74E+05	8.57E+05
MW0144454	5.16E+02	4.84E+02	5.15E+02	C21H37N7O8	[M+H]+	Ala-Ala-Gln-Asn-Leu	Ala-Ala-Gln-Asn-Leu	Amino acids and derivatives	°±»ùËá¼°ÆäÑÜÉúÎï	Amino acids and derivatives	°±»ùËá¼°ÆäÑÜÉúÎï	-	3	6.20E+06	2.44E+06	6.64E+06	5.76E+06	5.16E+06	6.78E+06	5.40E+06	3.09E+06	6.68E+06	3.91E+06	2.18E+06	7.88E+06	5.99E+07	5.67E+07	7.99E+07	7.17E+07	6.90E+07	6.55E+07	6.70E+07	6.28E+07	6.31E+07	7.23E+07	5.50E+07	8.32E+07	4.88E+06	2.22E+07	6.41E+05	4.75E+06	5.40E+06	2.92E+06	2.52E+06	5.11E+05	1.32E+07	9.95E+06	4.21E+06	4.55E+06
Lmyn011997	3.37E+02	3.37E+02	3.38E+02	C22H42O2	[M-H]-	Erucic acid	½æËá	Lipids	Ö¬ÖÊ	Free fatty acids	ÓÎÀëÖ¬·¾Ëá	112-86-7	1	1.71E+06	1.63E+06	1.82E+06	1.92E+06	2.12E+06	4.42E+06	2.91E+06	4.98E+06	6.87E+06	1.08E+06	3.87E+05	4.73E+06	1.86E+06	1.05E+06	9.28E+05	1.37E+06	1.75E+06	2.34E+06	1.68E+06	3.98E+06	1.53E+06	2.47E+06	1.91E+06	3.21E+06	4.91E+05	1.18E+06	1.84E+06	3.01E+06	3.76E+06	9.23E+05	3.03E+06	1.12E+06	2.43E+06	2.99E+06	3.62E+05	2.41E+06
Lmhp002031	2.45E+02	8.61E+01	2.44E+02	C12H24N2O3	[M+H]+	L-Leucyl-L-Leucine	L-ÁÁ°±õ£-L-ÁÁ°±Ëá	Amino acids and derivatives	°±»ùËá¼°ÆäÑÜÉúÎï	Amino acids and derivatives	°±»ùËá¼°ÆäÑÜÉúÎï	3303-31-9	1	1.84E+06	1.08E+06	1.40E+06	9.80E+05	1.96E+06	6.45E+05	2.01E+06	1.75E+06	7.73E+05	1.06E+06	6.96E+05	1.19E+06	7.53E+05	5.78E+05	6.38E+05	7.55E+05	6.73E+05	5.96E+05	6.28E+05	7.28E+05	7.38E+05	8.96E+05	6.22E+05	7.76E+05	2.21E+05	1.40E+05	3.30E+05	4.20E+05	1.39E+05	1.71E+05	1.45E+05	4.79E+05	2.02E+05	4.84E+05	1.22E+05	7.11E+05
pmb0197	2.98E+02	1.66E+02	2.97E+02	C11H15N5O5	[M+H]+	N7-Methylguanosine	N7-¼×»ùÄñÜÕ	Nucleotides and derivatives	ºËÜÕËá¼°ÆäÑÜÉúÎï	Nucleotides and derivatives	ºËÜÕËá¼°ÆäÑÜÉúÎï	20244-86-4	3	1.56E+05	1.54E+05	1.41E+05	1.84E+05	1.35E+05	1.14E+05	1.36E+05	1.02E+05	1.10E+05	1.20E+05	1.11E+05	1.66E+05	5.37E+04	5.84E+04	5.69E+04	2.82E+04	6.91E+04	5.92E+04	7.38E+04	7.20E+04	3.85E+04	6.21E+04	4.52E+04	8.78E+04	5.71E+04	7.18E+04	3.70E+04	1.77E+04	3.36E+04	4.15E+04	2.27E+04	2.48E+04	4.12E+04	4.89E+04	3.33E+04	3.40E+04
Qmjp080407	2.91E+02	2.33E+02	2.90E+02	C18H26O3	[M+H]+	14(15)-Bisnor-13-oxolabd-8(17),11(E)-dien-19-oic acid	14(15)-Bisnor-13-oxolabd-8(17),11(E)-dien-19-oic acid	Terpenoids	ÝÆÀà	Sesquiterpenoids	±¶°ëÝÆ	-	1	8.60E+03	6.20E+03	9.70E+03	7.35E+03	1.04E+04	8.81E+03	8.57E+03	8.48E+03	7.41E+03	7.88E+03	7.33E+03	4.41E+03	4.66E+04	5.02E+04	4.50E+04	2.87E+04	3.16E+04	3.50E+04	3.64E+04	5.13E+04	3.92E+04	4.27E+04	4.24E+04	4.24E+04	2.49E+05	2.14E+05	2.16E+05	2.85E+05	2.94E+05	3.35E+05	1.90E+05	2.32E+05	2.67E+05	2.28E+05	1.91E+05	3.10E+05
MW0151517	3.61E+02	2.19E+02	3.60E+02	C16H32N4O5	[M+H]+	Ile-Lys-Thr	L-ÒìÁÁ°±Ëá-L-Àµ°±Ëá-L-ËÕ°±Ëá	Amino acids and derivatives	°±»ùËá¼°ÆäÑÜÉúÎï	Amino acids and derivatives	°±»ùËá¼°ÆäÑÜÉúÎï	-	3	2.03E+05	1.27E+05	6.52E+05	1.48E+05	2.91E+05	2.92E+05	3.79E+05	2.13E+05	3.38E+05	6.91E+05	5.24E+05	3.89E+05	1.00E+06	1.53E+06	1.29E+06	1.36E+06	3.14E+05	4.82E+05	9.44E+05	8.27E+05	7.55E+05	1.51E+06	1.28E+06	1.29E+06	2.22E+06	1.93E+06	1.59E+06	2.06E+06	1.75E+06	1.29E+06	1.46E+06	1.28E+06	1.81E+06	1.76E+06	1.76E+06	1.80E+06
Zmyn000230	1.47E+02	5.70E+01	1.48E+02	C5H8O5	[M-H]-	2-Dehydro-3-deoxy-L-arabinonate	2-ÍÑÇâ-3-ÍÑÑõ-L-°¢À­²®ÌÇ	Others	ÆäËüÀà	Saccharides	ÌÇÀà	-	1	4.02E+05	4.07E+05	3.64E+05	3.44E+05	3.62E+05	2.71E+05	3.63E+05	3.54E+05	4.35E+05	4.44E+05	4.45E+05	3.78E+05	4.35E+05	3.92E+05	3.66E+05	3.42E+05	2.66E+05	2.57E+05	2.79E+05	3.71E+05	4.52E+05	3.57E+05	4.92E+05	4.28E+05	2.77E+06	3.13E+06	3.16E+06	3.12E+06	1.66E+06	2.56E+06	2.00E+06	2.24E+06	2.90E+06	2.63E+06	2.25E+06	3.70E+06
MWSmce333	2.84E+02	1.52E+02	2.83E+02	C10H13N5O5	[M+H]+	Crotonoside; 2-Hydroxyadenosine	°Í¶¹ÜÕ; 2-ôÇ»ùÏÙÜÕ	Nucleotides and derivatives	ºËÜÕËá¼°ÆäÑÜÉúÎï	Nucleotides and derivatives	ºËÜÕËá¼°ÆäÑÜÉúÎï	1818-71-9	2	1.43E+06	2.29E+06	2.02E+06	2.51E+06	2.88E+06	4.43E+06	3.50E+06	3.62E+06	2.82E+06	3.21E+06	3.86E+06	3.00E+06	7.83E+05	8.72E+05	7.51E+05	8.11E+05	5.31E+06	4.29E+06	5.14E+06	5.76E+06	1.07E+06	1.47E+06	1.27E+06	1.66E+06	6.83E+05	1.48E+06	1.16E+06	1.03E+06	3.87E+06	5.94E+06	2.78E+06	1.85E+06	1.23E+06	1.79E+06	7.60E+05	1.28E+06
pmd0160	4.54E+02	3.13E+02	4.53E+02	C21H44NO7P	[M+H]+	LysoPE 16:0(2n isomer)	ÈÜÑªÁ×Ö¬õ£ÒÒ´¼°· 16:0(2nÒì¹¹)	Lipids	Ö¬ÖÊ	LPE	ÈÜÑªÁ×Ö¬õ£ÒÒ´¼°·	-	1	1.67E+07	2.82E+07	1.62E+07	1.73E+07	2.66E+07	2.30E+07	2.82E+07	3.02E+07	2.53E+07	3.18E+07	2.60E+07	2.60E+07	7.28E+06	7.12E+06	5.80E+06	5.44E+06	1.01E+07	9.35E+06	7.88E+06	1.25E+07	1.08E+07	1.09E+07	1.02E+07	9.65E+06	1.50E+06	2.18E+06	2.56E+06	2.35E+06	4.13E+06	4.65E+06	3.70E+06	4.40E+06	7.38E+06	4.99E+06	3.05E+06	3.81E+06
Lmmn000774	3.43E+02	1.81E+02	3.44E+02	C15H20O9	[M-H]-	Dihydrocaffeoylglucose	¶þÇâ¿§·Èõ£ÆÏÌÑÌÇ	Phenolic acids	·ÓËáÀà	Phenolic acids	·ÓËáÀà	-	3	2.35E+05	3.49E+05	3.63E+05	2.26E+05	3.95E+05	3.03E+05	3.15E+05	1.05E+05	9.00E+00	3.43E+05	3.28E+05	3.65E+05	4.82E+06	5.65E+06	4.90E+06	3.81E+06	1.09E+06	1.53E+06	1.63E+06	2.39E+06	3.12E+06	2.99E+06	4.26E+06	3.27E+06	3.87E+07	4.35E+07	3.71E+07	3.98E+07	1.49E+07	1.55E+07	2.05E+07	1.39E+07	3.80E+07	5.20E+07	3.80E+07	4.25E+07
mws1587	1.32E+02	8.61E+01	1.31E+02	C6H13NO2	[M+H]+	L-Norleucine*	L-ÕýÁÁ°±Ëá*	Amino acids and derivatives	°±»ùËá¼°ÆäÑÜÉúÎï	Amino acids and derivatives	°±»ùËá¼°ÆäÑÜÉúÎï	327-57-1	3	1.27E+07	2.25E+07	1.05E+07	1.47E+07	1.06E+07	9.04E+06	1.27E+07	1.16E+07	8.43E+06	1.34E+07	8.06E+06	1.06E+07	1.65E+07	1.92E+07	1.43E+07	1.28E+07	1.12E+07	1.07E+07	1.20E+07	1.22E+07	9.77E+06	1.15E+07	1.21E+07	1.13E+07	1.70E+07	1.28E+07	2.16E+07	1.90E+07	2.66E+07	2.33E+07	2.43E+07	1.06E+07	1.95E+07	1.55E+07	1.26E+07	2.44E+07
Lmqn008369	5.95E+02	1.53E+02	5.96E+02	C27H49O12P	[M-H]-	PI(18:2/0:0)	Á×Ö¬õ£¼¡´¼(18:2/0:0)	Lipids	Ö¬ÖÊ	Glycerol ester	¸ÊÓÍõ¥	-	3	4.97E+05	7.34E+05	5.50E+05	5.31E+05	8.36E+05	8.85E+05	8.43E+05	8.82E+05	9.55E+05	9.41E+05	7.54E+05	3.93E+04	6.39E+04	5.34E+04	5.23E+04	4.26E+04	9.74E+04	1.19E+05	9.05E+04	1.46E+05	8.36E+04	1.01E+05	8.30E+04	8.65E+04	1.41E+04	2.19E+04	1.43E+04	1.98E+04	1.28E+04	2.46E+04	1.36E+04	1.64E+04	5.47E+04	1.70E+04	1.09E+04	1.71E+04
Lmnn102603	3.87E+02	2.07E+02	3.88E+02	C18H28O9	[M-H]-	Nuezhengalaside	Å®Õê¿àÜÕ	Terpenoids	ÝÆÀà	Monoterpenoids	±¶ÝÆ	-	1	1.70E+05	1.90E+05	5.27E+05	2.70E+05	2.91E+05	3.27E+05	4.59E+05	2.41E+05	2.39E+05	3.18E+05	2.49E+05	3.24E+05	4.11E+05	7.19E+04	1.60E+05	4.73E+05	6.99E+06	1.49E+06	5.00E+06	1.30E+07	4.88E+05	3.82E+06	9.58E+05	5.47E+06	5.61E+04	4.64E+05	6.67E+04	8.02E+04	1.02E+05	2.83E+05	6.59E+04	7.89E+04	8.89E+04	7.28E+04	8.65E+04	9.24E+04
pmp001269	2.86E+02	2.68E+02	2.85E+02	C18H39NO	[M+H]+	Hexadecyl ethanolamine	Ê®ÁùÍé»ùÒÒ´¼°·	Alkaloids	ÉúÎï¼î	Alkaloids	ÉúÎï¼î	-	2	1.06E+05	1.57E+05	1.10E+05	1.30E+05	1.20E+05	1.05E+05	1.08E+05	1.23E+05	1.33E+05	1.76E+05	1.85E+05	1.65E+05	1.27E+05	1.21E+05	1.19E+05	1.37E+05	9.11E+04	7.54E+04	1.02E+05	1.17E+05	1.49E+05	1.12E+05	1.48E+05	1.06E+05	1.80E+05	1.63E+05	1.47E+05	1.83E+05	1.66E+05	1.48E+05	1.54E+05	1.36E+05	1.77E+05	1.67E+05	1.67E+05	1.79E+05
MW0112809	4.87E+02	1.45E+02	4.88E+02	C18H32O15	[M-H]-	3'-Fucosyllactose	3'-ÑÒÔåÌÇ°ëÈéÌÇ	Others	ÆäËüÀà	Saccharides	ÌÇÀà	41312-47-4	3	1.84E+07	2.76E+07	2.19E+07	1.92E+07	1.63E+07	1.48E+07	1.32E+07	1.31E+07	2.15E+07	1.79E+07	1.80E+07	1.29E+07	1.83E+07	2.82E+07	1.78E+07	9.42E+06	7.91E+06	1.36E+07	8.06E+06	1.29E+07	1.58E+07	1.21E+07	2.33E+07	1.20E+07	3.16E+07	3.07E+07	2.44E+07	2.98E+07	2.06E+07	2.24E+07	2.80E+07	2.40E+07	2.60E+07	2.51E+07	2.02E+07	3.35E+07
Qmyp101119	2.35E+02	1.33E+02	2.34E+02	C15H22O2	[M+H]+	Procurcumenol	Ô­Ý­Êõ´¼	Terpenoids	ÝÆÀà	Sesquiterpenoids	±¶°ëÝÆ	21698-40-8	3	1.31E+05	5.96E+04	3.05E+05	1.61E+04	2.20E+05	1.67E+05	1.59E+05	1.06E+05	1.31E+05	3.29E+05	2.81E+05	1.69E+05	6.27E+05	9.38E+05	9.71E+05	8.53E+05	1.85E+05	1.91E+05	1.01E+05	2.71E+05	2.11E+05	5.00E+05	4.56E+05	3.27E+05	1.83E+06	1.03E+06	5.38E+05	6.37E+05	1.57E+06	9.23E+05	1.36E+06	4.18E+05	1.72E+06	1.28E+06	1.51E+06	1.52E+06
Zblp005777	3.14E+02	1.77E+02	3.13E+02	C18H19NO4	[M+H]+	N-trans-ferulicacidacylp-hydroxyphenylethylamine	N-·´Ê½-°¢ÎºËáõ£¶ÔôÇ»ù±½ÒÒ°·	Alkaloids	ÉúÎï¼î	Phenolamine	·Ó°·	-	1	1.56E+06	1.38E+06	1.78E+06	1.78E+06	1.68E+06	1.30E+06	1.83E+06	1.57E+06	1.76E+06	1.77E+06	1.58E+06	2.01E+06	1.05E+06	5.39E+05	5.44E+05	1.15E+06	2.04E+06	1.13E+06	1.45E+06	9.93E+05	1.36E+06	1.25E+06	9.92E+05	9.56E+05	4.04E+04	4.71E+04	6.33E+04	5.41E+04	8.42E+04	7.60E+04	6.60E+04	6.62E+04	6.20E+04	7.21E+04	7.28E+04	8.48E+04
Hmcp002123	1.93E+02	1.78E+02	1.92E+02	C10H8O4	[M+H]+	Isoscopoletin (6-Hydroxy-7-Methoxycoumarin)	ÒìÝ¹ÝÐÍ¤	Lignans and Coumarins	Ä¾Ö¬ËØºÍÏã¶¹ËØ	Coumarins	Ïã¶¹ËØ	776-86-3	3	6.52E+06	5.45E+06	9.08E+06	7.66E+06	1.05E+07	9.10E+06	1.13E+07	1.05E+07	7.74E+06	1.19E+07	7.64E+06	7.44E+06	1.30E+06	1.30E+06	2.68E+06	1.86E+06	3.14E+06	1.86E+06	2.85E+06	1.93E+06	1.42E+06	1.48E+06	8.59E+05	8.87E+05	7.69E+04	5.75E+05	9.23E+04	1.80E+05	4.37E+05	3.37E+05	1.40E+05	1.68E+05	1.21E+05	2.59E+05	1.82E+05	9.47E+04
mws5042	2.23E+02	1.20E+02	2.22E+02	C11H14N2O3	[M+H]+	L-Glycyl-L-phenylalanine	L-¸Ê°±õ£-L-±½±û°±Ëá	Amino acids and derivatives	°±»ùËá¼°ÆäÑÜÉúÎï	Amino acids and derivatives	°±»ùËá¼°ÆäÑÜÉúÎï	721-66-4	3	1.49E+06	1.61E+06	1.70E+06	1.63E+06	1.26E+06	1.26E+06	1.34E+06	1.21E+06	1.42E+06	1.79E+06	1.41E+06	1.70E+06	8.25E+05	7.79E+05	8.37E+05	9.14E+05	5.85E+05	6.27E+05	6.72E+05	7.37E+05	7.41E+05	8.68E+05	7.81E+05	5.56E+05	6.56E+05	5.42E+05	8.50E+05	5.37E+05	6.46E+05	6.78E+05	5.01E+05	5.50E+05	6.31E+05	8.13E+05	4.93E+05	8.26E+05
HJKP000649	1.36E+02	9.11E+01	1.35E+02	C8H9NO	[M+H]+	N-benzylformamide	ÕýÜÐ»ù¼×õ£°·	Alkaloids	ÉúÎï¼î	Alkaloids	ÉúÎï¼î	6343-54-0	3	2.10E+05	4.02E+05	1.37E+05	5.30E+05	3.25E+05	2.10E+05	2.90E+05	2.31E+05	1.30E+05	5.65E+05	1.28E+05	5.55E+05	2.90E+05	2.88E+05	2.48E+05	2.80E+05	2.94E+05	1.74E+05	2.17E+05	1.85E+05	1.80E+05	1.94E+05	1.96E+05	2.08E+05	7.00E+05	5.68E+05	9.55E+05	7.28E+05	6.22E+05	5.09E+05	5.87E+05	2.99E+05	5.65E+05	3.64E+05	5.31E+05	9.59E+05
GQ512004	4.56E+02	3.10E+02	4.55E+02	C25H33N3O5	[M+H]+	N1-Dihydrocaffeoyl-N10-coumaroylspermidine	N1-¶þÇâ¿§·Èõ£-N10-Ïã¶¹õ£ÑÇ¾«°·	Alkaloids	ÉúÎï¼î	Phenolamine	·Ó°·	-	3	1.48E+04	1.39E+04	1.21E+04	2.31E+04	2.49E+04	4.35E+04	3.94E+04	3.01E+04	1.84E+04	3.58E+04	9.54E+03	1.25E+04	6.35E+05	2.68E+05	4.93E+05	4.35E+05	2.46E+05	1.45E+05	5.04E+05	1.47E+05	3.10E+05	3.45E+05	2.45E+05	6.72E+05	4.76E+04	8.95E+04	8.15E+04	2.93E+04	2.34E+04	9.07E+03	3.90E+04	1.43E+05	6.81E+04	1.36E+04	5.76E+04	5.71E+04
Wagp002534	2.48E+02	1.77E+02	2.47E+02	C14H17NO3	[M+H]+	Fagaramide	»¨½·õ£°·	Alkaloids	ÉúÎï¼î	Alkaloids	ÉúÎï¼î	495-86-3	1	1.31E+06	1.36E+06	1.17E+06	1.33E+06	1.51E+06	1.27E+06	1.29E+06	1.15E+06	1.33E+06	1.87E+06	9.54E+05	1.12E+06	2.23E+05	1.92E+05	2.17E+05	2.40E+05	4.42E+05	5.43E+05	7.81E+05	4.59E+05	4.70E+05	3.76E+05	2.91E+05	3.03E+05	5.86E+05	7.82E+05	3.56E+05	6.67E+05	6.62E+05	5.09E+05	6.94E+05	3.98E+05	5.36E+05	5.23E+05	5.73E+05	5.02E+05
Walp006011	2.46E+02	8.81E+01	2.45E+02	C14H31NO2	[M+H]+	2-Aminotetradecane-1,4-diol	2-°±»ùÊ®ËÄÍé-1,4-¶þ´¼	Lipids	Ö¬ÖÊ	Sphingolipids	ÇÊÖ¬	-	2	1.52E+06	1.79E+06	1.95E+06	1.43E+06	1.66E+06	1.56E+06	1.88E+06	1.50E+06	1.45E+06	1.92E+06	1.56E+06	1.79E+06	2.37E+06	2.10E+06	2.04E+06	2.06E+06	2.13E+06	2.20E+06	2.57E+06	2.19E+06	2.26E+06	2.24E+06	2.14E+06	2.22E+06	2.16E+06	1.98E+06	2.13E+06	2.16E+06	2.09E+06	2.13E+06	1.88E+06	1.94E+06	1.23E+06	1.98E+06	2.04E+06	1.66E+06
HJAP050	3.44E+02	1.77E+02	3.43E+02	C19H21NO5	[M+H]+	N-Feruloyl-3-methoxytyramine	N-°¢Îºõ£-3-¼×Ñõ»ùÀÒ°·	Alkaloids	ÉúÎï¼î	Phenolamine	·Ó°·	78510-19-7	1	4.58E+07	4.16E+07	4.47E+07	4.71E+07	4.26E+07	4.72E+07	4.22E+07	4.70E+07	5.33E+07	5.54E+07	5.65E+07	5.09E+07	3.32E+07	2.64E+07	2.16E+07	3.07E+07	3.77E+07	4.38E+07	3.97E+07	3.53E+07	5.01E+07	4.74E+07	4.83E+07	4.01E+07	1.45E+06	1.42E+06	2.05E+06	1.55E+06	1.82E+06	1.98E+06	2.08E+06	2.48E+06	1.82E+06	2.16E+06	3.18E+06	2.22E+06
mws1489	2.83E+02	2.83E+02	2.84E+02	C18H36O2	[M-H]-	Stearic Acid	Ó²Ö¬Ëá(Ê®°ËÍéËá)	Lipids	Ö¬ÖÊ	Free fatty acids	ÓÎÀëÖ¬·¾Ëá	1957-11-4	1	1.20E+06	1.13E+06	1.12E+06	1.35E+06	1.43E+06	1.38E+06	1.41E+06	1.41E+06	1.50E+06	1.71E+06	1.64E+06	2.41E+06	1.42E+06	1.49E+06	1.20E+06	9.01E+05	1.11E+06	1.06E+06	1.14E+06	1.07E+06	1.39E+06	1.40E+06	1.20E+06	1.24E+06	1.37E+06	9.95E+05	9.97E+05	1.34E+06	1.27E+06	9.65E+05	1.02E+06	8.54E+05	1.02E+06	1.11E+06	1.42E+06	1.08E+06
Lmcp000611	1.44E+02	8.41E+01	1.43E+02	C5H9N3O2	[M+H]+	2-Amino-4,5-dihydro-1H-imidazole-4-acetic acid	2-°±»ù-4,5-¶þÇâ-1H-ßäßò-4-ÒÒËá	Alkaloids	ÉúÎï¼î	Alkaloids	ÉúÎï¼î	69098-41-5	3	2.16E+07	7.57E+06	2.73E+07	5.20E+06	1.77E+07	2.64E+07	2.77E+07	3.98E+06	3.28E+07	3.05E+07	2.82E+07	9.60E+06	7.77E+06	7.24E+06	6.51E+06	8.19E+06	4.52E+06	6.08E+06	3.29E+06	2.23E+06	8.35E+06	1.23E+07	1.18E+07	1.84E+07	1.74E+06	1.49E+06	2.65E+06	1.80E+06	1.29E+06	1.59E+06	1.40E+06	1.63E+06	1.79E+06	2.90E+06	1.97E+06	4.28E+06
Walp013004	3.37E+02	2.63E+02	3.36E+02	C21H36O3	[M+H]+	Glycidyl Linoleate	ÑÇÓÍËáËõË®¸ÊÓÍõ¥	Lipids	Ö¬ÖÊ	Glycerol ester	¸ÊÓÍõ¥	24305-63-3	1	2.03E+05	1.06E+05	1.18E+05	1.75E+05	1.26E+05	1.63E+05	1.02E+05	1.69E+05	1.68E+05	1.47E+05	1.20E+05	1.97E+05	6.46E+04	8.41E+04	1.02E+05	1.19E+05	6.77E+04	7.83E+04	7.60E+04	1.08E+05	5.01E+04	7.07E+04	5.76E+04	5.75E+04	1.30E+04	1.89E+04	9.93E+03	2.53E+04	3.78E+04	7.71E+04	2.77E+04	2.38E+04	3.41E+04	2.15E+04	2.25E+04	2.91E+04
Wasn003258	2.93E+02	1.31E+02	2.94E+02	C12H22O8	[M-H]-	Glucosyl 2-Hydroxy-4-Methylpentanoic Acid	ÆÏÌÑÌÇ»ù 2-ôÇ»ù-4-¼×»ùÎìËá	Organic acids	ÓÐ»úËá	Organic acids	ÓÐ»úËá	-	1	4.73E+05	6.68E+05	8.34E+05	5.43E+05	5.90E+05	4.48E+05	6.06E+05	4.83E+05	7.16E+05	6.85E+05	7.32E+05	9.53E+05	4.39E+05	5.68E+05	5.23E+05	5.89E+05	8.96E+05	6.05E+05	9.54E+05	1.22E+06	4.16E+05	5.37E+05	4.59E+05	4.72E+05	1.37E+06	2.19E+06	1.01E+06	1.05E+06	2.89E+06	2.88E+06	1.33E+06	9.86E+05	1.78E+06	1.56E+06	1.25E+06	1.36E+06
MW0151131	5.47E+02	5.03E+02	5.46E+02	C25H34N6O8	[M+H]+	His-Tyr-Ile-Asp	His-Tyr-Ile-Asp	Amino acids and derivatives	°±»ùËá¼°ÆäÑÜÉúÎï	Amino acids and derivatives	°±»ùËá¼°ÆäÑÜÉúÎï	-	3	6.94E+03	1.52E+03	7.60E+03	6.63E+03	6.19E+03	4.37E+03	8.02E+03	4.28E+03	5.74E+03	6.95E+03	4.27E+03	1.44E+03	3.83E+04	5.13E+04	6.49E+04	3.28E+04	3.70E+04	5.49E+04	7.49E+04	6.47E+04	5.35E+04	4.90E+04	3.93E+04	4.37E+04	4.89E+04	4.92E+04	5.57E+04	5.54E+04	5.67E+04	4.59E+04	7.35E+04	6.01E+04	6.20E+04	5.63E+04	8.04E+04	1.08E+05
mws0263	1.28E+02	8.20E+01	1.29E+02	C5H7NO3	[M-H]-	5-Oxo-L-Proline	5-Ñõ´ú-L-¸¬°±Ëá	Amino acids and derivatives	°±»ùËá¼°ÆäÑÜÉúÎï	Amino acids and derivatives	°±»ùËá¼°ÆäÑÜÉúÎï	98-79-3	3	5.98E+04	7.88E+04	6.47E+04	5.44E+04	5.56E+04	5.00E+04	3.98E+04	2.79E+04	5.73E+04	7.11E+04	4.43E+04	9.45E+04	5.26E+04	6.31E+04	4.48E+04	3.03E+04	2.55E+04	4.02E+04	1.93E+04	2.59E+04	3.64E+04	3.56E+04	5.59E+04	4.90E+04	4.47E+04	4.46E+04	4.04E+04	3.87E+04	6.86E+04	4.95E+04	9.03E+04	6.84E+04	5.11E+04	6.59E+04	3.40E+04	6.09E+04
pmb0374	1.36E+02	1.19E+02	1.35E+02	C5H5N5	[M+H]+	2-Aminopurine	2-°±»ùàÑßÊ	Nucleotides and derivatives	ºËÜÕËá¼°ÆäÑÜÉúÎï	Nucleotides and derivatives	ºËÜÕËá¼°ÆäÑÜÉúÎï	452-06-2	1	9.63E+05	1.34E+06	8.31E+05	1.14E+06	1.12E+06	1.46E+06	1.23E+06	1.05E+06	1.34E+06	1.33E+06	1.44E+06	1.48E+06	8.84E+05	9.01E+05	8.24E+05	8.65E+05	2.16E+06	1.78E+06	1.99E+06	1.88E+06	1.26E+06	1.23E+06	1.42E+06	1.26E+06	1.42E+06	1.58E+06	1.56E+06	1.67E+06	3.46E+06	3.45E+06	2.49E+06	1.95E+06	1.87E+06	2.03E+06	1.54E+06	2.06E+06
pmp000003	3.17E+02	3.02E+02	3.16E+02	C16H12O7	[M+H]+	Nepetin (5,7,3',4'-Tetrahydroxy-6-methoxyflavone)	ÔóÀ¼»ÆÍª (6-¼×Ñõ»ùÄ¾Ï¬²ÝËØ)	Flavonoids	»ÆÍª	Flavones	»ÆÍª	520-11-6	1	6.44E+05	2.92E+05	8.21E+05	2.76E+05	6.95E+05	8.91E+05	1.19E+06	7.85E+05	1.08E+06	1.49E+06	1.83E+06	1.18E+06	4.54E+06	8.68E+06	8.89E+06	6.64E+06	4.57E+05	1.11E+06	2.48E+06	1.53E+06	3.02E+06	4.41E+06	7.99E+06	4.87E+06	3.23E+07	2.61E+07	3.21E+07	3.42E+07	1.67E+07	1.64E+07	1.88E+07	1.86E+07	2.80E+07	2.99E+07	3.31E+07	2.98E+07
Wagp001908	4.27E+02	1.77E+02	4.26E+02	C20H30N2O8	[M+H]+	N-Feruloylputrescine N-glucoside	N-°¢Îºõ£¸¯°· N-ÆÏÌÑÌÇÜÕ	Alkaloids	ÉúÎï¼î	Phenolamine	·Ó°·	-	1	5.41E+06	5.10E+06	5.82E+06	5.19E+06	1.10E+07	7.42E+06	8.02E+06	7.40E+06	8.02E+06	9.00E+06	5.61E+06	6.03E+06	3.98E+04	3.13E+04	4.30E+04	3.82E+04	3.98E+05	3.61E+05	7.88E+05	1.72E+05	4.62E+05	9.05E+04	7.34E+04	1.55E+05	1.58E+05	2.25E+05	1.08E+05	1.74E+05	1.51E+05	2.40E+05	1.26E+05	1.61E+05	2.01E+05	7.48E+04	2.49E+05	1.83E+05
pmb2640	1.99E+02	1.99E+02	2.00E+02	C12H24O2	[M-H]-	Dodecanoic acid (Lauric acid)	Ê®¶þÍéËá(ÔÂ¹ðËá)	Lipids	Ö¬ÖÊ	Free fatty acids	ÓÎÀëÖ¬·¾Ëá	143-07-7	1	2.32E+05	1.86E+05	2.09E+05	2.30E+05	9.87E+05	9.73E+05	2.37E+05	3.68E+05	1.31E+06	2.56E+05	6.24E+05	6.43E+05	3.21E+05	3.13E+05	3.48E+05	2.71E+05	2.33E+05	2.54E+05	1.65E+05	1.56E+05	3.78E+05	2.92E+05	3.44E+05	3.06E+05	3.39E+05	1.61E+05	1.71E+05	3.08E+05	1.53E+05	3.55E+05	2.69E+05	1.45E+05	2.13E+05	1.22E+05	4.11E+05	1.61E+05
Wagn011658	6.53E+02	3.97E+02	6.54E+02	C31H58O14	[M-H]-	1-Palmitoyl-Sn-Glycerol 3-O-Diglucoside	1-×Øéµõ£-Sn-¸ÊÓÍ 3-O-¶þÆÏÌÑÌÇÜÕ	Lipids	Ö¬ÖÊ	Glycerol ester	¸ÊÓÍõ¥	-	1	1.32E+05	2.64E+05	1.04E+05	9.25E+04	1.11E+05	7.03E+04	1.29E+05	6.40E+04	9.72E+04	9.40E+04	1.25E+05	9.41E+04	1.89E+04	1.62E+04	2.39E+04	1.62E+04	2.05E+04	1.37E+04	2.65E+04	1.47E+04	2.19E+04	1.42E+04	3.28E+04	1.03E+04	1.65E+05	2.50E+05	1.86E+05	2.46E+05	8.51E+04	2.28E+05	6.88E+04	6.44E+04	1.54E+05	1.40E+05	1.13E+05	1.09E+05
pmn001583	6.09E+02	3.00E+02	6.10E+02	C27H30O16	[M-H]-	Quercetin-3-O-robinobioside	éÎÆ¤ËØ-3-O-Ñó»±ÌÇÜÕ	Flavonoids	»ÆÍª	Flavonols	»ÆÍª´¼	52525-35-6	1	3.39E+04	3.21E+04	7.85E+04	5.09E+04	5.62E+04	2.21E+04	4.00E+04	6.32E+04	3.14E+04	7.33E+04	7.35E+04	6.70E+04	2.77E+05	4.26E+05	3.34E+05	3.08E+05	1.51E+05	2.36E+05	3.56E+05	2.34E+05	1.73E+05	2.04E+05	3.54E+05	1.41E+05	3.78E+06	3.10E+06	5.01E+06	4.26E+06	2.73E+06	3.56E+06	4.37E+06	4.73E+06	4.51E+06	3.93E+06	4.06E+06	3.50E+06
MWS80006	3.11E+02	2.93E+02	3.12E+02	C18H32O4	[M-H]-	9-Hydroperoxy-9Z,11E-Octadecadienoic Acid	9-¹ýÑõ»¯ôÇ»ù-9Z,11E-Ê®°ËÌ¼¶þÏ©Ëá	Lipids	Ö¬ÖÊ	Free fatty acids	ÓÎÀëÖ¬·¾Ëá	-	2	1.20E+06	1.08E+06	1.30E+06	9.81E+05	6.09E+05	7.79E+05	5.68E+05	9.45E+05	6.80E+05	8.59E+05	5.88E+05	6.00E+05	7.49E+03	9.16E+03	1.12E+04	1.04E+04	1.46E+04	1.86E+04	2.53E+04	2.01E+04	1.58E+04	1.22E+04	1.27E+04	1.62E+04	1.60E+04	1.54E+04	1.65E+04	1.97E+04	1.81E+04	2.09E+04	1.30E+04	1.15E+04	1.40E+04	1.32E+04	1.39E+04	1.50E+04
pmb1650	2.79E+02	1.49E+02	2.78E+02	C18H30O2	[M+H]+	Octadeca-11E,13E,15Z-trienoic acid	Ê®°ËÌ¼-9E,13E,15Z-ÈýÏ©Ëá	Lipids	Ö¬ÖÊ	Free fatty acids	ÓÎÀëÖ¬·¾Ëá	25575-00-2	3	3.44E+06	3.69E+06	3.82E+06	5.29E+06	5.86E+06	3.89E+06	3.30E+06	3.16E+06	4.12E+06	3.70E+06	4.83E+06	4.79E+06	7.10E+06	2.67E+06	2.65E+06	2.54E+06	3.25E+06	3.08E+06	3.65E+06	4.43E+06	5.90E+06	2.80E+06	2.36E+06	2.84E+06	2.52E+06	2.65E+06	3.07E+06	4.07E+06	5.05E+06	2.65E+06	2.39E+06	2.45E+06	2.51E+06	3.06E+06	3.17E+06	3.84E+06
MW0105600	2.17E+02	5.90E+01	1.58E+02	C8H14O3	[M+CH3COO]-	Alpha-Ketooctanoic acid	2-ÑõÐÁËá	Organic acids	ÓÐ»úËá	Organic acids	ÓÐ»úËá	328-51-8	3	1.00E+06	1.33E+06	9.49E+05	1.01E+06	1.07E+06	1.14E+06	9.84E+05	1.04E+06	1.05E+06	1.22E+06	1.11E+06	9.77E+05	1.67E+06	1.46E+06	1.64E+06	1.54E+06	1.29E+06	1.47E+06	1.42E+06	1.67E+06	1.54E+06	1.83E+06	1.54E+06	1.92E+06	2.07E+06	1.97E+06	2.36E+06	2.02E+06	1.84E+06	2.54E+06	2.20E+06	2.35E+06	2.07E+06	2.37E+06	2.13E+06	2.08E+06
MW0156925	3.44E+02	1.77E+02	3.43E+02	C13H21N5O6	[M+H]+	Ser-Thr-His	Ë¿°±õ£-ËÕ°±õ£-×é°±Ëá	Amino acids and derivatives	°±»ùËá¼°ÆäÑÜÉúÎï	Amino acids and derivatives	°±»ùËá¼°ÆäÑÜÉúÎï	-	3	4.83E+07	3.85E+07	4.62E+07	4.78E+07	4.36E+07	4.52E+07	4.33E+07	4.94E+07	5.35E+07	5.51E+07	5.28E+07	5.33E+07	3.07E+07	2.65E+07	2.05E+07	2.87E+07	3.77E+07	4.13E+07	3.79E+07	3.53E+07	5.07E+07	4.30E+07	4.42E+07	3.65E+07	1.61E+06	1.38E+06	1.99E+06	1.44E+06	2.02E+06	1.93E+06	2.15E+06	2.26E+06	1.95E+06	2.04E+06	2.98E+06	2.41E+06
Hmjp006104	3.44E+02	1.77E+02	3.43E+02	C19H21NO5	[M+H]+	N-Cis-Feruloyl-3'-O-methyldopamine*	N-Ë³Ê½°¢Îºõ£»ù-3'-O-¼×»ù¶à°Í°·*	Alkaloids	ÉúÎï¼î	Phenolamine	·Ó°·	-	1	4.83E+07	3.85E+07	4.62E+07	4.78E+07	4.36E+07	4.52E+07	4.33E+07	4.94E+07	5.35E+07	5.51E+07	5.28E+07	5.33E+07	3.07E+07	2.65E+07	2.05E+07	2.87E+07	3.77E+07	4.13E+07	3.79E+07	3.53E+07	5.07E+07	4.30E+07	4.42E+07	3.65E+07	1.61E+06	1.38E+06	1.99E+06	1.44E+06	2.02E+06	1.93E+06	2.15E+06	2.26E+06	1.95E+06	2.04E+06	2.98E+06	2.41E+06
MW0150127	6.13E+02	4.84E+02	6.12E+02	C25H40N8O10	[M+H]+	Glu-Pro-Pro-Arg-Asp	¹È°±Ëá-¸¬°±Ëá-¸¬°±Ëá-¾«°±Ëá-ÌìÃÅ¶¬°±Ëá	Amino acids and derivatives	°±»ùËá¼°ÆäÑÜÉúÎï	Amino acids and derivatives	°±»ùËá¼°ÆäÑÜÉúÎï	-	3	2.70E+04	1.49E+04	9.14E+03	1.19E+04	2.01E+04	2.51E+04	2.17E+04	5.56E+03	2.50E+04	7.43E+03	5.29E+03	9.78E+03	3.03E+05	3.37E+05	6.11E+05	3.64E+05	1.27E+06	1.69E+06	2.13E+06	1.65E+06	5.54E+05	5.88E+05	3.52E+05	4.46E+05	2.08E+05	4.23E+05	6.21E+03	9.54E+04	4.05E+05	1.45E+05	1.32E+05	2.94E+03	2.20E+05	1.47E+05	1.08E+05	1.10E+05
pmb0856	4.80E+02	3.39E+02	4.79E+02	C23H46NO7P	[M+H]+	LysoPE 18:1(2n isomer)	ÈÜÑªÁ×Ö¬õ£ÒÒ´¼°· 18:1(2nÒì¹¹)	Lipids	Ö¬ÖÊ	LPE	ÈÜÑªÁ×Ö¬õ£ÒÒ´¼°·	-	3	8.72E+05	9.23E+05	9.75E+05	9.27E+05	1.69E+06	1.61E+06	1.53E+06	1.52E+06	1.30E+06	1.63E+06	1.31E+06	1.05E+06	5.43E+05	6.68E+05	7.16E+05	2.66E+05	8.38E+05	1.18E+06	6.98E+05	1.75E+06	6.94E+05	1.04E+06	7.36E+05	8.85E+05	2.71E+05	4.47E+05	2.76E+05	5.98E+05	3.51E+05	8.36E+05	3.79E+05	4.97E+05	6.21E+06	6.41E+05	1.65E+05	3.80E+05
Zmmp002106	1.20E+02	7.70E+01	1.19E+02	C3H9N3O2	[M+H]+	4-methyl-1,5,2,3-dioxadiazinan-2-amine	4-methyl-1,5,2,3-dioxadiazinan-2-amine	Nucleotides and derivatives	ºËÜÕËá¼°ÆäÑÜÉúÎï	Nucleotides and derivatives	ºËÜÕËá¼°ÆäÑÜÉúÎï	-	2	1.24E+07	1.80E+07	1.36E+07	1.38E+07	8.12E+06	7.86E+06	8.10E+06	7.75E+06	7.68E+06	9.73E+06	8.83E+06	9.49E+06	2.39E+07	2.90E+07	2.91E+07	2.28E+07	1.44E+07	1.53E+07	1.31E+07	1.41E+07	1.61E+07	1.56E+07	1.84E+07	1.35E+07	8.15E+07	7.69E+07	7.69E+07	7.74E+07	4.96E+07	5.86E+07	4.78E+07	4.59E+07	5.78E+07	4.93E+07	5.33E+07	5.51E+07
Labn004865	4.33E+02	2.71E+02	4.34E+02	C21H22O10	[M-H]-	Hydroxy isoliquiritigenin glucoside	ôÇ»ùÒì¸Ê²ÝËØ ÆÏÌÑÌÇÜÕ	Flavonoids	»ÆÍª	Chalcones	²é¶úÍª	-	2	3.58E+04	6.73E+04	4.58E+04	2.72E+04	4.83E+04	4.19E+04	3.59E+04	3.18E+04	3.28E+04	4.09E+04	6.93E+04	1.68E+04	2.02E+04	4.11E+04	3.37E+04	3.45E+04	1.69E+05	2.43E+05	3.04E+05	2.03E+05	2.31E+04	2.58E+04	4.47E+04	4.55E+03	1.53E+06	1.79E+06	1.09E+06	1.56E+06	2.77E+06	1.05E+06	1.93E+06	9.49E+05	1.55E+06	1.23E+06	1.33E+06	1.62E+06
Lafp004533	4.57E+02	2.09E+02	4.56E+02	C22H32O10	[M+H]+	(6R,9R)-3-Oxo-¦Á-ionol-¦Â-D-malonyl-glucoside	(6R,9R)-3-Ñõ´ú-¦Á-×ÏÂÞÀ¼´¼-¦Â-D-±û¶þõ£-ÆÏÌÑÌÇÜÕ	Terpenoids	ÝÆÀà	Sesquiterpenoids	±¶°ëÝÆ	-	2	4.26E+05	2.09E+05	5.16E+05	4.46E+05	7.21E+05	5.60E+05	9.57E+05	3.91E+05	5.22E+05	4.92E+05	5.12E+05	3.61E+05	4.95E+06	4.00E+06	5.80E+06	5.36E+06	1.42E+07	1.07E+07	1.29E+07	1.10E+07	6.82E+06	5.79E+06	7.39E+06	5.34E+06	4.62E+06	3.81E+06	5.57E+06	4.65E+06	1.18E+07	1.08E+07	1.55E+07	1.39E+07	4.73E+06	5.11E+06	7.96E+06	6.99E+06
mws0924	1.45E+02	1.01E+02	1.46E+02	C6H10O4	[M-H]-	2-Methylglutaric acid	2-¼×»ùÎì¶þËá	Organic acids	ÓÐ»úËá	Organic acids	ÓÐ»úËá	617-62-9	3	2.32E+05	1.97E+05	3.22E+05	2.31E+05	3.09E+05	2.81E+05	3.53E+05	3.11E+05	2.85E+05	3.36E+05	2.55E+05	5.53E+05	4.20E+05	5.01E+05	4.69E+05	3.18E+05	2.89E+05	3.63E+05	3.27E+05	5.71E+05	3.78E+05	3.88E+05	3.49E+05	4.88E+05	2.01E+05	3.12E+05	8.49E+04	2.17E+05	3.01E+05	4.27E+05	2.42E+05	2.91E+05	2.16E+05	3.01E+05	4.82E+05	2.16E+05
pmp000001	3.01E+02	2.86E+02	3.00E+02	C16H12O6	[M+H]+	Hispidulin (5,7,4'-Trihydroxy-6-methoxyflavone)	¸ß³µÇ°ËØ	Flavonoids	»ÆÍª	Flavones	»ÆÍª	1447-88-7	3	1.69E+05	8.82E+04	4.40E+05	1.05E+05	1.58E+05	1.72E+05	2.59E+05	1.67E+05	2.55E+05	4.95E+05	4.26E+05	3.57E+05	8.43E+05	1.38E+06	1.74E+06	9.41E+05	1.49E+05	2.43E+05	5.29E+05	4.77E+05	5.41E+05	9.06E+05	1.53E+06	8.89E+05	1.27E+07	1.22E+07	1.20E+07	1.32E+07	5.74E+06	5.78E+06	5.29E+06	4.67E+06	8.56E+06	9.77E+06	8.52E+06	8.41E+06
MW0148063	3.32E+02	1.44E+02	3.31E+02	C14H25N3O4S1	[M+H]+	Cys-Pro-Ile	°ëë×°±Ëá-¸¬°±Ëá-ÒìÁÁ°±Ëá	Amino acids and derivatives	°±»ùËá¼°ÆäÑÜÉúÎï	Amino acids and derivatives	°±»ùËá¼°ÆäÑÜÉúÎï	-	3	1.93E+06	2.75E+06	2.34E+06	1.80E+06	2.42E+06	2.46E+06	2.78E+06	1.83E+06	2.35E+06	3.14E+06	1.96E+06	3.22E+06	5.03E+04	5.48E+04	5.79E+04	5.33E+04	1.44E+05	1.47E+05	2.68E+05	6.96E+04	1.98E+05	7.19E+04	8.94E+04	6.22E+04	8.49E+04	3.96E+04	1.85E+04	9.74E+04	4.87E+04	9.29E+04	4.79E+04	9.58E+04	9.19E+04	1.01E+05	6.03E+04	1.52E+05
Hamp011640	2.56E+02	1.02E+02	2.55E+02	C16H33NO	[M+H]+	palmitic amide	Ê®ÁùÌ¼õ£°·	Others	ÆäËüÀà	Others	ÆäËü	-	2	3.35E+07	3.34E+07	3.52E+07	3.47E+07	4.46E+07	4.05E+07	3.87E+07	4.29E+07	4.07E+07	4.19E+07	4.47E+07	3.91E+07	3.97E+07	3.80E+07	3.32E+07	3.43E+07	4.17E+07	3.55E+07	3.53E+07	4.15E+07	4.50E+07	4.48E+07	4.67E+07	4.33E+07	3.11E+07	2.94E+07	3.53E+07	3.13E+07	3.02E+07	3.48E+07	3.18E+07	3.30E+07	3.14E+07	3.13E+07	3.86E+07	3.06E+07
mws0254	1.56E+02	1.10E+02	1.55E+02	C6H9N3O2	[M+H]+	L-Histidine	L-×é°±Ëá	Amino acids and derivatives	°±»ùËá¼°ÆäÑÜÉúÎï	Amino acids and derivatives	°±»ùËá¼°ÆäÑÜÉúÎï	71-00-1	1	3.99E+07	4.05E+07	2.92E+07	2.72E+07	4.60E+07	3.60E+07	4.12E+07	1.56E+07	1.23E+07	3.73E+07	2.28E+07	2.74E+07	7.03E+06	7.81E+06	6.07E+06	5.30E+06	4.81E+06	6.04E+06	5.63E+06	7.59E+06	6.52E+06	5.85E+06	7.82E+06	5.50E+06	2.84E+07	1.48E+07	2.69E+07	2.82E+07	3.72E+07	3.26E+07	1.78E+07	5.50E+07	3.86E+07	3.66E+07	3.47E+07	5.05E+07
pme3154	1.47E+02	5.90E+01	1.48E+02	C6H12O4	[M-H]-	Mevalonic acid	3,5-¶þôÇ»ù-3-¼×»ùÎìËá	Organic acids	ÓÐ»úËá	Organic acids	ÓÐ»úËá	150-97-0	3	1.48E+05	1.62E+05	1.74E+05	1.55E+05	1.74E+05	1.66E+05	1.41E+05	1.44E+05	1.88E+05	2.02E+05	1.54E+05	1.40E+05	2.02E+05	2.33E+05	2.57E+05	2.23E+05	2.17E+05	9.67E+04	8.83E+04	2.11E+05	2.12E+05	2.32E+05	2.54E+05	2.14E+05	7.57E+05	7.21E+05	7.08E+05	6.55E+05	8.17E+05	1.02E+06	8.00E+05	8.06E+05	1.09E+06	1.03E+06	7.65E+05	1.07E+06
Hmln008119	1.97E+02	1.53E+02	1.98E+02	C11H18O3	[M-H]-	Robinlin	Robinlin	Terpenoids	ÝÆÀà	Terpene	ÝÆÀà	-	1	2.21E+04	2.38E+04	2.94E+04	1.91E+04	2.64E+04	2.10E+04	2.88E+04	2.38E+04	2.68E+04	2.54E+04	2.73E+04	2.81E+04	1.72E+05	1.37E+05	1.70E+05	1.66E+05	9.13E+04	9.43E+04	1.05E+05	9.95E+04	1.13E+05	1.19E+05	1.94E+05	1.90E+05	2.05E+05	1.98E+05	2.25E+05	2.05E+05	1.97E+05	2.17E+05	2.33E+05	2.67E+05	2.19E+05	2.31E+05	2.25E+05	3.02E+05
MW0110084	5.13E+02	1.44E+02	3.90E+02	C22H22N4O3	[M+H]+	Trp-Trp	É«°±Ëá-É«°±Ëá	Amino acids and derivatives	°±»ùËá¼°ÆäÑÜÉúÎï	Amino acids and derivatives	°±»ùËá¼°ÆäÑÜÉúÎï	20696-60-0	3	7.88E+06	3.49E+06	7.06E+06	3.94E+06	1.05E+07	1.71E+07	1.22E+07	1.37E+07	7.06E+06	5.10E+06	6.29E+06	2.83E+06	3.91E+06	3.15E+06	4.78E+06	4.86E+06	5.53E+06	7.18E+06	4.87E+06	6.16E+06	7.37E+06	6.21E+06	5.39E+06	3.66E+06	5.34E+06	9.61E+06	1.18E+06	3.07E+06	1.35E+06	1.98E+06	2.30E+06	6.03E+05	2.26E+06	6.81E+06	2.65E+06	2.34E+06
pme0006	1.16E+02	7.01E+01	1.15E+02	C5H9NO2	[M+H]+	L-Proline	L-¸¬°±Ëá	Amino acids and derivatives	°±»ùËá¼°ÆäÑÜÉúÎï	Amino acids and derivatives	°±»ùËá¼°ÆäÑÜÉúÎï	147-85-3	1	5.84E+05	6.82E+05	5.01E+05	5.97E+05	1.41E+06	2.45E+06	1.59E+06	1.31E+06	1.29E+06	1.22E+06	1.57E+06	7.57E+05	4.29E+06	5.01E+06	3.94E+06	3.23E+06	6.71E+06	7.78E+06	8.01E+06	6.62E+06	5.03E+06	4.32E+06	5.03E+06	2.69E+06	9.64E+06	5.78E+06	1.01E+07	7.26E+06	1.43E+07	1.27E+07	1.61E+07	1.37E+07	1.03E+07	6.45E+06	1.01E+07	1.08E+07
MWStz040	1.16E+02	7.01E+01	1.15E+02	C5H9NO2	[M+H]+	Pterolactam	Þ§ÄÚõ£°·	Alkaloids	ÉúÎï¼î	Pyrrole alkaloids	ßÁ¿©ÀàÉúÎï¼î	38072-88-7	3	5.84E+05	6.82E+05	5.01E+05	5.97E+05	1.41E+06	2.45E+06	1.59E+06	1.31E+06	1.29E+06	1.22E+06	1.57E+06	7.57E+05	4.29E+06	5.01E+06	3.94E+06	3.23E+06	6.71E+06	7.78E+06	8.01E+06	6.62E+06	5.03E+06	4.32E+06	5.03E+06	2.69E+06	9.64E+06	5.78E+06	1.01E+07	7.26E+06	1.43E+07	1.27E+07	1.61E+07	1.37E+07	1.03E+07	6.45E+06	1.01E+07	1.08E+07
Wasn000528	3.37E+02	2.77E+02	3.38E+02	C12H18O11	[M-H]-	2-O-¦Á-D-Glucopyranosyl-L-ascorbic acid	2-O-ÆÏÌÑÌÇ»ù-L-¿¹»µÑªËá	Others	ÆäËüÀà	Vitamin	Î¬ÉúËØ	129499-78-1	2	1.98E+05	1.53E+05	2.13E+05	1.71E+05	1.92E+05	2.33E+05	1.57E+05	6.85E+04	2.06E+05	1.56E+05	2.26E+05	1.85E+05	1.27E+05	2.22E+05	1.54E+05	4.11E+05	4.17E+05	3.04E+05	3.77E+05	2.33E+05	3.43E+05	2.73E+05	2.59E+05	4.60E+05	3.22E+05	3.04E+05	5.54E+04	3.07E+05	2.71E+05	3.96E+05	2.04E+05	3.40E+05	3.40E+05	3.52E+05	3.85E+05	3.41E+05
mws2118	4.35E+02	1.67E+02	4.36E+02	C21H24O10	[M-H]-	Phloretin-2'-O-glucoside (Phlorizin)	¸ùÆ¤ÜÕ	Flavonoids	»ÆÍª	Chalcones	²é¶úÍª	60-81-1	1	1.36E+04	1.19E+04	1.48E+04	2.02E+04	1.43E+04	2.17E+04	1.62E+04	1.81E+04	6.61E+03	1.77E+04	5.30E+03	1.70E+04	2.14E+04	2.48E+04	6.53E+04	2.73E+04	8.34E+04	1.15E+05	8.39E+04	1.18E+05	1.48E+04	1.59E+04	2.78E+04	2.03E+04	4.37E+06	3.19E+06	5.33E+06	3.62E+06	3.31E+06	4.32E+06	3.98E+06	6.19E+06	4.06E+06	3.01E+06	4.20E+06	4.42E+06
MWS2430	2.41E+02	2.41E+02	2.42E+02	C15H30O2	[M-H]-	13-methylmyristic acid	13-¼×»ùÊ®ËÄÍéËá	Lipids	Ö¬ÖÊ	Free fatty acids	ÓÎÀëÖ¬·¾Ëá	2485-71-4	3	3.10E+05	2.27E+05	2.68E+05	2.98E+05	2.08E+05	2.25E+05	1.94E+05	2.54E+05	2.69E+05	1.99E+05	2.21E+05	3.12E+05	1.54E+05	1.69E+05	1.28E+05	1.29E+05	1.32E+05	1.88E+05	1.44E+05	1.51E+05	1.60E+05	1.68E+05	1.83E+05	1.82E+05	1.85E+05	1.24E+05	1.58E+05	1.58E+05	1.21E+05	1.21E+05	1.26E+05	1.22E+05	1.57E+05	1.66E+05	1.50E+05	1.35E+05
MW0151370	5.61E+02	5.01E+02	5.02E+02	C22H42N6O7	[M+CH3COO]-	Ile-Asp-Lys-Lys	Ile-Asp-Lys-Lys	Amino acids and derivatives	°±»ùËá¼°ÆäÑÜÉúÎï	Amino acids and derivatives	°±»ùËá¼°ÆäÑÜÉúÎï	-	3	7.86E+03	1.19E+04	1.84E+04	1.83E+03	1.73E+04	9.57E+03	1.91E+04	4.90E+03	1.26E+04	1.36E+04	1.41E+04	1.04E+04	1.23E+05	2.00E+05	1.28E+05	1.61E+05	5.11E+04	6.93E+04	1.06E+05	1.24E+05	1.04E+05	1.48E+05	1.94E+05	1.30E+05	5.66E+05	5.97E+05	6.75E+05	6.48E+05	7.31E+05	5.63E+05	5.03E+05	4.41E+05	8.14E+05	4.66E+05	5.21E+05	5.54E+05
mws0917	3.29E+02	3.14E+02	3.30E+02	C17H14O7	[M-H]-	3,7-Di-O-methylquercetin	3,7-¶þ-O-¼×»ùéÎÆ¤ËØ	Flavonoids	»ÆÍª	Flavonols	»ÆÍª´¼	2068-2-2	2	3.09E+05	1.83E+05	8.63E+05	1.78E+05	3.68E+05	5.51E+05	6.98E+05	4.73E+05	6.89E+05	1.18E+06	1.11E+06	9.50E+05	2.03E+06	3.51E+06	3.45E+06	2.84E+06	3.31E+05	7.16E+05	1.64E+06	1.27E+06	1.38E+06	2.15E+06	3.47E+06	2.36E+06	2.02E+07	1.74E+07	1.67E+07	2.09E+07	1.21E+07	1.11E+07	1.28E+07	1.00E+07	1.58E+07	1.71E+07	1.83E+07	1.74E+07
pme3732	2.44E+02	1.12E+02	2.43E+02	C9H13N3O5	[M+H]+	Cytidine	°ûÜÕ	Nucleotides and derivatives	ºËÜÕËá¼°ÆäÑÜÉúÎï	Nucleotides and derivatives	ºËÜÕËá¼°ÆäÑÜÉúÎï	65-46-3	1	2.23E+06	2.42E+06	2.28E+06	3.20E+06	4.07E+06	5.51E+06	4.63E+06	5.42E+06	4.28E+06	5.04E+06	4.25E+06	4.14E+06	1.26E+06	1.17E+06	9.19E+05	1.15E+06	5.41E+06	5.57E+06	5.58E+06	7.68E+06	1.86E+06	2.91E+06	1.92E+06	2.80E+06	1.50E+06	1.73E+06	1.93E+06	1.42E+06	3.09E+06	4.45E+06	2.23E+06	1.79E+06	1.97E+06	2.84E+06	1.56E+06	2.50E+06
pmc0281	4.00E+02	1.36E+02	3.99E+02	C15H21N5O8	[M+H]+	Ribosyladenosine	ºËÌÇÏÙÜÕ	Nucleotides and derivatives	ºËÜÕËá¼°ÆäÑÜÉúÎï	Nucleotides and derivatives	ºËÜÕËá¼°ÆäÑÜÉúÎï	-	3	4.06E+04	1.82E+05	1.42E+05	1.53E+05	2.99E+05	1.77E+05	2.34E+05	2.25E+05	2.93E+05	6.95E+04	1.70E+05	2.35E+05	9.30E+04	1.56E+05	1.11E+05	4.12E+04	3.30E+04	5.92E+04	8.72E+04	2.17E+04	7.19E+04	7.49E+04	7.70E+04	9.27E+04	2.61E+05	1.61E+05	3.19E+05	2.71E+05	2.30E+05	2.91E+05	2.86E+05	3.14E+05	4.15E+05	5.02E+05	4.50E+05	5.79E+05
MWS0552	2.39E+02	2.23E+02	2.40E+02	C15H28O2	[M-H]-	Cis-10-Pentadecenoic Acid(C15:1)	Ë³-10-Ê®ÎåÌ¼Ï©Ëá	Lipids	Ö¬ÖÊ	Free fatty acids	ÓÎÀëÖ¬·¾Ëá	84743-29-3	1	1.32E+06	2.52E+06	1.19E+06	1.81E+06	1.54E+06	1.77E+06	2.36E+06	1.74E+06	2.14E+06	1.55E+06	2.26E+06	3.25E+06	9.42E+05	9.10E+05	9.16E+05	8.75E+05	9.55E+05	1.09E+06	1.11E+06	9.99E+05	1.00E+06	1.02E+06	8.78E+05	1.10E+06	9.78E+05	8.61E+05	9.30E+05	8.26E+05	1.07E+06	1.09E+06	9.13E+05	9.95E+05	1.04E+06	1.00E+06	9.82E+05	9.86E+05
Ymjm000116	3.13E+02	1.51E+02	3.14E+02	C14H18O8	[M-H]-	6-O-Acetylarbutin	6-O-ÒÒõ£ÐÜ¹ûÜÕ	Phenolic acids	·ÓËáÀà	Phenolic acids	·ÓËáÀà	10338-88-2	2	2.04E+05	1.89E+05	2.33E+05	1.95E+05	2.73E+05	2.66E+05	3.28E+05	2.37E+05	1.92E+05	1.94E+05	1.51E+05	1.86E+05	2.03E+05	1.49E+05	2.15E+05	2.80E+05	3.38E+05	2.03E+05	2.63E+05	2.13E+05	2.01E+05	2.22E+05	2.26E+05	2.09E+05	3.37E+05	2.78E+05	3.84E+05	3.15E+05	4.18E+05	5.32E+05	5.28E+05	5.58E+05	4.62E+05	4.67E+05	4.53E+05	4.60E+05
mws0752	1.85E+02	1.85E+02	1.86E+02	C11H22O2	[M-H]-	Undecylic Acid	Ê®Ò»ÍéËá	Lipids	Ö¬ÖÊ	Free fatty acids	ÓÎÀëÖ¬·¾Ëá	112-37-8	1	1.38E+06	1.21E+06	1.29E+06	1.42E+06	1.38E+06	1.30E+06	1.23E+06	1.18E+06	1.49E+06	1.52E+06	1.34E+06	7.30E+06	1.31E+06	1.40E+06	1.33E+06	1.34E+06	1.43E+06	1.27E+06	1.27E+06	1.31E+06	1.30E+06	1.38E+06	1.43E+06	1.46E+06	2.38E+06	2.28E+06	2.58E+06	2.68E+06	2.02E+06	1.91E+06	2.10E+06	1.63E+06	2.19E+06	1.99E+06	2.31E+06	2.29E+06
Zjmp102714	4.57E+02	1.09E+02	4.56E+02	C29H44O4	[M+H]+	2,3-Dihydroxy-30-norolean-12,20(29)-dien-28-oic acid	2,3-¶þôÇ»ù-30-È¥¼×»ùÆë¶Õ¹û-12,20(29)-¶þÏ©-28-Ëá	Terpenoids	ÝÆÀà	Triterpene	ÈýÝÆ	-	3	1.93E+06	1.45E+06	3.22E+06	9.64E+05	2.55E+06	3.23E+06	2.64E+06	2.04E+06	2.81E+06	6.60E+06	5.79E+06	4.03E+06	5.93E+06	1.27E+07	1.08E+07	8.11E+06	1.80E+06	2.69E+06	3.61E+06	3.85E+06	4.89E+06	8.59E+06	1.44E+07	8.62E+06	4.47E+07	4.11E+07	4.71E+07	4.68E+07	3.40E+07	3.16E+07	3.27E+07	2.95E+07	4.09E+07	4.41E+07	4.38E+07	4.43E+07
pme1598	4.63E+02	3.01E+02	4.64E+02	C22H24O11	[M-H]-	Hesperetin-5-O-glucoside	³ÈÆ¤ËØ-5-O-ÆÏÌÑÌÇÜÕ	Flavonoids	»ÆÍª	Flavanones	¶þÇâ»ÆÍª	69651-80-5	2	1.49E+05	1.02E+05	4.79E+05	3.87E+05	1.95E+05	1.20E+05	1.93E+05	1.83E+05	1.13E+05	1.83E+05	1.69E+05	1.84E+05	6.69E+05	7.91E+05	7.28E+05	7.25E+05	3.23E+05	5.47E+05	7.34E+05	6.31E+05	4.34E+05	5.99E+05	1.06E+06	4.24E+05	3.97E+07	3.26E+07	4.77E+07	4.01E+07	3.83E+07	3.35E+07	4.34E+07	4.18E+07	2.80E+07	4.68E+07	3.75E+07	3.53E+07
MW0158719	4.99E+02	1.91E+02	5.00E+02	C28H24N2O7	[M-H]-	Tyr-Nap-OH	Tyr-Nap-OH	Amino acids and derivatives	°±»ùËá¼°ÆäÑÜÉúÎï	Amino acids and derivatives	°±»ùËá¼°ÆäÑÜÉúÎï	-	3	4.01E+05	1.94E+05	4.75E+05	1.63E+05	1.79E+05	1.71E+05	2.46E+05	3.48E+05	2.58E+05	1.79E+05	4.07E+05	2.88E+05	3.89E+05	3.35E+05	4.13E+05	5.20E+05	4.21E+05	1.59E+05	3.70E+05	2.72E+05	5.02E+05	5.38E+05	5.36E+05	3.97E+05	1.29E+06	1.41E+06	1.08E+06	1.20E+06	1.18E+06	1.09E+06	1.63E+06	6.75E+05	1.49E+06	1.50E+06	1.52E+06	2.15E+06
MW0152342	4.96E+02	8.41E+01	4.95E+02	C22H37N7O6	[M+H]+	Leu-Gly-Gly-His-Leu	Leu-Gly-Gly-His-Leu	Amino acids and derivatives	°±»ùËá¼°ÆäÑÜÉúÎï	Amino acids and derivatives	°±»ùËá¼°ÆäÑÜÉúÎï	-	3	6.03E+05	7.05E+05	5.76E+05	6.45E+05	5.28E+05	4.88E+05	6.58E+05	3.44E+05	6.90E+05	6.16E+05	6.82E+05	6.21E+05	5.39E+04	3.75E+04	7.95E+04	1.03E+05	3.02E+05	2.17E+05	3.97E+05	1.29E+05	9.28E+04	8.66E+04	1.06E+05	8.11E+04	5.94E+04	3.48E+04	3.19E+04	5.07E+04	1.51E+05	8.03E+04	1.41E+05	2.11E+05	1.00E+05	1.52E+05	1.56E+05	2.47E+05
Lmmn003323	2.71E+02	2.25E+02	2.72E+02	C16H32O3	[M-H]-	2-Hydroxyhexadecanoic acid	2-ôÇ»ùÊ®ÁùÍéËá	Organic acids	ÓÐ»úËá	Organic acids	ÓÐ»úËá	764-67-0	1	1.67E+06	2.41E+06	1.84E+06	1.96E+06	2.33E+06	1.38E+06	1.62E+06	1.71E+06	1.88E+06	2.23E+06	1.77E+06	9.51E+06	1.66E+06	1.63E+06	1.24E+06	1.26E+06	1.26E+06	1.65E+06	1.98E+06	1.82E+06	1.89E+06	2.80E+06	2.72E+06	2.53E+06	7.44E+05	1.48E+06	6.27E+05	6.69E+05	7.73E+05	4.44E+05	8.08E+05	6.86E+05	6.20E+05	5.32E+05	6.79E+05	5.17E+05
MW0147991	3.74E+02	1.24E+02	3.73E+02	C13H19N5O6S1	[M+H]+	Cys-Asp-His	°ëë×°±Ëá-ÌìÃÅ¶¬°±Ëá-×é°±Ëá	Amino acids and derivatives	°±»ùËá¼°ÆäÑÜÉúÎï	Amino acids and derivatives	°±»ùËá¼°ÆäÑÜÉúÎï	-	3	1.41E+07	1.46E+07	1.59E+07	1.08E+07	2.23E+07	1.67E+07	1.87E+07	1.66E+07	2.10E+07	1.85E+07	1.62E+07	1.80E+07	6.38E+05	5.87E+05	8.29E+05	7.05E+05	1.47E+06	1.38E+06	1.43E+06	1.69E+06	1.04E+06	1.27E+06	1.11E+06	1.16E+06	2.69E+06	3.37E+06	2.21E+06	3.33E+06	7.26E+06	9.23E+06	8.22E+06	4.43E+06	2.90E+06	1.67E+06	3.57E+06	3.01E+06
Hmmp008597	2.71E+02	1.47E+02	2.70E+02	C16H14O4	[M+H]+	4,4'-Dihydroxy-2'-methoxychalcone (3-Deoxysappanchalcone)	4,4'-¶þôÇ»ù-2'-¼×Ñõ»ù²é¶úÍª (3-È¥ÑõËÕÄ¾²é¶úÍª)	Flavonoids	»ÆÍª	Chalcones	²é¶úÍª	112408-67-0	3	2.85E+04	2.69E+04	6.55E+04	1.79E+04	3.50E+04	4.11E+04	5.64E+04	4.15E+04	6.13E+04	9.59E+04	9.88E+04	6.39E+04	2.20E+05	4.26E+05	3.39E+05	2.50E+05	4.77E+04	8.09E+04	1.50E+05	1.10E+05	1.84E+05	2.54E+05	3.47E+05	3.11E+05	1.35E+06	1.54E+06	1.23E+06	1.56E+06	9.87E+05	8.82E+05	8.74E+05	8.45E+05	1.11E+06	1.16E+06	1.20E+06	1.27E+06
pme0264	2.43E+02	1.27E+02	2.42E+02	C10H14N2O5	[M+H]+	Thymidine	ÐØÜÕ	Nucleotides and derivatives	ºËÜÕËá¼°ÆäÑÜÉúÎï	Nucleotides and derivatives	ºËÜÕËá¼°ÆäÑÜÉúÎï	50-89-5	3	6.53E+05	7.38E+05	9.03E+05	9.45E+05	9.45E+05	1.15E+06	9.97E+05	9.77E+05	9.45E+05	1.15E+06	1.07E+06	9.99E+05	7.31E+05	4.09E+05	3.12E+05	4.20E+05	5.35E+05	6.34E+05	3.78E+05	7.18E+05	5.57E+05	6.41E+05	5.63E+05	5.16E+05	1.58E+05	1.98E+05	1.93E+05	2.35E+05	3.99E+05	6.39E+05	2.51E+05	2.19E+05	4.00E+05	6.19E+05	2.73E+05	4.03E+05
MWSmce116	2.52E+02	1.36E+02	2.51E+02	C10H13N5O3	[M+H]+	5'-Deoxyadenosine	5-ÍÑÑõÏÙàÑßÊºËÜÕ	Nucleotides and derivatives	ºËÜÕËá¼°ÆäÑÜÉúÎï	Nucleotides and derivatives	ºËÜÕËá¼°ÆäÑÜÉúÎï	4754-39-6	1	9.06E+05	4.57E+05	2.63E+05	5.14E+05	1.36E+06	8.67E+05	1.87E+06	1.07E+06	5.07E+05	4.45E+05	1.96E+05	3.27E+05	7.69E+06	6.72E+06	6.46E+06	6.01E+06	4.65E+06	5.56E+06	1.03E+07	3.90E+06	4.23E+06	5.37E+06	4.77E+06	7.54E+06	4.15E+06	2.61E+06	6.14E+06	7.26E+06	4.82E+06	1.63E+06	1.14E+07	5.77E+06	4.51E+06	3.86E+06	7.45E+06	4.71E+06
Lmbp000728	1.21E+02	7.70E+01	1.20E+02	C8H8O	[M+H]+	(S)-2-Phenyloxirane	(S)-2-±½»ù»·ÑõÒÒÍé	Phenolic acids	·ÓËáÀà	Phenolic acids	·ÓËáÀà	20780-54-5	3	8.94E+07	6.92E+07	7.60E+07	8.54E+07	7.95E+07	7.84E+07	8.11E+07	6.10E+07	9.58E+07	6.95E+07	5.98E+07	1.06E+08	1.23E+08	1.16E+08	1.19E+08	1.17E+08	1.85E+08	1.47E+08	1.44E+08	1.75E+08	1.08E+08	1.39E+08	1.13E+08	1.40E+08	2.00E+07	3.14E+07	2.60E+07	2.22E+07	2.76E+07	3.06E+07	2.41E+07	2.09E+07	2.44E+07	2.80E+07	1.92E+07	3.09E+07
MW0155415	5.52E+02	8.11E+01	5.51E+02	C25H37N5O9	[M+H]+	Phe-Val-Ser-Glu-Ala	Phe-Val-Ser-Glu-Ala	Amino acids and derivatives	°±»ùËá¼°ÆäÑÜÉúÎï	Amino acids and derivatives	°±»ùËá¼°ÆäÑÜÉúÎï	-	3	4.05E+03	3.50E+03	5.26E+03	1.76E+03	1.96E+04	1.51E+04	3.32E+04	7.63E+03	1.19E+04	1.34E+04	2.63E+04	1.09E+04	7.57E+05	9.84E+05	1.15E+06	7.30E+05	6.01E+05	9.04E+05	9.54E+05	9.87E+05	9.22E+05	7.76E+05	5.94E+05	8.26E+05	9.50E+05	1.58E+06	5.23E+05	8.60E+05	1.51E+06	1.74E+06	9.87E+05	7.81E+05	1.21E+06	1.41E+06	1.02E+06	1.15E+06
MWS2070	1.79E+02	9.20E+01	1.80E+02	C10H12O3	[M-H]-	Propyl 4-hydroxybenzoate	4-ôÇ»ù±½¼×Ëá±ûõ¥	Phenolic acids	·ÓËáÀà	Phenolic acids	·ÓËáÀà	94-13-3	3	2.93E+04	4.98E+04	2.67E+04	2.61E+04	3.65E+04	3.10E+04	3.00E+04	2.29E+04	3.56E+04	2.09E+04	3.26E+04	3.20E+04	2.32E+04	1.83E+04	3.02E+04	2.45E+04	3.15E+04	2.44E+04	2.83E+04	3.14E+04	3.02E+04	2.08E+04	2.30E+04	5.67E+04	2.84E+04	1.57E+04	2.36E+04	3.08E+04	2.62E+04	2.63E+04	1.98E+04	2.82E+04	2.11E+04	3.29E+04	3.19E+04	2.57E+04
Lmyp001840	1.77E+02	8.01E+01	1.76E+02	C10H12N2O	[M+H]+	6-Hydroxy-N-methylmyosmine	6-ôÇ»ù-N-¼×»ùÂóË¾Ã÷	Alkaloids	ÉúÎï¼î	Pyridine alkaloids	ßÁà¤ÀàÉúÎï¼î	68104-57-4	2	1.18E+06	1.04E+06	1.27E+06	1.40E+06	8.57E+05	7.25E+05	7.16E+05	1.08E+06	9.39E+05	1.05E+06	9.72E+05	1.16E+06	5.04E+05	4.09E+05	4.94E+05	4.51E+05	3.70E+05	3.79E+05	4.47E+05	4.66E+05	4.31E+05	5.73E+05	3.82E+05	4.69E+05	2.88E+06	1.83E+06	2.17E+06	2.53E+06	8.10E+05	9.33E+05	1.15E+06	1.56E+06	1.75E+06	2.16E+06	2.77E+06	1.85E+06
pme0253	1.74E+02	8.61E+01	1.73E+02	C8H15NO3	[M+H]+	N-Acetyl-L-leucine	N-ÒÒõ£-L-ÁÁ°±Ëá	Amino acids and derivatives	°±»ùËá¼°ÆäÑÜÉúÎï	Amino acids and derivatives	°±»ùËá¼°ÆäÑÜÉúÎï	1188-21-2	3	9.00E+00	9.00E+00	9.00E+00	9.00E+00	6.28E+03	1.30E+04	2.53E+04	2.28E+04	9.19E+03	1.75E+04	1.49E+04	1.79E+04	4.75E+04	5.32E+04	7.53E+04	4.80E+04	4.22E+04	2.93E+04	4.81E+04	7.85E+04	8.47E+03	1.65E+04	5.41E+04	3.47E+04	2.28E+05	2.14E+05	3.23E+05	2.61E+05	3.08E+05	4.03E+05	3.33E+05	3.54E+05	3.18E+05	3.89E+05	2.28E+05	3.20E+05
Zmgn005057	2.97E+02	1.83E+02	2.98E+02	C18H34O3	[M-H]-	9,10-Epoxyoctadecanoic Acid	9,10-»·ÑõÊ®°ËÍéËá	Lipids	Ö¬ÖÊ	Free fatty acids	ÓÎÀëÖ¬·¾Ëá	2443-39-2	1	2.11E+06	1.78E+06	2.65E+06	1.84E+06	2.23E+07	7.84E+06	3.62E+06	4.62E+06	3.21E+06	4.04E+06	2.12E+06	9.00E+00	9.06E+05	1.14E+06	8.49E+05	1.28E+06	2.12E+06	1.47E+06	1.20E+06	1.40E+06	1.15E+06	1.41E+06	1.31E+06	1.05E+06	7.06E+05	1.50E+06	9.31E+05	1.01E+06	5.15E+06	2.86E+06	1.44E+06	1.31E+06	7.06E+05	9.56E+05	8.21E+05	1.05E+06
pmb2507	2.13E+02	9.70E+01	2.14E+02	C5H11O7P	[M-H]-	2-Deoxyribose-1-phosphate	2-ÍÑÑõºËÌÇ-1-Á×Ëá	Nucleotides and derivatives	ºËÜÕËá¼°ÆäÑÜÉúÎï	Nucleotides and derivatives	ºËÜÕËá¼°ÆäÑÜÉúÎï	17210-42-3	3	4.27E+04	1.05E+04	3.95E+04	3.29E+04	7.76E+04	1.34E+05	1.03E+05	1.31E+05	5.13E+04	5.34E+04	7.36E+04	2.70E+04	6.44E+04	5.81E+04	8.02E+04	4.56E+04	7.55E+04	7.41E+04	6.60E+04	1.29E+05	6.85E+04	1.06E+05	5.99E+04	6.47E+04	1.12E+05	1.35E+05	1.22E+05	9.76E+04	2.51E+05	2.05E+05	1.71E+05	1.49E+05	1.14E+05	1.80E+05	1.11E+05	1.53E+05
Wmzn000227	1.45E+02	1.09E+02	1.46E+02	C6H10O4	[M-H]-	2,2-Dimethylsuccinic acid	2,2-¶þ¼×»ùçúçêËá	Organic acids	ÓÐ»úËá	Organic acids	ÓÐ»úËá	597-43-3	1	9.62E+05	1.12E+06	7.86E+05	7.76E+05	7.72E+05	5.79E+05	6.44E+05	6.89E+05	6.13E+05	7.40E+05	4.91E+05	4.36E+05	4.12E+05	5.17E+05	4.00E+05	2.34E+05	1.73E+05	2.98E+05	1.78E+05	3.66E+05	2.50E+05	2.47E+05	3.85E+05	2.75E+05	8.17E+05	7.70E+05	5.13E+05	7.89E+05	7.27E+05	6.62E+05	1.11E+06	6.66E+05	9.57E+05	7.67E+05	5.92E+05	1.02E+06
mws0059	6.09E+02	3.01E+02	6.10E+02	C27H30O16	[M-H]-	Quercetin-3-O-rutinoside (Rutin)	éÎÆ¤ËØ-3-O-Ü¿ÏãÌÇÜÕ (Â«¶¡)	Flavonoids	»ÆÍª	Flavonols	»ÆÍª´¼	153-18-4	1	7.43E+04	3.35E+04	1.08E+05	8.10E+04	4.98E+04	3.15E+04	4.22E+04	8.68E+04	5.59E+04	1.12E+05	6.57E+04	4.94E+04	3.24E+05	4.49E+05	5.56E+05	4.00E+05	1.76E+05	2.80E+05	4.23E+05	2.46E+05	2.13E+05	2.99E+05	5.19E+05	2.57E+05	4.16E+06	3.54E+06	5.54E+06	4.86E+06	3.97E+06	4.43E+06	5.41E+06	5.77E+06	4.59E+06	5.19E+06	4.73E+06	4.37E+06
mws1436	2.87E+02	9.71E+01	2.86E+02	C18H38O2	[M+H]+	1,18-Octadecanediol	1,18-Ê®°ËÍé¶þ´¼	Lipids	Ö¬ÖÊ	Free fatty acids	ÓÎÀëÖ¬·¾Ëá	3155-43-9	3	4.78E+04	2.87E+04	1.04E+05	2.16E+04	5.59E+04	6.41E+04	7.46E+04	6.26E+04	9.43E+04	1.42E+05	1.49E+05	1.08E+05	2.11E+05	3.04E+05	3.33E+05	2.57E+05	6.81E+04	7.75E+04	1.93E+05	1.67E+05	1.56E+05	2.64E+05	3.54E+05	2.63E+05	1.33E+06	1.33E+06	1.09E+06	1.19E+06	1.23E+06	1.03E+06	1.15E+06	9.60E+05	1.04E+06	1.07E+06	1.01E+06	1.02E+06
Lmjp002596	5.97E+02	3.03E+02	5.96E+02	C26H28O16	[M+H]+	Quercetin-3-O-sambubioside*	éÎÆ¤ËØ-3-O-É£²¼Ë«ÌÇÜÕ*	Flavonoids	»ÆÍª	Flavonols	»ÆÍª´¼	83048-35-5	3	1.23E+04	7.99E+03	1.50E+04	9.27E+03	1.10E+04	8.03E+02	3.20E+03	9.19E+03	1.04E+03	1.08E+04	7.78E+03	6.61E+03	5.06E+04	5.04E+04	6.22E+04	6.01E+04	1.65E+04	2.29E+04	4.54E+04	3.76E+04	2.06E+04	3.77E+04	6.82E+04	3.98E+04	1.92E+06	9.44E+05	1.96E+06	2.01E+06	1.18E+06	1.27E+06	1.97E+06	1.87E+06	1.53E+06	1.70E+06	1.83E+06	2.01E+06
Lmmn003663	3.29E+02	1.67E+02	3.30E+02	C14H18O9	[M-H]-	5-Glucosyloxy-2-Hydroxybenzoic acid methyl ester	5-ÆÏÌÑÌÇÑõ»ù-2-ôÇ»ù±½¼×Ëá¼×õ¥	Phenolic acids	·ÓËáÀà	Phenolic acids	·ÓËáÀà	-	3	9.00E+00	9.00E+00	9.00E+00	9.00E+00	4.75E+04	1.60E+04	1.90E+04	1.18E+04	9.00E+00	9.00E+00	9.00E+00	9.00E+00	3.09E+04	2.36E+04	2.76E+04	3.78E+04	1.35E+04	2.59E+04	2.77E+04	1.49E+04	1.94E+04	1.74E+04	3.43E+04	1.52E+04	1.97E+05	2.39E+05	1.79E+05	2.06E+05	1.81E+05	1.23E+05	2.67E+05	1.53E+05	2.41E+05	2.38E+05	2.18E+05	2.28E+05
Zmhn002422	3.55E+02	1.93E+02	3.56E+02	C16H20O9	[M-H]-	1-O-Feruloyl-¦Â-D-glucose*	1-O-°¢Îºõ£-¦Â-D-ÆÏÌÑÌÇ*	Phenolic acids	·ÓËáÀà	Phenolic acids	·ÓËáÀà	7196-71-6	3	2.14E+07	1.81E+07	1.31E+07	1.66E+07	1.80E+07	1.87E+07	1.92E+07	1.83E+07	1.28E+07	1.63E+07	1.15E+07	1.31E+07	3.64E+07	3.70E+07	3.32E+07	3.68E+07	2.18E+07	2.31E+07	2.94E+07	2.03E+07	3.34E+07	3.41E+07	4.20E+07	3.61E+07	2.44E+07	2.29E+07	3.53E+07	3.20E+07	1.24E+07	1.54E+07	2.53E+07	3.04E+07	2.13E+07	2.63E+07	2.89E+07	2.68E+07
MWSHC2062	3.55E+02	1.93E+02	3.56E+02	C16H20O9	[M-H]-	Ferulic ¦Â-glucoside*	°¢ÎºËá ¦Â-ÆÏÌÑÌÇÜÕ*	Phenolic acids	·ÓËáÀà	Phenolic acids	·ÓËáÀà	14364-12-6	3	2.14E+07	1.81E+07	1.31E+07	1.66E+07	1.80E+07	1.87E+07	1.92E+07	1.83E+07	1.28E+07	1.63E+07	1.15E+07	1.31E+07	3.64E+07	3.70E+07	3.32E+07	3.68E+07	2.18E+07	2.31E+07	2.94E+07	2.03E+07	3.34E+07	3.41E+07	4.20E+07	3.61E+07	2.44E+07	2.29E+07	3.53E+07	3.20E+07	1.24E+07	1.54E+07	2.53E+07	3.04E+07	2.13E+07	2.63E+07	2.89E+07	2.68E+07
pmp000579	4.63E+02	3.01E+02	4.62E+02	C22H22O11	[M+H]+	Diosmetin-7-O-galactoside*	ÏãÒ¶Ä¾ËØ-7-O-°ëÈéÌÇÜÕ*	Flavonoids	»ÆÍª	Flavones	»ÆÍª	-	1	5.24E+04	3.25E+04	8.81E+04	1.58E+04	4.58E+04	2.21E+04	5.75E+04	3.28E+04	1.86E+04	6.37E+04	4.32E+04	6.63E+04	4.69E+04	1.14E+05	1.26E+05	8.37E+04	5.36E+05	5.61E+05	4.24E+05	4.70E+05	8.30E+04	6.07E+04	1.03E+05	5.24E+04	2.31E+06	1.94E+06	1.86E+06	1.91E+06	1.25E+06	1.21E+06	1.13E+06	9.73E+05	1.88E+06	1.60E+06	2.31E+06	1.41E+06
Hmmp004965	4.63E+02	3.01E+02	4.62E+02	C22H22O11	[M+H]+	Diosmetin-7-O-glucoside*	ÏãÒ¶Ä¾ËØ-7-O-ÆÏÌÑÌÇÜÕ*	Flavonoids	»ÆÍª	Flavones	»ÆÍª	20126-59-4	1	5.24E+04	3.25E+04	8.81E+04	1.58E+04	4.58E+04	2.21E+04	5.75E+04	3.28E+04	1.86E+04	6.37E+04	4.32E+04	6.63E+04	4.69E+04	1.14E+05	1.26E+05	8.37E+04	5.36E+05	5.61E+05	4.24E+05	4.70E+05	8.30E+04	6.07E+04	1.03E+05	5.24E+04	2.31E+06	1.94E+06	1.86E+06	1.91E+06	1.25E+06	1.21E+06	1.13E+06	9.73E+05	1.88E+06	1.60E+06	2.31E+06	1.41E+06
Hmhn003067	3.25E+02	1.19E+02	3.26E+02	C15H18O8	[M-H]-	Phenylpropionic acid-O-¦Â-D-glucopyranoside	±½»ù±ûËá-O-¦Â-D-ßÁà«ÆÏÌÑÌÇÜÕ	Phenolic acids	·ÓËáÀà	Phenolic acids	·ÓËáÀà	-	1	9.56E+05	1.17E+06	1.35E+06	1.16E+06	1.42E+06	1.10E+06	1.37E+06	1.13E+06	1.29E+06	1.27E+06	1.26E+06	1.52E+06	2.74E+06	2.28E+06	2.26E+06	3.24E+06	4.85E+06	2.52E+06	2.53E+06	2.94E+06	3.19E+06	2.63E+06	3.75E+06	1.53E+06	1.84E+07	2.36E+07	1.16E+07	1.58E+07	2.92E+07	2.70E+07	1.65E+07	1.39E+07	2.18E+07	1.75E+07	1.67E+07	1.83E+07
MW0146364	4.37E+02	2.18E+02	4.38E+02	C22H18N2O8	[M-H]-	Asp-Nap-OH	Asp-Nap-OH	Amino acids and derivatives	°±»ùËá¼°ÆäÑÜÉúÎï	Amino acids and derivatives	°±»ùËá¼°ÆäÑÜÉúÎï	-	3	1.23E+06	4.76E+05	1.66E+06	8.52E+05	2.09E+06	1.90E+06	2.19E+06	1.97E+06	1.23E+06	1.55E+06	9.37E+05	8.97E+05	2.04E+05	1.80E+05	1.74E+05	1.65E+05	2.47E+05	2.84E+05	4.29E+05	3.74E+05	2.98E+05	2.49E+05	2.61E+05	1.97E+05	1.42E+06	1.53E+06	6.83E+05	1.06E+06	1.62E+06	1.51E+06	1.97E+06	1.12E+06	2.43E+06	1.50E+06	2.09E+06	1.20E+06
Hmln000659	3.31E+02	1.69E+02	3.32E+02	C13H16O10	[M-H]-	3-O-Galloyl-D-glucose*	3-O-Ã»Ê³×Óõ£-D-ÆÏÌÑÌÇ*	Phenolic acids	·ÓËáÀà	Phenolic acids	·ÓËáÀà	-	2	1.22E+05	9.45E+04	8.09E+04	9.75E+04	2.01E+05	1.23E+05	2.25E+05	7.69E+04	1.09E+05	1.30E+05	7.24E+04	3.74E+04	6.88E+05	3.90E+05	3.50E+05	6.27E+05	3.65E+05	3.05E+05	3.65E+05	1.85E+05	5.55E+05	5.50E+05	5.33E+05	5.41E+05	1.15E+05	1.83E+05	9.10E+05	6.89E+05	5.83E+04	3.55E+05	7.59E+05	1.02E+06	4.75E+05	5.35E+05	7.27E+05	7.08E+05
Lmzn006284	4.71E+02	4.71E+02	4.72E+02	C30H48O4	[M-H]-	2-Hydroxyursolic acid	2-ôÇ»ùÐÜ¹ûËá	Terpenoids	ÝÆÀà	Triterpene	ÈýÝÆ	-	3	1.46E+07	1.17E+07	2.10E+07	1.54E+07	6.98E+06	8.47E+06	1.24E+07	6.08E+06	1.43E+07	1.96E+07	1.12E+07	1.74E+07	4.05E+05	2.09E+05	2.16E+05	4.31E+05	2.27E+06	4.19E+05	2.38E+06	1.78E+06	3.98E+05	5.76E+05	4.68E+05	3.97E+05	1.49E+05	7.04E+04	1.51E+05	3.00E+05	2.63E+05	1.53E+05	2.94E+05	3.67E+05	2.58E+05	1.55E+05	3.50E+05	1.34E+05
Zazp002547	2.05E+02	1.46E+02	2.04E+02	C11H12N2O2	[M+H]+	cyclo-(Gly-Phe)	»·(±û°±õ£-±½±û°±Ëá)	Amino acids and derivatives	°±»ùËá¼°ÆäÑÜÉúÎï	Amino acids and derivatives	°±»ùËá¼°ÆäÑÜÉúÎï	10125-07-2	1	1.26E+06	1.30E+06	1.47E+06	1.13E+06	6.60E+05	4.31E+05	7.68E+05	6.04E+05	4.30E+05	1.03E+06	3.52E+05	1.45E+06	5.74E+05	7.62E+05	7.05E+05	6.79E+05	1.81E+05	2.07E+05	2.02E+05	2.68E+05	2.27E+05	2.64E+05	3.91E+05	2.98E+05	3.53E+06	3.54E+06	3.30E+06	4.05E+06	1.33E+06	1.72E+06	1.79E+06	1.12E+06	1.89E+06	1.50E+06	2.18E+06	1.93E+06
MW0153025	5.29E+02	2.79E+02	5.30E+02	C22H42N8O7	[M-H]-	Lys-Leu-Arg-Asp	Lys-Leu-Arg-Asp	Amino acids and derivatives	°±»ùËá¼°ÆäÑÜÉúÎï	Amino acids and derivatives	°±»ùËá¼°ÆäÑÜÉúÎï	-	3	6.29E+05	6.05E+05	8.64E+05	5.74E+05	5.59E+05	4.36E+05	5.77E+05	4.04E+05	4.87E+05	5.56E+05	4.91E+05	5.80E+05	1.81E+05	9.65E+04	1.02E+05	1.52E+05	9.97E+04	8.85E+04	1.01E+05	8.91E+04	1.19E+05	1.44E+05	1.07E+05	1.22E+05	6.81E+04	6.28E+04	6.73E+04	6.54E+04	3.27E+04	2.99E+04	3.49E+04	2.55E+04	3.82E+04	3.87E+04	4.55E+04	3.92E+04
Zmyn000110	2.58E+02	7.90E+01	2.59E+02	C6H14NO8P	[M-H]-	D-Glucosamine 1-phosphate	D-°±»ùÆÏÌÑÌÇ-1-Á×Ëá	Others	ÆäËüÀà	Saccharides	ÌÇÀà	2152-75-2	3	1.81E+04	1.60E+04	1.56E+04	1.15E+04	4.15E+04	4.67E+04	4.36E+04	4.11E+04	2.45E+04	3.92E+04	1.87E+04	3.23E+04	2.66E+04	1.75E+04	1.53E+04	1.75E+04	5.28E+04	5.24E+04	4.25E+04	1.34E+05	6.01E+04	7.52E+04	4.30E+04	7.01E+04	1.90E+04	2.03E+04	1.76E+04	1.36E+04	1.03E+05	2.14E+05	1.76E+05	1.64E+05	1.54E+05	1.46E+05	4.39E+04	1.14E+05
pme2074	3.22E+02	1.30E+02	3.23E+02	C18H29NO4	[M-H]-	Jasmonoyl-L-Isoleucine	ÜÔÀòõ£-L-ÒìÁÁ°±Ëá	Amino acids and derivatives	°±»ùËá¼°ÆäÑÜÉúÎï	Amino acids and derivatives	°±»ùËá¼°ÆäÑÜÉúÎï	120330-93-0	3	3.10E+05	6.14E+05	5.87E+05	2.51E+05	3.31E+05	2.24E+05	2.00E+05	2.82E+05	1.73E+05	2.45E+05	8.69E+04	2.01E+05	2.69E+05	5.99E+04	1.44E+05	6.41E+04	4.87E+04	8.50E+04	1.59E+04	1.31E+05	1.44E+04	4.53E+04	8.05E+03	2.46E+04	5.06E+03	1.02E+04	4.61E+03	9.91E+03	9.00E+00	9.00E+00	9.00E+00	9.00E+00	1.81E+03	3.16E+03	1.62E+03	1.88E+03
pme2735	3.99E+02	2.50E+02	3.98E+02	C15H22N6O5S	[M+H]+	S-(5'-Adenosyl)-L-methionine	S-(5'-ÏÙÜÕ»ù)-L-µ°°±Ëá	Amino acids and derivatives	°±»ùËá¼°ÆäÑÜÉúÎï	Amino acids and derivatives	°±»ùËá¼°ÆäÑÜÉúÎï	29908-03-0	3	9.93E+05	1.17E+06	6.70E+05	6.71E+05	8.96E+05	1.12E+06	8.88E+05	1.36E+06	1.17E+06	1.13E+06	1.26E+06	8.27E+05	2.63E+06	2.57E+06	2.21E+06	1.94E+06	1.86E+06	2.49E+06	1.92E+06	3.16E+06	2.83E+06	2.80E+06	3.02E+06	2.84E+06	1.10E+06	9.01E+05	1.99E+06	1.57E+06	1.79E+06	2.47E+06	2.47E+06	3.01E+06	2.75E+06	3.22E+06	1.73E+06	2.51E+06
pmp001285	1.49E+02	6.50E+01	1.48E+02	C8H4O3	[M+H]+	Phthalic anhydride	ÁÚ±½¶þ¼×Ëáôû	Phenolic acids	·ÓËáÀà	Phenolic acids	·ÓËáÀà	85-44-9	1	2.93E+06	3.29E+06	3.28E+06	4.52E+06	4.95E+06	3.17E+06	2.92E+06	2.68E+06	3.52E+06	2.98E+06	3.95E+06	4.24E+06	6.16E+06	2.23E+06	2.25E+06	2.23E+06	2.82E+06	2.76E+06	3.07E+06	3.43E+06	4.89E+06	2.27E+06	2.25E+06	2.52E+06	1.90E+06	2.07E+06	2.46E+06	3.23E+06	4.33E+06	2.21E+06	2.14E+06	2.03E+06	2.15E+06	2.43E+06	2.60E+06	3.18E+06
MW0153190	5.37E+02	1.84E+02	5.36E+02	C26H44N6O6	[M+H]+	Lys-Tyr-Val-Lys	Lys-Tyr-Val-Lys	Amino acids and derivatives	°±»ùËá¼°ÆäÑÜÉúÎï	Amino acids and derivatives	°±»ùËá¼°ÆäÑÜÉúÎï	-	3	6.12E+04	8.25E+04	5.55E+04	7.95E+04	1.02E+05	8.17E+04	1.23E+05	8.93E+04	7.62E+04	1.11E+05	8.89E+04	8.31E+04	3.59E+04	5.29E+04	5.68E+04	3.27E+04	6.10E+04	7.85E+04	9.13E+04	1.26E+05	4.97E+04	7.44E+04	6.22E+04	6.50E+04	5.12E+04	1.28E+05	4.56E+04	7.21E+04	6.68E+04	1.11E+05	4.62E+04	3.02E+04	4.71E+04	1.53E+05	4.26E+04	7.38E+04
Wayp006636	2.75E+02	1.49E+02	2.74E+02	C17H26N2O	[M+H]+	N-Octanoyl nornicotine	N-ÐÁõ£»ùÈ¥¼×ÑÌ¼î	Alkaloids	ÉúÎï¼î	Pyridine alkaloids	ßÁà¤ÀàÉúÎï¼î	38854-10-3	2	1.78E+06	2.65E+06	2.39E+06	3.99E+06	1.26E+06	8.41E+05	1.50E+06	6.71E+05	2.34E+06	2.24E+06	1.31E+06	2.63E+06	2.45E+05	1.86E+05	2.34E+05	2.77E+05	2.32E+05	2.39E+05	6.07E+05	1.87E+05	2.40E+05	6.26E+05	3.17E+05	2.51E+05	8.40E+05	5.92E+05	3.32E+05	5.28E+05	4.57E+05	3.07E+05	8.74E+05	8.32E+05	8.84E+05	3.91E+05	1.05E+06	4.46E+05
pmf0348	1.87E+02	9.71E+01	1.88E+02	C10H20O3	[M-H]-	2,6-Dimethyl-7-octene-2,3,6-triol	2,6-¶þ¼×»ù-7-ÐÁÏ©-2,3,6-Èý´¼	Others	ÆäËüÀà	Alcohol compounds	´¼Àà»¯ºÏÎï	73815-21-1	3	1.34E+06	2.18E+06	1.83E+06	1.13E+06	1.83E+06	1.41E+06	1.32E+06	1.16E+06	1.16E+06	1.95E+06	1.24E+06	1.48E+06	2.51E+05	2.78E+05	4.55E+05	2.45E+05	3.12E+05	2.03E+05	2.58E+05	2.62E+05	1.58E+05	2.08E+05	1.46E+05	2.15E+05	2.18E+05	1.26E+05	1.35E+05	2.11E+05	1.20E+05	9.64E+04	9.69E+04	1.63E+05	2.60E+05	1.14E+05	1.42E+05	1.11E+05
mws2218	1.95E+02	8.31E+01	1.94E+02	C8H10N4O2	[M+H]+	Caffeine	¿§·È¼î	Alkaloids	ÉúÎï¼î	Alkaloids	ÉúÎï¼î	1958-8-2	3	1.11E+05	1.02E+05	4.33E+04	4.84E+06	6.62E+04	4.44E+04	1.91E+04	4.05E+05	3.03E+04	7.15E+04	6.08E+04	8.74E+04	4.76E+04	1.93E+04	2.19E+04	4.76E+04	5.60E+04	5.10E+04	5.59E+04	3.68E+04	4.18E+04	3.02E+04	3.68E+04	4.01E+04	4.08E+05	1.78E+04	3.28E+04	8.69E+04	3.56E+04	3.81E+04	5.46E+04	3.69E+04	4.31E+04	3.53E+04	3.72E+04	4.78E+04
MW0110229	5.06E+02	2.18E+02	5.07E+02	C27H29N3O7	[M-H]-	H-Tyr-tyr-tyr-OH	H-Tyr-tyr-tyr-OH	Amino acids and derivatives	°±»ùËá¼°ÆäÑÜÉúÎï	Amino acids and derivatives	°±»ùËá¼°ÆäÑÜÉúÎï	7390-78-5	3	1.49E+04	1.96E+04	1.18E+04	3.97E+03	7.88E+03	8.20E+03	8.83E+03	5.92E+03	8.60E+03	1.15E+04	5.66E+03	3.62E+03	8.40E+03	1.44E+04	1.39E+04	3.08E+03	6.29E+03	9.49E+03	7.29E+03	6.73E+03	5.14E+03	6.10E+03	3.77E+03	1.15E+04	8.96E+04	9.60E+04	5.71E+04	1.15E+05	7.40E+04	1.06E+05	9.82E+04	4.78E+04	1.46E+05	9.41E+04	1.22E+05	1.19E+05
mws1375	3.04E+02	1.85E+02	3.03E+02	C12H21N3O6	[M+H]+	Nicotianamine	ÑÌ°·	Alkaloids	ÉúÎï¼î	Alkaloids	ÉúÎï¼î	34441-14-0	3	1.98E+05	1.16E+05	1.05E+05	2.35E+05	4.69E+05	5.94E+05	4.23E+05	6.02E+05	4.33E+05	2.01E+05	1.79E+05	1.11E+05	4.15E+05	3.70E+05	3.31E+05	4.16E+05	1.47E+06	1.28E+06	6.61E+05	1.27E+06	1.05E+06	5.10E+05	3.05E+05	2.96E+05	8.42E+05	1.34E+06	3.57E+05	3.98E+05	1.10E+06	9.43E+05	3.77E+05	1.98E+05	5.52E+05	7.71E+05	9.00E+00	5.72E+05
mws5041	1.89E+02	8.61E+01	1.88E+02	C8H16N2O3	[M+H]+	L-Glycyl-L-isoleucine	L-¸Ê°±õ£-L-ÒìÁÁ°±Ëá	Amino acids and derivatives	°±»ùËá¼°ÆäÑÜÉúÎï	Amino acids and derivatives	°±»ùËá¼°ÆäÑÜÉúÎï	19461-38-2	3	5.83E+05	6.55E+05	6.56E+05	6.17E+05	6.10E+05	5.53E+05	6.54E+05	5.85E+05	6.79E+05	8.00E+05	6.43E+05	7.57E+05	3.98E+05	3.87E+05	3.72E+05	3.77E+05	3.50E+05	4.22E+05	4.12E+05	4.79E+05	4.79E+05	4.54E+05	4.85E+05	3.91E+05	5.31E+05	2.91E+05	6.07E+05	4.14E+05	4.82E+05	5.93E+05	5.01E+05	5.78E+05	7.30E+05	7.51E+05	4.13E+05	1.08E+06
mws2608	2.22E+02	8.41E+01	2.21E+02	C8H15NO6	[M+H]+	N-Acetyl-D-galactosamine	N-ÒÒõ£-D-°ëÈéÌÇ°·	Others	ÆäËüÀà	Saccharides	ÌÇÀà	1811-31-0	3	1.24E+06	1.08E+06	1.11E+06	1.12E+06	1.16E+06	1.83E+06	1.09E+06	1.34E+06	8.53E+05	8.59E+05	1.24E+06	1.19E+06	1.48E+06	9.70E+05	1.09E+06	1.07E+06	1.31E+06	1.01E+06	1.16E+06	1.68E+06	1.19E+06	1.06E+06	1.51E+06	1.09E+06	1.14E+06	9.62E+05	1.36E+06	1.25E+06	1.19E+06	1.19E+06	1.22E+06	1.37E+06	9.57E+05	1.09E+06	1.12E+06	1.13E+06
Lsjp211201	2.09E+02	1.37E+02	2.08E+02	C13H20O2	[M+H]+	3S-3-hydroxy-¦Â-damascon	3S-3-ôÇ»ù-¦Â-Í»ØÊÍª	Others	ÆäËüÀà	Others	ÆäËü	-	3	2.77E+05	2.16E+05	4.02E+05	2.55E+05	1.22E+05	8.69E+04	1.92E+05	1.45E+05	1.66E+05	1.66E+05	1.75E+05	1.44E+05	1.12E+05	7.19E+04	1.02E+05	1.23E+05	6.07E+04	1.15E+05	4.05E+04	1.60E+05	1.05E+05	1.26E+05	2.65E+05	1.36E+05	1.68E+06	1.20E+06	2.04E+06	1.47E+06	2.42E+06	1.98E+06	2.25E+06	3.14E+06	2.41E+06	2.07E+06	2.56E+06	2.93E+06
pme0516	1.79E+02	8.70E+01	1.80E+02	C6H12O6	[M-H]-	Inositol	¼¡´¼	Others	ÆäËüÀà	Saccharides	ÌÇÀà	87-89-8	3	2.82E+05	2.69E+05	2.75E+05	2.71E+05	2.33E+05	2.41E+05	3.54E+05	3.43E+05	2.57E+05	1.97E+05	2.64E+05	2.83E+05	4.46E+05	5.06E+05	4.77E+05	2.15E+05	2.64E+05	4.84E+05	3.80E+05	5.29E+05	3.99E+05	4.60E+05	4.23E+05	3.62E+05	5.89E+05	6.36E+05	7.18E+05	4.37E+05	2.43E+05	3.81E+05	2.27E+05	3.82E+05	2.39E+05	2.36E+05	2.03E+05	2.99E+05
MWS201478	2.53E+02	1.20E+02	2.52E+02	C12H16N2O4	[M+H]+	Phe-Ser	L-±½±û°±Ëá-L-Ë¿°±Ëá	Amino acids and derivatives	°±»ùËá¼°ÆäÑÜÉúÎï	Amino acids and derivatives	°±»ùËá¼°ÆäÑÜÉúÎï	16053-39-7	3	1.95E+05	2.41E+05	2.22E+05	2.17E+05	2.11E+05	1.99E+05	2.38E+05	2.53E+05	2.36E+05	2.89E+05	2.34E+05	2.87E+05	1.54E+05	1.22E+05	1.15E+05	1.29E+05	1.36E+05	1.32E+05	1.44E+05	1.46E+05	1.55E+05	2.01E+05	1.34E+05	1.38E+05	5.21E+04	3.79E+04	6.89E+04	7.02E+04	5.14E+04	4.46E+04	5.18E+04	7.51E+04	1.29E+05	8.13E+04	5.02E+04	9.35E+04
MW0148070	3.54E+02	1.62E+02	3.53E+02	C12H23N3O5S2	[M+H]+	Cys-Thr-Met	°ëë×°±Ëá-ËÕ°±Ëá-µ°°±Ëá	Amino acids and derivatives	°±»ùËá¼°ÆäÑÜÉúÎï	Amino acids and derivatives	°±»ùËá¼°ÆäÑÜÉúÎï	-	3	2.38E+07	2.23E+07	1.19E+07	1.20E+07	1.82E+07	1.83E+07	1.82E+07	1.55E+07	1.44E+07	1.72E+07	1.15E+07	1.15E+07	1.46E+07	2.19E+07	1.55E+07	1.23E+07	8.79E+06	1.15E+07	8.94E+06	1.11E+07	1.30E+07	1.51E+07	1.85E+07	1.13E+07	2.80E+07	1.75E+07	2.08E+07	3.36E+07	1.21E+07	2.06E+07	2.70E+07	1.03E+07	2.17E+07	2.65E+07	2.04E+07	2.38E+07
MW0158449	6.21E+02	5.61E+02	6.22E+02	C26H42N10O8	[M-H]-	Tyr-Glu-Arg-Arg	ÀÒ°±Ëá-¹È°±Ëá-¾«°±Ëá-¾«°±Ëá	Amino acids and derivatives	°±»ùËá¼°ÆäÑÜÉúÎï	Amino acids and derivatives	°±»ùËá¼°ÆäÑÜÉúÎï	-	3	7.06E+05	6.60E+05	1.03E+06	6.70E+05	1.03E+06	7.05E+05	1.07E+06	8.29E+05	8.75E+05	7.34E+05	6.78E+05	1.42E+06	4.71E+04	2.93E+04	3.34E+04	2.64E+04	4.74E+04	1.38E+04	5.40E+04	3.45E+04	3.69E+04	1.82E+04	3.71E+04	5.41E+04	1.61E+05	1.54E+05	1.36E+05	1.45E+05	2.27E+05	1.17E+05	1.39E+05	1.40E+05	1.26E+05	1.07E+05	1.11E+05	9.66E+04
MW0146298	6.73E+02	5.11E+02	6.72E+02	C30H36N6O12	[M+H]+	Asp-Tyr-Asp-Asn-Phe	Asp-Tyr-Asp-Asn-Phe	Amino acids and derivatives	°±»ùËá¼°ÆäÑÜÉúÎï	Amino acids and derivatives	°±»ùËá¼°ÆäÑÜÉúÎï	-	3	3.75E+05	2.82E+05	4.42E+05	1.66E+05	3.84E+05	4.76E+05	3.49E+05	3.51E+05	4.11E+05	9.71E+05	8.03E+05	6.04E+05	7.75E+05	1.48E+06	1.35E+06	9.69E+05	2.54E+05	3.84E+05	4.12E+05	5.53E+05	1.05E+05	1.18E+06	1.63E+06	1.17E+06	3.47E+06	2.92E+06	3.94E+06	3.81E+06	1.91E+06	1.85E+06	2.15E+06	2.09E+06	3.11E+06	7.14E+05	3.58E+06	3.12E+06
Qmdp112507	2.87E+02	1.71E+02	2.86E+02	C20H30O	[M+H]+	Abietatrien-3¦Â-ol	Abietatrien-3¦Â-ol	Terpenoids	ÝÆÀà	Ditepenoids	¶þÝÆ	-	1	3.03E+05	1.58E+05	6.51E+05	1.48E+05	3.58E+05	4.54E+05	5.57E+05	3.39E+05	3.61E+05	9.91E+05	6.60E+05	6.09E+05	9.42E+05	1.08E+06	1.04E+06	1.34E+06	2.91E+05	4.08E+05	7.56E+05	5.65E+05	4.94E+05	1.15E+06	1.53E+06	1.04E+06	5.19E+06	5.03E+06	4.01E+06	4.47E+06	3.42E+06	3.05E+06	3.36E+06	3.20E+06	4.07E+06	4.45E+06	4.56E+06	3.65E+06
pme0075	1.88E+02	1.28E+02	1.89E+02	C7H11NO5	[M-H]-	N-Acetyl-L-glutamic acid	N-ÒÒõ£-L-¹È°±Ëá	Amino acids and derivatives	°±»ùËá¼°ÆäÑÜÉúÎï	Amino acids and derivatives	°±»ùËá¼°ÆäÑÜÉúÎï	1188-37-0	2	2.94E+04	4.43E+04	3.88E+04	4.47E+04	7.37E+04	5.98E+04	7.35E+04	7.22E+04	4.81E+04	6.30E+04	5.05E+04	3.31E+04	8.53E+04	9.63E+04	9.53E+04	7.57E+04	1.33E+05	1.43E+05	1.47E+05	1.59E+05	7.85E+04	7.19E+04	5.75E+04	6.29E+04	5.89E+05	6.93E+05	7.23E+05	6.92E+05	8.57E+05	1.01E+06	9.56E+05	7.58E+05	1.54E+06	1.33E+06	7.97E+05	1.19E+06
Lmsp003655	5.21E+02	1.31E+02	5.20E+02	C26H32O11	[M+H]+	Dehydrodiconiferyl alcohol-gamma'-O-glucoside	ÍÑÇâË«ËÉ°Ø´¼-¦Ã'-O-ÆÏÌÑÌÇÜÕ	Lignans and Coumarins	Ä¾Ö¬ËØºÍÏã¶¹ËØ	Lignans	Ä¾Ö¬ËØ	-	3	1.57E+05	1.96E+05	2.30E+05	1.52E+05	2.04E+05	2.14E+05	2.02E+05	1.54E+05	2.33E+05	2.39E+05	2.34E+05	2.16E+05	1.61E+05	1.05E+05	1.63E+05	2.71E+05	1.40E+05	1.13E+05	1.15E+05	1.09E+05	1.66E+05	1.53E+05	1.93E+05	1.52E+05	2.21E+06	1.15E+06	3.65E+06	2.23E+06	1.71E+06	1.66E+06	1.55E+06	2.71E+06	1.77E+06	2.03E+06	2.13E+06	2.70E+06
Wafn011571	2.95E+02	1.95E+02	2.96E+02	C18H32O3	[M-H]-	alpha-Hydroxylinoleic acid*	¦Á-ôÇ»ùÑÇÓÍËá*	Lipids	Ö¬ÖÊ	Free fatty acids	ÓÎÀëÖ¬·¾Ëá	57818-44-7	1	6.46E+05	6.63E+05	5.26E+05	5.46E+05	5.93E+05	7.01E+05	5.04E+05	5.91E+05	5.09E+05	6.15E+05	6.55E+05	9.28E+05	2.37E+05	1.98E+05	2.52E+05	2.00E+05	1.46E+05	2.22E+05	1.93E+05	2.46E+05	1.41E+05	2.31E+05	1.79E+05	1.59E+05	2.02E+05	1.87E+05	9.13E+04	1.28E+05	1.38E+05	1.85E+05	1.06E+05	8.20E+04	1.61E+05	1.33E+05	1.30E+05	1.23E+05
Lmsn002288	5.03E+02	3.41E+02	5.04E+02	C21H28O14	[M-H]-	1-O-Caffeoyl-(6-O-glucosyl)-¦Â-D-glucose	1-O-¿§·Èõ£-6-O-ÆÏÌÑÌÇ»ù-¦Â-D-ÆÏÌÑÌÇ	Phenolic acids	·ÓËáÀà	Phenolic acids	·ÓËáÀà	-	1	1.49E+04	1.82E+04	1.45E+04	1.68E+04	2.54E+04	2.14E+04	1.85E+04	1.23E+04	1.57E+04	1.90E+04	2.08E+04	2.28E+04	1.04E+05	7.20E+04	8.72E+04	6.88E+04	5.99E+04	8.44E+04	1.25E+05	8.50E+04	9.16E+04	8.80E+04	1.23E+05	5.93E+04	6.78E+04	8.34E+04	3.98E+04	5.30E+04	2.48E+05	1.38E+05	1.40E+05	1.64E+05	9.97E+04	1.09E+05	8.12E+04	8.59E+04
MWS0559	1.61E+02	7.10E+01	1.62E+02	C6H10O5	[M-H]-	1,6-anhydro-¦Â-D-glucose	1,6-ÍÑË®-¦Â-D-ÆÏÌÑÌÇ	Others	ÆäËüÀà	Saccharides	ÌÇÀà	498-07-7	3	7.02E+04	1.15E+05	7.28E+04	9.01E+04	3.17E+04	3.94E+04	3.40E+04	1.94E+04	7.20E+04	4.91E+04	5.82E+04	5.57E+04	1.64E+05	2.39E+05	1.55E+05	1.01E+05	9.66E+04	1.32E+05	2.20E+05	1.22E+05	1.25E+05	1.04E+05	1.53E+05	1.04E+05	2.43E+05	1.49E+05	1.58E+05	9.35E+04	4.13E+04	3.60E+04	4.03E+04	6.15E+04	3.84E+04	4.31E+04	4.69E+04	6.49E+04
Zmjp000966	2.68E+02	1.36E+02	2.67E+02	C10H13N5O4	[M+H]+	Vidarabine	°¢ÌÇÏÙÜÕ	Nucleotides and derivatives	ºËÜÕËá¼°ÆäÑÜÉúÎï	Nucleotides and derivatives	ºËÜÕËá¼°ÆäÑÜÉúÎï	5536-17-4	1	1.75E+06	2.57E+06	8.59E+05	2.20E+06	1.74E+06	3.03E+06	2.18E+06	2.60E+06	2.40E+06	2.15E+06	2.47E+06	2.04E+06	2.09E+06	1.93E+06	1.76E+06	2.21E+06	4.04E+06	2.59E+06	3.32E+06	2.02E+06	3.26E+06	2.66E+06	3.07E+06	2.68E+06	6.11E+06	5.86E+06	6.62E+06	6.29E+06	1.22E+07	1.10E+07	9.08E+06	7.13E+06	7.97E+06	8.02E+06	6.99E+06	8.50E+06
Lmbn001981	1.37E+02	9.30E+01	1.38E+02	C7H6O3	[M-H]-	2,5-Dihydroxybenzaldehyde	2,5-¶þôÇ»ù±½¼×È©	Phenolic acids	·ÓËáÀà	Phenolic acids	·ÓËáÀà	1194-98-5	1	7.74E+05	8.35E+05	1.21E+06	9.17E+05	9.03E+05	7.78E+05	8.07E+05	7.74E+05	6.91E+05	8.57E+05	5.55E+05	7.77E+05	7.30E+05	8.21E+05	9.07E+05	6.73E+05	7.29E+05	8.26E+05	7.91E+05	7.86E+05	6.08E+05	5.24E+05	5.50E+05	6.85E+05	8.79E+05	1.43E+06	5.13E+05	1.03E+06	8.96E+05	6.62E+05	7.10E+05	3.66E+05	1.04E+06	8.60E+05	7.06E+05	7.04E+05
MW0155400	3.79E+02	2.73E+02	3.78E+02	C18H26N4O5	[M+H]+	Phe-Val-Asn	±½±û°±õ£-çÓ°±õ£-Ìì¶¬õ£°·	Amino acids and derivatives	°±»ùËá¼°ÆäÑÜÉúÎï	Amino acids and derivatives	°±»ùËá¼°ÆäÑÜÉúÎï	-	3	9.00E+00	2.41E+03	1.46E+04	3.83E+03	1.07E+04	1.56E+04	1.88E+04	3.22E+03	1.17E+04	3.45E+03	3.61E+03	6.03E+03	1.20E+04	2.60E+04	2.69E+04	9.00E+00	2.59E+04	1.72E+04	2.81E+04	2.47E+04	2.15E+04	1.32E+04	3.88E+04	1.06E+04	5.96E+05	2.15E+06	5.40E+05	1.44E+06	4.13E+06	3.55E+06	1.23E+06	6.63E+05	1.82E+06	1.88E+06	9.86E+05	1.42E+06
Lmjp003655	4.63E+02	3.01E+02	4.62E+02	C22H22O11	[M+H]+	6-C-MethylKaempferol-3-glucoside	6-¼×»ùÉ½èÍ·Ó-3-O-ÆÏÌÑÌÇÜÕ	Flavonoids	»ÆÍª	Flavones	»ÆÍª	-	1	2.62E+04	9.58E+03	7.48E+04	8.52E+03	3.32E+04	2.19E+04	3.96E+04	2.07E+04	4.42E+04	6.04E+04	3.67E+04	2.75E+04	4.77E+04	1.05E+05	1.43E+05	8.62E+04	4.67E+05	6.13E+05	4.71E+05	5.17E+05	6.43E+04	6.98E+04	9.07E+04	4.69E+04	2.17E+06	2.10E+06	2.02E+06	2.11E+06	1.22E+06	9.03E+05	1.18E+06	8.43E+05	1.92E+06	1.62E+06	1.94E+06	1.58E+06
pmb2826	1.47E+02	8.70E+01	1.48E+02	C5H8O5	[M-H]-	L-Citramalic acid	2-¼×»ùÆ»¹ûËá	Organic acids	ÓÐ»úËá	Organic acids	ÓÐ»úËá	6236-9-5	1	4.98E+05	4.09E+05	4.07E+05	4.89E+05	4.39E+05	4.50E+05	4.87E+05	4.04E+05	5.50E+05	5.54E+05	5.96E+05	4.88E+05	1.01E+06	6.73E+05	7.05E+05	7.34E+05	6.65E+05	5.89E+05	5.20E+05	7.22E+05	6.85E+05	9.34E+05	9.78E+05	8.91E+05	6.66E+06	6.74E+06	7.24E+06	7.23E+06	4.54E+06	5.52E+06	5.60E+06	5.54E+06	7.12E+06	6.63E+06	5.25E+06	8.30E+06
Walp005894	4.17E+02	3.67E+02	4.16E+02	C21H20O9	[M+H]+	Clemiscosin C	Clemiscosin C	Lignans and Coumarins	Ä¾Ö¬ËØºÍÏã¶¹ËØ	Coumarins	Ïã¶¹ËØ	-	1	2.28E+05	1.71E+05	3.31E+05	2.11E+05	9.13E+04	7.48E+04	1.02E+05	8.64E+04	1.47E+05	1.57E+05	1.38E+05	2.01E+05	8.05E+04	6.57E+04	5.02E+04	7.72E+04	9.44E+05	1.21E+05	2.44E+05	2.85E+05	9.27E+04	2.45E+05	7.62E+04	1.18E+05	8.91E+03	5.63E+03	6.71E+03	4.51E+03	2.74E+03	9.05E+02	5.40E+03	6.50E+03	3.04E+03	4.72E+03	2.44E+03	5.32E+03
Qmyp101437	2.11E+02	1.35E+02	2.10E+02	C13H22O2	[M+H]+	Blumenol C	²¼Â¬ÃÅ´¼ C	Terpenoids	ÝÆÀà	Terpene	ÝÆÀà	36151-02-7	3	1.19E+06	9.25E+05	1.37E+06	1.05E+06	4.28E+05	3.54E+05	5.74E+05	2.98E+05	2.73E+05	3.65E+05	3.58E+05	3.26E+05	1.77E+05	1.49E+05	1.70E+05	2.12E+05	1.19E+05	1.18E+05	1.44E+05	1.27E+05	1.51E+05	1.78E+05	1.97E+05	1.52E+05	9.08E+05	6.59E+05	1.13E+06	8.98E+05	1.18E+06	9.90E+05	1.14E+06	1.33E+06	1.07E+06	9.98E+05	9.75E+05	1.37E+06
mws1034	2.87E+02	1.53E+02	2.86E+02	C16H14O5	[M+H]+	Isosakuranetin (5,7-Dihydroxy-4'-methoxyflavanone)	ÒìÓ£»¨ËØ	Flavonoids	»ÆÍª	Flavanones	¶þÇâ»ÆÍª	480-43-3	3	8.41E+03	1.04E+03	4.02E+04	4.16E+03	9.79E+03	1.13E+04	1.29E+04	8.92E+03	1.21E+04	2.48E+04	2.00E+04	5.62E+03	5.52E+04	6.31E+04	5.47E+04	5.42E+04	8.77E+03	3.58E+04	2.80E+04	1.61E+04	3.19E+04	5.05E+04	5.47E+04	4.50E+04	1.76E+05	1.73E+05	1.37E+05	1.69E+05	1.60E+05	1.40E+05	1.54E+05	1.46E+05	1.55E+05	1.56E+05	1.71E+05	1.74E+05
mws0628	1.21E+02	9.20E+01	1.22E+02	C7H6O2	[M-H]-	4-Hydroxybenzaldehyde	4-ôÇ»ù±½¼×È©	Phenolic acids	·ÓËáÀà	Phenolic acids	·ÓËáÀà	123-08-0	1	5.32E+06	4.97E+06	6.47E+06	6.55E+06	4.60E+06	3.62E+06	4.67E+06	4.61E+06	5.01E+06	4.82E+06	4.06E+06	6.47E+06	2.30E+06	1.99E+06	2.38E+06	1.48E+06	2.04E+06	1.64E+06	1.48E+06	2.18E+06	1.32E+06	1.89E+06	1.48E+06	2.17E+06	1.54E+06	2.62E+06	6.33E+05	1.13E+06	1.21E+06	1.24E+06	7.68E+05	4.42E+05	1.41E+06	9.92E+05	9.96E+05	7.49E+05
mws1015	3.39E+02	1.77E+02	3.40E+02	C15H16O9	[M-H]-	Esculin (6,7-Dihydroxycoumarin-6-O-glucoside)	ÇØÆ¤¼×ËØ; 6,7-¶þôÇ»ùÏã¶¹ËØ-6-O-ÆÏÌÑÌÇÜÕ	Lignans and Coumarins	Ä¾Ö¬ËØºÍÏã¶¹ËØ	Coumarins	Ïã¶¹ËØ	531-75-9	3	2.22E+06	1.54E+06	3.04E+06	2.03E+06	7.66E+06	7.52E+06	7.08E+06	7.39E+06	3.46E+06	3.28E+06	3.15E+06	3.76E+06	9.12E+06	6.43E+06	8.25E+06	1.25E+07	3.25E+07	1.85E+07	3.23E+07	1.77E+07	9.62E+06	9.86E+06	1.09E+07	7.30E+06	2.68E+07	2.17E+07	1.89E+07	2.10E+07	3.31E+07	2.64E+07	3.15E+07	3.46E+07	2.48E+07	2.15E+07	2.94E+07	2.89E+07
Cmyn001328	3.39E+02	1.77E+02	3.40E+02	C15H16O9	[M-H]-	Daphnin	ÈðÏãÜÕ	Lignans and Coumarins	Ä¾Ö¬ËØºÍÏã¶¹ËØ	Coumarins	Ïã¶¹ËØ	486-55-5	1	2.22E+06	1.54E+06	3.04E+06	2.03E+06	7.66E+06	7.52E+06	7.08E+06	7.39E+06	3.46E+06	3.28E+06	3.15E+06	3.76E+06	9.12E+06	6.43E+06	8.25E+06	1.25E+07	3.25E+07	1.85E+07	3.23E+07	1.77E+07	9.62E+06	9.86E+06	1.09E+07	7.30E+06	2.68E+07	2.17E+07	1.89E+07	2.10E+07	3.31E+07	2.64E+07	3.15E+07	3.46E+07	2.48E+07	2.15E+07	2.94E+07	2.89E+07
ML10198935	1.91E+02	1.60E+02	1.90E+02	C11H14N2O	[M+H]+	N-Methylserotonin	N-¼×»ù-5-ôÇ»ùÉ«°·	Alkaloids	ÉúÎï¼î	Plumerane	ßÅßáÀàÉúÎï¼î	1134-01-6	3	9.78E+04	5.91E+04	7.32E+04	9.53E+04	1.76E+04	7.71E+04	3.84E+04	6.59E+04	8.30E+04	7.87E+04	4.10E+04	1.06E+05	4.65E+04	5.27E+04	4.09E+04	3.43E+04	2.56E+04	2.68E+04	2.03E+04	5.14E+04	5.42E+04	5.98E+04	4.03E+04	3.29E+04	1.71E+05	1.92E+05	1.17E+05	1.74E+05	6.76E+04	1.15E+05	3.28E+04	3.73E+04	1.33E+05	1.48E+05	1.28E+05	1.27E+05
pmb0168	7.00E+02	1.84E+02	6.99E+02	C38H70NO8P	[M+H]+	PC(16:1/14:1)	Á×Ö¬õ£µ¨¼î(16:1/14:1)	Lipids	Ö¬ÖÊ	PC	Á×Ö¬õ£µ¨¼î	-	3	1.23E+05	2.01E+05	1.08E+05	2.04E+05	2.28E+05	1.82E+05	1.86E+05	2.55E+05	1.26E+05	1.81E+05	1.66E+05	2.04E+05	1.56E+05	1.67E+05	1.84E+05	1.32E+05	1.47E+05	1.87E+05	2.07E+05	2.21E+05	1.53E+05	1.86E+05	1.64E+05	1.71E+05	6.24E+04	6.71E+04	6.36E+04	5.93E+04	1.56E+05	1.82E+05	1.46E+05	1.39E+05	1.28E+05	1.67E+05	1.11E+05	1.38E+05
MW0152909	5.45E+02	5.01E+02	5.44E+02	C22H36N6O10	[M+H]+	Lys-Asp-Pro-Ala-Asp	Lys-Asp-Pro-Ala-Asp	Amino acids and derivatives	°±»ùËá¼°ÆäÑÜÉúÎï	Amino acids and derivatives	°±»ùËá¼°ÆäÑÜÉúÎï	-	3	1.45E+04	1.91E+03	3.28E+03	2.24E+03	2.70E+03	8.95E+03	1.66E+04	4.05E+03	8.43E+03	9.30E+03	3.41E+03	3.56E+03	4.97E+05	4.92E+05	1.86E+05	6.61E+05	4.14E+04	5.93E+04	1.40E+05	1.94E+05	1.19E+05	1.19E+05	1.93E+05	1.49E+05	1.03E+06	1.19E+06	9.57E+05	1.23E+06	8.03E+05	7.48E+05	8.63E+05	7.25E+05	1.12E+06	1.11E+06	8.84E+05	1.10E+06
pme0220	2.25E+02	1.51E+02	2.24E+02	C13H20O3	[M+H]+	Methyl jasmonate	ÜÔÀòËá¼×õ¥	Organic acids	ÓÐ»úËá	Organic acids	ÓÐ»úËá	1211-29-6	3	3.67E+04	4.17E+04	3.44E+04	3.98E+04	4.15E+04	3.54E+04	3.52E+04	4.56E+04	4.17E+04	4.37E+04	3.71E+04	4.07E+04	4.09E+04	3.56E+04	3.39E+04	3.13E+04	3.39E+04	3.99E+04	4.18E+04	3.38E+04	4.38E+04	3.42E+04	3.60E+04	3.19E+04	2.70E+04	3.01E+04	3.27E+04	3.00E+04	3.53E+04	2.77E+04	2.81E+04	2.95E+04	2.94E+04	3.42E+04	3.41E+04	4.13E+04
NK10251888	2.03E+02	7.01E+01	2.02E+02	C8H18N4O2	[M+H]+	NG,NG-Dimethyl-L-arginine	NG,NG-¶þ¼×»ù-L-¾«°±Ëá	Amino acids and derivatives	°±»ùËá¼°ÆäÑÜÉúÎï	Amino acids and derivatives	°±»ùËá¼°ÆäÑÜÉúÎï	30315-93-6	1	1.23E+06	1.29E+06	9.31E+05	7.93E+05	9.45E+05	8.90E+05	9.88E+05	8.46E+05	9.11E+05	1.24E+06	7.41E+05	9.60E+05	3.16E+05	3.69E+05	3.31E+05	2.82E+05	3.31E+05	3.12E+05	3.97E+05	3.17E+05	2.77E+05	3.31E+05	2.92E+05	3.23E+05	8.39E+05	6.51E+05	8.45E+05	9.85E+05	7.92E+05	6.62E+05	1.05E+06	8.07E+05	1.02E+06	7.93E+05	1.07E+06	1.25E+06
mws1379	1.49E+02	8.01E+01	1.48E+02	C9H12N2	[M+H]+	Nornicotine	È¥¼×»ùÑÌ¼î	Alkaloids	ÉúÎï¼î	Pyridine alkaloids	ßÁà¤ÀàÉúÎï¼î	494-97-3	1	5.90E+07	5.39E+07	6.88E+07	7.35E+07	8.22E+07	8.30E+07	8.60E+07	7.41E+07	6.12E+07	6.24E+07	5.80E+07	6.11E+07	2.00E+07	1.54E+07	2.07E+07	2.77E+07	1.64E+07	1.65E+07	2.24E+07	1.53E+07	2.61E+07	1.91E+07	2.55E+07	1.95E+07	2.00E+07	1.29E+07	2.15E+07	2.08E+07	1.83E+07	1.62E+07	2.32E+07	3.34E+07	2.25E+07	3.22E+07	2.68E+07	2.47E+07
HJN013	3.28E+02	1.61E+02	3.29E+02	C18H19NO5	[M-H]-	N-Feruloyloctopamine	N-°¢Îºõ£ÕÂÓã°·	Alkaloids	ÉúÎï¼î	Phenolamine	·Ó°·	66648-44-0	3	6.84E+06	5.51E+06	8.82E+06	6.70E+06	3.78E+06	5.39E+06	7.41E+06	5.05E+06	7.44E+06	5.98E+06	5.23E+06	8.98E+06	1.97E+05	1.08E+05	9.64E+04	2.46E+05	6.24E+06	9.13E+05	3.12E+06	1.71E+06	6.42E+05	9.42E+05	3.73E+05	6.69E+05	1.33E+04	1.12E+04	1.17E+04	2.37E+04	2.78E+04	2.42E+04	1.78E+04	2.13E+04	1.36E+04	1.35E+04	1.45E+04	1.48E+04
Waln011524	5.54E+02	2.55E+02	5.55E+02	C26H54NO9P	[M-H]-	1-(2,3-dihydroxypropoxy)-3-(((2-(dimethylamino)ethoxy)(hydroxy)phosphoryl)oxy)propan-2-yl palmitate	1-(2,3-¶þôÇ»ù±ûÑõ»ù)-3-(((2-(¶þ¼×»ù°±»ù)ÒÒÑõ»ù)(ôÇ»ù)Á×õ£»ù)Ñõ»ù)±û-2-»ù ×ØéµËáõ¥	Lipids	Ö¬ÖÊ	LPE	ÈÜÑªÁ×Ö¬õ£ÒÒ´¼°·	-	1	5.93E+06	1.21E+07	5.68E+06	7.19E+06	1.03E+07	7.80E+06	8.61E+06	1.02E+07	9.21E+06	1.02E+07	9.74E+06	1.13E+07	3.53E+06	4.43E+06	3.84E+06	3.16E+06	3.92E+06	3.78E+06	4.78E+06	6.01E+06	5.80E+06	5.91E+06	4.95E+06	4.48E+06	9.22E+05	1.48E+06	1.61E+06	1.67E+06	2.38E+06	2.84E+06	2.19E+06	2.65E+06	1.92E+06	3.37E+06	1.92E+06	2.39E+06
Zmhn002227	3.85E+02	2.23E+02	3.86E+02	C17H22O10	[M-H]-	4-O-Glucosyl-sinapate	4-O-ÆÏÌÑÌÇ»ù½æ×ÓËá	Phenolic acids	·ÓËáÀà	Phenolic acids	·ÓËáÀà	-	1	1.17E+06	2.89E+06	2.04E+06	1.90E+06	7.27E+05	2.31E+06	1.92E+06	1.74E+06	1.74E+06	2.83E+06	2.70E+06	2.64E+06	5.15E+05	6.13E+05	5.78E+05	5.35E+05	8.34E+05	6.20E+05	7.98E+05	1.36E+06	4.76E+05	6.22E+05	4.36E+05	5.12E+05	6.46E+05	1.89E+06	3.46E+05	4.79E+05	2.11E+06	2.34E+06	4.21E+05	3.17E+05	1.20E+06	7.25E+05	5.58E+05	5.35E+05
MW0155131	5.21E+02	5.90E+01	5.22E+02	C24H34N4O9	[M-H]-	Phe-Asp-Ile-Glu	Phe-Asp-Ile-Glu	Amino acids and derivatives	°±»ùËá¼°ÆäÑÜÉúÎï	Amino acids and derivatives	°±»ùËá¼°ÆäÑÜÉúÎï	-	3	5.02E+03	5.74E+03	3.57E+03	4.48E+03	5.22E+03	1.59E+03	1.56E+04	5.64E+03	5.08E+03	3.08E+03	8.51E+03	6.81E+03	8.89E+04	1.04E+05	1.09E+05	8.06E+04	6.85E+04	5.32E+04	1.08E+05	1.20E+05	7.87E+04	1.17E+05	1.14E+05	1.17E+05	2.36E+05	1.93E+05	2.10E+05	2.20E+05	8.03E+04	1.54E+05	1.43E+05	1.56E+05	2.32E+05	1.70E+05	2.24E+05	2.20E+05
MW0150178	4.81E+02	4.63E+02	4.80E+02	C25H28N4O6	[M+H]+	Glu-Trp-Phe	¹È°±Ëá-É«°±Ëá-±½±û°±Ëá	Amino acids and derivatives	°±»ùËá¼°ÆäÑÜÉúÎï	Amino acids and derivatives	°±»ùËá¼°ÆäÑÜÉúÎï	-	3	6.06E+03	6.54E+03	8.30E+03	6.66E+03	1.30E+04	1.36E+04	1.39E+04	4.70E+03	1.19E+04	1.44E+04	5.38E+03	9.40E+03	2.62E+04	1.08E+04	2.81E+04	3.27E+04	2.59E+04	1.58E+04	2.40E+04	1.65E+04	2.52E+04	2.78E+04	2.31E+04	2.30E+04	2.53E+05	2.18E+05	2.83E+05	3.00E+05	2.85E+05	2.76E+05	2.88E+05	4.16E+05	2.69E+05	2.76E+05	3.52E+05	4.00E+05
pmf0297	2.97E+02	1.83E+02	2.98E+02	C20H42O	[M-H]-	1-Eicosanol	Õý¶þÊ®´¼	Lipids	Ö¬ÖÊ	Free fatty acids	ÓÎÀëÖ¬·¾Ëá	629-96-9	3	2.48E+04	3.02E+04	2.44E+04	3.72E+04	4.41E+04	3.98E+04	2.49E+04	3.47E+04	3.31E+04	3.25E+04	3.32E+04	6.21E+04	3.86E+04	4.09E+04	5.18E+04	2.65E+04	2.56E+04	3.02E+04	2.73E+04	3.32E+04	3.49E+04	3.32E+04	4.55E+04	3.07E+04	2.94E+05	3.11E+05	3.02E+05	2.95E+05	2.05E+05	2.46E+05	1.69E+05	1.80E+05	2.65E+05	2.14E+05	2.46E+05	2.31E+05
Zmpn000638	1.30E+02	8.80E+01	1.31E+02	C4H9N3O2	[M-H]-	3-Guanidinopropionic acid	3-ëÒ»ù±ûËá	Organic acids	ÓÐ»úËá	Organic acids	ÓÐ»úËá	353-09-3	2	1.17E+05	1.27E+05	8.20E+04	1.75E+05	5.19E+05	3.69E+05	3.13E+05	3.06E+05	1.28E+05	1.78E+05	1.03E+05	1.17E+05	3.70E+04	3.70E+04	4.12E+04	4.18E+04	7.63E+04	6.18E+04	7.51E+04	7.15E+04	3.86E+04	4.94E+04	4.30E+04	4.67E+04	6.33E+04	8.68E+04	6.27E+04	9.27E+04	1.37E+05	1.98E+05	1.63E+05	1.99E+05	7.63E+04	7.51E+04	2.85E+04	1.58E+05
pmp000966	1.44E+02	8.41E+01	1.43E+02	C7H13NO2	[M+H]+	Stachydrine	Ë®ËÕ¼î	Alkaloids	ÉúÎï¼î	Pyrrole alkaloids	ßÁ¿©ÀàÉúÎï¼î	471-87-4	3	1.59E+07	6.37E+06	1.97E+07	4.51E+06	1.36E+07	1.85E+07	2.03E+07	2.97E+06	2.58E+07	2.39E+07	2.12E+07	7.03E+06	6.00E+06	5.89E+06	4.74E+06	5.83E+06	3.25E+06	4.60E+06	3.12E+06	1.57E+06	5.80E+06	8.88E+06	8.63E+06	1.26E+07	1.76E+06	1.25E+06	1.92E+06	1.63E+06	1.10E+06	1.18E+06	1.00E+06	1.57E+06	1.86E+06	2.17E+06	1.64E+06	3.22E+06
pmn001710	5.21E+02	3.59E+02	5.22E+02	C24H26O13	[M-H]-	Rosmarinic acid-3'-O-glucoside	ÃÔµüÏãËá-3'-O-ÆÏÌÑÌÇÜÕ	Phenolic acids	·ÓËáÀà	Phenolic acids	·ÓËáÀà	910028-78-3	3	2.60E+04	2.37E+04	3.89E+04	1.87E+04	5.88E+04	3.83E+04	4.00E+04	2.84E+04	3.06E+04	2.89E+04	3.51E+04	2.83E+04	2.77E+05	2.23E+05	3.60E+05	3.14E+05	2.94E+05	3.90E+05	3.42E+05	2.80E+05	2.75E+05	2.90E+05	2.95E+05	3.56E+05	2.79E+05	2.63E+05	2.14E+05	2.07E+05	2.39E+05	2.79E+05	2.02E+05	2.12E+05	2.19E+05	2.34E+05	2.68E+05	2.58E+05
Hagn007569	4.01E+02	5.90E+01	4.02E+02	C21H22O8	[M-H]-	5,6,7,3',4',5'-hexanmethoxyflavone	5,6,7,3',4',5'-¼º¼×Ñõ»ù»ÆÍª	Flavonoids	»ÆÍª	Flavones	»ÆÍª	-	2	1.28E+05	2.36E+04	2.95E+05	2.38E+04	1.43E+05	1.72E+05	9.04E+04	6.28E+04	1.13E+05	3.52E+05	2.80E+05	2.17E+05	7.61E+05	1.00E+06	1.29E+06	1.21E+06	1.67E+05	1.78E+05	3.07E+05	2.06E+05	2.21E+05	5.68E+05	7.03E+05	4.06E+05	2.35E+06	1.34E+06	1.58E+06	1.68E+06	1.81E+06	1.24E+06	1.43E+06	1.58E+06	1.87E+06	1.58E+06	1.33E+06	2.13E+06
mws5035	2.79E+02	1.20E+02	2.78E+02	C15H22N2O3	[M+H]+	L-Leucyl-L-phenylalanine	L-ÁÁ°±õ£-L-±½±û°±Ëá	Amino acids and derivatives	°±»ùËá¼°ÆäÑÜÉúÎï	Amino acids and derivatives	°±»ùËá¼°ÆäÑÜÉúÎï	56217-82-4	3	6.27E+05	7.10E+05	8.47E+05	7.19E+05	7.16E+05	6.20E+05	6.99E+05	6.79E+05	6.34E+05	9.92E+05	6.71E+05	7.90E+05	4.01E+05	2.39E+05	3.01E+05	3.48E+05	4.08E+05	3.56E+05	3.60E+05	4.82E+05	6.08E+05	6.64E+05	3.88E+05	4.24E+05	1.81E+05	1.18E+05	1.52E+05	1.65E+05	1.87E+05	2.01E+05	1.54E+05	2.42E+05	2.68E+05	2.39E+05	1.21E+05	2.44E+05
MW0146202	5.47E+02	2.51E+02	4.88E+02	C21H40N6O7	[M+CH3COO]-	Asp-Lys-Val-Lys	Asp-Lys-Val-Lys	Amino acids and derivatives	°±»ùËá¼°ÆäÑÜÉúÎï	Amino acids and derivatives	°±»ùËá¼°ÆäÑÜÉúÎï	-	3	7.03E+04	5.09E+04	4.04E+04	3.60E+04	1.53E+05	5.49E+04	9.90E+04	5.22E+04	5.67E+04	6.60E+04	1.37E+05	6.66E+04	1.60E+04	2.00E+04	2.03E+04	2.11E+04	1.68E+04	1.75E+04	3.88E+04	2.73E+04	2.86E+04	1.53E+04	3.85E+04	1.63E+04	1.12E+05	2.39E+05	1.76E+05	1.77E+05	2.05E+05	6.03E+05	1.78E+05	1.73E+05	3.10E+05	2.69E+05	2.09E+05	2.78E+05
Jmwn002620	3.41E+02	1.61E+02	3.42E+02	C15H18O9	[M-H]-	Vanillic Acid-4-O-Glucuronide	Ïã²ÝËá-4-O-ÆÏÌÑÌÇÈ©ËáÜÕ	Phenolic acids	·ÓËáÀà	Phenolic acids	·ÓËáÀà	-	3	8.16E+04	5.99E+04	6.03E+04	7.17E+04	6.03E+04	7.84E+04	4.20E+04	5.42E+04	2.69E+04	6.18E+04	6.02E+04	3.35E+04	3.49E+05	6.77E+05	4.49E+05	5.97E+05	5.78E+05	6.56E+05	6.33E+05	4.44E+05	6.60E+05	4.84E+05	3.93E+05	4.90E+05	9.83E+04	1.00E+05	2.19E+05	1.33E+05	9.32E+04	1.48E+05	2.12E+05	1.11E+05	1.82E+05	1.78E+05	2.11E+05	2.67E+05
pmd0130	4.68E+02	1.84E+02	4.67E+02	C22H46NO7P	[M+H]+	LysoPC 14:0	ÈÜÑªÁ×Ö¬õ£µ¨¼î 14:0	Lipids	Ö¬ÖÊ	LPC	ÈÜÑªÁ×Ö¬õ£µ¨¼î	20559-16-4	1	2.95E+05	6.82E+05	2.60E+05	3.73E+05	5.10E+05	4.84E+05	4.40E+05	4.35E+05	4.53E+05	6.74E+05	5.46E+05	6.27E+05	3.04E+05	3.69E+05	3.86E+05	2.25E+05	2.80E+05	3.97E+05	3.93E+05	5.26E+05	3.79E+05	3.57E+05	3.13E+05	2.76E+05	7.40E+04	6.80E+04	6.97E+04	8.06E+04	1.13E+05	1.45E+05	9.91E+04	1.33E+05	6.39E+05	1.60E+05	8.63E+04	8.44E+04
pmp001127	3.01E+02	2.86E+02	3.00E+02	C16H12O6	[M+H]+	Chrysoeriol; 5,7,4'-Trihydroxy-3'-Methoxyflavone	½ðÊ¥²Ý»ÆËØ	Flavonoids	»ÆÍª	Flavones	»ÆÍª	491-71-4	3	1.55E+05	1.01E+05	4.14E+05	1.10E+05	1.32E+05	1.63E+05	2.65E+05	1.61E+05	2.64E+05	4.41E+05	4.34E+05	3.79E+05	7.53E+05	1.44E+06	1.67E+06	9.82E+05	1.58E+05	2.39E+05	5.11E+05	4.58E+05	5.41E+05	8.76E+05	1.51E+06	9.75E+05	1.28E+07	1.22E+07	1.22E+07	1.24E+07	5.35E+06	5.26E+06	5.02E+06	4.72E+06	8.16E+06	9.47E+06	8.17E+06	7.81E+06
MW0153739	3.41E+02	1.79E+02	3.42E+02	C14H18N2O6S	[M-H]-	Met-Abu-OH	Met-Abu-OH	Amino acids and derivatives	°±»ùËá¼°ÆäÑÜÉúÎï	Amino acids and derivatives	°±»ùËá¼°ÆäÑÜÉúÎï	-	3	7.89E+05	6.86E+05	1.48E+06	3.17E+05	1.08E+06	6.20E+05	8.07E+05	4.82E+05	8.11E+05	1.03E+06	6.11E+05	5.15E+05	2.16E+06	1.60E+06	2.38E+06	2.53E+06	1.77E+06	1.31E+06	1.62E+06	1.74E+06	2.48E+06	2.31E+06	2.65E+06	1.65E+06	5.24E+06	3.11E+06	2.49E+06	3.67E+06	5.29E+06	3.81E+06	5.12E+06	3.34E+06	4.08E+06	4.75E+06	5.89E+06	4.37E+06
Zmcn004206	7.71E+02	6.09E+02	7.72E+02	C36H36O19	[M-H]-	kaempferol-3-caffeoyldiglucoside	É½èÍ·Ó-3-¿§·Èõ£Ë«ÆÏÌÑÌÇÜÕ	Flavonoids	»ÆÍª	Flavonols	»ÆÍª´¼	-	2	1.29E+04	9.17E+03	3.05E+04	8.46E+03	7.82E+04	1.64E+04	1.83E+04	4.33E+03	3.58E+04	1.95E+04	1.59E+04	5.51E+03	1.16E+04	8.45E+03	7.69E+03	1.70E+04	6.34E+03	8.74E+03	1.64E+04	3.22E+03	1.21E+04	1.36E+04	1.78E+04	2.99E+03	5.07E+05	4.64E+05	4.84E+05	5.26E+05	2.11E+05	1.74E+05	3.51E+05	3.25E+05	5.45E+05	4.73E+05	5.01E+05	4.98E+05
Lmrj002087	2.47E+02	8.61E+01	2.46E+02	C10H18N2O5	[M+H]+	L-Isoleucyl-L-Aspartate	L-ÒìÁÁ°±õ£-L-Ìì¶¬°±Ëá	Amino acids and derivatives	°±»ùËá¼°ÆäÑÜÉúÎï	Amino acids and derivatives	°±»ùËá¼°ÆäÑÜÉúÎï	-	3	4.31E+05	5.69E+05	6.04E+05	4.52E+05	4.97E+05	2.70E+05	3.07E+05	2.94E+05	5.11E+05	6.54E+05	4.20E+05	5.11E+05	3.75E+05	3.49E+05	3.37E+05	3.53E+05	2.55E+05	3.09E+05	1.86E+05	2.37E+05	3.15E+05	3.67E+05	3.12E+05	2.94E+05	2.15E+05	1.90E+05	2.79E+05	2.02E+05	2.70E+05	2.85E+05	2.26E+05	2.38E+05	3.28E+05	3.18E+05	2.39E+05	4.06E+05
Zbzp007397	1.81E+02	1.35E+02	1.80E+02	C11H16O2	[M+H]+	5,6,7,7a-tetrahydro-4,4,7a-trimethyl-2(4H)-benzofuranone	5,6,7,7a-ËÄÇâ-4,4,7a-Èý¼×»ù-2(4H)-±½²¢ß»à«Íª	Others	ÆäËüÀà	Others	ÆäËü	15356-74-8	3	1.41E+05	2.62E+05	1.24E+05	1.77E+05	1.75E+05	1.65E+05	2.06E+05	1.95E+05	2.44E+05	2.03E+05	2.32E+05	2.64E+05	1.45E+05	9.56E+04	1.38E+05	1.16E+05	1.11E+05	8.92E+04	9.29E+04	1.11E+05	1.08E+05	9.66E+04	1.23E+05	1.07E+05	4.51E+05	5.25E+05	4.66E+05	4.66E+05	6.25E+05	6.97E+05	4.67E+05	5.11E+05	5.60E+05	5.59E+05	3.64E+05	5.05E+05
MW0109096	3.87E+02	2.67E+02	2.80E+02	C13H16N2O5	[M-H]-	Phe-Asp	±½±û°±Ëá-Ìì¶¬°±Ëá	Amino acids and derivatives	°±»ùËá¼°ÆäÑÜÉúÎï	Amino acids and derivatives	°±»ùËá¼°ÆäÑÜÉúÎï	22828-05-3	3	1.91E+06	1.78E+06	1.83E+06	1.19E+06	2.84E+06	2.30E+06	2.92E+06	2.13E+06	2.00E+06	2.36E+06	1.85E+06	2.37E+06	1.06E+05	1.07E+05	1.35E+05	1.15E+05	1.59E+05	1.59E+05	1.92E+05	1.46E+05	1.52E+05	1.88E+05	1.66E+05	1.73E+05	8.32E+05	1.01E+06	5.37E+05	8.90E+05	2.00E+06	2.08E+06	1.70E+06	8.07E+05	1.30E+06	9.73E+05	1.15E+06	1.23E+06
pme2960	2.73E+02	1.53E+02	2.72E+02	C15H12O5	[M+H]+	Naringenin chalcone; 2',4,4',6'-Tetrahydroxychalcone	èÖÆ¤ËØ²é¶úÍª	Flavonoids	»ÆÍª	Chalcones	²é¶úÍª	73692-50-9	3	1.13E+05	5.01E+04	1.14E+05	9.57E+04	1.68E+05	7.76E+04	8.65E+04	8.80E+04	1.48E+05	1.04E+05	6.76E+04	8.89E+04	9.53E+04	1.72E+05	1.56E+05	1.24E+05	8.46E+04	4.98E+04	9.81E+04	8.13E+04	9.18E+04	1.03E+05	1.46E+05	1.09E+05	6.77E+05	9.23E+05	7.10E+05	7.17E+05	6.10E+05	7.52E+05	5.69E+05	6.02E+05	7.34E+05	6.95E+05	6.08E+05	7.07E+05
mws0847	1.50E+02	1.33E+02	1.49E+02	C6H7N5	[M+H]+	1-Methyladenine	1-¼×»ùÏÙàÑßÊ	Nucleotides and derivatives	ºËÜÕËá¼°ÆäÑÜÉúÎï	Nucleotides and derivatives	ºËÜÕËá¼°ÆäÑÜÉúÎï	5142-22-3	1	1.60E+06	1.61E+06	1.67E+06	2.00E+06	2.14E+06	2.09E+06	2.34E+06	1.90E+06	1.55E+06	1.70E+06	1.56E+06	1.69E+06	6.39E+05	5.98E+05	6.29E+05	7.86E+05	6.31E+05	5.74E+05	7.72E+05	5.88E+05	8.50E+05	6.93E+05	8.32E+05	6.79E+05	5.55E+05	4.10E+05	7.43E+05	6.40E+05	7.04E+05	6.70E+05	8.42E+05	1.04E+06	6.61E+05	8.46E+05	7.86E+05	9.07E+05
Jmzn006005	1.77E+02	1.17E+02	1.78E+02	C10H10O3	[M-H]-	3,4-Methylenedioxy cinnamyl alcohol	3,4-ÑÇ¼×¶þÑõÈâ¹ð´¼	Lignans and Coumarins	Ä¾Ö¬ËØºÍÏã¶¹ËØ	Lignans	Ä¾Ö¬ËØ	58095-76-4	3	1.32E+05	2.08E+05	9.95E+04	1.18E+05	1.11E+05	1.12E+05	1.49E+05	1.00E+05	1.22E+05	1.55E+05	1.35E+05	2.21E+05	1.94E+05	2.29E+05	1.88E+05	1.76E+05	1.11E+05	1.62E+05	9.53E+04	1.35E+05	1.44E+05	1.71E+05	2.63E+05	1.56E+05	1.52E+05	3.90E+05	2.54E+05	2.56E+05	1.10E+05	1.81E+05	1.19E+05	6.18E+04	1.98E+05	1.64E+05	1.92E+05	1.82E+05
pmn001497	5.75E+02	2.79E+02	5.16E+02	C33H44N2O3	[M+CH3COOH-H]-	Dendrocrepine*	Ãµ¹åÊ¯õú¼î*	Alkaloids	ÉúÎï¼î	Alkaloids	ÉúÎï¼î	51020-39-4	1	1.40E+07	1.62E+07	1.85E+07	1.40E+07	9.20E+06	8.22E+06	7.61E+06	5.59E+06	1.07E+07	1.21E+07	1.35E+07	1.01E+07	4.01E+06	3.51E+06	3.61E+06	4.96E+06	2.60E+06	2.63E+06	3.16E+06	2.59E+06	4.05E+06	5.08E+06	3.89E+06	3.81E+06	3.25E+06	2.99E+06	3.26E+06	3.35E+06	1.47E+06	2.03E+06	1.52E+06	1.54E+06	2.14E+06	2.31E+06	2.49E+06	2.40E+06
MW0153035	5.43E+02	5.90E+01	5.44E+02	C23H44N8O7	[M-H]-	Lys-Leu-Glu-Arg	Lys-Leu-Glu-Arg	Amino acids and derivatives	°±»ùËá¼°ÆäÑÜÉúÎï	Amino acids and derivatives	°±»ùËá¼°ÆäÑÜÉúÎï	-	3	1.71E+03	2.12E+03	8.20E+03	6.45E+03	3.59E+03	3.26E+03	1.25E+04	6.29E+03	4.80E+03	8.86E+03	1.60E+04	8.61E+03	1.64E+05	2.50E+05	2.12E+05	1.91E+05	4.89E+04	7.98E+04	1.05E+05	1.82E+05	1.38E+05	2.32E+05	1.72E+05	1.51E+05	6.89E+05	7.72E+05	6.40E+05	7.44E+05	6.67E+05	7.55E+05	5.59E+05	4.81E+05	9.02E+05	7.41E+05	6.36E+05	8.41E+05
MW0158262	5.06E+02	1.77E+02	5.05E+02	C26H27N5O6	[M+H]+	Trp-Trp-Asp	É«°±Ëá-É«°±Ëá-Ìì¶¬°±Ëá	Amino acids and derivatives	°±»ùËá¼°ÆäÑÜÉúÎï	Amino acids and derivatives	°±»ùËá¼°ÆäÑÜÉúÎï	-	3	1.59E+07	1.32E+07	1.16E+07	1.25E+07	1.34E+07	1.47E+07	1.27E+07	1.17E+07	1.32E+07	1.98E+07	1.32E+07	1.38E+07	2.96E+06	3.37E+06	3.47E+06	3.42E+06	4.18E+06	4.99E+06	5.94E+06	5.46E+06	5.52E+06	4.28E+06	3.72E+06	5.35E+06	2.17E+06	3.00E+06	1.48E+06	1.95E+06	3.18E+06	1.88E+06	5.26E+06	4.42E+06	2.55E+06	1.86E+06	3.93E+06	3.69E+06
MWSmce257	2.18E+02	8.80E+01	2.19E+02	C9H17NO5	[M-H]-	D-Pantothenic Acid	D-·ºËá(Î¬ÉúËØB5)	Others	ÆäËüÀà	Vitamin	Î¬ÉúËØ	79-83-4	1	5.39E+06	7.86E+06	4.76E+06	4.25E+06	5.96E+06	5.20E+06	7.00E+06	4.42E+06	4.74E+06	6.12E+06	3.79E+06	5.86E+06	2.69E+06	3.04E+06	3.41E+06	3.02E+06	2.61E+06	3.46E+06	3.51E+06	3.37E+06	2.54E+06	2.50E+06	1.78E+06	2.65E+06	4.58E+06	5.13E+06	4.64E+06	5.03E+06	4.02E+06	5.28E+06	5.76E+06	4.75E+06	4.75E+06	5.37E+06	5.19E+06	5.64E+06
MW0144538	5.83E+02	5.39E+02	5.82E+02	C24H38N8O9	[M+H]+	Ala-Gln-Glu-Val-His	Ala-Gln-Glu-Val-His	Amino acids and derivatives	°±»ùËá¼°ÆäÑÜÉúÎï	Amino acids and derivatives	°±»ùËá¼°ÆäÑÜÉúÎï	-	3	4.50E+04	1.51E+04	4.00E+04	3.05E+04	1.77E+05	2.62E+05	1.96E+05	1.18E+05	1.02E+05	5.59E+04	3.27E+04	4.45E+04	2.02E+06	1.64E+06	1.53E+06	1.23E+06	2.38E+06	1.63E+06	2.78E+06	1.71E+06	2.06E+06	1.62E+06	1.78E+06	1.25E+06	4.73E+05	6.79E+05	9.04E+04	2.53E+05	2.06E+05	9.08E+04	9.70E+04	1.68E+04	1.34E+06	6.90E+05	6.28E+05	4.64E+05
Lmbn013410	2.05E+02	1.89E+02	2.06E+02	C14H22O	[M-H]-	2,4-Di-Tert-Butylphenol*	2,4-¶þÊå¶¡»ù±½·Ó*	Phenolic acids	·ÓËáÀà	Phenolic acids	·ÓËáÀà	96-76-4	1	1.48E+06	1.36E+06	1.30E+06	1.30E+06	1.39E+06	1.40E+06	1.32E+06	1.49E+06	1.55E+06	1.30E+06	1.50E+06	2.53E+06	1.59E+06	1.54E+06	1.54E+06	1.53E+06	1.72E+06	1.60E+06	1.67E+06	1.61E+06	1.60E+06	1.57E+06	1.44E+06	1.42E+06	1.40E+06	1.27E+06	1.12E+06	1.43E+06	1.71E+06	1.51E+06	1.26E+06	1.39E+06	1.19E+06	1.69E+06	1.19E+06	1.42E+06
Lmln010063	2.05E+02	1.89E+02	2.06E+02	C14H22O	[M-H]-	2,6-Di-tert-butylphenol*	2,6-¶þÊå¶¡»ù±½·Ó*	Phenolic acids	·ÓËáÀà	Phenolic acids	·ÓËáÀà	128-39-2	1	1.48E+06	1.36E+06	1.30E+06	1.30E+06	1.39E+06	1.40E+06	1.32E+06	1.49E+06	1.55E+06	1.30E+06	1.50E+06	2.53E+06	1.59E+06	1.54E+06	1.54E+06	1.53E+06	1.72E+06	1.60E+06	1.67E+06	1.61E+06	1.60E+06	1.57E+06	1.44E+06	1.42E+06	1.40E+06	1.27E+06	1.12E+06	1.43E+06	1.71E+06	1.51E+06	1.26E+06	1.39E+06	1.19E+06	1.69E+06	1.19E+06	1.42E+06
Lmhp007840	5.34E+02	1.84E+02	5.33E+02	C27H52NO7P	[M+H]+	LysoPC 19:2	ÈÜÑªÁ×Ö¬õ£µ¨¼î 19:2	Lipids	Ö¬ÖÊ	LPC	ÈÜÑªÁ×Ö¬õ£µ¨¼î	-	2	1.34E+05	2.24E+05	1.24E+05	1.51E+05	2.93E+05	2.30E+05	3.07E+05	3.09E+05	1.75E+05	2.54E+05	2.21E+05	2.55E+05	3.75E+04	3.59E+04	6.04E+04	4.54E+04	1.06E+05	1.13E+05	9.21E+04	1.64E+05	6.80E+04	8.53E+04	5.17E+04	8.43E+04	1.54E+04	3.01E+04	1.24E+04	2.02E+04	3.52E+04	7.67E+04	1.88E+04	2.70E+04	3.21E+04	6.85E+04	1.53E+04	3.63E+04
Wafp003158	3.21E+02	1.77E+02	3.20E+02	C16H24N4O3	[M+H]+	N-Feruloylhomoagmatine	N-°¢Îºõ£¸ßëÒ¶¡°·	Alkaloids	ÉúÎï¼î	Phenolamine	·Ó°·	-	2	1.28E+06	1.10E+06	1.50E+06	1.57E+06	1.01E+06	7.40E+05	1.04E+06	9.78E+05	9.90E+05	1.50E+06	6.49E+05	1.15E+06	2.81E+06	2.34E+06	2.81E+06	2.60E+06	6.39E+06	8.08E+06	7.52E+06	7.48E+06	2.80E+06	2.77E+06	1.84E+06	4.43E+06	3.46E+06	4.85E+06	1.45E+06	2.99E+06	2.53E+06	2.65E+06	1.75E+06	5.34E+05	1.48E+06	1.60E+06	1.88E+06	1.68E+06
MW0158593	5.93E+02	2.89E+02	5.92E+02	C27H40N6O9	[M+H]+	Tyr-Pro-Thr-Val-Asn	ÀÒ°±Ëá-¸¬°±Ëá-çÓ°±Ëá-Ìì¶¬°±Ëá	Amino acids and derivatives	°±»ùËá¼°ÆäÑÜÉúÎï	Amino acids and derivatives	°±»ùËá¼°ÆäÑÜÉúÎï	-	3	7.08E+03	1.06E+04	1.15E+04	1.15E+04	2.78E+04	2.10E+04	4.12E+04	2.26E+04	1.24E+04	1.92E+04	1.08E+04	4.70E+03	4.25E+05	4.78E+05	3.82E+05	3.05E+05	1.27E+05	1.78E+05	2.24E+05	3.27E+05	3.73E+05	5.76E+05	5.31E+05	3.53E+05	4.52E+05	4.64E+05	6.03E+05	5.19E+05	3.90E+05	5.23E+05	5.19E+05	3.86E+05	7.34E+05	6.64E+05	5.78E+05	5.96E+05
MW0151137	4.82E+02	3.52E+02	4.81E+02	C24H27N5O6	[M+H]+	His-Tyr-Tyr	L-×é°±Ëá-L-ÀÒ°±Ëá-L-ÀÒ°±Ëá	Amino acids and derivatives	°±»ùËá¼°ÆäÑÜÉúÎï	Amino acids and derivatives	°±»ùËá¼°ÆäÑÜÉúÎï	-	3	1.98E+05	1.71E+05	4.43E+05	2.07E+05	1.05E+06	8.72E+05	1.43E+06	8.94E+05	2.93E+05	4.82E+05	4.19E+05	4.05E+05	5.96E+05	6.78E+05	7.29E+05	9.38E+05	2.04E+06	1.59E+06	2.61E+06	1.43E+06	5.41E+05	6.62E+05	8.02E+05	5.66E+05	4.52E+06	3.77E+06	5.88E+06	4.63E+06	1.07E+06	8.60E+05	1.76E+06	1.53E+06	3.05E+06	4.60E+06	4.21E+06	4.46E+06
MW0150896	4.12E+02	8.41E+01	4.11E+02	C16H25N7O6	[M+H]+	His-Gln-Gln	×é°±Ëá-¹Èõ£°·-¹Èõ£°·	Amino acids and derivatives	°±»ùËá¼°ÆäÑÜÉúÎï	Amino acids and derivatives	°±»ùËá¼°ÆäÑÜÉúÎï	-	3	1.87E+07	2.46E+07	1.78E+07	1.61E+07	2.03E+07	2.25E+07	2.42E+07	1.82E+07	1.76E+07	2.44E+07	1.73E+07	2.08E+07	2.54E+05	2.53E+05	2.08E+05	2.43E+05	6.60E+05	9.74E+05	1.22E+06	6.14E+05	5.99E+05	4.75E+05	5.46E+05	5.98E+05	2.08E+05	2.41E+05	1.60E+05	1.84E+05	1.84E+05	1.98E+05	1.77E+05	2.09E+05	2.39E+05	3.53E+05	2.52E+05	3.13E+05
Zmhn000892	3.01E+02	1.39E+02	3.02E+02	C13H18O8	[M-H]-	4-O-Glucosyl-3,4-dihydroxybenzyl alcohol	4-O-ÆÏÌÑÌÇ»ù-3,4-¶þôÇ»ùÜÐ´¼	Phenolic acids	·ÓËáÀà	Phenolic acids	·ÓËáÀà	-	2	1.38E+05	9.89E+04	1.58E+05	1.25E+05	1.84E+05	1.41E+05	1.87E+05	1.84E+05	1.49E+05	1.80E+05	1.24E+05	1.75E+05	3.23E+05	2.10E+05	2.00E+05	3.07E+05	3.69E+05	2.83E+05	2.96E+05	2.45E+05	3.08E+05	3.27E+05	2.63E+05	2.89E+05	8.23E+05	6.08E+05	7.93E+05	7.39E+05	1.09E+06	9.74E+05	1.55E+06	1.59E+06	1.08E+06	1.12E+06	1.14E+06	1.23E+06
Lmtn004049	2.63E+02	2.04E+02	2.64E+02	C15H20O4	[M-H]-	Abscisic acid	ÍÑÂäËá	Organic acids	ÓÐ»úËá	Organic acids	ÓÐ»úËá	21293-29-8	2	3.13E+04	2.21E+04	2.97E+04	1.87E+04	2.27E+04	2.33E+04	2.32E+04	1.71E+04	1.79E+04	2.19E+04	1.38E+04	1.73E+04	2.52E+05	2.06E+05	2.67E+05	2.09E+05	9.00E+04	9.55E+04	9.07E+04	1.51E+05	6.74E+04	1.06E+05	6.63E+04	1.21E+05	1.27E+05	8.77E+04	1.66E+05	1.15E+05	4.34E+04	7.01E+04	5.18E+04	4.71E+04	4.95E+04	5.61E+04	5.77E+04	5.14E+04
Zmpn002553	3.39E+02	1.77E+02	3.40E+02	C15H16O9	[M-H]-	Cichoriin	¾ÕÜÄÜÕ	Lignans and Coumarins	Ä¾Ö¬ËØºÍÏã¶¹ËØ	Coumarins	Ïã¶¹ËØ	531-58-8	1	2.09E+06	1.36E+06	2.93E+06	2.04E+06	7.57E+06	8.93E+06	7.13E+06	6.27E+06	2.89E+06	3.04E+06	3.11E+06	3.26E+06	8.52E+06	5.57E+06	7.35E+06	1.40E+07	2.94E+07	1.90E+07	3.18E+07	1.66E+07	1.09E+07	9.59E+06	9.57E+06	8.07E+06	2.57E+07	2.02E+07	1.95E+07	2.18E+07	3.38E+07	2.32E+07	3.02E+07	3.01E+07	2.08E+07	2.28E+07	2.82E+07	2.68E+07
mws0282	2.03E+02	1.16E+02	2.04E+02	C11H12N2O2	[M-H]-	L-Tryptophan	L-É«°±Ëá	Amino acids and derivatives	°±»ùËá¼°ÆäÑÜÉúÎï	Amino acids and derivatives	°±»ùËá¼°ÆäÑÜÉúÎï	73-22-3	1	1.50E+07	1.42E+07	1.76E+07	1.49E+07	8.96E+06	4.69E+06	9.30E+06	8.39E+06	5.19E+06	1.12E+07	5.08E+06	1.99E+07	6.92E+06	9.08E+06	9.56E+06	7.80E+06	2.77E+06	3.11E+06	2.70E+06	4.34E+06	2.77E+06	3.35E+06	4.55E+06	3.45E+06	2.54E+07	3.43E+07	1.94E+07	2.91E+07	1.86E+07	1.86E+07	1.67E+07	8.65E+06	1.81E+07	1.25E+07	1.26E+07	1.43E+07
pme0183	1.52E+02	1.35E+02	1.51E+02	C5H5N5O	[M+H]+	Isoguanine	ÒìÄñàÑßÊ	Nucleotides and derivatives	ºËÜÕËá¼°ÆäÑÜÉúÎï	Nucleotides and derivatives	ºËÜÕËá¼°ÆäÑÜÉúÎï	3373-53-3	3	1.33E+05	1.51E+05	1.64E+05	2.04E+05	2.94E+05	2.28E+05	2.30E+05	2.71E+05	2.03E+05	2.40E+05	1.93E+05	1.47E+05	1.17E+05	1.22E+05	1.01E+05	1.17E+05	1.77E+05	1.95E+05	1.94E+05	2.47E+05	1.13E+05	1.33E+05	1.34E+05	1.25E+05	1.42E+05	1.48E+05	1.43E+05	1.99E+05	1.92E+05	2.28E+05	1.43E+05	1.47E+05	1.38E+05	1.35E+05	1.00E+05	1.59E+05
Zmtn001661	3.15E+02	1.53E+02	3.16E+02	C14H20O8	[M-H]-	Vanilloloside	Ïã²Ý´¼ÜÕ	Phenolic acids	·ÓËáÀà	Phenolic acids	·ÓËáÀà	74950-96-2	1	9.27E+06	1.10E+07	5.84E+06	7.13E+06	5.76E+06	4.41E+06	6.28E+06	5.53E+06	8.52E+06	1.10E+07	6.79E+06	1.15E+07	1.21E+06	1.22E+06	1.21E+06	1.27E+06	1.99E+06	1.45E+06	2.04E+06	1.58E+06	1.36E+06	1.51E+06	1.21E+06	1.26E+06	4.35E+06	4.62E+06	4.06E+06	4.79E+06	3.79E+06	3.49E+06	4.92E+06	6.03E+06	4.56E+06	4.63E+06	5.77E+06	5.55E+06
pmn001695	3.71E+02	2.49E+02	3.72E+02	C16H20O10	[M-H]-	Trihydroxycinnamoylquinic acid	ÈýôÇ»ùÈâ¹ðõ£¿üÄþËá	Phenolic acids	·ÓËáÀà	Phenolic acids	·ÓËáÀà	-	1	1.35E+07	1.50E+07	1.43E+07	9.94E+06	1.76E+07	1.44E+07	1.80E+07	1.36E+07	1.48E+07	2.09E+07	1.47E+07	1.94E+07	3.62E+06	2.86E+06	3.35E+06	3.18E+06	3.93E+06	3.50E+06	4.76E+06	4.04E+06	3.64E+06	3.87E+06	3.94E+06	4.18E+06	6.87E+06	7.57E+06	3.93E+06	6.43E+06	5.05E+06	4.63E+06	3.78E+06	2.20E+06	7.00E+06	5.77E+06	5.00E+06	4.00E+06
pmp000587	5.35E+02	2.87E+02	5.34E+02	C24H22O14	[M+H]+	Luteolin-7-O-(6''-malonyl)glucoside	Ä¾Ï¬²ÝËØ-7-O-(6''-±û¶þõ£)ÆÏÌÑÌÇÜÕ	Flavonoids	»ÆÍª	Flavones	»ÆÍª	-	1	4.69E+03	1.89E+04	6.24E+03	2.99E+04	5.50E+03	1.94E+03	1.76E+04	8.28E+03	5.01E+03	7.37E+03	3.87E+03	2.00E+03	6.64E+04	1.28E+05	1.30E+05	1.08E+05	3.98E+05	3.75E+05	3.34E+05	1.91E+05	9.22E+04	1.56E+05	1.27E+05	6.26E+04	3.44E+06	4.08E+06	3.77E+06	3.80E+06	2.48E+06	2.67E+06	4.84E+06	4.05E+06	2.95E+06	4.08E+06	3.82E+06	3.59E+06
mws0289	4.80E+02	3.39E+02	4.79E+02	C23H46NO7P	[M+H]+	LysoPE 18:1	ÈÜÑªÁ×Ö¬õ£ÒÒ´¼°· 18:1	Lipids	Ö¬ÖÊ	LPE	ÈÜÑªÁ×Ö¬õ£ÒÒ´¼°·	89576-29-4	3	1.07E+06	1.24E+06	1.01E+06	8.82E+05	1.57E+06	1.64E+06	1.48E+06	1.60E+06	1.74E+06	1.57E+06	1.55E+06	1.16E+06	7.79E+05	1.05E+06	7.97E+05	5.02E+05	9.29E+05	1.07E+06	7.43E+05	1.56E+06	1.12E+06	1.19E+06	1.32E+06	1.19E+06	2.59E+05	3.46E+05	3.03E+05	7.05E+05	3.41E+05	5.91E+05	3.62E+05	4.14E+05	4.67E+06	5.86E+05	2.83E+05	3.93E+05
MW0157722	4.89E+02	1.91E+02	4.90E+02	C19H34N6O9	[M-H]-	Thr-Lys-Asn-Glu	Thr-Lys-Asn-Glu	Amino acids and derivatives	°±»ùËá¼°ÆäÑÜÉúÎï	Amino acids and derivatives	°±»ùËá¼°ÆäÑÜÉúÎï	-	3	9.05E+03	9.04E+03	3.03E+04	7.41E+03	2.92E+04	2.47E+04	4.00E+04	2.49E+04	4.43E+04	2.56E+04	3.46E+04	4.01E+04	6.90E+05	1.12E+06	1.51E+06	8.52E+05	7.19E+05	1.15E+06	9.09E+05	1.08E+06	1.06E+06	9.91E+05	6.61E+05	7.89E+05	9.55E+05	1.67E+06	6.03E+05	1.26E+06	2.05E+06	2.05E+06	7.66E+05	9.11E+05	1.24E+06	1.69E+06	1.23E+06	1.32E+06
MW0108905	3.42E+02	1.48E+02	2.83E+02	C17H17NO3	[M+CH3COO]-	N-Phenylacetylphenylalanine	N-(±½ÒÒõ£»ù)-L-±½±û°±Ëá	Amino acids and derivatives	°±»ùËá¼°ÆäÑÜÉúÎï	Amino acids and derivatives	°±»ùËá¼°ÆäÑÜÉúÎï	738-75-0	3	6.76E+06	5.74E+06	6.58E+06	7.25E+06	5.31E+06	6.85E+06	5.41E+06	7.03E+06	8.36E+06	9.17E+06	9.41E+06	9.58E+06	3.80E+06	2.72E+06	2.32E+06	3.64E+06	3.99E+06	5.45E+06	4.97E+06	4.19E+06	7.14E+06	6.37E+06	6.46E+06	4.96E+06	1.25E+05	1.30E+05	1.38E+05	1.24E+05	1.60E+05	1.71E+05	1.56E+05	1.94E+05	1.64E+05	1.75E+05	2.33E+05	2.17E+05
HJN079	5.63E+02	2.55E+02	5.64E+02	C27H32O13	[M-H]-	Pinocembrin-7-O-rutinoside*	ÇÇËÉËØ-7-O-Ü¿ÏãÌÇÜÕ*	Flavonoids	»ÆÍª	Flavanones	¶þÇâ»ÆÍª	118985-31-2	3	9.00E+00	9.00E+00	9.00E+00	9.00E+00	9.00E+00	9.00E+00	9.00E+00	9.00E+00	9.00E+00	9.00E+00	9.00E+00	9.00E+00	9.00E+00	9.00E+00	9.00E+00	9.00E+00	9.00E+00	9.00E+00	9.00E+00	9.00E+00	9.00E+00	9.00E+00	9.00E+00	9.00E+00	8.72E+04	6.02E+04	3.91E+04	5.70E+04	7.14E+04	5.06E+04	3.47E+04	3.11E+04	7.94E+04	6.46E+04	6.35E+04	6.79E+04
Zmyn000453	1.91E+02	1.11E+02	1.92E+02	C6H8O7	[M-H]-	Isocitric Acid	ÒìÄûÃÊËá	Organic acids	ÓÐ»úËá	Organic acids	ÓÐ»úËá	320-77-4	1	3.36E+07	4.02E+07	3.55E+07	3.07E+07	2.76E+07	2.80E+07	2.79E+07	2.61E+07	3.43E+07	3.51E+07	3.52E+07	3.07E+07	4.99E+06	4.71E+06	5.44E+06	4.13E+06	6.71E+06	5.59E+06	6.09E+06	6.50E+06	7.00E+06	6.32E+06	4.55E+06	5.90E+06	1.86E+07	2.34E+07	1.45E+07	2.05E+07	1.02E+07	1.04E+07	1.18E+07	9.16E+06	1.29E+07	1.59E+07	1.18E+07	1.56E+07
pmp001281	5.22E+02	1.84E+02	5.21E+02	C26H52NO7P	[M+H]+	LysoPC 18:1	ÈÜÑªÁ×Ö¬õ£µ¨¼î 18:1	Lipids	Ö¬ÖÊ	LPC	ÈÜÑªÁ×Ö¬õ£µ¨¼î	-	1	1.29E+07	2.01E+07	1.40E+07	1.72E+07	3.80E+07	3.48E+07	3.39E+07	2.89E+07	2.94E+07	2.76E+07	2.67E+07	2.09E+07	7.48E+06	9.27E+06	8.49E+06	4.97E+06	1.78E+07	2.60E+07	1.26E+07	3.06E+07	1.51E+07	1.74E+07	1.32E+07	1.33E+07	3.07E+06	6.19E+06	2.57E+06	4.41E+06	5.78E+06	1.26E+07	4.40E+06	5.26E+06	3.78E+06	1.05E+07	2.38E+06	5.47E+06
pme2693	1.31E+02	1.14E+02	1.30E+02	C6H14N2O	[M+H]+	N-Acetylputrescine	N-ÒÒõ£¸¯°·	Alkaloids	ÉúÎï¼î	Alkaloids	ÉúÎï¼î	18233-70-0	3	7.98E+05	7.60E+05	1.13E+06	9.76E+05	1.18E+06	9.27E+05	1.46E+06	9.80E+05	8.88E+05	9.98E+05	7.52E+05	8.73E+05	6.46E+05	6.06E+05	5.51E+05	7.81E+05	9.73E+05	7.04E+05	1.04E+06	7.22E+05	6.19E+05	6.34E+05	6.18E+05	5.99E+05	5.91E+05	7.54E+05	8.82E+05	7.96E+05	6.36E+05	8.43E+05	6.03E+05	5.64E+05	6.67E+05	7.40E+05	6.65E+05	8.15E+05
Lmqp003432	2.27E+02	1.21E+02	2.26E+02	C13H22O3	[M+H]+	6,9-Dihydroxy-7-megastigmen-3-one	6,9-¶þôÇ»ù-7-¾Þ¶¹Ï©-3-Íª	Terpenoids	ÝÆÀà	Sesquiterpenoids	±¶°ëÝÆ	-	3	1.18E+05	7.16E+04	2.17E+05	1.73E+05	1.87E+05	2.22E+05	1.69E+05	1.41E+05	1.34E+05	1.61E+05	1.54E+05	1.71E+05	1.40E+05	6.96E+04	1.33E+05	1.61E+05	1.31E+06	2.95E+05	9.58E+05	2.34E+06	1.63E+05	9.26E+05	3.34E+05	1.51E+06	2.21E+05	2.09E+05	2.09E+05	1.77E+05	1.85E+05	2.13E+05	2.29E+05	3.26E+05	1.90E+05	1.70E+05	2.87E+05	2.69E+05
MW0110212	4.69E+02	1.63E+02	4.68E+02	C20H32N6O5S1	[M+H]+	Tyr-Met-Arg	ÀÒ°±Ëá-¼×Áò°±Ëá-¾«°±Ëá	Amino acids and derivatives	°±»ùËá¼°ÆäÑÜÉúÎï	Amino acids and derivatives	°±»ùËá¼°ÆäÑÜÉúÎï	-	3	9.00E+00	9.00E+00	9.00E+00	9.00E+00	9.00E+00	9.00E+00	9.00E+00	9.00E+00	1.49E+04	5.25E+04	6.00E+04	1.30E+04	8.25E+05	6.00E+05	8.52E+05	5.18E+05	2.50E+05	8.25E+04	5.58E+05	1.12E+05	3.34E+05	4.39E+05	3.83E+05	7.22E+05	4.24E+05	3.36E+05	4.06E+05	4.21E+05	1.56E+05	1.34E+05	3.38E+05	4.45E+05	3.77E+05	5.05E+05	4.37E+05	5.00E+05
MW0156750	4.95E+02	3.95E+02	4.94E+02	C21H30N6O8	[M+H]+	Ser-Gly-Ala-Asn-Phe	Ser-Gly-Ala-Asn-Phe	Amino acids and derivatives	°±»ùËá¼°ÆäÑÜÉúÎï	Amino acids and derivatives	°±»ùËá¼°ÆäÑÜÉúÎï	-	3	4.20E+03	2.73E+03	3.03E+03	3.42E+03	2.33E+03	2.66E+03	3.08E+03	3.56E+03	5.06E+03	1.22E+04	7.74E+03	8.32E+03	6.42E+03	1.12E+04	1.08E+04	1.19E+04	3.47E+03	2.88E+03	6.19E+03	7.48E+03	8.80E+03	1.05E+04	1.97E+04	1.64E+04	3.46E+04	4.51E+04	5.63E+04	5.12E+04	2.95E+04	2.66E+04	3.36E+04	2.78E+04	6.02E+04	3.91E+04	4.50E+04	6.06E+04
Wagp007602	3.31E+02	3.16E+02	3.30E+02	C17H14O7	[M+H]+	Demethoxysudachitin	Demethoxysudachitin	Flavonoids	»ÆÍª	Flavones	»ÆÍª	4323-80-2	1	5.85E+05	3.42E+05	1.50E+06	3.25E+05	5.99E+05	9.80E+05	1.47E+06	9.60E+05	1.27E+06	2.19E+06	2.09E+06	1.56E+06	3.67E+06	6.76E+06	6.94E+06	5.52E+06	6.34E+05	1.37E+06	2.87E+06	2.54E+06	2.65E+06	4.17E+06	6.61E+06	4.87E+06	3.09E+07	2.54E+07	2.65E+07	3.05E+07	1.91E+07	1.72E+07	1.96E+07	1.51E+07	2.31E+07	2.39E+07	2.84E+07	2.44E+07
pmf0289	3.36E+02	1.48E+02	3.35E+02	C15H21N5O4	[M+H]+	Riboprine	Àû²¨ÏÙÜÕ	Nucleotides and derivatives	ºËÜÕËá¼°ÆäÑÜÉúÎï	Nucleotides and derivatives	ºËÜÕËá¼°ÆäÑÜÉúÎï	7724-76-7	3	7.87E+04	8.07E+04	7.37E+04	5.24E+04	1.18E+05	1.48E+05	1.51E+05	1.52E+05	1.42E+05	1.05E+05	1.90E+05	1.41E+05	6.14E+04	1.05E+05	5.00E+04	7.29E+04	4.60E+05	5.34E+05	4.10E+05	5.14E+05	1.92E+05	2.03E+05	1.86E+05	1.60E+05	2.74E+04	2.27E+04	2.72E+04	3.16E+04	7.54E+04	6.94E+04	5.72E+04	4.91E+04	4.65E+04	7.63E+04	4.06E+04	4.82E+04
mws0267	1.05E+02	1.05E+02	1.06E+02	C3H6O4	[M-H]-	DL-Glyceric Acid	DL-¸ÊÓÍËá	Organic acids	ÓÐ»úËá	Organic acids	ÓÐ»úËá	473-81-4	3	3.94E+05	3.51E+05	3.44E+05	3.61E+05	2.13E+05	2.78E+05	2.51E+05	2.97E+05	2.28E+05	3.50E+05	3.74E+05	2.78E+05	1.46E+06	1.14E+06	1.33E+06	7.43E+05	2.38E+05	5.41E+05	4.20E+05	5.05E+05	8.28E+05	7.94E+05	1.20E+06	6.16E+05	4.06E+06	5.02E+06	4.94E+06	4.36E+06	2.08E+06	4.77E+06	2.36E+06	2.22E+06	3.11E+06	2.09E+06	2.17E+06	3.64E+06
MWS1875	1.43E+02	1.15E+02	1.44E+02	C10H8O	[M-H]-	2-Naphthol*	2-ÝÁ·Ó*	Phenolic acids	·ÓËáÀà	Phenolic acids	·ÓËáÀà	135-19-3	3	6.41E+04	8.24E+04	8.00E+04	6.62E+04	7.28E+04	6.83E+04	7.49E+04	6.30E+04	6.78E+04	8.04E+04	7.14E+04	7.90E+04	9.09E+04	8.85E+04	9.00E+04	8.51E+04	7.21E+04	7.85E+04	8.08E+04	8.57E+04	8.41E+04	8.27E+04	9.94E+04	7.87E+04	7.84E+04	8.27E+04	9.65E+04	9.35E+04	8.32E+04	9.30E+04	9.76E+04	9.58E+04	9.08E+04	8.59E+04	9.78E+04	9.24E+04
pmb0296	3.57E+02	2.65E+02	3.56E+02	C21H40O4	[M+H]+	1-Oleoyl-Sn-Glycerol	µ¥õ£¸ÊÓÍõ¥(18:1)	Lipids	Ö¬ÖÊ	Glycerol ester	¸ÊÓÍõ¥	129784-87-8	3	5.25E+05	5.97E+05	6.13E+05	5.51E+05	4.31E+05	3.80E+05	4.99E+05	3.30E+05	4.38E+05	4.99E+05	5.93E+05	5.13E+05	1.28E+05	1.38E+05	1.36E+05	8.65E+04	4.71E+04	5.67E+04	7.79E+04	5.79E+04	8.07E+04	6.88E+04	9.48E+04	6.82E+04	7.07E+04	1.41E+05	7.43E+04	8.81E+04	3.99E+04	7.34E+04	4.83E+04	3.05E+04	6.00E+04	7.23E+04	5.33E+04	5.23E+04
YC512113	3.39E+02	1.77E+02	3.38E+02	C16H22N2O6	[M+H]+	Cotinine-glucoside	¿ÉÌæÄþ-ÆÏÌÑÌÇÜÕ	Alkaloids	ÉúÎï¼î	Pyridine alkaloids	ßÁà¤ÀàÉúÎï¼î	-	3	7.16E+05	5.60E+05	6.94E+05	6.36E+05	5.46E+05	5.08E+05	4.29E+05	4.80E+05	5.05E+05	5.09E+05	4.91E+05	4.96E+05	1.95E+05	2.01E+05	1.69E+05	2.60E+05	2.09E+05	2.05E+05	2.13E+05	1.31E+05	2.53E+05	1.67E+05	1.89E+05	1.70E+05	1.97E+05	9.80E+04	1.77E+05	1.67E+05	1.10E+05	1.02E+05	1.32E+05	2.15E+05	1.45E+05	1.27E+05	2.23E+05	1.53E+05
MWSmce338	1.46E+02	7.01E+01	1.45E+02	C6H11NO3	[M+H]+	N-Hydroxypipecolic acid	N-ôÇ»ù-2-ßßà¤ôÈËá	Alkaloids	ÉúÎï¼î	Piperidine alkaloids	ßßà¤ÀàÉúÎï¼î	115819-92-6	3	1.22E+05	4.63E+04	1.08E+05	1.08E+05	9.48E+04	1.14E+05	1.13E+05	1.12E+05	1.16E+05	1.11E+05	1.56E+05	1.49E+05	1.06E+06	1.24E+06	7.48E+05	5.89E+05	6.95E+05	8.19E+05	6.14E+05	7.31E+05	7.11E+05	7.56E+05	8.17E+05	7.65E+05	5.77E+05	4.14E+05	3.36E+05	4.72E+05	6.76E+05	6.86E+05	6.36E+05	6.75E+05	6.63E+05	5.59E+05	6.13E+05	5.68E+05
Zahp012577	2.80E+02	8.11E+01	2.79E+02	C18H33NO	[M+H]+	octadecadienoic acid amide	Ê®°ËÌ¼¶þÏ©Ëáõ£°·	Alkaloids	ÉúÎï¼î	Alkaloids	ÉúÎï¼î	-	1	7.67E+05	8.18E+05	6.50E+05	8.85E+05	8.64E+05	7.79E+05	7.13E+05	8.46E+05	1.05E+06	7.21E+05	1.08E+06	8.15E+05	1.51E+06	1.31E+06	1.66E+06	1.39E+06	7.77E+05	7.72E+05	6.64E+05	6.83E+05	7.04E+05	7.27E+05	8.20E+05	7.00E+05	1.09E+06	1.18E+06	1.12E+06	9.22E+05	4.99E+05	4.99E+05	5.61E+05	4.48E+05	5.26E+05	4.22E+05	5.38E+05	4.74E+05
Lmbn005369	2.95E+02	1.95E+02	2.96E+02	C18H32O3	[M-H]-	13(S)-HODE;13(S)-Hydroxyoctadeca-9Z,11E-dienoic acid*	13-ôÇ»ùÊ®°ËÍé»ù-9,11-¶þÏ©Ëá*	Lipids	Ö¬ÖÊ	Free fatty acids	ÓÎÀëÖ¬·¾Ëá	10219-69-9	1	7.07E+05	6.95E+05	6.00E+05	7.01E+05	6.73E+05	7.66E+05	5.82E+05	6.84E+05	6.59E+05	6.40E+05	7.42E+05	1.07E+06	3.50E+05	2.85E+05	3.02E+05	2.61E+05	1.91E+05	2.83E+05	2.43E+05	3.24E+05	1.84E+05	2.89E+05	2.27E+05	2.29E+05	2.46E+05	2.32E+05	1.27E+05	1.62E+05	1.85E+05	2.34E+05	1.37E+05	1.03E+05	2.02E+05	1.70E+05	1.78E+05	1.59E+05
mws4176	2.37E+02	1.20E+02	2.36E+02	C12H16N2O3	[M+H]+	L-Alanyl-L-Phenylalanine	L-±û°±õ£-L-±½±û°±Ëá	Amino acids and derivatives	°±»ùËá¼°ÆäÑÜÉúÎï	Amino acids and derivatives	°±»ùËá¼°ÆäÑÜÉúÎï	3061-90-3	3	2.13E+05	2.01E+05	2.89E+05	1.94E+05	2.43E+05	1.74E+05	1.80E+05	2.23E+05	2.36E+05	2.51E+05	1.85E+05	2.51E+05	1.04E+05	9.00E+04	7.26E+04	7.34E+04	7.25E+04	8.93E+04	8.27E+04	1.14E+05	1.06E+05	1.49E+05	8.46E+04	1.08E+05	9.00E+00	9.00E+00	9.00E+00	9.00E+00	6.32E+04	8.33E+04	7.40E+04	5.02E+04	1.31E+05	1.20E+05	5.56E+04	1.27E+05
pmf0526	2.71E+02	1.47E+02	2.70E+02	C16H14O4	[M+H]+	Isoimperatorin	ÒìÅ·Ç°ºúËØ	Lignans and Coumarins	Ä¾Ö¬ËØºÍÏã¶¹ËØ	Coumarins	Ïã¶¹ËØ	482-45-1	2	1.27E+05	8.00E+04	2.70E+05	9.75E+04	1.38E+05	1.76E+05	2.06E+05	1.16E+05	2.54E+05	4.75E+05	4.79E+05	3.59E+05	5.68E+05	8.68E+05	8.69E+05	6.38E+05	1.40E+05	2.32E+05	3.76E+05	4.06E+05	6.05E+05	7.95E+05	1.36E+06	8.97E+05	2.25E+06	3.57E+06	2.43E+06	2.64E+06	2.35E+06	2.35E+06	1.40E+06	1.35E+06	3.23E+06	2.93E+06	2.58E+06	2.83E+06
pmb0962	2.35E+02	1.18E+02	2.34E+02	C10H22N2O4	[M+H]+	L-Lysine-Butanoic Acid	L-Àµ°±Ëá¶¡Ëáõ¥	Amino acids and derivatives	°±»ùËá¼°ÆäÑÜÉúÎï	Amino acids and derivatives	°±»ùËá¼°ÆäÑÜÉúÎï	80407-71-2	3	7.23E+04	5.72E+04	5.84E+04	7.32E+04	6.22E+04	4.43E+04	6.47E+04	4.78E+04	7.95E+04	1.08E+05	6.23E+04	5.61E+04	1.67E+04	1.68E+04	1.49E+04	1.40E+04	2.11E+04	2.31E+04	1.87E+04	2.02E+04	1.34E+04	1.40E+04	3.42E+04	1.16E+04	5.03E+04	4.20E+04	5.96E+04	5.58E+04	4.15E+04	8.83E+04	5.54E+04	3.40E+04	5.95E+04	6.83E+04	6.24E+04	6.92E+04
MW0144664	4.70E+02	2.20E+02	4.69E+02	C19H31N7O7	[M+H]+	Ala-Lys-His-Asp	Ala-Lys-His-Asp	Amino acids and derivatives	°±»ùËá¼°ÆäÑÜÉúÎï	Amino acids and derivatives	°±»ùËá¼°ÆäÑÜÉúÎï	-	3	6.23E+04	5.32E+03	1.93E+04	2.00E+04	9.53E+04	3.49E+04	1.89E+05	4.63E+04	3.00E+04	7.27E+03	8.84E+03	1.46E+04	1.93E+07	1.13E+07	1.56E+07	1.29E+07	5.45E+06	6.33E+06	1.66E+07	4.99E+06	7.00E+06	8.09E+06	8.53E+06	1.64E+07	1.02E+06	2.53E+05	5.34E+06	2.69E+06	3.05E+06	6.63E+05	1.02E+07	2.68E+07	1.90E+06	1.64E+06	4.43E+06	3.69E+06
MW0146251	4.61E+02	2.11E+02	4.62E+02	C17H30N6O9	[M-H]-	Asp-Ser-Asn-Lys	Asp-Ser-Asn-Lys	Amino acids and derivatives	°±»ùËá¼°ÆäÑÜÉúÎï	Amino acids and derivatives	°±»ùËá¼°ÆäÑÜÉúÎï	-	3	2.03E+04	1.80E+03	9.72E+03	1.57E+04	1.03E+04	1.39E+04	1.56E+04	1.01E+04	9.92E+03	8.29E+03	6.94E+03	1.58E+04	1.45E+04	1.22E+04	1.80E+04	1.11E+04	1.68E+04	5.81E+03	6.54E+03	1.30E+04	2.31E+04	2.12E+04	2.43E+04	2.63E+04	2.04E+05	1.34E+05	1.82E+05	2.43E+05	2.92E+05	1.52E+05	3.93E+05	2.97E+05	2.99E+05	2.93E+05	3.88E+05	3.91E+05
MW0153882	3.11E+02	5.90E+01	3.12E+02	C14H20N2O4S	[M-H]-	Met-Tyr	¼×Áò°±õ£ÀÒ°±Ëá	Amino acids and derivatives	°±»ùËá¼°ÆäÑÜÉúÎï	Amino acids and derivatives	°±»ùËá¼°ÆäÑÜÉúÎï	-	3	1.13E+05	1.64E+04	4.32E+04	8.81E+04	4.80E+04	4.28E+04	1.04E+05	3.43E+04	4.29E+04	9.03E+04	5.56E+04	3.31E+04	3.85E+05	6.63E+05	5.26E+05	4.78E+05	6.42E+05	6.20E+05	8.12E+05	7.60E+05	3.91E+05	5.17E+05	4.12E+05	4.06E+05	1.07E+06	1.86E+06	1.14E+06	1.24E+06	9.51E+05	1.53E+06	1.25E+06	8.56E+05	1.06E+06	1.14E+06	1.07E+06	1.37E+06
ML10180524	2.44E+02	1.12E+02	2.43E+02	C9H13N3O5	[M+H]+	Cytarabine	°ûà×à¤°¢À­²®ÌÇÜÕ	Nucleotides and derivatives	ºËÜÕËá¼°ÆäÑÜÉúÎï	Nucleotides and derivatives	ºËÜÕËá¼°ÆäÑÜÉúÎï	147-94-4	1	1.99E+06	3.64E+06	1.37E+06	2.12E+06	2.85E+06	3.32E+06	3.38E+06	3.23E+06	3.39E+06	4.10E+06	3.34E+06	3.68E+06	1.69E+06	1.73E+06	1.28E+06	1.31E+06	6.17E+06	4.60E+06	4.86E+06	6.58E+06	1.81E+06	3.23E+06	2.43E+06	3.37E+06	1.14E+06	1.13E+06	2.37E+06	1.37E+06	2.86E+06	3.47E+06	1.75E+06	1.24E+06	1.24E+06	1.72E+06	1.02E+06	2.55E+06
mws1454	4.77E+02	3.15E+02	4.78E+02	C23H26O11	[M-H]-	Persicoside	ÌÒÜÕ	Flavonoids	»ÆÍª	Flavanones	¶þÇâ»ÆÍª	28978-03-2	3	1.82E+03	6.07E+03	2.28E+04	7.62E+03	1.13E+04	1.22E+04	1.39E+04	6.95E+03	9.72E+03	2.07E+04	2.46E+04	1.07E+04	2.04E+04	1.98E+04	2.18E+04	2.47E+04	2.07E+04	1.58E+04	3.58E+04	3.07E+04	1.21E+04	2.28E+04	2.66E+04	1.78E+04	1.02E+05	1.12E+05	8.36E+04	9.09E+04	8.18E+04	7.50E+04	1.11E+05	7.89E+04	1.17E+05	1.08E+05	1.08E+05	1.09E+05
MW0119586	3.13E+02	2.70E+02	2.54E+02	C14H22O4	[M+CH3COO]-	(2S,3R)-4-methylidene-2-octyl-5-oxooxolane-3-carboxylic acid	(2S,3R)-4-ÑÇ¼×»ù-2-ÐÁ»ù-5-Ñõ´úÑõÎì»·-3-ôÈËá	Organic acids	ÓÐ»úËá	Organic acids	ÓÐ»úËá	-	3	9.97E+04	4.45E+04	1.32E+05	4.57E+04	1.12E+05	1.37E+05	1.92E+05	1.19E+05	1.47E+05	2.62E+05	2.36E+05	2.63E+05	5.64E+05	9.65E+05	8.70E+05	8.22E+05	6.27E+04	1.05E+05	3.20E+05	1.80E+05	3.37E+05	4.66E+05	8.23E+05	4.96E+05	4.38E+06	3.88E+06	3.82E+06	4.68E+06	2.49E+06	2.52E+06	2.47E+06	2.08E+06	4.28E+06	4.36E+06	4.75E+06	4.02E+06
Lmzp004885	3.31E+02	3.15E+02	3.30E+02	C17H14O7	[M+H]+	Tricin (5,7,4'-Trihydroxy-3',5'-dimethoxyflavone)	ÜÙÞ£ËØ(Âó»ÆÍª)	Flavonoids	»ÆÍª	Flavones	»ÆÍª	520-32-1	3	2.46E+04	1.28E+04	4.57E+04	1.41E+04	2.38E+04	3.82E+04	5.69E+04	3.63E+04	5.18E+04	7.68E+04	6.98E+04	5.93E+04	1.53E+05	2.37E+05	2.17E+05	2.14E+05	2.59E+04	5.37E+04	1.18E+05	9.54E+04	1.05E+05	1.70E+05	2.74E+05	1.59E+05	1.26E+06	1.10E+06	1.06E+06	1.29E+06	7.29E+05	6.86E+05	7.70E+05	5.87E+05	9.45E+05	1.04E+06	1.16E+06	1.05E+06
Hahn001170	3.45E+02	1.83E+02	3.46E+02	C15H22O9	[M-H]-	Aucubin	ÌÒÒ¶Éºº÷ÜÕ	Terpenoids	ÝÆÀà	Sesquiterpenoids	±¶°ëÝÆ	479-98-1	2	1.65E+04	1.29E+04	1.82E+04	1.28E+04	2.32E+04	1.97E+04	1.05E+04	8.63E+03	1.70E+04	2.51E+04	1.01E+04	2.24E+04	6.99E+04	9.18E+04	9.14E+04	4.89E+04	2.10E+04	2.63E+04	2.15E+04	3.79E+04	4.70E+04	4.93E+04	6.71E+04	3.98E+04	4.75E+05	6.60E+05	5.27E+05	5.00E+05	2.22E+05	2.16E+05	2.59E+05	1.95E+05	5.22E+05	9.96E+05	5.08E+05	6.50E+05
MW0155355	5.21E+02	4.47E+02	5.22E+02	C25H42N6O6	[M-H]-	Phe-Thr-Lys-Lys	Phe-Thr-Lys-Lys	Amino acids and derivatives	°±»ùËá¼°ÆäÑÜÉúÎï	Amino acids and derivatives	°±»ùËá¼°ÆäÑÜÉúÎï	-	3	4.84E+05	5.43E+05	2.06E+05	3.21E+05	1.04E+05	1.40E+05	1.29E+05	1.14E+05	2.27E+05	5.01E+05	3.37E+05	3.07E+05	9.00E+00	9.00E+00	9.00E+00	9.00E+00	2.41E+03	4.72E+03	1.12E+04	6.41E+03	9.97E+03	5.38E+03	2.82E+03	5.69E+03	9.00E+00	9.00E+00	9.00E+00	9.00E+00	9.00E+00	9.00E+00	9.00E+00	9.00E+00	9.00E+00	9.00E+00	9.00E+00	9.00E+00
Zmzn000113	1.46E+02	1.02E+02	1.47E+02	C5H9NO4	[M-H]-	L-threo-3-Methylaspartate	L-ËÕÊ½-3-¼×»ùÌì¶¬°±Ëá	Amino acids and derivatives	°±»ùËá¼°ÆäÑÜÉúÎï	Amino acids and derivatives	°±»ùËá¼°ÆäÑÜÉúÎï	6061-13-8	1	1.06E+06	1.33E+06	8.35E+05	9.24E+05	1.43E+06	1.54E+06	1.17E+06	1.30E+06	1.16E+06	1.31E+06	1.11E+06	1.02E+06	1.75E+06	2.01E+06	1.62E+06	1.34E+06	1.13E+06	1.29E+06	1.08E+06	1.28E+06	1.49E+06	1.26E+06	2.00E+06	1.20E+06	3.35E+06	2.61E+06	4.26E+06	3.35E+06	2.92E+06	4.22E+06	3.73E+06	3.44E+06	5.27E+06	3.63E+06	3.75E+06	4.27E+06
pmn001492	1.87E+02	1.23E+02	1.88E+02	C11H8O3	[M-H]-	Ayapin	ÔóÀ¼ÄÚõ¥	Lignans and Coumarins	Ä¾Ö¬ËØºÍÏã¶¹ËØ	Coumarins	Ïã¶¹ËØ	494-56-4	3	7.17E+05	1.29E+06	1.14E+06	6.92E+05	1.06E+06	7.75E+05	7.91E+05	6.63E+05	6.47E+05	1.13E+06	7.47E+05	8.56E+05	1.51E+05	1.59E+05	3.01E+05	1.77E+05	1.94E+05	1.13E+05	1.34E+05	1.45E+05	9.17E+04	1.25E+05	1.09E+05	1.03E+05	1.49E+05	6.55E+04	9.45E+04	1.22E+05	7.06E+04	6.05E+04	4.70E+04	9.22E+04	1.50E+05	6.50E+04	7.55E+04	6.43E+04
MW0153637	6.42E+02	3.06E+02	6.41E+02	C27H39N5O11S	[M+H]+	Met-Phe-Thr-Glu-Asp	Met-Phe-Thr-Glu-Asp	Amino acids and derivatives	°±»ùËá¼°ÆäÑÜÉúÎï	Amino acids and derivatives	°±»ùËá¼°ÆäÑÜÉúÎï	-	3	4.11E+05	1.40E+05	3.81E+05	3.76E+05	1.20E+05	3.03E+05	9.70E+04	1.16E+05	4.17E+05	8.98E+04	1.12E+05	1.44E+05	1.84E+05	1.38E+05	1.55E+05	1.21E+05	3.39E+05	4.57E+05	3.63E+05	4.56E+05	3.46E+05	2.68E+05	2.46E+05	2.42E+05	5.44E+04	7.67E+04	4.44E+04	6.02E+04	9.24E+04	1.25E+05	7.13E+04	7.86E+04	5.12E+04	1.37E+05	5.24E+04	8.34E+04
mws0987	1.61E+02	1.15E+02	1.60E+02	C10H8O2	[M+H]+	6-MethylCoumarin	6-¼×»ùÏã¶¹ËØ	Lignans and Coumarins	Ä¾Ö¬ËØºÍÏã¶¹ËØ	Coumarins	Ïã¶¹ËØ	92-48-8	3	2.25E+05	2.28E+05	2.91E+05	3.18E+05	2.82E+05	3.00E+05	3.06E+05	3.49E+05	2.11E+05	2.04E+05	2.19E+05	1.87E+05	8.46E+04	1.34E+05	7.51E+04	1.28E+05	1.19E+05	1.35E+05	1.23E+05	1.30E+05	1.23E+05	1.35E+05	1.33E+05	8.00E+04	9.82E+04	1.51E+05	8.89E+04	8.87E+04	1.06E+05	6.83E+04	8.63E+04	1.59E+05	1.31E+05	1.35E+05	8.21E+04	1.06E+05
Zmgn000173	1.49E+02	7.50E+01	1.50E+02	C5H10O5	[M-H]-	D-Ribose	D-ºËÌÇ	Others	ÆäËüÀà	Saccharides	ÌÇÀà	50-69-1	3	5.10E+05	4.33E+05	4.80E+05	3.85E+05	5.12E+05	5.76E+05	5.85E+05	5.37E+05	4.19E+05	4.88E+05	3.94E+05	3.90E+05	1.04E+06	1.10E+06	8.67E+05	9.88E+05	1.36E+06	1.31E+06	1.30E+06	1.48E+06	9.52E+05	1.14E+06	9.00E+05	9.92E+05	3.85E+05	4.74E+05	5.45E+05	3.67E+05	3.48E+05	6.00E+05	3.48E+05	2.40E+05	2.53E+05	2.48E+05	2.00E+05	2.85E+05
Lmdp003509	4.35E+02	3.03E+02	4.34E+02	C20H18O11	[M+H]+	Quercetin-3-O-xyloside (Reynoutrin)	éÎÆ¤ËØ-3-O-Ä¾ÌÇÜÕ (ÈðÅµÜÕ)	Flavonoids	»ÆÍª	Flavonols	»ÆÍª´¼	549-32-6	3	9.00E+00	1.31E+04	3.55E+04	2.23E+04	1.09E+04	1.49E+04	2.01E+04	2.82E+04	1.36E+04	1.04E+04	1.88E+03	7.73E+03	2.29E+04	3.19E+04	3.85E+04	4.17E+04	4.05E+04	5.99E+04	6.05E+04	4.31E+04	2.46E+04	2.12E+04	3.50E+04	1.92E+04	2.35E+06	1.70E+06	2.11E+06	2.14E+06	9.79E+05	1.20E+06	2.00E+06	2.39E+06	1.73E+06	2.00E+06	2.46E+06	2.09E+06
Qmkp093004	1.46E+02	9.11E+01	1.45E+02	C9H7NO	[M+H]+	Indole-3-carboxaldehyde	ßÅßá-3-¼×È©	Alkaloids	ÉúÎï¼î	Plumerane	ßÅßáÀàÉúÎï¼î	487-89-8	3	2.21E+06	2.15E+06	2.93E+06	1.98E+06	1.32E+06	6.97E+05	1.55E+06	1.17E+06	9.33E+05	2.04E+06	9.48E+05	2.76E+06	1.18E+06	1.31E+06	1.52E+06	1.01E+06	4.03E+05	3.65E+05	3.50E+05	4.89E+05	4.57E+05	4.73E+05	6.42E+05	4.43E+05	5.99E+06	6.61E+06	6.15E+06	7.69E+06	2.62E+06	3.41E+06	3.34E+06	2.16E+06	3.37E+06	3.16E+06	3.89E+06	3.68E+06
Zmzn000079	1.99E+02	7.90E+01	2.00E+02	C4H9O7P	[M-H]-	D-Erythrose-4-phosphate	D-³àÞºÌÇ-4-Á×Ëá	Others	ÆäËüÀà	Saccharides	ÌÇÀà	585-18-2	3	4.90E+04	4.80E+04	4.72E+04	3.14E+04	7.04E+04	9.37E+04	7.13E+04	8.05E+04	6.25E+04	7.20E+04	4.93E+04	7.10E+04	3.92E+04	3.48E+04	3.97E+04	4.30E+04	6.67E+04	5.98E+04	6.99E+04	1.11E+05	7.96E+04	9.62E+04	6.36E+04	1.14E+05	3.11E+04	3.51E+04	2.09E+04	2.41E+04	4.53E+04	1.16E+05	9.38E+04	1.16E+05	1.30E+05	9.95E+04	3.04E+04	8.83E+04
Hmgp006701	6.25E+02	3.25E+02	6.24E+02	C36H36O8N2	[M+H]+	Lyciumamide A	Lyciumamide A	Alkaloids	ÉúÎï¼î	Phenolamine	·Ó°·	-	1	9.52E+06	8.79E+06	1.11E+07	1.01E+07	9.40E+06	7.48E+06	9.36E+06	8.17E+06	9.99E+06	8.54E+06	8.27E+06	1.04E+07	1.94E+06	1.24E+06	1.47E+06	2.25E+06	5.54E+06	2.54E+06	4.17E+06	2.95E+06	3.14E+06	2.97E+06	2.04E+06	3.04E+06	2.80E+05	2.46E+05	2.52E+05	2.66E+05	4.88E+05	3.32E+05	4.42E+05	3.93E+05	3.30E+05	5.48E+05	3.07E+05	4.56E+05
mws1060	2.67E+02	1.35E+02	2.68E+02	C10H12N4O5	[M-H]-	9-(Arabinosyl)hypoxanthine	9-(°¢À­²®ÌÇ»ù)´Î»ÆàÑßÊ	Nucleotides and derivatives	ºËÜÕËá¼°ÆäÑÜÉúÎï	Nucleotides and derivatives	ºËÜÕËá¼°ÆäÑÜÉúÎï	7013-16-3	1	1.81E+06	6.31E+06	4.18E+06	1.52E+06	4.96E+06	4.36E+06	2.96E+06	4.04E+06	3.04E+06	4.57E+06	2.09E+06	2.71E+06	4.78E+05	5.12E+05	3.28E+05	4.17E+05	9.39E+05	1.33E+06	1.05E+06	2.31E+06	1.31E+06	1.40E+06	1.43E+06	1.93E+06	1.03E+06	6.53E+05	8.44E+05	1.17E+06	2.28E+06	2.84E+06	3.31E+06	2.77E+06	6.82E+06	4.43E+06	2.21E+06	3.96E+06
pma2172	2.68E+02	1.21E+02	2.67E+02	C17H17NO2	[M+H]+	Cinnamoyltyramine	Èâ¹ðõ£ÀÒ°·	Alkaloids	ÉúÎï¼î	Phenolamine	·Ó°·	20384-14-9	3	1.77E+05	2.18E+05	2.15E+05	2.26E+05	2.34E+05	2.00E+05	1.42E+05	2.44E+05	1.14E+05	3.35E+05	1.23E+05	1.90E+05	3.48E+05	1.49E+05	3.38E+05	4.54E+05	5.64E+05	2.53E+05	2.64E+05	3.42E+05	2.46E+05	4.83E+05	1.81E+05	1.95E+05	2.99E+04	3.81E+04	5.39E+04	6.52E+04	1.32E+04	2.21E+04	1.65E+04	2.29E+04	1.68E+04	4.37E+04	1.94E+04	2.00E+04
Hmpp103270	4.65E+02	2.89E+02	4.64E+02	C21H20O12	[M+H]+	Eriodictyol-7-O-glucoronide	Ê¥²Ý·Ó-7-O-ÆÏÌÑÌÇÈ©ËáÜÕ	Flavonoids	»ÆÍª	Flavanones	¶þÇâ»ÆÍª	133360-47-1	3	1.54E+06	1.94E+06	1.51E+06	1.19E+06	1.65E+06	1.39E+06	1.84E+06	1.76E+06	1.08E+06	1.64E+06	1.28E+06	1.55E+06	4.14E+05	3.67E+05	3.67E+05	5.74E+05	3.34E+05	1.66E+05	1.87E+05	2.53E+05	4.71E+05	6.49E+05	6.19E+05	5.17E+05	6.63E+05	4.14E+05	8.30E+05	6.56E+05	4.91E+05	4.35E+05	5.34E+05	7.61E+05	5.32E+05	5.67E+05	9.90E+05	7.84E+05
Lmmp003167	4.70E+02	2.20E+02	4.69E+02	C25H31N3O6	[M+H]+	Bis(Caffeoyl)Spermidine	¶þ¿§·Èõ£ÑÇ¾«°·	Alkaloids	ÉúÎï¼î	Phenolamine	·Ó°·	124935-80-4	2	3.11E+04	1.77E+04	2.35E+04	2.40E+04	1.02E+05	2.88E+04	1.73E+05	4.58E+04	6.75E+03	1.73E+04	1.01E+04	1.61E+04	1.55E+07	1.18E+07	1.65E+07	1.23E+07	5.97E+06	6.25E+06	1.54E+07	5.08E+06	6.91E+06	7.66E+06	7.69E+06	1.63E+07	5.76E+05	4.09E+05	5.08E+06	2.92E+06	3.44E+06	7.64E+05	1.19E+07	2.39E+07	2.04E+06	1.78E+06	4.95E+06	3.77E+06
Zmpn003368	2.93E+02	1.95E+02	2.94E+02	C18H30O3	[M-H]-	13S-Hydroxy-9Z,11E,15Z-octadecatrienoic acid	13S-ôÇ»ù-9Z,11E,15Z-Ê®°ËÌ¼ÈýÏ©Ëá	Lipids	Ö¬ÖÊ	Free fatty acids	ÓÎÀëÖ¬·¾Ëá	87984-82-5	2	1.34E+05	1.47E+05	1.18E+05	1.21E+05	8.91E+04	7.90E+04	7.49E+04	1.03E+05	8.65E+04	8.42E+04	8.97E+04	1.25E+05	4.26E+04	4.19E+04	5.03E+04	3.81E+04	3.66E+04	3.18E+04	4.00E+04	4.99E+04	1.78E+04	3.41E+04	3.50E+04	3.02E+04	5.04E+04	7.49E+04	2.46E+04	3.84E+04	5.52E+04	7.31E+04	2.06E+04	2.03E+04	5.33E+04	3.88E+04	3.68E+04	3.88E+04
mws2368	1.37E+02	1.19E+02	1.38E+02	C8H10O2	[M-H]-	Tyrosol; 4-Hydroxyphenylethanol	ÀÒ´¼; ¶ÔôÇ»ù±½ÒÒ´¼	Phenolic acids	·ÓËáÀà	Phenolic acids	·ÓËáÀà	501-94-0	2	4.20E+05	3.05E+05	3.17E+05	5.04E+05	4.31E+05	3.65E+05	4.25E+05	3.90E+05	3.02E+05	3.16E+05	2.07E+05	2.92E+05	7.99E+05	9.28E+05	1.14E+06	7.74E+05	8.04E+05	9.98E+05	1.10E+06	9.62E+05	6.41E+05	6.56E+05	6.47E+05	7.53E+05	8.49E+05	1.49E+06	3.07E+05	9.64E+05	9.11E+05	5.47E+05	6.17E+05	1.90E+05	9.94E+05	9.27E+05	6.50E+05	5.81E+05
pmb3072	4.81E+02	3.19E+02	4.82E+02	C22H26O12	[M-H]-	3-O-p-Coumaroylshikimic acid-O-glucoside	3-O-¶ÔÏã¶¹õ£Ã§²ÝËá-O-ÆÏÌÑÌÇÜÕ	Phenolic acids	·ÓËáÀà	Phenolic acids	·ÓËáÀà	-	1	3.94E+04	3.43E+04	7.95E+04	4.49E+04	6.06E+04	4.96E+04	4.14E+04	2.07E+04	5.30E+04	4.55E+04	4.76E+04	3.42E+04	1.76E+05	2.22E+05	2.36E+05	2.41E+05	2.70E+05	1.88E+05	2.71E+05	2.08E+05	2.86E+05	2.65E+05	2.57E+05	2.13E+05	9.51E+05	1.87E+06	3.67E+05	7.78E+05	2.26E+06	1.50E+06	9.61E+05	3.99E+05	1.98E+06	1.40E+06	7.46E+05	9.66E+05
MWSslk208	3.01E+02	3.01E+02	3.02E+02	C20H30O2	[M-H]-	Kaurenoic Acid	±´¿ÇÉ¼Ï©Ëá	Terpenoids	ÝÆÀà	Ditepenoids	¶þÝÆ	6730-83-2	1	2.76E+06	9.20E+05	6.03E+06	8.04E+05	2.43E+05	9.29E+05	3.57E+05	2.00E+05	2.01E+05	1.82E+05	2.54E+05	2.75E+05	1.36E+06	8.77E+05	1.47E+06	9.46E+05	1.82E+05	5.34E+05	5.87E+05	1.71E+05	1.21E+05	2.53E+05	2.23E+05	2.73E+05	6.37E+05	1.49E+06	6.30E+05	7.15E+05	4.07E+05	3.16E+05	3.23E+05	2.59E+05	2.48E+05	1.99E+05	8.49E+04	1.82E+05
pmp001253	6.25E+02	4.88E+02	6.24E+02	C36H36N2O8	[M+H]+	Cannabisin F	´óÂéõ£°· F	Alkaloids	ÉúÎï¼î	Phenolamine	·Ó°·	163136-19-4	1	2.37E+07	2.12E+07	2.76E+07	2.59E+07	2.78E+07	2.19E+07	2.70E+07	2.50E+07	2.57E+07	2.57E+07	2.20E+07	2.97E+07	7.49E+06	4.22E+06	5.10E+06	7.66E+06	1.98E+07	1.01E+07	1.40E+07	1.17E+07	1.08E+07	1.04E+07	7.28E+06	9.85E+06	6.80E+05	5.68E+05	7.63E+05	7.36E+05	1.17E+06	8.12E+05	1.01E+06	9.79E+05	8.09E+05	1.41E+06	9.72E+05	1.11E+06
Zbzn008660	4.87E+02	4.87E+02	4.88E+02	C30H48O5	[M-H]-	Cordianol B	Cordianol B	Terpenoids	ÝÆÀà	Triterpene	ÈýÝÆ	-	1	6.90E+06	4.95E+06	9.17E+06	6.42E+06	4.31E+06	4.04E+06	5.02E+06	3.49E+06	6.23E+06	1.28E+07	4.61E+06	8.50E+06	1.85E+06	7.29E+05	7.90E+05	1.59E+06	4.88E+06	1.48E+06	3.32E+06	2.54E+06	1.76E+06	2.15E+06	1.28E+06	1.38E+06	1.51E+05	1.31E+05	6.12E+04	5.97E+04	1.10E+05	8.57E+04	1.03E+05	9.95E+04	1.01E+05	1.43E+05	1.07E+05	7.06E+04
pmb0532	3.49E+02	1.37E+02	3.48E+02	C10H13N4O8P	[M+H]+	Inosine 5'-monophosphate	5'-¼¡ÜÕËá	Nucleotides and derivatives	ºËÜÕËá¼°ÆäÑÜÉúÎï	Nucleotides and derivatives	ºËÜÕËá¼°ÆäÑÜÉúÎï	131-99-7	3	6.27E+04	2.78E+04	5.72E+04	6.73E+04	5.01E+04	8.78E+04	9.40E+04	9.21E+04	6.48E+04	5.80E+04	8.40E+04	6.92E+04	2.48E+04	2.57E+04	1.44E+04	2.21E+04	4.49E+04	3.18E+04	3.75E+04	2.81E+04	2.40E+04	3.35E+04	1.31E+04	3.74E+04	3.81E+04	6.19E+04	2.95E+04	1.46E+04	4.01E+04	2.84E+04	2.42E+04	2.85E+04	4.10E+04	5.04E+04	3.22E+04	4.24E+04
pmb0142	1.65E+02	9.51E+01	1.64E+02	C9H8O3	[M+H]+	Caffeic aldehyde	¿§·ÈÈ©	Phenolic acids	·ÓËáÀà	Phenolic acids	·ÓËáÀà	141632-15-7	3	1.91E+04	7.24E+03	1.49E+04	4.55E+04	1.98E+04	1.88E+04	1.75E+04	1.87E+04	5.26E+04	1.42E+04	1.95E+04	1.17E+04	2.01E+04	2.83E+04	3.13E+04	2.88E+04	2.27E+04	2.25E+04	1.85E+04	2.37E+04	3.37E+04	2.31E+04	3.10E+04	1.79E+04	1.35E+05	1.25E+05	1.32E+05	1.43E+05	1.35E+05	1.65E+05	1.47E+05	1.56E+05	1.49E+05	1.48E+05	1.45E+05	1.77E+05
pmb2928	3.31E+02	3.13E+02	3.32E+02	C13H16O10	[M-H]-	Gallic acid-4-O-glucoside	Ã»Ê³×ÓËá-4-O-ÆÏÌÑÌÇÜÕ	Phenolic acids	·ÓËáÀà	Phenolic acids	·ÓËáÀà	84274-52-2	3	3.23E+05	3.92E+05	1.30E+05	1.48E+05	1.19E+05	9.62E+04	1.45E+05	1.42E+05	2.11E+05	2.74E+05	1.62E+05	1.96E+05	4.99E+04	6.10E+04	3.59E+04	4.91E+04	2.01E+04	3.09E+04	3.11E+04	3.02E+04	5.64E+04	6.11E+04	4.76E+04	5.38E+04	2.24E+05	2.08E+05	4.42E+05	3.67E+05	3.60E+04	2.66E+04	1.68E+05	1.97E+05	1.25E+05	1.78E+05	2.61E+05	3.10E+05
mws0237	1.87E+02	1.25E+02	1.88E+02	C9H16O4	[M-H]-	Azelaic acid	ÈÉ¶þËá	Organic acids	ÓÐ»úËá	Organic acids	ÓÐ»úËá	123-99-9	1	8.06E+06	1.36E+07	1.28E+07	6.72E+06	1.02E+07	9.73E+06	8.38E+06	7.05E+06	6.94E+06	1.11E+07	7.56E+06	8.52E+06	1.52E+06	1.54E+06	2.73E+06	1.57E+06	1.71E+06	1.06E+06	1.56E+06	1.58E+06	7.69E+05	1.24E+06	9.40E+05	1.02E+06	1.64E+06	7.65E+05	9.11E+05	1.38E+06	1.08E+06	6.75E+05	6.91E+05	9.60E+05	1.47E+06	5.47E+05	9.49E+05	6.46E+05
MWSHY0137	2.73E+02	1.53E+02	2.72E+02	C15H12O5	[M+H]+	Naringenin (5,7,4'-Trihydroxyflavanone)	èÖÆ¤ËØ	Flavonoids	»ÆÍª	Flavanones	¶þÇâ»ÆÍª	480-41-1	3	4.53E+04	1.32E+05	1.95E+05	1.54E+05	5.88E+04	8.32E+04	1.16E+05	9.31E+04	1.63E+05	1.50E+05	1.38E+05	1.84E+05	8.75E+04	1.84E+05	1.71E+05	1.20E+05	5.84E+04	5.27E+04	7.52E+04	5.98E+04	8.45E+04	1.03E+05	1.47E+05	9.20E+04	6.77E+05	9.70E+05	6.41E+05	6.44E+05	6.68E+05	7.26E+05	5.21E+05	5.95E+05	6.84E+05	7.09E+05	6.29E+05	6.75E+05
pmb2922	5.65E+02	3.23E+02	5.66E+02	C15H24N2O17P2	[M-H]-	Uridine 5'-diphospho-D-glucose	ÄòÜÕ 5'-¶þÁ×Ëá-D-ÆÏÌÑÌÇ	Nucleotides and derivatives	ºËÜÕËá¼°ÆäÑÜÉúÎï	Nucleotides and derivatives	ºËÜÕËá¼°ÆäÑÜÉúÎï	133-89-1	1	1.15E+05	1.47E+05	1.05E+05	2.18E+05	6.73E+05	9.00E+05	7.01E+05	8.43E+05	4.69E+05	5.21E+05	5.18E+05	3.81E+05	1.82E+06	1.55E+06	1.38E+06	1.64E+06	2.74E+06	2.79E+06	2.61E+06	3.85E+06	2.93E+06	2.97E+06	2.39E+06	2.74E+06	9.42E+05	6.55E+05	8.81E+05	7.75E+05	2.04E+06	1.12E+06	2.91E+06	2.04E+06	2.64E+06	2.59E+06	1.10E+06	1.86E+06
mws1050	1.48E+02	8.80E+01	1.47E+02	C5H9NO4	[M+H]+	O-Acetylserine	O-ÒÒõ£Ë¿°±Ëá	Amino acids and derivatives	°±»ùËá¼°ÆäÑÜÉúÎï	Amino acids and derivatives	°±»ùËá¼°ÆäÑÜÉúÎï	5147-00-2	3	7.16E+04	9.50E+04	1.26E+05	1.29E+05	1.38E+05	1.42E+05	1.37E+05	1.60E+05	1.54E+05	1.35E+05	1.16E+05	9.70E+04	1.31E+05	1.40E+05	1.13E+05	1.48E+05	2.68E+05	2.62E+05	2.34E+05	2.90E+05	1.57E+05	1.68E+05	1.22E+05	1.63E+05	5.66E+05	6.11E+05	4.73E+05	5.01E+05	6.92E+05	9.60E+05	8.10E+05	5.74E+05	5.07E+05	5.63E+05	4.26E+05	5.99E+05
MW0145703	4.76E+02	3.14E+02	4.75E+02	C18H29N5O10	[M+H]+	Asn-Asp-Leu-Asp	Asn-Asp-Leu-Asp	Amino acids and derivatives	°±»ùËá¼°ÆäÑÜÉúÎï	Amino acids and derivatives	°±»ùËá¼°ÆäÑÜÉúÎï	-	3	1.15E+07	1.17E+07	8.83E+06	7.90E+06	1.25E+07	9.61E+06	1.39E+07	1.07E+07	1.27E+07	1.26E+07	9.32E+06	1.08E+07	1.38E+06	7.37E+05	1.02E+06	2.03E+06	2.58E+06	1.91E+06	3.07E+06	2.27E+06	2.07E+06	1.91E+06	1.36E+06	1.79E+06	1.52E+06	1.30E+06	1.60E+06	1.56E+06	3.77E+06	1.67E+06	4.98E+06	2.55E+06	1.88E+06	2.49E+06	4.76E+06	4.31E+06
Hmmn002544	3.55E+02	1.93E+02	3.56E+02	C16H20O9	[M-H]-	Ferulic acid-4-O-glucoside	°¢ÎºËá-4-O-ÆÏÌÑÌÇÜÕ	Phenolic acids	·ÓËáÀà	Phenolic acids	·ÓËáÀà	117405-51-3	1	1.96E+07	1.32E+07	1.15E+07	1.34E+07	2.05E+07	1.38E+07	1.74E+07	1.44E+07	1.29E+07	1.39E+07	1.17E+07	1.08E+07	3.58E+07	3.22E+07	2.71E+07	2.93E+07	2.19E+07	2.38E+07	2.74E+07	1.66E+07	3.04E+07	3.06E+07	3.05E+07	3.77E+07	2.05E+07	1.73E+07	3.45E+07	2.52E+07	9.66E+06	1.21E+07	2.08E+07	2.71E+07	1.72E+07	2.09E+07	2.21E+07	2.28E+07
MW0152340	5.16E+02	4.84E+02	5.15E+02	C23H41N5O8	[M+H]+	Leu-Gly-Asp-Val-Ile	Leu-Gly-Asp-Val-Ile	Amino acids and derivatives	°±»ùËá¼°ÆäÑÜÉúÎï	Amino acids and derivatives	°±»ùËá¼°ÆäÑÜÉúÎï	-	3	7.36E+06	2.68E+06	6.21E+06	5.69E+06	5.16E+06	6.95E+06	5.29E+06	3.39E+06	7.02E+06	4.16E+06	2.20E+06	8.64E+06	6.06E+07	5.90E+07	6.53E+07	6.33E+07	6.14E+07	6.67E+07	6.41E+07	5.71E+07	6.45E+07	6.68E+07	5.11E+07	6.68E+07	5.82E+06	1.72E+07	5.97E+05	5.16E+06	5.35E+06	2.69E+06	2.95E+06	4.28E+05	1.29E+07	1.09E+07	4.44E+06	4.81E+06
pme1184	2.68E+02	1.52E+02	2.67E+02	C10H13N5O4	[M+H]+	2'-Deoxyguanosine	2'-ÍÑÑõÄñÜÕ	Nucleotides and derivatives	ºËÜÕËá¼°ÆäÑÜÉúÎï	Nucleotides and derivatives	ºËÜÕËá¼°ÆäÑÜÉúÎï	961-07-9	3	6.81E+05	6.53E+05	7.62E+05	7.63E+05	1.09E+06	1.03E+06	1.36E+06	9.73E+05	1.09E+06	1.17E+06	9.90E+05	1.01E+06	6.06E+05	5.40E+05	4.18E+05	4.34E+05	1.00E+06	1.07E+06	9.17E+05	1.27E+06	6.82E+05	8.91E+05	6.17E+05	6.42E+05	4.86E+05	3.35E+05	3.13E+05	3.28E+05	1.00E+06	1.03E+06	6.77E+05	4.45E+05	6.89E+05	6.11E+05	3.23E+05	5.59E+05
mws1078	1.38E+02	9.21E+01	1.37E+02	C7H7NO2	[M+H]+	Anthranilic Acid	ÁÚ°±»ù±½¼×Ëá	Phenolic acids	·ÓËáÀà	Phenolic acids	·ÓËáÀà	118-92-3	3	1.38E+05	2.15E+05	6.44E+04	1.00E+05	1.11E+05	1.45E+05	9.06E+04	1.03E+05	1.10E+05	1.41E+05	1.46E+05	1.34E+05	2.09E+05	2.43E+05	2.02E+05	1.28E+05	1.11E+05	1.31E+05	1.18E+05	2.41E+05	1.98E+05	1.87E+05	2.77E+05	1.89E+05	3.25E+06	7.39E+05	1.90E+06	1.58E+06	4.27E+05	9.69E+05	6.43E+05	7.41E+05	9.85E+05	9.90E+05	8.18E+05	8.66E+05
MWSmce608	1.48E+02	7.40E+01	1.47E+02	C6H13NO3	[M+H]+	4-Hydroxy-L-Isoleucine	4-ôÇ»ù-L-ÒìÁÁ°±Ëá	Amino acids and derivatives	°±»ùËá¼°ÆäÑÜÉúÎï	Amino acids and derivatives	°±»ùËá¼°ÆäÑÜÉúÎï	781658-23-9	3	7.71E+04	1.07E+05	3.70E+04	2.24E+05	2.80E+05	1.82E+05	7.57E+04	2.22E+05	6.58E+04	5.18E+04	4.28E+04	4.79E+04	1.08E+05	2.77E+05	8.73E+04	2.32E+05	2.04E+05	2.64E+05	2.15E+05	2.56E+05	2.12E+05	2.22E+05	2.24E+05	1.92E+05	4.94E+05	4.21E+05	4.55E+05	4.70E+05	4.96E+05	5.94E+05	5.26E+05	5.32E+05	6.34E+05	4.91E+05	5.35E+05	6.55E+05
Lssp210280	4.23E+02	2.61E+02	4.22E+02	C19H18O11	[M+H]+	1,5-dihydroxy ketone-6 murine O-¦Â-D-glucoside	1,5-¶þôÇ»ù Íª-6-O-¦Â-D-ÆÏÌÑÌÇÜÕ	Others	ÆäËüÀà	Others	ÆäËü	-	3	2.06E+05	2.48E+05	1.95E+05	1.56E+05	7.12E+04	1.09E+05	2.13E+05	1.81E+05	1.42E+05	1.90E+05	1.33E+05	1.57E+05	4.46E+04	5.75E+04	5.27E+04	5.44E+04	7.13E+04	5.02E+04	7.56E+04	8.26E+04	3.62E+04	5.75E+04	5.08E+04	6.85E+04	1.36E+05	1.08E+05	2.11E+05	1.33E+05	1.52E+05	2.08E+05	3.07E+05	2.35E+05	1.99E+05	2.02E+05	2.25E+05	2.22E+05
pmb0736	4.93E+02	3.31E+02	4.92E+02	C23H24O12	[M+H]+	Tricin-7-O-Glucoside	ÜÙÞ£ËØ-7-O-ÆÏÌÑÌÇÜÕ	Flavonoids	»ÆÍª	Flavones	»ÆÍª	32769-01-0	3	7.93E+04	4.81E+04	1.79E+05	3.64E+04	1.05E+05	3.74E+04	1.30E+05	3.78E+04	1.21E+05	2.00E+05	1.72E+05	1.44E+05	1.46E+05	2.14E+05	1.60E+05	1.19E+05	5.73E+04	9.87E+04	1.31E+05	1.19E+05	7.68E+04	1.17E+05	1.32E+05	7.91E+04	4.92E+05	5.12E+05	4.93E+05	4.91E+05	4.91E+05	4.96E+05	4.95E+05	3.34E+05	5.34E+05	5.64E+05	5.42E+05	4.18E+05
mws0275	1.33E+02	7.10E+01	1.34E+02	C4H6O5	[M-H]-	L-Malic acid	L-Æ»¹ûËá	Organic acids	ÓÐ»úËá	Organic acids	ÓÐ»úËá	97-67-6	1	1.61E+06	4.66E+05	1.67E+06	1.36E+06	9.06E+05	8.70E+05	1.08E+06	8.71E+05	1.19E+06	1.39E+06	1.24E+06	1.25E+06	3.62E+06	3.60E+06	3.44E+06	3.16E+06	2.09E+06	2.31E+06	2.06E+06	2.13E+06	2.73E+06	2.92E+06	3.27E+06	2.83E+06	2.75E+06	2.75E+06	2.73E+06	2.44E+06	2.18E+06	2.16E+06	1.96E+06	2.19E+06	1.84E+06	2.43E+06	1.79E+06	2.26E+06
Lmhp001461	2.29E+02	7.01E+01	2.28E+02	C11H20N2O3	[M+H]+	L-Prolyl-L-Leucine	L-¸¬°±õ£-L-ÁÁ°±Ëá	Amino acids and derivatives	°±»ùËá¼°ÆäÑÜÉúÎï	Amino acids and derivatives	°±»ùËá¼°ÆäÑÜÉúÎï	52899-07-7	3	4.73E+05	5.05E+05	4.93E+05	4.90E+05	4.77E+05	4.99E+05	5.00E+05	4.29E+05	6.12E+05	5.94E+05	5.42E+05	6.03E+05	4.91E+05	5.59E+05	5.08E+05	4.18E+05	4.26E+05	5.72E+05	4.90E+05	5.00E+05	5.64E+05	4.79E+05	6.09E+05	3.84E+05	9.01E+05	6.97E+05	9.64E+05	8.27E+05	9.63E+05	8.26E+05	1.02E+06	1.05E+06	1.17E+06	9.91E+05	8.95E+05	1.12E+06
Wafn009495	6.93E+02	5.09E+02	6.34E+02	C29H46O15	[M+CH3COOH-H]-	2,4-Di(isovaleryl)-3-(2-Methylcrotonyl)Sucrose-6'-O-Acetate	2,4-¶þ(ÒìÎìõ£»ù)-3-(2-¼×»ù°Í¶¹õ£»ù)ÕáÌÇ-6'-O-ÒÒËáõ¥	Others	ÆäËüÀà	Saccharides	ÌÇÀà	-	2	6.12E+04	3.85E+04	9.23E+04	2.64E+04	7.50E+04	9.80E+04	6.98E+04	6.07E+04	7.74E+04	2.45E+05	2.13E+05	1.57E+05	1.42E+05	3.84E+05	3.13E+05	2.56E+05	4.10E+04	6.41E+04	7.68E+04	1.00E+05	1.05E+05	2.51E+05	4.23E+05	2.21E+05	1.90E+06	1.43E+06	2.05E+06	1.86E+06	9.08E+05	9.16E+05	1.18E+06	1.04E+06	1.61E+06	1.65E+06	1.84E+06	1.73E+06
NK10253223	1.68E+02	9.41E+01	1.67E+02	C8H9NO3	[M+H]+	2-Amino-3-methoxybenzoic acid	2-°±»ù-3-¼×Ñõ»ù±½¼×Ëá	Phenolic acids	·ÓËáÀà	Phenolic acids	·ÓËáÀà	3177-80-8	3	2.29E+05	2.41E+05	1.82E+05	1.91E+05	2.32E+05	2.12E+05	2.15E+05	2.30E+05	2.33E+05	2.57E+05	1.99E+05	2.28E+05	4.01E+05	4.53E+05	3.24E+05	3.38E+05	4.97E+05	3.30E+05	4.08E+05	3.84E+05	3.29E+05	4.37E+05	3.65E+05	4.60E+05	3.88E+05	4.31E+05	5.79E+05	4.41E+05	3.82E+05	4.28E+05	2.99E+05	2.47E+05	3.35E+05	3.69E+05	2.45E+05	3.87E+05
pmn001727	4.74E+02	3.12E+02	4.75E+02	C24H29NO9	[M-H]-	N-(4-O-(Glucosyl)-E-feruloyl)-tyramine	N-(4-O-(ÆÏÌÑÌÇ»ù)-E-°¢Îºõ£)-ÀÒ°·	Alkaloids	ÉúÎï¼î	Phenolamine	·Ó°·	-	1	6.67E+06	6.39E+06	5.64E+06	4.25E+06	7.40E+06	4.64E+06	7.78E+06	5.59E+06	7.65E+06	7.79E+06	4.19E+06	6.83E+06	1.05E+06	4.71E+05	7.04E+05	1.30E+06	1.19E+06	1.22E+06	2.53E+06	1.02E+06	1.50E+06	1.70E+06	4.23E+05	4.43E+05	4.38E+05	9.77E+05	2.69E+05	9.15E+05	2.19E+06	1.13E+06	2.23E+06	1.01E+06	1.31E+06	1.12E+06	1.95E+06	1.08E+06
Zmjp000624	1.68E+02	1.50E+02	1.67E+02	C8H9NO3	[M+H]+	Pyridoxal	ßÁ¶ßÈ©	Others	ÆäËüÀà	Vitamin	Î¬ÉúËØ	66-72-8	3	1.72E+05	2.53E+05	1.35E+05	1.66E+05	1.69E+05	1.71E+05	1.91E+05	1.76E+05	1.85E+05	1.81E+05	1.34E+05	1.64E+05	3.73E+05	4.42E+05	2.96E+05	3.10E+05	3.94E+05	3.13E+05	3.60E+05	3.48E+05	2.86E+05	4.22E+05	3.14E+05	4.43E+05	3.72E+05	4.45E+05	6.05E+05	4.40E+05	3.91E+05	4.87E+05	2.80E+05	2.73E+05	3.27E+05	3.85E+05	2.55E+05	4.09E+05
MWS4412	2.59E+02	1.75E+02	2.58E+02	C15H14O4	[M+H]+	Menadiol Diacetate	´×Ëá¼×ÝÁÇâõ«;Î¬ËûÃüK4	Others	ÆäËüÀà	Vitamin	Î¬ÉúËØ	573-20-6	3	1.09E+04	9.95E+03	2.46E+04	1.25E+04	1.68E+04	1.20E+04	1.77E+04	1.59E+04	1.29E+04	2.04E+04	1.93E+04	1.53E+04	2.01E+04	2.85E+04	2.30E+04	2.77E+04	1.08E+04	1.26E+04	1.80E+04	1.98E+04	1.51E+04	2.98E+04	4.11E+04	3.00E+04	9.97E+04	1.15E+05	1.02E+05	9.53E+04	7.64E+04	7.19E+04	7.54E+04	7.33E+04	7.95E+04	1.09E+05	9.95E+04	1.02E+05
Wacn005438	4.77E+02	1.61E+02	4.18E+02	C21H38O8	[M+CH3COOH-H]-	Hydroxypentadecenoic acid glucoside	ôÇ»ùÊ®ÎåÌ¼Ï©ËáÆÏÌÑÌÇÜÕ	Lipids	Ö¬ÖÊ	Free fatty acids	ÓÎÀëÖ¬·¾Ëá	-	1	1.44E+04	1.20E+04	1.39E+04	2.35E+04	1.19E+04	1.76E+04	2.14E+04	1.25E+04	1.38E+04	3.28E+04	3.48E+04	9.11E+03	3.83E+05	3.66E+05	4.04E+05	1.40E+05	9.35E+04	2.02E+05	9.78E+04	4.70E+05	2.58E+05	4.03E+05	4.85E+05	3.61E+05	1.18E+06	1.19E+06	8.62E+05	1.30E+06	9.71E+05	7.85E+05	9.92E+05	7.02E+05	1.31E+06	1.07E+06	7.54E+05	1.15E+06
MW0114960	3.60E+02	1.34E+02	3.01E+02	C8H16NO9P	[M+CH3COO]-	N-acetyl-alpha-D-glucosamine 1-phosphate	N-ÒÒõ£»ù-¦Á-D-ÆÏÌÇ°·1-Á×Ëá	Organic acids	ÓÐ»úËá	Organic acids	ÓÐ»úËá	119185-04-5	3	9.93E+05	1.29E+06	4.00E+05	5.48E+05	4.85E+05	5.44E+05	3.49E+05	5.96E+05	5.20E+05	8.00E+05	5.11E+05	6.43E+05	3.07E+06	3.15E+06	2.08E+06	1.95E+06	1.47E+06	3.36E+06	1.54E+06	1.90E+06	2.49E+06	2.34E+06	2.92E+06	2.52E+06	1.03E+06	1.71E+06	1.44E+06	1.46E+06	4.27E+05	7.30E+05	3.51E+05	2.79E+05	8.57E+05	8.00E+05	9.10E+05	5.05E+05
Zmhn001926	2.99E+02	1.37E+02	3.00E+02	C13H16O8	[M-H]-	1-O-Salicyloyl-¦Â-D-glucose	1-O-Ë®Ñîõ£-¦Â-D-ÆÏÌÑÌÇ	Phenolic acids	·ÓËáÀà	Phenolic acids	·ÓËáÀà	60517-74-0	1	4.34E+06	4.90E+06	4.18E+06	3.75E+06	2.51E+06	2.87E+06	3.35E+06	2.88E+06	4.32E+06	5.40E+06	3.45E+06	6.77E+06	2.79E+06	3.81E+06	3.53E+06	5.03E+06	6.56E+06	6.50E+06	1.01E+07	6.08E+06	3.28E+06	5.38E+06	2.98E+06	7.25E+06	3.51E+06	5.95E+06	3.31E+06	5.60E+06	1.17E+07	1.02E+07	1.85E+07	1.04E+07	5.13E+06	6.58E+06	1.46E+06	7.18E+06
Hmtn001302	2.99E+02	1.37E+02	3.00E+02	C13H16O8	[M-H]-	Glucosyloxybenzoic acid	ÆÏÌÑÌÇÑõ»ù±½¼×Ëá	Phenolic acids	·ÓËáÀà	Phenolic acids	·ÓËáÀà	-	1	4.34E+06	4.90E+06	4.18E+06	3.75E+06	2.51E+06	2.87E+06	3.35E+06	2.88E+06	4.32E+06	5.40E+06	3.45E+06	6.77E+06	2.79E+06	3.81E+06	3.53E+06	5.03E+06	6.56E+06	6.50E+06	1.01E+07	6.08E+06	3.28E+06	5.38E+06	2.98E+06	7.25E+06	3.51E+06	5.95E+06	3.31E+06	5.60E+06	1.17E+07	1.02E+07	1.85E+07	1.04E+07	5.13E+06	6.58E+06	1.46E+06	7.18E+06
MWS3020	1.45E+02	8.61E+01	1.44E+02	C7H16N2O	[M+H]+	N-Acetylcadaverine	N-ÒÒõ£Ê¬°·	Alkaloids	ÉúÎï¼î	Alkaloids	ÉúÎï¼î	32343-73-0	3	1.06E+06	1.12E+06	1.05E+06	1.05E+06	1.02E+06	9.21E+05	9.43E+05	1.18E+06	1.10E+06	1.08E+06	9.36E+05	8.79E+05	1.50E+06	1.36E+06	1.25E+06	1.21E+06	1.39E+06	1.53E+06	1.39E+06	1.31E+06	1.43E+06	1.42E+06	1.25E+06	1.46E+06	1.37E+06	1.33E+06	1.15E+06	1.53E+06	1.51E+06	1.52E+06	1.66E+06	2.14E+06	1.32E+06	1.57E+06	2.03E+06	1.44E+06
mws0089	4.47E+02	2.85E+02	4.48E+02	C21H20O11	[M-H]-	Kaempferol-7-O-glucoside*	É½èÍ·Ó-7-O-ÆÏÌÑÌÇÜÕ*	Flavonoids	»ÆÍª	Flavonols	»ÆÍª´¼	16290-07-6	3	6.40E+04	5.71E+04	7.43E+04	9.81E+04	6.16E+04	5.71E+04	8.54E+04	5.08E+04	3.06E+04	8.28E+04	4.46E+04	1.05E+05	5.51E+04	7.79E+04	7.06E+04	6.54E+04	1.78E+05	1.58E+05	1.78E+05	1.61E+05	5.65E+04	6.94E+04	9.16E+04	5.61E+04	9.17E+06	8.97E+06	9.63E+06	9.03E+06	5.52E+06	5.99E+06	7.72E+06	7.59E+06	6.49E+06	7.16E+06	7.07E+06	7.31E+06
pme2433	1.06E+02	8.81E+01	1.05E+02	C4H11NO2	[M+H]+	Diethanolamine	¶þÒÒ´¼°·	Alkaloids	ÉúÎï¼î	Alkaloids	ÉúÎï¼î	111-42-2	3	4.91E+04	8.21E+04	3.91E+04	1.81E+05	1.78E+05	2.41E+05	9.85E+04	2.41E+05	6.21E+04	4.53E+04	7.48E+04	4.79E+04	2.72E+05	2.23E+05	2.60E+05	2.82E+05	3.92E+05	3.25E+05	3.41E+05	3.64E+05	2.89E+05	2.19E+05	2.75E+05	2.26E+05	8.88E+05	7.78E+05	7.64E+05	1.07E+06	7.31E+05	9.42E+05	8.56E+05	6.76E+05	8.62E+05	7.55E+05	7.44E+05	8.16E+05
Wahp001558	3.22E+02	1.77E+02	3.21E+02	C17H27N3O3	[M+H]+	N-Feruloylspermidine	N-°¢Îºõ£ÑÇ¾«°·	Alkaloids	ÉúÎï¼î	Phenolamine	·Ó°·	-	1	3.14E+07	2.43E+07	3.25E+07	2.60E+07	2.56E+07	2.11E+07	2.80E+07	2.05E+07	3.03E+07	3.98E+07	1.74E+07	2.59E+07	2.54E+07	2.36E+07	2.80E+07	2.98E+07	4.15E+07	6.97E+07	7.19E+07	6.94E+07	2.97E+07	2.69E+07	2.77E+07	3.44E+07	2.75E+07	2.94E+07	2.32E+07	3.78E+07	5.66E+07	5.22E+07	6.08E+07	2.75E+07	2.63E+07	2.40E+07	3.31E+07	3.03E+07
Rfmb056	5.91E+02	3.87E+02	5.92E+02	C29H36O13	[M-H]-	Medioresinol-4'-O-(6'''-acetyl)glucoside	¶ÅÖÙÊ÷Ö¬·Ó-4'-O-(6'''-ÒÒõ£)ÆÏÌÑÌÇÜÕ	Lignans and Coumarins	Ä¾Ö¬ËØºÍÏã¶¹ËØ	Lignans	Ä¾Ö¬ËØ	-	3	2.79E+03	2.59E+03	6.31E+02	3.12E+03	3.58E+03	1.18E+03	8.21E+03	1.10E+03	2.50E+03	3.55E+03	3.63E+03	6.62E+02	7.98E+04	4.83E+04	7.67E+04	1.16E+05	5.84E+04	4.53E+04	6.57E+04	4.51E+04	6.99E+04	7.58E+04	8.52E+04	6.14E+04	1.48E+05	6.35E+04	8.51E+04	9.41E+04	1.01E+05	5.72E+04	1.16E+05	1.00E+05	1.34E+05	1.19E+05	1.59E+05	1.69E+05
Zmdp001647	2.47E+02	1.84E+02	2.46E+02	C10H18N2O5	[M+H]+	¦Ã-Glutamyl-L-valine	¦Ã-¹È°±õ£°·çÓ°±Ëá	Amino acids and derivatives	°±»ùËá¼°ÆäÑÜÉúÎï	Amino acids and derivatives	°±»ùËá¼°ÆäÑÜÉúÎï	-	3	5.04E+04	6.78E+04	6.26E+04	5.86E+04	5.97E+04	5.37E+04	5.57E+04	5.19E+04	6.50E+04	9.87E+04	6.74E+04	8.64E+04	4.37E+04	3.68E+04	3.97E+04	2.05E+04	4.44E+04	5.16E+04	3.95E+04	6.18E+04	3.96E+04	4.14E+04	4.86E+04	3.88E+04	1.81E+05	1.89E+05	1.70E+05	1.45E+05	3.77E+05	4.36E+05	4.27E+05	2.74E+05	4.23E+05	3.58E+05	2.79E+05	3.73E+05
MW0157735	4.63E+02	4.03E+02	4.62E+02	C19H38N6O7	[M+H]+	Thr-Lys-Ser-Lys	Thr-Lys-Ser-Lys	Amino acids and derivatives	°±»ùËá¼°ÆäÑÜÉúÎï	Amino acids and derivatives	°±»ùËá¼°ÆäÑÜÉúÎï	-	3	6.22E+04	5.00E+03	1.93E+04	5.42E+03	2.32E+04	1.99E+04	2.36E+04	3.88E+04	4.10E+04	8.02E+04	3.84E+04	6.62E+04	4.26E+05	7.98E+04	1.32E+06	8.42E+05	9.28E+03	1.14E+04	1.34E+04	2.80E+05	3.84E+05	2.03E+05	3.68E+05	3.02E+05	1.38E+05	3.96E+04	1.37E+04	4.52E+05	8.31E+04	1.66E+04	4.07E+05	3.91E+04	1.92E+05	2.28E+04	1.15E+05	2.06E+05
Lmhp009464	4.66E+02	3.25E+02	4.65E+02	C22H44NO7P	[M+H]+	LysoPE 17:1(2n isomer)	ÈÜÑªÁ×Ö¬õ£ÒÒ´¼°· 17:1(2nÒì¹¹)	Lipids	Ö¬ÖÊ	LPE	ÈÜÑªÁ×Ö¬õ£ÒÒ´¼°·	-	3	4.24E+05	4.75E+05	4.13E+05	5.86E+05	8.37E+05	7.34E+05	1.09E+06	8.23E+05	5.80E+05	7.77E+05	4.70E+05	5.62E+05	1.00E+04	9.07E+03	1.56E+04	4.85E+03	4.12E+04	3.60E+04	3.80E+04	3.70E+04	2.33E+04	1.23E+04	1.96E+04	2.71E+04	1.37E+04	1.05E+04	7.42E+02	7.64E+03	7.13E+03	1.25E+04	5.16E+03	2.62E+04	4.23E+05	1.41E+04	1.24E+03	2.41E+04
pme0122	1.89E+02	1.26E+02	1.88E+02	C8H16N2O3	[M+H]+	N6-Acetyl-L-lysine	N6-ÒÒõ£-L-Àµ°±Ëá	Amino acids and derivatives	°±»ùËá¼°ÆäÑÜÉúÎï	Amino acids and derivatives	°±»ùËá¼°ÆäÑÜÉúÎï	692-04-6	3	2.80E+05	1.92E+05	2.64E+05	2.65E+05	2.04E+05	1.53E+05	2.31E+05	1.95E+05	2.54E+05	2.92E+05	1.83E+05	2.49E+05	1.26E+05	1.47E+05	1.04E+05	9.36E+04	1.12E+05	1.43E+05	9.47E+04	1.16E+05	1.33E+05	9.55E+04	1.09E+05	8.06E+04	2.35E+05	2.71E+05	2.28E+05	2.91E+05	2.49E+05	2.91E+05	3.01E+05	1.83E+05	2.79E+05	2.50E+05	2.50E+05	2.82E+05
MW0151568	5.61E+02	5.01E+02	5.02E+02	C21H42N8O6	[M+CH3COO]-	Ile-Ser-Arg-Lys	Ile-Ser-Arg-Lys	Amino acids and derivatives	°±»ùËá¼°ÆäÑÜÉúÎï	Amino acids and derivatives	°±»ùËá¼°ÆäÑÜÉúÎï	-	3	5.92E+03	1.43E+04	5.47E+04	1.13E+04	5.90E+03	2.34E+03	1.84E+04	1.88E+03	6.33E+03	9.40E+03	1.23E+04	1.08E+04	1.92E+05	1.63E+05	1.01E+05	2.13E+05	1.12E+05	8.20E+04	1.20E+05	1.64E+05	1.24E+05	1.70E+05	2.16E+05	1.60E+05	2.69E+05	1.69E+05	2.73E+05	2.13E+05	2.88E+05	2.14E+05	1.40E+05	2.61E+05	2.26E+05	1.76E+05	2.24E+05	2.32E+05
Wasn005621	3.61E+02	1.99E+02	3.62E+02	C17H30O8	[M-H]-	Glucosyl 9-hydroxy-3-methyldec-2-enoic acid	ÆÏÌÑÌÇ»ù 9-ôÇ»ù-3-¼×»ù¹ï-2-Ï©Ëá	Others	ÆäËüÀà	Others	ÆäËü	-	2	5.43E+05	4.49E+05	6.99E+05	4.70E+05	6.61E+05	4.71E+05	4.56E+05	3.85E+05	5.17E+05	5.22E+05	3.79E+05	7.56E+05	2.85E+04	2.37E+04	1.32E+04	3.24E+04	4.59E+04	3.87E+04	4.72E+04	4.30E+04	5.12E+04	3.14E+04	1.10E+04	2.67E+04	2.57E+04	9.81E+03	2.64E+04	2.23E+04	1.37E+04	1.98E+04	6.84E+03	4.51E+04	1.65E+04	7.47E+03	3.21E+04	1.13E+04
MW0105782	3.67E+02	2.49E+02	2.45E+02	C10H19N3O4	[M-H]-	Asn-Leu	L-Ìì¶¬õ£°·L-ÁÁ°±Ëá	Amino acids and derivatives	°±»ùËá¼°ÆäÑÜÉúÎï	Amino acids and derivatives	°±»ùËá¼°ÆäÑÜÉúÎï	-	3	1.69E+05	1.78E+05	2.28E+05	1.36E+05	3.12E+05	2.63E+05	4.16E+05	2.62E+05	1.81E+05	2.58E+05	2.32E+05	2.71E+05	6.09E+05	4.64E+05	5.97E+05	7.94E+05	3.89E+05	4.21E+05	6.52E+05	5.56E+05	6.10E+05	1.02E+06	8.38E+05	8.07E+05	1.25E+06	1.58E+06	1.02E+06	1.30E+06	1.19E+06	9.59E+05	1.06E+06	1.02E+06	1.61E+06	2.00E+06	1.76E+06	1.36E+06
MW0149872	5.22E+02	3.12E+02	5.23E+02	C23H33N5O9	[M-H]-	Gln-Val-Tyr-Asp	¹Èõ£°±-çÓ°±Ëá-ÀÒ°±Ëá-ÌìÃÅ¶¬°±Ëá	Amino acids and derivatives	°±»ùËá¼°ÆäÑÜÉúÎï	Amino acids and derivatives	°±»ùËá¼°ÆäÑÜÉúÎï	-	3	9.43E+05	8.82E+05	1.24E+06	1.28E+06	9.29E+05	6.85E+05	8.72E+05	1.24E+06	1.12E+06	1.12E+06	1.19E+06	1.77E+06	1.24E+06	8.76E+05	1.02E+06	1.18E+06	1.64E+06	1.01E+06	1.01E+06	1.11E+06	1.25E+06	1.63E+06	1.21E+06	1.23E+06	8.79E+04	1.13E+05	9.85E+04	1.09E+05	8.45E+04	1.14E+05	6.27E+04	7.25E+04	1.19E+05	1.80E+05	1.12E+05	8.39E+04
MWSmce549	3.03E+02	5.71E+01	3.02E+02	C17H34O4	[M+H]+	1-Monomyristin	1-Èâ¶¹Þ¢Ëáµ¥¸ÊÓÍõ¥	Lipids	Ö¬ÖÊ	Glycerol ester	¸ÊÓÍõ¥	589-68-4	3	7.21E+05	4.59E+05	6.76E+05	6.49E+05	6.55E+05	7.45E+05	6.48E+05	7.51E+05	7.51E+05	7.62E+05	7.86E+05	7.43E+05	8.91E+05	6.62E+05	8.33E+05	7.81E+05	7.67E+05	7.45E+05	6.94E+05	5.93E+05	1.06E+06	1.11E+06	8.03E+05	7.73E+05	7.60E+05	7.18E+05	6.95E+05	8.37E+05	9.45E+05	8.06E+05	6.37E+05	6.57E+05	7.41E+05	8.54E+05	8.66E+05	5.96E+05
pmb2979	5.49E+02	3.87E+02	5.50E+02	C25H26O14	[M-H]-	Hesperetin-7-O-(6''-malonyl)glucoside	³ÈÆ¤ËØ-7-O-(6''-±û¶þõ£)ÆÏÌÑÌÇÜÕ	Flavonoids	»ÆÍª	Flavanones	¶þÇâ»ÆÍª	-	3	4.20E+04	2.83E+04	3.85E+04	2.03E+04	8.11E+04	6.94E+04	4.18E+04	2.56E+04	2.86E+04	2.42E+04	3.40E+04	2.98E+04	2.12E+05	2.17E+05	2.91E+05	2.96E+05	3.89E+05	3.04E+05	4.14E+05	4.05E+05	2.26E+05	2.60E+05	2.01E+05	2.37E+05	8.40E+05	6.73E+05	8.13E+05	7.24E+05	7.47E+05	4.01E+05	6.98E+05	7.60E+05	8.55E+05	8.21E+05	7.22E+05	1.04E+06
mws0179	3.67E+02	1.91E+02	3.68E+02	C17H20O9	[M-H]-	Chlorogenic acid methyl ester	ÂÌÔ­Ëá¼×õ¥	Phenolic acids	·ÓËáÀà	Phenolic acids	·ÓËáÀà	29708-87-0	2	2.93E+07	2.06E+07	2.05E+07	1.73E+07	1.33E+07	1.66E+07	1.58E+07	1.44E+07	1.75E+07	2.47E+07	1.84E+07	2.38E+07	3.57E+07	3.16E+07	4.47E+07	4.69E+07	1.72E+07	1.66E+07	1.94E+07	1.52E+07	3.58E+07	4.20E+07	5.06E+07	4.82E+07	2.43E+07	2.02E+07	3.72E+07	3.21E+07	1.35E+07	1.95E+07	2.84E+07	3.57E+07	2.11E+07	2.40E+07	2.94E+07	3.52E+07
pme1216	1.22E+02	7.80E+01	1.23E+02	C6H5NO2	[M-H]-	2-Picolinic acid	2-ßÁà¤¼×Ëá	Organic acids	ÓÐ»úËá	Organic acids	ÓÐ»úËá	98-98-6	3	8.06E+05	1.31E+06	1.13E+06	8.75E+05	1.47E+06	1.18E+06	1.09E+06	1.23E+06	1.05E+06	1.20E+06	1.08E+06	9.25E+05	3.47E+06	3.48E+06	3.40E+06	2.52E+06	2.46E+06	3.66E+06	2.67E+06	3.34E+06	2.12E+06	2.86E+06	2.43E+06	3.39E+06	2.25E+06	4.24E+06	1.26E+06	2.30E+06	2.44E+06	2.50E+06	1.84E+06	6.32E+05	2.06E+06	1.64E+06	1.23E+06	1.08E+06
mws1329	4.63E+02	3.01E+02	4.64E+02	C21H20O12	[M-H]-	Quercetin-7-O-glucoside*	éÎÆ¤ËØ-7-O-ÆÏÌÑÌÇÜÕ*	Flavonoids	»ÆÍª	Flavonols	»ÆÍª´¼	491-50-9	1	1.31E+05	9.10E+04	4.66E+05	2.27E+05	2.02E+05	1.34E+05	1.68E+05	1.75E+05	1.35E+05	1.56E+05	1.94E+05	1.86E+05	5.29E+05	6.92E+05	7.85E+05	6.29E+05	3.46E+05	5.90E+05	6.75E+05	5.06E+05	4.29E+05	5.33E+05	8.95E+05	4.93E+05	4.30E+07	3.67E+07	4.74E+07	3.94E+07	3.58E+07	3.80E+07	4.03E+07	4.90E+07	3.66E+07	4.08E+07	3.77E+07	4.38E+07
Hmjp005089	3.30E+02	1.77E+02	3.29E+02	C18H19NO5	[M+H]+	(2Z)-N-[2-(3,4-Dihydroxyphenyl)-2-hydroxyethyl]-3-(4-methoxyphenyl)-2-propenamide	(2Z)-N-[2-(3,4-¶þôÇ»ù±½»ù)-2-ôÇÒÒ»ù]-3-(4-¼×Ñõ»ù±½»ù)-2-±ûÏ©õ£°·	Alkaloids	ÉúÎï¼î	Phenolamine	·Ó°·	-	1	1.74E+07	1.71E+07	1.83E+07	1.96E+07	1.26E+07	1.60E+07	1.93E+07	1.58E+07	1.79E+07	1.50E+07	1.29E+07	2.23E+07	1.74E+06	4.58E+05	6.04E+05	1.87E+06	1.99E+07	3.95E+06	9.48E+06	4.83E+06	4.68E+06	5.58E+06	2.05E+06	4.63E+06	7.56E+04	7.21E+04	4.17E+04	6.16E+04	8.54E+04	3.95E+04	8.23E+04	8.69E+04	5.55E+04	7.90E+04	3.80E+04	5.37E+04
MW0112142	5.11E+02	2.29E+02	4.88E+02	C18H32O15	[M+Na]+	2'-Fucosyl-D-lactose	2-ÑÒÔåÌÇ°ëÈéÌÇ	Others	ÆäËüÀà	Saccharides	ÌÇÀà	41263-94-9	3	3.78E+06	5.48E+06	4.35E+06	3.55E+06	3.74E+06	4.04E+06	2.66E+06	3.10E+06	3.97E+06	4.43E+06	4.48E+06	2.54E+06	2.95E+06	4.59E+06	2.61E+06	1.95E+06	1.90E+06	2.82E+06	1.95E+06	2.41E+06	2.74E+06	2.12E+06	3.37E+06	2.16E+06	4.75E+06	3.05E+06	3.28E+06	3.89E+06	4.51E+06	6.12E+06	6.58E+06	5.33E+06	7.32E+06	4.90E+06	3.83E+06	7.54E+06
pmb0323n	2.49E+02	1.35E+02	2.50E+02	C13H18N2O3	[M-H]-	N-Caffeoylputrescine	¿§·Èõ£¸¯°·	Alkaloids	ÉúÎï¼î	Phenolamine	·Ó°·	29554-26-5	1	9.04E+06	3.82E+06	2.75E+06	4.78E+06	1.41E+07	9.05E+06	1.73E+07	1.16E+07	3.33E+06	5.31E+06	1.98E+06	2.02E+06	7.50E+07	6.64E+07	6.37E+07	6.52E+07	5.45E+07	6.81E+07	9.66E+07	4.59E+07	5.64E+07	5.31E+07	6.20E+07	7.62E+07	4.41E+07	3.63E+07	6.20E+07	7.52E+07	5.52E+07	1.96E+07	1.12E+08	6.91E+07	6.06E+07	4.95E+07	7.20E+07	6.93E+07
pmb3074	3.37E+02	1.91E+02	3.38E+02	C16H18O8	[M-H]-	5-O-p-Coumaroylquinic acid*	5-O-¶ÔÏã¶¹õ£¿üÄþËá*	Phenolic acids	·ÓËáÀà	Phenolic acids	·ÓËáÀà	1899-30-5	1	9.54E+05	1.02E+06	9.81E+05	8.82E+05	6.51E+05	1.05E+06	5.56E+05	4.84E+05	8.11E+05	7.36E+05	9.00E+05	7.18E+05	3.53E+06	4.19E+06	4.06E+06	3.91E+06	1.66E+06	1.88E+06	1.97E+06	1.51E+06	3.38E+06	2.96E+06	4.48E+06	2.87E+06	2.11E+06	5.04E+06	3.86E+06	3.80E+06	2.90E+06	3.59E+06	2.94E+06	1.95E+06	4.64E+06	3.51E+06	4.26E+06	5.26E+06
Wafn003429	4.41E+02	2.49E+02	3.82E+02	C16H30O10	[M+CH3COOH-H]-	3-Methylbutyl 6-O-(alpha-L-arabinopyranosyl)-beta-D-glucopyranoside	3-¼×»ù¶¡»ù 6-O-(¦Á-L-°¢À­²®ßÁà«ÌÇ»ù)-¦Â-D-ßÁà«ÆÏÌÑÌÇÜÕ	Others	ÆäËüÀà	Others	ÆäËü	-	1	3.33E+06	2.71E+06	4.32E+06	3.04E+06	1.70E+06	3.09E+06	1.39E+06	2.32E+06	4.11E+06	4.46E+06	3.07E+06	4.70E+06	1.05E+05	1.25E+05	1.61E+05	1.43E+05	1.42E+05	1.29E+05	1.69E+06	1.87E+05	6.89E+04	1.20E+05	7.07E+04	6.16E+04	5.07E+06	4.50E+06	5.36E+06	3.91E+06	4.03E+06	3.90E+06	4.09E+06	4.28E+06	4.18E+06	4.76E+06	4.94E+06	4.62E+06
mws0629	2.81E+02	1.66E+02	2.80E+02	C13H16N2O5	[M+H]+	L-Aspartyl-L-Phenylalanine	L-Ìì¶¬°±õ£-L-±½±û°±Ëá	Amino acids and derivatives	°±»ùËá¼°ÆäÑÜÉúÎï	Amino acids and derivatives	°±»ùËá¼°ÆäÑÜÉúÎï	13433-09-5	3	3.24E+05	5.19E+05	3.76E+05	3.32E+05	2.19E+05	2.71E+05	3.39E+05	3.29E+05	3.51E+05	4.13E+05	3.09E+05	3.98E+05	3.48E+05	4.34E+05	4.48E+05	3.97E+05	3.14E+05	3.21E+05	2.80E+05	4.09E+05	3.87E+05	3.89E+05	4.21E+05	4.07E+05	5.70E+05	3.64E+05	7.43E+05	5.20E+05	4.58E+05	4.87E+05	5.95E+05	7.89E+05	6.03E+05	6.02E+05	6.57E+05	6.78E+05
pma3724	3.69E+02	1.77E+02	3.68E+02	C17H20O9	[M+H]+	1-O-Feruloylquinic acid	1-O-°¢Îºõ£¿üÄþËá	Phenolic acids	·ÓËáÀà	Phenolic acids	·ÓËáÀà	-	3	2.61E+07	1.91E+07	2.01E+07	1.69E+07	1.28E+07	1.75E+07	1.29E+07	1.20E+07	1.57E+07	2.14E+07	1.84E+07	2.26E+07	2.79E+07	3.31E+07	3.74E+07	4.28E+07	1.45E+07	1.41E+07	1.73E+07	1.48E+07	3.43E+07	3.39E+07	4.60E+07	3.96E+07	2.05E+07	1.92E+07	3.60E+07	3.53E+07	1.19E+07	2.20E+07	3.02E+07	3.79E+07	2.15E+07	2.49E+07	3.04E+07	3.57E+07
MW0151000	4.98E+02	8.41E+01	4.97E+02	C22H39N7O6	[M+H]+	His-Leu-Thr-Lys	×é°±Ëá-ÁÁ°±Ëá-ËÕ°±Ëá-Àµ°±Ëá	Amino acids and derivatives	°±»ùËá¼°ÆäÑÜÉúÎï	Amino acids and derivatives	°±»ùËá¼°ÆäÑÜÉúÎï	-	3	3.18E+05	1.06E+05	3.29E+05	1.78E+05	2.98E+05	2.43E+05	4.30E+05	1.21E+05	2.76E+05	2.60E+05	2.52E+05	2.09E+05	5.11E+04	2.67E+04	5.69E+04	1.16E+05	1.70E+05	1.24E+05	2.24E+05	8.90E+04	2.22E+05	7.41E+04	1.17E+05	7.01E+04	4.23E+04	3.91E+04	3.07E+04	5.00E+04	1.02E+05	6.24E+04	9.74E+04	1.50E+05	8.04E+04	1.75E+05	1.06E+05	2.47E+05
MW0146176	5.48E+02	6.20E+01	5.49E+02	C25H39N7O7	[M-H]-	Asp-Leu-Phe-Arg	Asp-Leu-Phe-Arg	Amino acids and derivatives	°±»ùËá¼°ÆäÑÜÉúÎï	Amino acids and derivatives	°±»ùËá¼°ÆäÑÜÉúÎï	-	3	5.05E+04	8.82E+04	4.04E+04	4.19E+04	1.93E+05	9.71E+04	2.34E+05	1.13E+05	9.70E+04	1.50E+05	2.97E+05	1.44E+05	3.47E+04	5.16E+04	5.73E+04	7.01E+04	4.52E+04	3.70E+04	9.50E+04	5.75E+04	5.64E+04	4.09E+04	7.64E+04	3.62E+04	5.76E+05	8.88E+05	7.35E+05	5.92E+05	6.39E+05	1.86E+06	8.04E+05	8.65E+05	1.06E+06	1.09E+06	6.54E+05	8.29E+05
Rfmb25702	5.61E+02	3.57E+02	5.62E+02	C28H34O12	[M-H]-	Pinoresinol-4-O-(6''-acetyl)glucoside	ËÉÖ¬´¼-4-O-(6''-ÒÒõ£)ÆÏÌÑÌÇÜÕ	Lignans and Coumarins	Ä¾Ö¬ËØºÍÏã¶¹ËØ	Lignans	Ä¾Ö¬ËØ	-	1	4.46E+03	3.16E+03	3.14E+03	1.15E+04	8.05E+03	1.21E+04	1.73E+04	5.93E+03	7.56E+03	9.98E+03	8.87E+03	5.94E+03	3.00E+05	4.19E+05	4.25E+05	4.28E+05	3.38E+05	2.37E+05	3.11E+05	3.43E+05	2.47E+05	3.21E+05	4.97E+05	2.78E+05	3.92E+05	3.64E+05	4.97E+05	4.04E+05	4.61E+05	5.31E+05	5.68E+05	5.30E+05	4.11E+05	5.24E+05	4.33E+05	4.99E+05
Wccp011838	2.82E+02	6.91E+01	2.81E+02	C18H35NO	[M+H]+	Octadec-8-enamide	Octadec-8-enamide	Alkaloids	ÉúÎï¼î	Alkaloids	ÉúÎï¼î	-	1	1.55E+06	2.43E+06	2.85E+06	2.20E+06	1.51E+06	1.89E+06	2.51E+06	1.99E+06	2.90E+06	1.43E+06	4.54E+06	1.63E+06	3.08E+06	3.16E+06	3.43E+06	3.53E+06	6.31E+06	1.83E+06	1.64E+06	1.82E+06	1.30E+06	1.70E+06	3.61E+06	1.65E+06	2.11E+06	3.09E+06	2.47E+06	1.46E+06	8.78E+05	9.41E+05	1.33E+06	8.91E+05	1.21E+06	1.20E+06	8.17E+05	9.23E+05
Lmmp002334	7.73E+02	3.03E+02	7.72E+02	C33H40O21	[M+H]+	Quercetin-3-O-rutinoside-7-O-glucoside	éÎÆ¤ËØ-3-O-Ü¿ÏãÌÇÜÕ-7-O-ÆÏÌÑÌÇÜÕ	Flavonoids	»ÆÍª	Flavonols	»ÆÍª´¼	-	1	3.46E+03	4.89E+03	9.40E+03	1.03E+04	7.31E+03	1.63E+03	3.80E+03	7.39E+03	4.26E+03	1.04E+04	1.76E+04	2.46E+03	7.66E+04	8.41E+04	1.23E+05	1.18E+05	5.54E+04	4.76E+04	5.85E+04	3.45E+04	7.08E+04	8.05E+04	1.65E+05	3.00E+04	9.10E+06	7.20E+06	8.38E+06	8.50E+06	2.90E+06	3.91E+06	4.61E+06	6.44E+06	8.64E+06	1.15E+07	8.82E+06	9.81E+06
pme2550	1.73E+02	1.29E+02	1.74E+02	C6H6O6	[M-H]-	Cis-Aconitic acid	Ë³Ê½ÎÚÍ·Ëá	Organic acids	ÓÐ»úËá	Organic acids	ÓÐ»úËá	585-84-2	3	2.14E+06	2.22E+06	1.76E+06	1.52E+06	1.13E+06	9.62E+05	1.14E+06	8.07E+05	1.55E+06	2.12E+06	1.48E+06	1.19E+06	3.37E+05	3.44E+05	3.12E+05	3.25E+05	3.45E+05	3.34E+05	2.99E+05	3.29E+05	3.19E+05	4.02E+05	3.28E+05	4.16E+05	7.34E+05	9.37E+05	6.44E+05	8.59E+05	8.99E+05	5.46E+05	1.14E+06	9.81E+05	8.28E+05	1.25E+06	7.13E+05	1.04E+06
MW0150931	5.74E+02	2.77E+02	5.75E+02	C26H37N7O8	[M-H]-	His-Glu-Tyr-Lys	×é°±Ëá-¹È°±Ëá-ÀÒ°±Ëá-Àµ°±Ëá	Amino acids and derivatives	°±»ùËá¼°ÆäÑÜÉúÎï	Amino acids and derivatives	°±»ùËá¼°ÆäÑÜÉúÎï	-	3	1.81E+06	2.39E+06	1.85E+06	2.32E+06	2.46E+06	2.26E+06	2.35E+06	1.80E+06	1.99E+06	2.23E+06	2.24E+06	2.11E+06	4.15E+05	3.51E+05	4.08E+05	6.52E+05	4.72E+05	3.52E+05	6.32E+05	3.96E+05	3.70E+05	3.79E+05	3.78E+05	2.85E+05	4.58E+05	7.83E+05	5.80E+05	6.24E+05	5.52E+05	1.02E+06	5.49E+05	5.41E+05	7.09E+05	6.71E+05	7.14E+05	7.87E+05
Lmqn000432	3.33E+02	3.33E+02	3.34E+02	C9H19O11P	[M-H]-	1-(sn-Glycero-3-phospho)-1D-myo-inositol	1-(sn-¸ÊÓÍ-3-Á×Ëá)-1D-¼¡´¼	Others	ÆäËüÀà	Saccharides	ÌÇÀà	-	1	4.36E+04	8.14E+04	3.83E+04	6.38E+04	2.86E+05	5.15E+05	3.10E+05	4.23E+05	2.62E+05	3.31E+05	2.08E+05	2.25E+05	2.37E+05	1.96E+05	1.02E+05	1.57E+05	1.11E+06	1.20E+06	9.82E+05	3.20E+06	1.35E+06	1.62E+06	1.16E+06	1.63E+06	5.41E+04	4.07E+04	9.91E+04	5.10E+04	2.14E+06	5.06E+06	3.85E+06	4.21E+06	2.77E+06	2.75E+06	8.23E+05	2.21E+06
mws0277	1.91E+02	8.50E+01	1.92E+02	C7H12O6	[M-H]-	Quinic Acid	¿üÄþËá	Organic acids	ÓÐ»úËá	Organic acids	ÓÐ»úËá	77-95-2	1	2.92E+06	2.65E+06	2.46E+06	2.95E+06	2.50E+06	2.41E+06	2.48E+06	2.50E+06	3.17E+06	2.78E+06	3.31E+06	2.11E+06	3.84E+05	5.23E+05	5.10E+05	3.89E+05	6.07E+05	5.22E+05	5.72E+05	6.74E+05	5.33E+05	6.74E+05	4.41E+05	6.33E+05	1.51E+06	2.63E+06	1.21E+06	1.77E+06	7.81E+05	6.50E+05	7.23E+05	6.37E+05	7.86E+05	1.20E+06	8.35E+05	1.24E+06
MWSmce690	1.75E+02	5.90E+01	1.76E+02	C6H8O6	[M-H]-	Erythorbic Acid; Isoascorbic Acid	Òì¿¹»µÑªËá	Others	ÆäËüÀà	Vitamin	Î¬ÉúËØ	89-65-6	3	1.28E+05	1.07E+05	1.40E+05	1.44E+05	1.14E+05	1.30E+05	1.47E+05	1.44E+05	1.17E+05	1.51E+05	1.17E+05	7.77E+04	3.18E+05	2.66E+05	2.28E+05	3.05E+05	2.74E+05	2.20E+05	2.30E+05	2.17E+05	2.31E+05	3.00E+05	2.49E+05	2.68E+05	3.69E+05	4.49E+05	3.66E+05	3.44E+05	2.75E+05	2.55E+05	2.44E+05	2.65E+05	3.04E+05	3.88E+05	2.99E+05	3.61E+05
Zmhn001420	1.65E+02	1.21E+02	1.66E+02	C8H6O4	[M-H]-	5,7-Dihydroxy-1(3H)-isobenzofuranone	5,7-¶þôÇ»ù-1(3H)-Òì±½²¢ß»à«Íª	Phenolic acids	·ÓËáÀà	Phenolic acids	·ÓËáÀà	27979-58-4	3	2.40E+05	2.32E+05	2.00E+05	2.04E+05	1.76E+05	1.58E+05	1.60E+05	1.29E+05	2.15E+05	2.12E+05	2.32E+05	5.81E+05	1.55E+05	1.81E+05	1.97E+05	1.59E+05	1.26E+05	1.12E+05	1.04E+05	1.43E+05	1.51E+05	2.05E+05	2.62E+05	1.87E+05	1.78E+05	1.90E+05	2.08E+05	2.02E+05	1.42E+05	1.71E+05	1.12E+05	8.83E+04	1.45E+05	1.34E+05	1.36E+05	1.38E+05
pmn001724	6.32E+02	4.70E+02	6.33E+02	C31H43N3O11	[M-H]-	Lycibarbarspermidine B	èÛè½ÑÇ¾«°· B	Alkaloids	ÉúÎï¼î	Phenolamine	·Ó°·	-	3	1.01E+04	2.43E+03	5.41E+03	7.45E+03	5.45E+03	2.71E+03	1.24E+03	7.03E+03	8.64E+03	1.82E+03	4.56E+03	5.60E+03	4.36E+04	3.68E+04	6.44E+04	2.18E+04	1.35E+04	1.72E+04	4.09E+04	1.78E+04	3.47E+04	2.81E+04	2.41E+04	5.70E+04	3.23E+04	3.28E+04	3.48E+04	4.11E+04	1.66E+04	7.73E+03	5.21E+04	9.62E+04	6.34E+04	3.59E+04	7.19E+04	5.51E+04
zjbp120812	4.25E+02	3.65E+02	4.24E+02	C22H32O8	[M+H]+	Scutebarbolide C	Scutebarbolide C	Terpenoids	ÝÆÀà	Ditepenoids	¶þÝÆ	-	1	1.49E+04	1.79E+04	1.30E+04	1.90E+04	1.88E+04	1.99E+04	2.21E+04	2.66E+04	3.17E+04	5.88E+04	4.57E+05	8.41E+04	2.37E+04	2.01E+04	1.94E+04	2.84E+04	2.40E+04	2.31E+04	2.62E+04	3.35E+04	2.30E+04	3.13E+04	3.54E+04	3.03E+04	1.14E+04	1.44E+04	1.26E+04	1.59E+04	1.33E+04	1.37E+04	1.90E+04	1.36E+04	1.69E+04	1.94E+04	1.59E+04	1.86E+04
pmb3107	3.59E+02	1.82E+02	3.60E+02	C15H20O10	[M-H]-	Glucosyringic Acid	ÆÏÌÑÌÇ»ù¶¡ÏãËá	Phenolic acids	·ÓËáÀà	Phenolic acids	·ÓËáÀà	-	3	6.53E+05	6.62E+05	1.08E+06	7.33E+05	1.90E+06	1.29E+06	1.92E+06	1.57E+06	8.83E+05	8.52E+05	7.21E+05	8.11E+05	1.55E+06	7.84E+05	7.92E+05	1.72E+06	2.06E+06	9.72E+05	1.39E+06	9.35E+05	1.69E+06	1.47E+06	1.32E+06	1.16E+06	2.75E+05	2.70E+05	2.04E+05	1.97E+05	2.36E+05	1.77E+05	1.90E+05	2.34E+05	2.92E+05	3.05E+05	2.94E+05	2.92E+05
MWSmce698	1.49E+02	6.50E+01	1.48E+02	C10H12O	[M+H]+	2',4'-Dimethylacetophenone	2',4'-¶þ¼×»ù±½ÒÒÍª	Others	ÆäËüÀà	Ketone compounds	ÍªÀà»¯ºÏÎï	89-74-7	3	1.84E+05	1.78E+05	1.96E+05	2.13E+05	1.89E+05	1.89E+05	1.87E+05	1.90E+05	1.96E+05	1.94E+05	1.99E+05	2.09E+05	1.71E+05	1.82E+05	1.75E+05	1.85E+05	1.97E+05	2.11E+05	1.74E+05	1.79E+05	1.74E+05	1.83E+05	1.61E+05	1.93E+05	1.52E+05	1.53E+05	1.40E+05	1.72E+05	1.65E+05	1.48E+05	1.53E+05	1.90E+05	1.50E+05	1.43E+05	1.45E+05	1.69E+05
MW0153233	4.50E+02	3.87E+02	4.51E+02	C24H25N3O6	[M-H]-	Lys-Nap-OH	Lys-Nap-OH	Amino acids and derivatives	°±»ùËá¼°ÆäÑÜÉúÎï	Amino acids and derivatives	°±»ùËá¼°ÆäÑÜÉúÎï	-	3	4.92E+05	3.82E+05	1.14E+06	8.48E+05	5.12E+05	5.72E+05	8.41E+05	4.61E+05	6.04E+05	6.51E+05	5.12E+05	8.35E+05	3.19E+05	8.47E+04	1.17E+05	3.29E+05	8.75E+06	2.06E+06	5.06E+06	1.72E+07	4.09E+05	3.38E+06	7.93E+05	4.39E+06	1.23E+04	6.35E+05	5.70E+03	3.05E+04	1.81E+05	4.22E+05	3.97E+04	7.68E+03	8.04E+04	3.48E+04	2.27E+04	1.38E+04
HJAP135	5.05E+02	2.57E+02	5.04E+02	C24H24O12	[M+H]+	Pinocembrin-7-O-(6''-O-malonyl)glucoside	ÇÇËÉËØ-7-O-(6''-O-±û¶þõ£)ÆÏÌÑÌÇÜÕ	Flavonoids	»ÆÍª	Flavanones	¶þÇâ»ÆÍª	-	1	5.49E+03	6.39E+03	4.96E+03	3.52E+03	1.38E+04	6.63E+03	1.64E+04	9.07E+03	8.34E+03	5.26E+03	7.29E+03	4.30E+03	6.61E+04	9.18E+04	1.25E+05	8.42E+04	2.25E+05	2.45E+05	1.99E+05	1.97E+05	7.00E+04	6.53E+04	7.38E+04	4.46E+04	2.53E+07	2.59E+07	1.87E+07	2.60E+07	2.33E+07	1.75E+07	2.69E+07	2.12E+07	2.82E+07	2.24E+07	2.83E+07	2.67E+07
Hmhp001812	2.82E+02	1.36E+02	2.81E+02	C11H15N5O4	[M+H]+	2'-O-Methyladenosine	2-¼×Ñõ»ùÏÙÜÕ	Nucleotides and derivatives	ºËÜÕËá¼°ÆäÑÜÉúÎï	Nucleotides and derivatives	ºËÜÕËá¼°ÆäÑÜÉúÎï	2140-79-6	3	4.85E+05	6.71E+05	4.65E+05	5.84E+05	2.93E+05	4.30E+05	4.37E+05	3.90E+05	4.38E+05	6.53E+05	4.46E+05	5.63E+05	3.29E+05	3.55E+05	3.10E+05	2.91E+05	2.38E+05	2.75E+05	2.98E+05	3.18E+05	2.38E+05	2.84E+05	2.39E+05	2.54E+05	1.75E+05	2.11E+05	2.12E+05	2.03E+05	2.17E+05	2.51E+05	1.36E+05	1.60E+05	2.39E+05	2.79E+05	2.03E+05	2.09E+05
Wafn004433	4.55E+02	2.63E+02	3.96E+02	C17H32O10	[M+CH3COOH-H]-	1-Hexanol arabinosylglucoside	1-¼º´¼ °¢À­²®ÌÇ»ùÆÏÌÑÌÇÜÕ	Others	ÆäËüÀà	Others	ÆäËü	-	1	1.51E+06	1.86E+06	1.89E+06	1.32E+06	1.41E+06	1.72E+06	1.72E+06	1.33E+06	1.52E+06	2.15E+06	1.21E+06	1.92E+06	1.94E+05	2.17E+05	1.38E+05	2.07E+05	1.35E+05	1.00E+05	1.19E+05	2.61E+05	1.06E+06	2.57E+05	2.39E+05	1.92E+05	1.07E+06	7.88E+05	4.03E+05	5.76E+05	9.96E+05	6.64E+05	8.65E+05	8.38E+05	1.03E+06	8.64E+05	7.19E+05	1.06E+06
Lmgn000160	1.31E+02	7.00E+01	1.32E+02	C4H8N2O3	[M-H]-	3-Ureidopropionic Acid	3-ëå»ù±ûËá	Organic acids	ÓÐ»úËá	Organic acids	ÓÐ»úËá	462-88-4	3	2.25E+05	1.73E+05	2.36E+05	1.69E+05	2.82E+05	1.86E+05	2.17E+05	2.67E+05	1.77E+05	1.76E+05	1.10E+05	1.81E+05	1.43E+05	1.46E+05	1.37E+05	1.23E+05	7.16E+04	1.10E+05	7.04E+04	1.18E+05	9.13E+04	6.71E+04	7.93E+04	8.83E+04	2.13E+05	2.41E+05	1.23E+05	2.32E+05	2.95E+05	2.20E+05	3.11E+05	1.57E+05	2.97E+05	1.77E+05	1.69E+05	1.94E+05
Lmbp000123	1.64E+02	5.61E+01	1.63E+02	C6H13NO2S	[M+H]+	L-Homomethionine	L-¸ß¼×Áò°±Ëá	Amino acids and derivatives	°±»ùËá¼°ÆäÑÜÉúÎï	Amino acids and derivatives	°±»ùËá¼°ÆäÑÜÉúÎï	25148-30-5	3	2.85E+07	3.40E+07	2.04E+07	2.22E+07	2.55E+07	2.25E+07	2.75E+07	2.44E+07	2.20E+07	2.64E+07	1.96E+07	2.33E+07	1.33E+06	1.47E+06	1.30E+06	8.89E+05	8.00E+05	1.34E+06	1.31E+06	1.83E+06	1.16E+06	9.81E+05	1.27E+06	1.03E+06	3.47E+06	3.89E+06	5.26E+06	4.80E+06	2.40E+06	2.12E+06	3.00E+06	1.34E+06	3.54E+06	2.82E+06	3.73E+06	3.96E+06
Zmhp005139	5.65E+02	3.17E+02	5.64E+02	C25H24O15	[M+H]+	Tamarixetin-3-O-(6''-malonyl)glucoside	èßÁø»ÆËØ-3-O-(6''-±û¶þõ£)ÆÏÌÑÌÇÜÕ	Flavonoids	»ÆÍª	Flavonols	»ÆÍª´¼	-	1	4.71E+03	1.40E+03	5.46E+03	1.96E+03	9.33E+03	7.90E+03	1.89E+04	7.26E+03	7.50E+03	1.41E+04	1.08E+03	5.78E+03	1.24E+05	9.85E+04	1.44E+05	1.14E+05	6.23E+05	8.38E+05	5.75E+05	5.57E+05	1.07E+05	1.35E+05	7.18E+04	8.89E+04	5.17E+05	4.36E+05	3.90E+05	3.49E+05	2.37E+05	2.39E+05	4.61E+05	3.23E+05	9.74E+05	6.12E+05	6.27E+05	5.25E+05
Lmtp004044	5.97E+02	3.03E+02	5.96E+02	C26H28O16	[M+H]+	Quercetin-3-O-apiosyl(1¡ú2)galactoside*	éÎÆ¤ËØ-3-O-ÇÛÌÇ»ù(1¡ú2)°ëÈéÌÇÜÕ*	Flavonoids	»ÆÍª	Flavonols	»ÆÍª´¼	-	3	2.61E+03	8.59E+03	2.34E+04	3.34E+03	3.19E+03	2.91E+03	8.50E+03	1.27E+04	6.94E+03	3.96E+03	1.47E+04	3.97E+03	3.76E+04	6.48E+04	4.63E+04	4.23E+04	9.78E+03	2.07E+04	2.96E+04	2.17E+04	3.03E+04	3.29E+04	7.28E+04	2.60E+04	1.72E+06	1.17E+06	1.79E+06	1.68E+06	1.03E+06	1.11E+06	1.65E+06	1.92E+06	1.15E+06	1.52E+06	1.59E+06	1.93E+06
MW0156688	4.49E+02	2.41E+02	4.50E+02	C16H26N4O11	[M-H]-	Ser-Asp-Thr-Glu	Ser-Asp-Thr-Glu	Amino acids and derivatives	°±»ùËá¼°ÆäÑÜÉúÎï	Amino acids and derivatives	°±»ùËá¼°ÆäÑÜÉúÎï	-	3	1.08E+04	1.02E+04	1.18E+04	1.26E+04	1.28E+04	1.33E+04	2.25E+04	1.23E+04	1.39E+04	1.49E+04	1.88E+04	1.39E+04	1.04E+05	1.14E+05	1.31E+05	1.14E+05	1.25E+05	1.05E+04	1.28E+05	1.23E+05	1.21E+05	1.17E+05	1.56E+05	1.28E+05	4.24E+05	3.31E+05	3.68E+05	4.20E+05	3.93E+05	4.13E+05	4.63E+05	5.46E+05	3.55E+05	4.54E+05	4.74E+05	4.25E+05
Jmwn002117	3.31E+02	1.53E+02	3.32E+02	C14H20O9	[M-H]-	2-(3,4-dihydroxyphenyl)ethanediol 1-O-¦Â-D-glucopyranoside	2-(3,4-¶þôÇ±½»ù)ÒÒ¶þ´¼-1-O-¦Â-D-ßÁà«ÆÏÌÑÌÇÜÕ	Phenolic acids	·ÓËáÀà	Phenolic acids	·ÓËáÀà	-	1	1.44E+06	1.47E+06	1.70E+06	1.55E+06	2.72E+06	1.96E+06	1.95E+06	2.70E+06	1.43E+06	1.57E+06	1.66E+06	1.65E+06	4.28E+06	1.90E+06	1.58E+06	3.48E+06	3.76E+06	2.04E+06	2.97E+06	2.02E+06	3.59E+06	3.93E+06	3.35E+06	3.00E+06	2.72E+05	2.10E+05	4.54E+05	3.10E+05	3.12E+05	3.26E+05	4.19E+05	5.79E+05	2.63E+05	3.35E+05	3.75E+05	3.04E+05
mws1200	1.77E+02	1.45E+02	1.78E+02	C10H10O3	[M-H]-	p-Coumaric acid methyl ester	¶ÔÏã¶¹Ëá¼×õ¥	Phenolic acids	·ÓËáÀà	Phenolic acids	·ÓËáÀà	19367-38-5	3	7.14E+04	1.30E+05	6.42E+04	9.23E+04	6.13E+04	6.13E+04	9.01E+04	6.09E+04	7.26E+04	8.47E+04	7.95E+04	1.26E+05	1.40E+05	1.66E+05	1.37E+05	1.33E+05	8.15E+04	1.06E+05	7.65E+04	9.23E+04	1.17E+05	1.27E+05	1.77E+05	1.13E+05	1.11E+05	2.85E+05	1.44E+05	1.72E+05	7.63E+04	1.19E+05	8.05E+04	4.14E+04	1.27E+05	1.17E+05	1.30E+05	1.16E+05
Lajp003585	3.69E+02	1.77E+02	3.68E+02	C17H20O9	[M+H]+	Murrayacarpin A glucoside	Murrayacarpin A glucoside	Lignans and Coumarins	Ä¾Ö¬ËØºÍÏã¶¹ËØ	Coumarins	Ïã¶¹ËØ	-	1	8.56E+06	6.93E+06	7.51E+06	7.51E+06	5.12E+06	6.82E+06	4.98E+06	4.00E+06	5.16E+06	7.67E+06	7.02E+06	7.79E+06	1.17E+07	1.27E+07	1.68E+07	2.02E+07	4.98E+06	5.05E+06	6.33E+06	5.23E+06	1.68E+07	1.56E+07	2.02E+07	1.54E+07	9.24E+06	6.79E+06	1.79E+07	1.47E+07	4.91E+06	7.33E+06	1.10E+07	1.53E+07	8.06E+06	1.07E+07	1.19E+07	1.47E+07
Jmcn006682	4.01E+02	5.90E+01	4.02E+02	C21H38O7	[M-H]-	pterodontoside C	³ôÁéµ¤ÜÕ C	Terpenoids	ÝÆÀà	Sesquiterpenoids	±¶°ëÝÆ	-	1	1.22E+05	2.35E+04	2.77E+05	2.91E+04	1.63E+05	1.66E+05	1.16E+05	6.34E+04	1.39E+05	3.34E+05	2.68E+05	2.37E+05	7.56E+05	1.05E+06	1.31E+06	1.19E+06	1.74E+05	1.62E+05	2.92E+05	2.22E+05	2.67E+05	6.11E+05	5.88E+05	4.31E+05	2.28E+06	1.58E+06	1.67E+06	1.65E+06	1.73E+06	1.29E+06	1.67E+06	1.46E+06	1.75E+06	1.61E+06	1.52E+06	2.32E+06
Wafp004641	4.76E+02	3.14E+02	4.75E+02	C24H29NO9	[M+H]+	N-Feruloyltyramine 4-glucoside	N-°¢Îºõ£ÀÒ°· 4-ÆÏÌÑÌÇÜÕ	Alkaloids	ÉúÎï¼î	Phenolamine	·Ó°·	-	1	1.20E+07	1.07E+07	1.01E+07	7.18E+06	1.26E+07	1.01E+07	1.47E+07	9.05E+06	1.24E+07	1.45E+07	7.72E+06	1.12E+07	1.27E+06	6.62E+05	7.95E+05	1.86E+06	2.66E+06	2.00E+06	3.22E+06	1.94E+06	1.75E+06	1.79E+06	1.45E+06	1.67E+06	1.11E+06	1.98E+06	7.35E+05	2.39E+06	3.83E+06	1.82E+06	5.76E+06	5.28E+06	2.62E+06	2.21E+06	4.71E+06	4.08E+06
Wayn001528	2.05E+02	1.11E+02	2.06E+02	C7H10O7	[M-H]-	Homocitrate	¸ßÄûÃÊËá	Organic acids	ÓÐ»úËá	Organic acids	ÓÐ»úËá	13052-73-8	1	7.61E+05	8.10E+05	1.82E+06	1.43E+06	1.32E+06	1.02E+06	7.94E+05	1.11E+06	9.62E+05	1.11E+06	7.62E+05	9.34E+05	5.44E+04	1.53E+05	1.87E+05	1.37E+05	3.16E+05	1.54E+05	2.63E+05	3.16E+05	1.82E+05	1.12E+05	4.58E+04	1.73E+05	5.70E+05	1.32E+06	1.59E+05	5.03E+05	8.80E+05	3.04E+05	5.46E+05	2.38E+05	2.37E+05	5.97E+05	3.25E+05	4.74E+05
Wayp007675	3.07E+02	8.51E+01	3.06E+02	C20H34O2	[M+H]+	4,8,13-Duvatriene-1,3-diol 2	4,8,13-Duvatriene-1,3-diol	Terpenoids	ÝÆÀà	Ditepenoids	¶þÝÆ	7220-78-2	1	9.13E+04	4.14E+04	1.63E+05	2.48E+04	1.13E+05	1.31E+05	1.08E+05	5.94E+04	1.06E+05	2.57E+05	2.39E+05	1.32E+05	4.23E+05	7.51E+05	6.97E+05	5.89E+05	9.80E+04	1.70E+05	2.89E+05	1.35E+05	1.50E+05	3.94E+05	4.07E+05	2.72E+05	2.47E+06	2.24E+06	2.03E+06	2.59E+06	1.55E+06	1.42E+06	1.52E+06	1.25E+06	1.39E+06	1.87E+06	1.63E+06	1.42E+06
mws0344	1.65E+02	7.50E+01	1.66E+02	C5H10O6	[M-H]-	D-Xylonic acid	D-Ä¾ÌÇËá	Others	ÆäËüÀà	Saccharides	ÌÇÀà	526-91-0	1	1.91E+06	2.26E+06	1.83E+06	1.82E+06	2.83E+06	3.01E+06	3.16E+06	3.58E+06	2.17E+06	2.23E+06	1.69E+06	1.26E+06	1.22E+06	1.33E+06	1.06E+06	1.12E+06	1.86E+06	1.95E+06	1.54E+06	1.76E+06	1.38E+06	1.49E+06	1.52E+06	1.24E+06	7.90E+05	9.16E+05	9.69E+05	7.83E+05	6.33E+05	1.43E+06	8.90E+05	7.63E+05	7.51E+05	6.79E+05	4.83E+05	9.97E+05
pmb0981	3.48E+02	1.36E+02	3.47E+02	C10H14N5O7P	[M+H]+	Adenosine 5'-monophosphate	ÏÙÜÕ-5'-µ¥Á×Ëá	Nucleotides and derivatives	ºËÜÕËá¼°ÆäÑÜÉúÎï	Nucleotides and derivatives	ºËÜÕËá¼°ÆäÑÜÉúÎï	61-19-8	3	6.60E+04	1.40E+05	2.21E+04	3.60E+04	9.60E+04	9.07E+04	1.50E+05	1.45E+05	7.59E+04	8.95E+04	5.70E+04	3.90E+04	3.28E+05	2.49E+05	2.08E+05	1.83E+05	1.47E+05	1.80E+05	1.19E+05	2.30E+05	3.17E+05	2.95E+05	3.02E+05	2.81E+05	1.72E+05	1.01E+05	3.79E+05	1.92E+05	2.04E+05	1.89E+05	1.66E+05	1.25E+05	1.21E+05	1.12E+05	1.43E+05	1.46E+05
Zblp001009	2.72E+02	1.10E+02	2.71E+02	C12H17NO6	[M+H]+	3-pyridine-methanol-O-¦Â-D-glucopyranosyl	3-ßÁà¤-¼×´¼-O-¦Â-D-ßÁà«ÆÏÌÑÌÇ»ù	Alkaloids	ÉúÎï¼î	Pyridine alkaloids	ßÁà¤ÀàÉúÎï¼î	-	1	8.14E+05	9.55E+05	6.29E+05	6.13E+05	7.58E+05	5.03E+05	8.07E+05	6.33E+05	9.83E+05	8.70E+05	6.71E+05	6.23E+05	4.80E+05	4.61E+05	3.64E+05	4.39E+05	7.75E+05	4.10E+05	9.35E+05	4.81E+05	5.62E+05	6.09E+05	6.70E+05	5.96E+05	1.70E+06	1.02E+06	3.02E+06	2.21E+06	1.49E+06	1.23E+06	1.73E+06	2.27E+06	1.01E+06	1.00E+06	2.20E+06	2.22E+06
Lmsp003161	7.57E+02	2.87E+02	7.56E+02	C33H40O20	[M+H]+	Kaempferol-3-O-sophoroside-7-O-rhamnoside*	É½èÍ·Ó-3-O-»±ÌÇÜÕ-7-O-ÊóÀîÌÇÜÕ*	Flavonoids	»ÆÍª	Flavonols	»ÆÍª´¼	-	2	7.43E+02	4.39E+03	1.79E+04	1.07E+03	1.60E+04	6.16E+03	1.02E+04	9.00E+00	2.89E+03	1.16E+04	5.16E+03	1.04E+04	7.74E+04	1.06E+05	1.05E+05	8.80E+04	2.81E+05	1.41E+05	2.05E+05	1.05E+05	7.65E+04	1.10E+05	8.32E+04	7.85E+04	7.08E+06	5.53E+06	8.06E+06	6.96E+06	2.67E+06	3.75E+06	5.80E+06	6.67E+06	6.45E+06	7.80E+06	7.34E+06	8.13E+06
pme0278	1.91E+02	1.28E+02	1.90E+02	C7H14N2O4	[M+H]+	2,6-Diaminooimelic acid	2,6-¶þ°±»ù¸ý¶þËá	Organic acids	ÓÐ»úËá	Organic acids	ÓÐ»úËá	583-93-7	3	2.89E+05	2.43E+05	1.71E+05	2.17E+05	3.04E+05	3.22E+05	2.69E+05	5.39E+05	4.37E+05	4.23E+05	3.13E+05	4.60E+05	2.92E+05	2.98E+05	2.18E+05	2.83E+05	8.98E+05	1.25E+06	1.22E+06	1.38E+06	7.85E+05	8.09E+05	5.72E+05	5.74E+05	5.56E+05	5.42E+05	4.50E+05	5.67E+05	5.43E+05	6.54E+05	5.70E+05	4.35E+05	4.77E+05	6.36E+05	3.34E+05	5.19E+05
MW0110276	3.73E+02	2.11E+02	2.52E+02	C12H16N2O4	[M-H]-	Tyr-Ala	L-ÀÒ°±Ëá-L-±û°±Ëá	Amino acids and derivatives	°±»ùËá¼°ÆäÑÜÉúÎï	Amino acids and derivatives	°±»ùËá¼°ÆäÑÜÉúÎï	730-08-5	3	1.49E+05	9.70E+04	1.81E+05	1.31E+05	2.86E+05	2.97E+05	3.58E+05	2.59E+05	1.44E+05	2.04E+05	1.13E+05	1.87E+05	4.10E+05	2.35E+05	3.20E+05	4.69E+05	8.70E+05	5.70E+05	1.05E+06	3.18E+05	5.07E+05	4.76E+05	4.19E+05	4.12E+05	1.20E+06	6.88E+05	1.00E+06	1.04E+06	6.55E+05	3.71E+05	8.10E+05	7.66E+05	8.01E+05	7.03E+05	1.16E+06	1.13E+06
mws1574	3.73E+02	1.23E+02	3.74E+02	C16H22O10	[M-H]-	Geniposidic acid	¾©ÄáÆ½ÜÕËá	Terpenoids	ÝÆÀà	Monoterpenoids	±¶ÝÆ	27741-01-1	3	4.75E+05	4.46E+05	4.70E+05	3.49E+05	8.06E+05	6.03E+05	6.87E+05	5.40E+05	6.10E+05	5.42E+05	5.19E+05	6.88E+05	3.16E+04	1.74E+04	3.70E+04	4.16E+04	5.20E+04	5.08E+04	5.98E+04	6.84E+04	3.89E+04	4.24E+04	4.31E+04	4.64E+04	1.04E+05	1.58E+05	1.01E+05	1.41E+05	2.68E+05	2.94E+05	3.17E+05	1.61E+05	1.05E+05	8.68E+04	1.44E+05	1.36E+05
MW0145898	5.05E+02	2.44E+02	5.04E+02	C18H32N8O9	[M+H]+	Asn-Thr-Asp-Arg	Asn-Thr-Asp-Arg	Amino acids and derivatives	°±»ùËá¼°ÆäÑÜÉúÎï	Amino acids and derivatives	°±»ùËá¼°ÆäÑÜÉúÎï	-	3	3.92E+06	3.11E+06	3.80E+06	3.21E+06	3.88E+06	3.28E+06	3.84E+06	4.13E+06	3.64E+06	3.74E+06	3.40E+06	3.42E+06	2.58E+04	1.08E+04	1.02E+04	2.17E+04	7.95E+04	1.86E+05	2.69E+05	5.93E+04	1.13E+05	2.50E+04	4.88E+04	3.14E+04	9.50E+03	2.11E+04	8.84E+03	6.89E+03	6.06E+03	1.24E+04	1.15E+04	1.06E+04	6.12E+03	1.02E+04	7.30E+03	2.44E+03
Lmbn004685	3.11E+02	2.23E+02	3.12E+02	C18H32O4	[M-H]-	5S,8R-DiHODE; (5S,8R,9Z,12Z)-5,8-Dihydroxyoctadeca-9,12-dienoate	5,8-¶þôÇ»ù-9,12-Ê®°ËÌ¼¶þÏ©Ëá	Lipids	Ö¬ÖÊ	Free fatty acids	ÓÎÀëÖ¬·¾Ëá	-	3	1.41E+04	1.59E+04	1.39E+04	1.35E+04	1.67E+04	1.69E+04	1.34E+04	1.53E+04	1.38E+04	1.72E+04	1.36E+04	4.86E+04	1.34E+04	1.09E+04	1.06E+04	1.10E+04	1.51E+04	1.03E+04	1.05E+04	1.09E+04	1.18E+04	1.24E+04	1.13E+04	1.24E+04	1.04E+04	1.11E+04	1.20E+04	8.77E+03	1.29E+04	1.31E+04	1.18E+04	1.20E+04	1.19E+04	1.09E+04	1.03E+04	1.28E+04
pma0791	5.21E+02	2.73E+02	5.20E+02	C24H24O13	[M+H]+	Naringenin-7-O-(6''-malonyl)glucoside	èÖÆ¤ËØ-7-O-(6''-±û¶þõ£)ÆÏÌÑÌÇÜÕ	Flavonoids	»ÆÍª	Flavanones	¶þÇâ»ÆÍª	-	3	4.84E+03	5.77E+03	1.22E+04	6.90E+03	1.10E+04	1.63E+04	1.89E+04	1.09E+04	9.43E+03	1.57E+04	1.05E+04	1.11E+04	3.35E+04	3.82E+04	4.12E+04	4.78E+04	1.53E+05	1.17E+05	2.27E+05	1.45E+05	3.87E+04	4.24E+04	4.91E+04	3.62E+04	8.10E+05	1.00E+06	4.41E+05	8.52E+05	1.24E+06	1.01E+06	1.64E+06	7.64E+05	1.05E+06	1.02E+06	1.16E+06	1.17E+06
MW0158704	4.31E+02	2.69E+02	4.30E+02	C22H26N2O7	[M+H]+	TyrMe-Ile-OH	TyrMe-Ile-OH	Amino acids and derivatives	°±»ùËá¼°ÆäÑÜÉúÎï	Amino acids and derivatives	°±»ùËá¼°ÆäÑÜÉúÎï	-	3	2.06E+07	2.82E+07	1.33E+07	1.15E+07	1.30E+07	9.19E+06	9.71E+06	1.03E+07	9.26E+06	1.30E+07	8.76E+06	1.05E+07	1.85E+04	2.87E+04	3.17E+04	2.54E+04	6.50E+04	1.24E+05	1.22E+05	1.23E+05	1.29E+05	4.87E+04	6.58E+04	6.74E+04	8.29E+04	2.13E+04	1.10E+05	2.55E+04	5.59E+04	2.76E+04	1.04E+05	4.19E+04	1.12E+05	6.83E+04	6.07E+04	4.56E+04
pmb0885	2.91E+02	1.91E+02	2.90E+02	C18H26O3	[M+H]+	4-Oxo-9Z,11Z,13E,15E-Octadecatetraenoic Acid	4-Ñõ»¯-9Z,11Z,13E,15E-Ê®°ËÌ¼ËÄÏ©Ëá	Lipids	Ö¬ÖÊ	Free fatty acids	ÓÎÀëÖ¬·¾Ëá	-	3	1.37E+04	1.24E+04	1.44E+04	1.21E+04	1.57E+04	1.20E+04	1.77E+04	1.60E+04	1.16E+04	1.23E+04	1.40E+04	1.62E+04	6.94E+04	9.49E+04	7.20E+04	4.47E+04	5.03E+04	6.75E+04	5.49E+04	7.32E+04	6.39E+04	7.69E+04	7.55E+04	7.67E+04	3.89E+05	3.60E+05	3.69E+05	4.22E+05	4.31E+05	5.60E+05	3.15E+05	3.61E+05	5.10E+05	4.53E+05	3.76E+05	5.32E+05
MW0150509	4.48E+02	2.59E+02	4.47E+02	C24H25N5O4	[M+H]+	Gly-Trp-Trp	¸Ê°±Ëá-É«°±Ëá-É«°±Ëá	Amino acids and derivatives	°±»ùËá¼°ÆäÑÜÉúÎï	Amino acids and derivatives	°±»ùËá¼°ÆäÑÜÉúÎï	57850-28-9	3	7.86E+05	8.61E+05	7.63E+05	8.07E+05	1.23E+06	1.12E+06	1.45E+06	1.16E+06	7.53E+05	9.22E+05	7.66E+05	1.39E+06	2.64E+06	2.30E+06	2.49E+06	2.75E+06	3.45E+06	2.98E+06	2.95E+06	3.31E+06	2.98E+06	3.78E+06	2.84E+06	3.84E+06	2.43E+06	2.57E+06	3.06E+06	2.90E+06	1.71E+06	1.99E+06	1.56E+06	1.29E+06	2.25E+06	2.53E+06	1.79E+06	2.41E+06
Wbmn009702	4.87E+02	4.87E+02	4.88E+02	C30H48O5	[M-H]-	2,3,23-Trihydroxyurs-12-en-28-oic acid*	2,3,23-ÈýôÇ»ùÐÜ¹ûÍé-12-Ï©-28-Ëá*	Terpenoids	ÝÆÀà	Triterpene	ÈýÝÆ	-	2	7.10E+06	5.51E+06	9.40E+06	7.66E+06	4.75E+06	3.91E+06	5.79E+06	3.70E+06	7.16E+06	1.42E+07	5.53E+06	9.43E+06	1.84E+06	7.67E+05	8.70E+05	1.79E+06	5.69E+06	1.58E+06	3.69E+06	2.93E+06	2.26E+06	2.37E+06	1.37E+06	1.56E+06	1.42E+05	1.23E+05	9.45E+04	1.07E+05	1.32E+05	1.07E+05	1.11E+05	9.22E+04	8.79E+04	1.19E+05	1.10E+05	9.19E+04
Wasn002933	3.73E+02	2.11E+02	3.74E+02	C16H22O10	[M-H]-	1-O-(3,4,5-Trimethoxybenzoyl)-B-D-Glucopyranoside	1-O-(3,4,5-Èý¼×Ñõ»ù±½¼×õ£»ù)-B-D-ßÁà«ÆÏÌÑÌÇÜÕ	Phenolic acids	·ÓËáÀà	Phenolic acids	·ÓËáÀà	-	2	9.31E+05	7.88E+05	1.31E+06	7.63E+05	1.07E+06	1.09E+06	1.01E+06	1.05E+06	9.30E+05	1.04E+06	8.80E+05	1.04E+06	4.64E+05	4.83E+05	5.91E+05	5.52E+05	5.85E+05	6.46E+05	1.08E+06	6.79E+05	6.48E+05	5.84E+05	5.93E+05	5.09E+05	7.73E+05	6.30E+05	9.41E+05	7.90E+05	7.42E+05	9.24E+05	1.12E+06	1.12E+06	9.05E+05	8.86E+05	1.16E+06	1.03E+06
pme0170	2.17E+02	1.58E+02	2.16E+02	C8H16N4O3	[M+H]+	N-Acetyl-L-Arginine	N-ÒÒõ£-L-¾«°±Ëá	Amino acids and derivatives	°±»ùËá¼°ÆäÑÜÉúÎï	Amino acids and derivatives	°±»ùËá¼°ÆäÑÜÉúÎï	155-84-0	3	5.17E+05	4.66E+05	5.36E+05	5.18E+05	6.84E+05	6.49E+05	8.01E+05	8.66E+05	7.20E+05	5.34E+05	5.92E+05	5.41E+05	9.00E+00	9.00E+00	9.00E+00	9.00E+00	1.41E+05	8.28E+04	1.09E+05	5.36E+04	9.00E+00	9.00E+00	9.00E+00	9.00E+00	1.27E+05	9.32E+04	2.14E+05	1.78E+05	1.01E+05	1.21E+05	8.05E+04	9.30E+04	1.45E+05	1.40E+05	1.27E+05	1.88E+05
Lmmn003748	3.59E+02	1.80E+02	3.60E+02	C20H24O6	[M-H]-	Isolariciresinol	ÒìÂäÒ¶ËÉÖ¬ËØ	Lignans and Coumarins	Ä¾Ö¬ËØºÍÏã¶¹ËØ	Lignans	Ä¾Ö¬ËØ	548-29-8	3	1.36E+04	9.37E+03	2.05E+04	1.74E+04	1.37E+04	1.60E+04	1.50E+04	1.62E+04	1.20E+04	1.09E+04	1.79E+04	1.65E+04	9.58E+04	7.91E+04	6.33E+04	6.82E+04	4.63E+04	6.59E+04	4.47E+04	5.06E+04	5.68E+04	5.28E+04	6.31E+04	5.91E+04	1.47E+03	2.56E+03	3.19E+03	4.27E+03	9.00E+00	9.00E+00	9.00E+00	9.00E+00	9.00E+00	9.00E+00	9.00E+00	9.00E+00
Zbdn002066	3.01E+02	1.23E+02	3.02E+02	C13H18O8	[M-H]-	Tachioside*	ËüÇÇÌÇÜÕ*	Phenolic acids	·ÓËáÀà	Phenolic acids	·ÓËáÀà	109194-60-7	1	9.57E+05	7.90E+05	1.16E+06	9.96E+05	1.74E+06	1.10E+06	1.44E+06	1.58E+06	8.13E+05	1.29E+06	9.76E+05	1.18E+06	3.02E+06	1.86E+06	1.85E+06	2.96E+06	3.20E+06	2.38E+06	2.97E+06	2.56E+06	2.96E+06	3.42E+06	2.45E+06	3.33E+06	3.24E+05	2.95E+05	3.34E+05	4.62E+05	4.26E+05	5.86E+05	5.74E+05	4.08E+05	3.59E+05	5.76E+05	4.36E+05	4.69E+05
MW0152870	5.43E+02	5.90E+01	5.44E+02	C23H44N8O7	[M-H]-	Lys-Arg-Leu-Glu	Lys-Arg-Leu-Glu	Amino acids and derivatives	°±»ùËá¼°ÆäÑÜÉúÎï	Amino acids and derivatives	°±»ùËá¼°ÆäÑÜÉúÎï	-	3	6.39E+03	5.16E+03	1.23E+04	9.43E+03	7.17E+03	5.81E+03	1.72E+04	8.00E+03	2.90E+03	7.98E+03	1.50E+04	1.06E+04	1.26E+05	2.15E+05	1.64E+05	1.26E+05	6.07E+04	8.76E+04	1.19E+05	2.01E+05	1.07E+05	1.88E+05	1.90E+05	1.45E+05	7.30E+05	8.01E+05	7.09E+05	8.74E+05	5.44E+05	6.48E+05	4.88E+05	3.02E+05	9.14E+05	8.02E+05	6.77E+05	8.22E+05
mws0444	1.52E+02	1.08E+02	1.53E+02	C7H7NO3	[M-H]-	3-Aminosalicylic acid	3-°±»ùË®ÑîËá	Phenolic acids	·ÓËáÀà	Phenolic acids	·ÓËáÀà	570-23-0	1	2.22E+05	3.11E+05	1.39E+05	1.17E+05	1.66E+05	2.83E+05	2.57E+05	1.40E+05	2.82E+05	3.47E+05	2.74E+05	4.57E+05	5.38E+05	6.49E+05	1.01E+06	4.23E+05	6.04E+05	1.08E+06	6.62E+05	7.74E+05	1.13E+06	8.00E+05	1.06E+06	7.73E+05	2.77E+05	3.76E+05	2.48E+05	2.66E+05	2.49E+05	4.15E+05	3.53E+05	2.06E+05	2.96E+05	2.71E+05	1.89E+05	2.62E+05
Wafn008994	6.95E+02	5.09E+02	6.36E+02	C29H48O15	[M+CH3COOH-H]-	2,3',4-Tri(Isovaleryl)Sucrose-6'-O-Acetate	2,3',4-Èý(ÒìÎìõ£»ù)ÕáÌÇ-6'-O-ÒÒËáõ¥	Others	ÆäËüÀà	Saccharides	ÌÇÀà	-	2	2.91E+04	1.46E+04	6.05E+04	1.10E+04	3.56E+04	4.60E+04	3.52E+04	1.89E+04	3.77E+04	8.72E+04	6.89E+04	6.71E+04	9.31E+04	2.06E+05	1.82E+05	1.24E+05	2.34E+04	3.53E+04	4.45E+04	3.62E+04	6.79E+04	1.19E+05	1.46E+05	1.09E+05	7.32E+05	7.90E+05	7.53E+05	7.57E+05	5.10E+05	5.08E+05	4.34E+05	3.41E+05	7.04E+05	7.94E+05	6.19E+05	6.70E+05
pme2746	7.84E+02	4.37E+02	7.85E+02	C27H33N9O15P2	[M-H]-	Riboflavin 5'-Adenosine Diphosphate	ºË»ÆËØ-5'-ÏÙàÑßÊ¶þÁ×Ëá	Nucleotides and derivatives	ºËÜÕËá¼°ÆäÑÜÉúÎï	Nucleotides and derivatives	ºËÜÕËá¼°ÆäÑÜÉúÎï	146-14-5	3	2.06E+04	1.64E+04	2.06E+04	4.14E+04	9.25E+04	1.06E+05	1.49E+05	1.30E+05	8.81E+04	6.62E+04	6.23E+04	1.10E+05	1.43E+05	1.08E+05	1.53E+05	1.52E+05	1.13E+05	7.70E+04	9.50E+04	1.54E+05	2.67E+05	2.35E+05	2.44E+05	1.89E+05	9.89E+05	4.65E+05	1.80E+06	1.11E+06	8.57E+05	1.11E+06	1.13E+06	1.92E+06	1.42E+06	1.24E+06	1.06E+06	1.41E+06
MWSmce675	2.71E+02	1.08E+02	2.72E+02	C12H16O7	[M-H]-	Arbutin	ÐÜ¹ûÜÕ	Phenolic acids	·ÓËáÀà	Phenolic acids	·ÓËáÀà	497-76-7	1	3.74E+05	3.47E+05	6.63E+05	4.48E+05	5.64E+05	3.22E+05	5.84E+05	4.31E+05	5.68E+05	5.13E+05	4.24E+05	5.64E+05	1.31E+05	1.14E+05	1.05E+05	1.50E+05	2.55E+05	1.87E+05	2.58E+05	1.99E+05	1.50E+05	1.67E+05	1.44E+05	1.34E+05	9.50E+04	1.10E+05	8.30E+04	8.35E+04	8.86E+04	1.09E+05	1.13E+05	8.81E+04	1.13E+05	1.02E+05	9.82E+04	7.20E+04
Lmhp008718	5.06E+02	1.84E+02	5.05E+02	C25H48NO7P	[M+H]+	LysoPC 17:2	ÈÜÑªÁ×Ö¬õ£µ¨¼î 17:2	Lipids	Ö¬ÖÊ	LPC	ÈÜÑªÁ×Ö¬õ£µ¨¼î	-	1	7.35E+05	1.09E+06	6.80E+05	7.96E+05	1.46E+06	1.48E+06	1.86E+06	1.42E+06	1.27E+06	1.49E+06	1.07E+06	1.14E+06	1.15E+05	8.62E+04	1.24E+05	8.00E+04	3.16E+05	3.60E+05	2.76E+05	3.62E+05	2.20E+05	2.31E+05	1.96E+05	1.97E+05	2.45E+04	4.04E+04	3.01E+04	3.47E+04	4.82E+04	9.65E+04	5.08E+04	5.31E+04	3.98E+04	8.94E+04	3.10E+04	5.34E+04
pmp001309	4.65E+02	3.03E+02	4.64E+02	C21H20O12	[M+H]+	6-Hydroxykaempferol-7-O-glucoside	6-ôÇ»ùÉ½èÍ·Ó-7-O-ÆÏÌÑÌÇÜÕ	Flavonoids	»ÆÍª	Flavonols	»ÆÍª´¼	-	1	3.06E+04	3.36E+04	9.36E+04	5.71E+04	7.14E+04	4.63E+04	5.58E+04	6.78E+04	7.64E+04	1.08E+05	4.15E+04	1.59E+04	1.77E+05	4.60E+05	3.01E+05	4.12E+05	2.10E+05	2.60E+05	2.20E+05	3.23E+05	2.42E+05	1.34E+05	3.59E+05	2.62E+05	9.25E+06	4.95E+06	3.68E+06	1.60E+06	1.84E+06	8.75E+06	5.75E+06	4.68E+06	8.59E+06	9.83E+06	7.33E+06	1.25E+06
Jmwn002494	3.25E+02	1.19E+02	3.26E+02	C15H18O8	[M-H]-	(2E)-3-[4-(¦Â-D-glucopyranoside)-phenylacrylic]-acid	(2E)-3-[4-(¦Â-D-ßÁà«ÆÏÌÑÌÇÜÕ)-±½±ûÏ©Ëá]Ëá	Phenolic acids	·ÓËáÀà	Phenolic acids	·ÓËáÀà	-	1	4.34E+04	1.05E+05	3.89E+04	4.95E+04	5.12E+04	5.24E+04	3.67E+04	3.08E+04	4.85E+04	1.06E+05	5.79E+04	4.76E+04	8.15E+04	1.15E+05	9.06E+04	9.08E+04	2.96E+04	3.44E+04	3.72E+04	3.89E+04	7.36E+04	6.19E+04	1.39E+05	5.79E+04	8.20E+05	1.21E+06	7.57E+05	7.62E+05	7.98E+05	9.57E+05	8.47E+05	8.01E+05	8.86E+05	9.63E+05	7.89E+05	8.82E+05
MW0149956	5.35E+02	5.03E+02	4.76E+02	C18H28N4O11	[M+CH3COO]-	Glu-Asp-Val-Asp	¹È°±Ëá-ÌìÃÅ¶¬°±Ëá-çÓ°±Ëá-ÌìÃÅ¶¬°±Ëá	Amino acids and derivatives	°±»ùËá¼°ÆäÑÜÉúÎï	Amino acids and derivatives	°±»ùËá¼°ÆäÑÜÉúÎï	-	3	9.77E+03	3.01E+03	6.54E+03	2.29E+04	2.29E+04	1.66E+04	5.17E+04	6.16E+03	1.20E+04	2.51E+04	2.69E+04	9.34E+03	4.28E+05	3.91E+05	4.99E+05	7.02E+05	9.76E+05	5.71E+05	1.06E+06	1.10E+06	5.53E+05	5.57E+05	6.47E+05	4.65E+05	1.58E+06	9.41E+05	1.95E+06	1.85E+06	4.01E+06	3.23E+06	5.62E+06	4.82E+06	1.40E+06	1.78E+06	4.11E+06	2.41E+06
mws1604	3.06E+02	1.37E+02	3.05E+02	C18H27NO3	[M+H]+	Capsaicin	À±½·¼î	Alkaloids	ÉúÎï¼î	Phenolamine	·Ó°·	404-86-4	3	9.15E+03	2.29E+03	1.47E+04	3.29E+03	9.69E+03	9.49E+03	1.15E+04	9.93E+03	9.46E+03	2.45E+04	1.56E+04	1.21E+04	2.12E+04	3.08E+04	2.98E+04	2.06E+04	1.05E+04	1.36E+04	2.16E+04	1.75E+04	1.25E+04	2.71E+04	3.02E+04	2.23E+04	8.97E+04	7.59E+04	8.24E+04	7.97E+04	6.93E+04	6.06E+04	8.40E+04	7.35E+04	6.49E+04	9.34E+04	8.91E+04	8.98E+04
MWS2069	1.39E+02	7.70E+01	1.38E+02	C8H10O2	[M+H]+	2-Methoxy-4-methylphenol	2-¼×Ñõ»ù-4-¼×»ù±½·Ó	Phenolic acids	·ÓËáÀà	Phenolic acids	·ÓËáÀà	93-51-6	3	4.16E+04	7.53E+04	6.62E+04	3.54E+04	8.59E+04	4.85E+04	7.80E+04	4.71E+04	3.64E+04	8.65E+04	3.55E+04	8.39E+04	8.36E+04	7.04E+04	8.25E+04	9.28E+04	6.75E+04	8.09E+04	6.92E+04	9.21E+04	6.86E+04	8.36E+04	7.77E+04	6.18E+04	7.11E+04	7.89E+04	8.23E+04	7.32E+04	8.39E+04	9.30E+04	7.64E+04	6.79E+04	5.66E+04	6.08E+04	5.06E+04	5.97E+04
Wbmp010456	2.77E+02	9.31E+01	2.76E+02	C18H28O2	[M+H]+	Macrophypene B	Macrophypene B	Terpenoids	ÝÆÀà	Ditepenoids	¶þÝÆ	-	1	5.07E+06	6.26E+06	6.18E+06	3.51E+06	4.05E+06	4.54E+06	3.64E+06	4.74E+06	3.35E+06	3.53E+06	3.27E+06	3.72E+06	5.67E+05	7.33E+05	9.59E+05	7.02E+05	6.09E+05	8.49E+05	7.33E+05	8.40E+05	4.99E+05	6.15E+05	6.18E+05	4.05E+05	3.60E+05	5.55E+05	2.69E+05	3.38E+05	5.41E+05	5.60E+05	3.56E+05	1.83E+05	5.25E+05	2.96E+05	3.34E+05	3.94E+05
pma0795	5.51E+02	3.03E+02	5.50E+02	C24H22O15	[M+H]+	Tricetin-5-O-(6''-malonyl)glucoside	ÎåôÇ»ÆÍª-5-O-(6''-±û¶þõ£)ÆÏÌÑÌÇÜÕ	Flavonoids	»ÆÍª	Flavones	»ÆÍª	-	3	1.50E+04	6.96E+03	8.93E+03	1.30E+04	2.94E+04	2.81E+04	6.03E+04	1.82E+04	1.58E+04	1.98E+04	5.99E+03	1.57E+04	1.99E+05	1.70E+05	1.90E+05	3.12E+05	2.83E+06	2.51E+06	4.61E+06	1.90E+06	2.24E+05	2.72E+05	2.21E+05	1.77E+05	2.93E+05	3.61E+05	2.36E+05	3.76E+05	5.35E+05	2.30E+05	8.39E+05	3.91E+05	3.84E+05	3.07E+05	3.66E+05	4.63E+05
Ymjm000148	2.99E+02	1.37E+02	3.00E+02	C14H20O7	[M-H]-	Salidroside	ºì¾°ÌìÜÕ	Phenolic acids	·ÓËáÀà	Phenolic acids	·ÓËáÀà	10338-51-9	1	2.46E+06	2.97E+06	2.37E+06	2.02E+06	1.59E+06	1.59E+06	2.09E+06	1.77E+06	2.28E+06	3.44E+06	1.92E+06	4.80E+06	2.08E+06	2.38E+06	1.95E+06	2.85E+06	4.22E+06	3.84E+06	5.72E+06	4.06E+06	1.97E+06	3.29E+06	2.09E+06	4.48E+06	2.95E+06	4.54E+06	2.48E+06	4.54E+06	6.55E+06	6.23E+06	1.17E+07	6.84E+06	4.23E+06	4.12E+06	4.07E+06	5.45E+06
MW0012723	3.63E+02	2.19E+02	3.62E+02	C22H34O4	[M+H]+	19,20-DiHDPA	19,20-¶þôÇ»ù-4Z£¬7Z£¬10Z£¬13Z£¬16Z-¶þÊ®¶þÌ¼ÎåÏ©Ëá	Lipids	Ö¬ÖÊ	Free fatty acids	ÓÎÀëÖ¬·¾Ëá	-	3	2.78E+05	2.11E+05	1.04E+06	1.42E+05	2.15E+05	2.94E+05	2.37E+05	1.51E+05	2.19E+05	6.09E+05	3.08E+05	2.65E+05	4.91E+05	8.49E+05	7.17E+05	5.84E+05	2.43E+05	2.21E+05	2.88E+05	2.78E+05	2.40E+05	4.95E+05	5.17E+05	4.14E+05	1.18E+06	1.28E+06	9.75E+05	1.25E+06	9.73E+05	7.35E+05	8.24E+05	6.44E+05	8.09E+05	9.73E+05	8.60E+05	8.78E+05
MEDL00392	5.80E+02	5.06E+02	5.21E+02	C26H52NO7P	[M+CH3COO]-	1-(9Z-octadecenoyl)-sn-glycero-3-phosphocholine	1-(9Z-Ê®°ËÏ©õ£»ù)-sn-glycero-3-phosphocholine	Lipids	Ö¬ÖÊ	LPC	ÈÜÑªÁ×Ö¬õ£µ¨¼î	19420-56-5	3	1.21E+06	1.70E+06	1.19E+06	1.14E+06	1.78E+06	1.57E+06	1.46E+06	1.34E+06	1.57E+06	1.78E+06	1.63E+06	1.68E+06	1.01E+06	1.46E+06	1.30E+06	7.37E+05	1.32E+06	2.10E+06	1.33E+06	2.96E+06	1.85E+06	2.03E+06	1.99E+06	1.97E+06	4.57E+05	7.77E+05	6.23E+05	8.61E+05	7.32E+05	1.29E+06	6.53E+05	7.13E+05	8.48E+05	1.17E+06	5.72E+05	8.11E+05
Wayp002134	1.77E+02	9.41E+01	1.76E+02	C11H16N2	[M+H]+	6-Methylnicotine	6-¼×»ùÑÌ¼î	Alkaloids	ÉúÎï¼î	Pyridine alkaloids	ßÁà¤ÀàÉúÎï¼î	13270-56-9	2	7.11E+05	3.79E+05	1.26E+06	1.43E+06	1.06E+06	1.31E+06	1.02E+06	9.90E+05	6.06E+05	7.41E+05	1.04E+06	1.16E+06	1.93E+06	1.18E+06	1.71E+06	2.28E+06	8.66E+05	1.47E+06	1.09E+06	1.78E+06	1.60E+06	1.84E+06	1.78E+06	1.59E+06	9.71E+05	1.09E+06	7.89E+05	1.25E+06	6.23E+05	7.84E+05	8.96E+05	1.15E+06	1.01E+06	1.41E+06	1.43E+06	1.00E+06
pmn001427	4.71E+02	4.71E+02	4.72E+02	C30H48O4	[M-H]-	16,23:16,30-Diepoxydammar-24-ene-3,20-diol (Jujubogenin)	16,23:16,30-¶þ»·Ñõ´ïÂêÍé-24-Ï©-3,20-¶þ´¼ (ËáÔæÈÊÔíÜÕÔª)	Terpenoids	ÝÆÀà	Triterpene	ÈýÝÆ	54815-36-0	3	1.44E+07	1.26E+07	1.99E+07	1.47E+07	7.40E+06	7.86E+06	1.14E+07	6.13E+06	1.28E+07	2.07E+07	1.03E+07	1.76E+07	2.92E+05	8.76E+04	9.50E+04	2.88E+05	2.16E+06	3.42E+05	1.91E+06	1.44E+06	3.76E+05	5.28E+05	3.72E+05	3.28E+05	2.06E+04	5.58E+04	1.86E+04	1.96E+04	6.24E+04	4.89E+04	5.43E+04	1.44E+04	2.13E+04	4.06E+04	2.16E+04	1.91E+04
MWSHY0061	5.95E+02	2.87E+02	5.94E+02	C27H30O15	[M+H]+	Kaempferol-3-O-neohesperidoside*	É½èÍ·Ó-3-O-ÐÂ³ÈÆ¤ÌÇÜÕ*	Flavonoids	»ÆÍª	Flavonols	»ÆÍª´¼	32602-81-6	1	8.31E+03	1.42E+04	2.14E+04	1.80E+04	7.73E+03	1.34E+04	2.28E+04	1.77E+04	1.10E+04	1.70E+04	1.24E+04	8.51E+03	1.03E+05	1.54E+05	1.25E+05	1.65E+05	4.53E+05	4.21E+05	4.20E+05	3.84E+05	8.59E+04	9.86E+04	1.53E+05	7.66E+04	9.51E+06	8.60E+06	1.19E+07	9.23E+06	8.70E+06	6.87E+06	8.79E+06	9.86E+06	1.06E+07	8.50E+06	7.64E+06	1.14E+07
Xmyn008071	2.99E+02	2.84E+02	3.00E+02	C16H12O6	[M-H]-	Gnetifolin B	ÂòÂéëøÒÒËØ	Flavonoids	»ÆÍª	Flavones	»ÆÍª	140671-06-3	1	1.10E+05	6.26E+04	3.26E+05	7.73E+04	8.83E+04	1.02E+05	1.46E+05	1.03E+05	1.87E+05	3.19E+05	2.73E+05	2.86E+05	5.31E+05	1.03E+06	1.00E+06	6.32E+05	1.00E+05	1.47E+05	3.25E+05	2.72E+05	3.24E+05	6.00E+05	8.38E+05	6.70E+05	8.66E+06	9.20E+06	8.46E+06	9.04E+06	3.98E+06	3.83E+06	3.41E+06	3.08E+06	5.33E+06	6.25E+06	5.85E+06	5.34E+06
MWS5173	1.12E+02	7.00E+01	1.11E+02	C4H5N3O	[M+H]+	Isocytosine	Òì°ûà×à¤	Nucleotides and derivatives	ºËÜÕËá¼°ÆäÑÜÉúÎï	Nucleotides and derivatives	ºËÜÕËá¼°ÆäÑÜÉúÎï	108-53-2	3	5.18E+04	3.82E+04	5.13E+04	4.04E+04	6.34E+04	4.50E+04	3.80E+04	6.53E+04	5.23E+04	5.59E+04	3.69E+04	4.60E+04	1.51E+05	1.18E+05	1.34E+05	1.18E+05	9.20E+04	1.26E+05	1.16E+05	9.23E+04	9.01E+04	1.03E+05	1.07E+05	1.13E+05	1.33E+06	1.14E+06	4.16E+05	9.89E+05	1.27E+06	6.93E+05	1.02E+06	1.92E+05	1.04E+06	6.35E+05	6.90E+05	8.03E+05
Lmmn008971	4.55E+02	4.55E+02	4.56E+02	C30H48O3	[M-H]-	3-Hydroxycycloarta-24-ene-26-oic acid (Isomangiferolic acid)	3-ôÇ»ù»·Ä¾²¤ÂÜÍé-24-Ï©-26-Ëá (Òì–x¹û´¼Ëá)	Terpenoids	ÝÆÀà	Triterpene	ÈýÝÆ	13878-92-7	3	3.79E+05	2.06E+06	9.28E+05	5.08E+05	2.65E+05	1.06E+06	1.23E+07	1.03E+06	1.05E+06	2.62E+06	7.16E+06	6.17E+05	1.11E+04	1.05E+04	8.42E+03	4.36E+04	2.60E+04	3.56E+04	5.15E+04	3.63E+04	1.36E+04	1.88E+04	1.92E+04	1.55E+04	1.63E+05	3.56E+04	2.34E+04	1.93E+04	3.01E+04	2.42E+04	1.48E+04	2.10E+04	1.71E+04	2.14E+04	7.57E+04	4.40E+04
Hmqn003054	3.29E+02	3.11E+02	3.30E+02	C18H34O5	[M-H]-	9,10,11-Trihydroxy-12-octadecenoic acid	9,10,11-ÈýôÇ»ù-12-Ê®°ËÌ¼Ï©Ëá	Lipids	Ö¬ÖÊ	Free fatty acids	ÓÎÀëÖ¬·¾Ëá	61911-67-9	1	2.05E+05	3.25E+05	4.54E+05	1.86E+05	2.47E+05	2.41E+05	2.19E+05	1.94E+05	2.76E+05	3.43E+05	2.61E+05	3.93E+05	3.12E+04	2.71E+04	3.31E+04	2.93E+04	3.57E+04	2.04E+04	2.52E+04	3.24E+04	2.35E+04	2.97E+04	1.86E+04	2.54E+04	1.03E+04	1.01E+04	7.23E+03	4.86E+03	1.07E+04	1.23E+04	7.46E+03	7.21E+03	1.27E+04	8.25E+03	6.89E+03	6.51E+03
pmd0136	5.24E+02	1.84E+02	5.23E+02	C26H54NO7P	[M+H]+	LysoPC 18:0(2n isomer)	ÈÜÑªÁ×Ö¬õ£µ¨¼î 18:0(2nÒì¹¹)	Lipids	Ö¬ÖÊ	LPC	ÈÜÑªÁ×Ö¬õ£µ¨¼î	-	2	1.00E+07	1.71E+07	1.04E+07	1.03E+07	2.14E+07	1.56E+07	1.88E+07	2.04E+07	1.71E+07	2.07E+07	1.63E+07	1.52E+07	2.58E+06	3.03E+06	2.93E+06	2.58E+06	4.72E+06	3.43E+06	4.04E+06	6.37E+06	4.60E+06	3.70E+06	4.10E+06	2.96E+06	4.46E+05	1.11E+06	1.16E+06	1.08E+06	1.32E+06	1.84E+06	1.38E+06	1.53E+06	1.11E+06	2.12E+06	1.13E+06	1.71E+06
Lmzn001582	3.87E+02	2.07E+02	3.88E+02	C18H28O9	[M-H]-	5'-Glucosyloxyjasmanic acid	5'-ÆÏÌÑÌÇ»ùÑõ´úÜÔÀòËá	Phenolic acids	·ÓËáÀà	Phenolic acids	·ÓËáÀà	-	1	3.13E+05	2.38E+05	8.19E+05	4.75E+05	5.24E+05	4.69E+05	6.77E+05	4.70E+05	3.55E+05	4.44E+05	2.88E+05	5.31E+05	5.80E+05	1.12E+05	2.21E+05	6.30E+05	8.95E+06	1.82E+06	5.96E+06	1.82E+07	6.48E+05	5.48E+06	1.22E+06	6.38E+06	6.06E+04	5.73E+05	4.10E+04	4.56E+04	1.12E+05	3.33E+05	7.19E+04	7.88E+04	7.86E+04	7.81E+04	7.05E+04	7.50E+04
MWS3036	1.47E+02	8.50E+01	1.48E+02	C5H8O5	[M-H]-	3-Hydroxyglutaric acid	3-ôÇ»ùÎì¶þËá	Organic acids	ÓÐ»úËá	Organic acids	ÓÐ»úËá	638-18-6	1	6.32E+04	9.25E+04	3.78E+04	3.01E+05	1.18E+05	9.95E+04	2.34E+05	2.19E+05	9.63E+04	9.23E+04	8.49E+04	1.10E+05	1.88E+05	2.68E+05	1.92E+05	1.96E+05	2.38E+05	2.62E+05	2.12E+05	2.29E+05	2.18E+05	2.54E+05	2.23E+05	2.42E+05	1.55E+06	1.53E+06	1.38E+06	1.60E+06	1.64E+06	1.75E+06	1.78E+06	1.83E+06	2.61E+06	2.25E+06	1.44E+06	2.33E+06
Lmqn008288	2.99E+02	2.99E+02	3.00E+02	C18H36O3	[M-H]-	3-Hydroxyoctadecanoic Acid	3-ôÇ»ùÊ®°ËÍéËá	Lipids	Ö¬ÖÊ	Free fatty acids	ÓÎÀëÖ¬·¾Ëá	45261-96-9	1	1.84E+06	8.48E+05	4.26E+06	9.65E+05	1.37E+06	1.16E+06	7.27E+05	7.17E+05	9.12E+05	7.29E+05	8.96E+05	1.56E+06	9.92E+05	8.17E+05	1.09E+06	8.60E+05	4.95E+05	6.33E+05	6.69E+05	5.72E+05	5.39E+05	6.08E+05	5.97E+05	5.59E+05	8.50E+05	1.22E+06	7.41E+05	7.69E+05	6.55E+05	4.94E+05	5.82E+05	5.26E+05	6.45E+05	5.13E+05	5.32E+05	4.54E+05
Qmyp101114	3.71E+02	2.09E+02	3.70E+02	C19H30O7	[M+H]+	9-O-¦Â-D-Glucoside of 3-hydroxy-7,8-didehydro-¦Â-ionol	9-O-¦Â-D-ÆÏÌÑÌÇÜÕ3-ôÇ»ù-7,8-¶þÇâ-¦Â-×ÏÂÞÀ¼´¼	Terpenoids	ÝÆÀà	Sesquiterpenoids	±¶°ëÝÆ	-	1	2.50E+06	2.12E+06	2.58E+06	2.02E+06	1.65E+06	1.08E+06	1.63E+06	1.19E+06	1.44E+06	1.55E+06	1.25E+06	1.48E+06	1.15E+06	1.02E+06	1.03E+06	1.04E+06	2.39E+06	1.72E+06	2.02E+06	2.53E+06	1.33E+06	1.40E+06	1.36E+06	1.34E+06	7.24E+05	6.70E+05	1.06E+06	7.77E+05	2.82E+06	2.27E+06	2.73E+06	2.62E+06	9.83E+05	1.10E+06	1.12E+06	1.18E+06
Cmzn005970	4.33E+02	2.71E+02	4.34E+02	C21H22O10	[M-H]-	Dunalianoside A	ÕÁÒ¶Ô½½ÛÜÕ A	Phenolic acids	·ÓËáÀà	Phenolic acids	·ÓËáÀà	-	2	3.74E+04	4.47E+04	4.35E+04	3.53E+04	4.39E+04	4.71E+04	5.22E+04	4.06E+04	4.30E+04	4.34E+04	3.91E+04	1.35E+05	1.83E+04	2.75E+04	2.75E+04	2.24E+04	1.57E+05	2.26E+05	3.55E+05	2.30E+05	2.62E+04	1.91E+04	3.82E+04	1.48E+04	1.50E+06	1.82E+06	1.07E+06	1.30E+06	2.24E+06	1.01E+06	1.54E+06	9.08E+05	1.54E+06	1.38E+06	1.30E+06	1.37E+06
MW0110284	3.59E+02	1.97E+02	2.38E+02	C11H14N2O4	[M-H]-	Tyr-Gly	L-ÀÒ°±Ëá-L-¸Ê°±Ëá	Amino acids and derivatives	°±»ùËá¼°ÆäÑÜÉúÎï	Amino acids and derivatives	°±»ùËá¼°ÆäÑÜÉúÎï	673-08-5	3	1.52E+06	1.33E+06	2.78E+06	1.56E+06	4.27E+06	2.88E+06	4.90E+06	3.51E+06	1.94E+06	1.94E+06	1.50E+06	1.90E+06	3.63E+06	1.68E+06	1.84E+06	3.83E+06	4.98E+06	1.99E+06	3.07E+06	2.23E+06	3.51E+06	3.58E+06	2.75E+06	2.28E+06	6.86E+05	5.36E+05	4.64E+05	4.24E+05	5.77E+05	4.29E+05	5.59E+05	5.57E+05	7.09E+05	7.92E+05	7.07E+05	7.10E+05
MW0150368	4.72E+02	2.22E+02	4.71E+02	C19H33N7O7	[M+H]+	Gly-Gly-Lys-Pro-Asn	¸Ê°±Ëá-¸Ê°±Ëá-Àµ°±Ëá-¸¬°±Ëá-ÌìÃÅ¶¬õ£°±	Amino acids and derivatives	°±»ùËá¼°ÆäÑÜÉúÎï	Amino acids and derivatives	°±»ùËá¼°ÆäÑÜÉúÎï	-	3	3.69E+04	7.22E+03	2.49E+04	2.16E+04	7.18E+04	6.43E+04	1.03E+05	4.37E+04	2.75E+04	2.52E+04	1.13E+04	2.63E+04	2.48E+07	9.80E+06	1.52E+07	1.78E+07	5.17E+06	3.84E+06	1.06E+07	4.45E+06	8.90E+06	1.04E+07	9.93E+06	2.40E+07	1.27E+06	1.22E+06	4.88E+06	1.46E+06	1.25E+06	2.57E+05	2.75E+06	2.39E+07	1.82E+06	1.65E+06	2.97E+06	2.65E+06
HX1341	1.63E+02	8.90E+01	1.62E+02	C9H6O3	[M+H]+	7-hydroxy-2H-1-benzopyran-2-one	7-ôÇ»ù-2H-1-±½²¢ßÁà«-2-Íª	Lignans and Coumarins	Ä¾Ö¬ËØºÍÏã¶¹ËØ	Coumarins	Ïã¶¹ËØ	-	1	8.62E+06	5.99E+06	4.39E+06	4.99E+06	5.08E+06	5.14E+06	8.25E+06	7.51E+06	5.56E+06	4.12E+06	3.94E+06	3.66E+06	1.88E+07	1.77E+07	2.43E+07	1.65E+07	6.68E+06	1.13E+07	1.40E+07	6.86E+06	1.28E+07	5.71E+06	2.13E+07	1.98E+07	1.37E+07	1.60E+07	3.70E+07	2.62E+07	1.10E+07	1.14E+07	2.21E+07	2.79E+07	1.31E+07	1.71E+07	2.64E+07	2.21E+07
Zmjn004133	3.11E+02	2.93E+02	3.12E+02	C18H32O4	[M-H]-	9S-Hydroperoxy-10E,12Z-octadecadienoic acid	9S-Çâ¹ýÑõ-10E,12Z-Ê®°ËÌ¼¶þÏ©Ëá	Lipids	Ö¬ÖÊ	Free fatty acids	ÓÎÀëÖ¬·¾Ëá	5502-91-0	3	1.04E+06	1.13E+06	1.14E+06	8.70E+05	1.03E+06	1.06E+06	9.78E+05	8.36E+05	9.56E+05	1.02E+06	8.34E+05	6.98E+05	4.36E+04	1.67E+05	1.57E+05	1.30E+05	1.46E+05	6.21E+04	1.55E+05	1.80E+05	1.29E+05	1.51E+05	1.43E+05	1.24E+05	5.82E+04	7.86E+04	4.02E+04	4.39E+04	2.93E+04	6.06E+04	2.29E+04	1.49E+04	4.82E+04	2.58E+04	4.13E+04	5.92E+04
Hmcn001884	4.63E+02	3.01E+02	4.64E+02	C21H20O12	[M-H]-	6-Hydroxyluteolin 5-glucoside	6-ôÇ»ùÄ¾Ï¬²ÝËØ-5-ÆÏÌÑÌÇÜÕ	Flavonoids	»ÆÍª	Flavones	»ÆÍª	-	2	1.62E+05	9.56E+04	6.12E+05	3.38E+05	1.91E+05	1.77E+05	1.46E+05	1.86E+05	1.38E+05	1.82E+05	2.24E+05	2.37E+05	7.46E+05	9.66E+05	9.95E+05	9.73E+05	4.33E+05	6.41E+05	8.46E+05	6.40E+05	6.04E+05	5.52E+05	8.39E+05	5.38E+05	4.38E+07	3.49E+07	4.74E+07	3.96E+07	2.74E+07	3.61E+07	5.21E+07	5.25E+07	3.86E+07	4.07E+07	3.65E+07	4.23E+07
MW0150883	3.74E+02	1.98E+02	3.73E+02	C13H19N5O6S1	[M+H]+	His-Cys-Asp	×é°±Ëá-°ëë×°±Ëá-ÌìÃÅ¶¬°±Ëá	Amino acids and derivatives	°±»ùËá¼°ÆäÑÜÉúÎï	Amino acids and derivatives	°±»ùËá¼°ÆäÑÜÉúÎï	-	3	3.16E+07	3.45E+07	3.85E+07	2.47E+07	4.92E+07	3.97E+07	4.45E+07	3.82E+07	4.73E+07	4.29E+07	3.69E+07	4.28E+07	1.62E+06	1.41E+06	2.09E+06	1.69E+06	3.60E+06	3.46E+06	3.67E+06	3.98E+06	2.50E+06	2.97E+06	2.90E+06	2.84E+06	6.75E+06	8.39E+06	5.79E+06	8.80E+06	1.69E+07	1.94E+07	2.03E+07	1.11E+07	6.85E+06	4.82E+06	9.79E+06	7.83E+06
MW0146199	5.38E+02	4.68E+02	5.39E+02	C23H33N5O10	[M-H]-	Asp-Lys-Tyr-Asp	Asp-Lys-Tyr-Asp	Amino acids and derivatives	°±»ùËá¼°ÆäÑÜÉúÎï	Amino acids and derivatives	°±»ùËá¼°ÆäÑÜÉúÎï	-	3	1.21E+04	6.16E+02	4.81E+03	2.20E+03	2.04E+04	9.29E+03	1.58E+04	5.89E+03	9.39E+03	9.59E+03	2.23E+03	3.54E+03	4.72E+05	3.25E+05	6.53E+05	5.30E+05	2.55E+05	2.26E+05	7.09E+05	2.70E+05	2.36E+05	2.56E+05	2.22E+05	5.33E+05	1.15E+04	6.25E+04	9.00E+00	8.52E+03	1.49E+05	4.03E+04	1.15E+05	1.97E+04	1.38E+05	7.96E+04	3.87E+04	4.25E+04
mws0866	2.59E+02	9.70E+01	2.60E+02	C6H13O9P	[M-H]-	D-Glucose 6-phosphate*	D-ÆÏÌÑÌÇ-6-Á×Ëá*	Others	ÆäËüÀà	Saccharides	ÌÇÀà	56-73-5	1	2.74E+06	3.72E+06	1.85E+06	3.36E+06	7.18E+06	1.10E+07	6.14E+06	7.22E+06	4.83E+06	5.59E+06	4.99E+06	3.52E+06	1.17E+07	9.83E+06	8.88E+06	7.75E+06	1.19E+07	1.58E+07	1.04E+07	1.78E+07	1.37E+07	1.52E+07	1.29E+07	1.49E+07	4.97E+06	4.28E+06	3.74E+06	3.23E+06	5.39E+06	8.38E+06	6.05E+06	5.67E+06	6.12E+06	5.26E+06	2.04E+06	4.97E+06
MW0105485	4.19E+02	3.59E+02	2.52E+02	C12H16N2O4	[M+CH3COO]-	Ala-Tyr	±û°±ËáÀÒ°±Ëá	Amino acids and derivatives	°±»ùËá¼°ÆäÑÜÉúÎï	Amino acids and derivatives	°±»ùËá¼°ÆäÑÜÉúÎï	3061-88-9	3	3.73E+04	5.34E+04	8.34E+04	2.94E+04	4.23E+04	4.03E+04	2.41E+04	1.79E+04	4.01E+04	4.73E+04	3.69E+04	2.00E+04	4.12E+05	5.15E+05	5.11E+05	5.23E+05	3.88E+05	2.68E+05	3.00E+05	2.63E+05	5.39E+05	5.99E+05	6.63E+05	4.76E+05	5.27E+05	8.23E+05	9.23E+05	7.46E+05	9.52E+05	9.21E+05	9.00E+05	7.68E+05	1.08E+06	8.44E+05	8.26E+05	7.10E+05
Lmmp010562	3.91E+02	1.49E+02	3.90E+02	C24H38O4	[M+H]+	Diisooctyl Phthalate*	ÁÚ±½¶þ¼×Ëá¶þÒìÐÁõ¥*	Phenolic acids	·ÓËáÀà	Phenolic acids	·ÓËáÀà	27554-26-3	3	1.35E+06	1.96E+06	1.73E+06	2.11E+06	2.45E+06	1.94E+06	3.81E+06	2.52E+06	1.57E+06	2.58E+06	2.87E+06	2.25E+06	1.96E+06	2.53E+06	2.83E+06	2.74E+06	2.09E+06	2.08E+06	3.34E+06	2.39E+06	2.94E+06	1.96E+06	2.08E+06	2.38E+06	1.67E+06	1.47E+06	1.30E+06	1.41E+06	1.26E+06	1.29E+06	1.44E+06	1.38E+06	1.27E+06	1.19E+06	1.48E+06	1.22E+06
pmp000589	5.51E+02	3.03E+02	5.50E+02	C24H22O15	[M+H]+	Quercetin-7-O-(6''-malonyl)glucoside	éÎÆ¤ËØ-7-O-(6''-±û¶þõ£)ÆÏÌÑÌÇÜÕ	Flavonoids	»ÆÍª	Flavonols	»ÆÍª´¼	-	1	4.80E+03	7.28E+04	9.00E+00	4.52E+03	8.27E+03	3.92E+03	8.98E+03	1.19E+04	9.00E+00	9.00E+00	9.00E+00	9.00E+00	7.44E+04	5.10E+04	5.95E+04	7.51E+04	3.91E+04	3.28E+04	4.26E+04	2.20E+04	7.11E+04	6.10E+04	1.01E+05	2.88E+04	3.79E+06	3.23E+06	5.23E+06	4.00E+06	3.39E+06	3.89E+06	6.37E+06	6.43E+06	4.22E+06	5.06E+06	4.24E+06	4.37E+06
pma6460	3.37E+02	1.63E+02	3.38E+02	C16H18O8	[M-H]-	4-O-p-Coumaroylquinic acid	4-O-¶ÔÏã¶¹õ£¿üÄþËá	Phenolic acids	·ÓËáÀà	Phenolic acids	·ÓËáÀà	32451-86-8	3	3.15E+05	2.79E+05	2.28E+05	3.56E+05	2.27E+05	2.82E+05	2.12E+05	1.74E+05	2.54E+05	2.43E+05	3.38E+05	2.94E+05	1.11E+06	1.20E+06	1.17E+06	9.97E+05	7.01E+05	7.11E+05	5.71E+05	5.86E+05	1.23E+06	1.03E+06	1.14E+06	9.89E+05	2.32E+06	4.74E+06	3.38E+06	3.45E+06	3.11E+06	3.29E+06	3.59E+06	1.76E+06	4.67E+06	2.82E+06	4.43E+06	4.83E+06
ZINC3802188	2.79E+02	9.70E+01	2.80E+02	C18H32O2	[M-H]-	Linoelaidic acid	ÑÇÓÍËá	Lipids	Ö¬ÖÊ	Free fatty acids	ÓÎÀëÖ¬·¾Ëá	506-21-8	3	5.56E+04	4.20E+04	5.36E+04	6.33E+04	1.07E+05	6.70E+04	3.87E+04	9.27E+04	2.25E+05	5.74E+04	6.51E+04	3.78E+04	8.70E+04	6.13E+04	9.73E+04	5.96E+04	9.77E+04	6.58E+04	4.10E+04	6.52E+04	5.50E+04	8.03E+04	4.26E+04	5.85E+04	1.87E+05	1.09E+05	1.35E+05	1.37E+05	1.09E+05	7.35E+04	1.17E+05	9.33E+04	8.75E+04	9.63E+04	1.76E+05	8.04E+04
mws1372	1.47E+02	1.05E+02	1.46E+02	C9H10N2	[M+H]+	Myosmine	ÂóË¾Ã÷	Alkaloids	ÉúÎï¼î	Pyridine alkaloids	ßÁà¤ÀàÉúÎï¼î	532-12-7	3	4.47E+05	3.45E+05	5.54E+05	6.33E+05	4.70E+05	4.88E+05	4.34E+05	6.00E+05	4.02E+05	3.67E+05	3.83E+05	4.27E+05	1.97E+05	1.72E+05	2.18E+05	2.12E+05	2.54E+05	2.00E+05	2.40E+05	2.27E+05	1.99E+05	1.73E+05	1.67E+05	2.14E+05	1.82E+05	2.68E+05	1.99E+04	1.43E+05	1.39E+05	1.59E+05	8.18E+04	9.65E+04	1.77E+05	1.67E+05	1.24E+05	1.17E+05
Lmbn003524	1.71E+02	9.91E+01	1.72E+02	C9H16O3	[M-H]-	9-Oxononanoic acid	9-Ñõ´úÈÉËá	Organic acids	ÓÐ»úËá	Organic acids	ÓÐ»úËá	2553-17-5	3	9.52E+04	1.52E+05	1.17E+05	8.40E+04	1.13E+05	1.09E+05	9.03E+04	8.14E+04	7.72E+04	1.20E+05	8.72E+04	1.26E+05	2.35E+04	2.19E+04	1.82E+04	1.29E+04	1.92E+04	2.26E+04	2.80E+04	3.41E+04	2.08E+04	1.88E+04	2.30E+04	2.17E+04	2.21E+04	1.79E+04	1.52E+04	1.17E+04	1.62E+04	1.34E+04	1.79E+04	1.17E+04	2.47E+04	1.02E+04	1.57E+04	1.37E+04
pmb2787	2.93E+02	2.75E+02	2.94E+02	C18H30O3	[M-H]-	9-Oxo-10E,12Z-octadecadienoic acid	9-¹ýÑõ-10E,12Z-Ê®°ËÌ¼¶þÏ©Ëá	Lipids	Ö¬ÖÊ	Free fatty acids	ÓÎÀëÖ¬·¾Ëá	54232-59-6	3	5.58E+04	5.49E+04	4.87E+04	4.92E+04	4.91E+04	4.90E+04	4.19E+04	4.79E+04	4.10E+04	5.84E+04	4.85E+04	6.15E+04	2.58E+04	2.90E+04	3.56E+04	3.30E+04	2.04E+04	2.40E+04	2.57E+04	2.59E+04	1.41E+04	1.79E+04	1.90E+04	1.55E+04	6.02E+03	1.11E+04	6.15E+03	6.98E+03	1.35E+04	1.60E+04	9.57E+03	1.09E+04	1.18E+04	8.36E+03	7.91E+03	1.09E+04
mws0255	1.12E+02	9.50E+01	1.11E+02	C4H5N3O	[M+H]+	Cytosine	°ûà×à¤	Nucleotides and derivatives	ºËÜÕËá¼°ÆäÑÜÉúÎï	Nucleotides and derivatives	ºËÜÕËá¼°ÆäÑÜÉúÎï	71-30-7	3	2.63E+05	2.81E+05	2.07E+05	2.92E+05	3.57E+05	3.74E+05	3.60E+05	3.61E+05	3.13E+05	3.80E+05	3.25E+05	4.08E+05	1.48E+05	1.66E+05	1.34E+05	1.61E+05	4.24E+05	3.86E+05	4.79E+05	5.85E+05	2.08E+05	2.63E+05	2.45E+05	2.44E+05	1.15E+05	1.32E+05	1.68E+05	1.37E+05	2.77E+05	3.31E+05	1.85E+05	1.75E+05	2.11E+05	2.25E+05	1.78E+05	1.88E+05
Lman002731	3.41E+02	1.35E+02	3.42E+02	C15H18O9	[M-H]-	Grevilloside F	ÒøèëÜÕ F	Phenolic acids	·ÓËáÀà	Phenolic acids	·ÓËáÀà	1094004-50-8	1	4.00E+05	4.03E+05	1.97E+05	2.38E+05	2.06E+05	2.07E+05	1.39E+05	2.05E+05	2.49E+05	3.52E+05	2.79E+05	3.35E+05	9.53E+05	1.15E+06	1.21E+06	1.37E+06	5.14E+05	6.17E+05	6.60E+05	1.16E+06	1.08E+06	9.40E+05	1.99E+06	7.84E+05	1.03E+06	2.95E+06	8.19E+05	1.09E+06	2.46E+06	2.37E+06	1.39E+06	1.15E+06	1.23E+06	8.46E+05	7.58E+05	9.22E+05
mws0748	3.53E+02	1.91E+02	3.54E+02	C16H18O9	[M-H]-	1-Caffeoylquinic acid	1-¿§·Èõ£¿üÄþËá	Phenolic acids	·ÓËáÀà	Phenolic acids	·ÓËáÀà	1241-87-8	1	6.69E+05	1.06E+06	7.72E+05	7.25E+05	8.61E+05	9.45E+05	9.84E+05	8.43E+05	2.43E+05	7.56E+05	2.08E+05	3.47E+05	9.31E+06	6.95E+06	6.13E+06	1.29E+07	1.99E+06	1.44E+06	9.00E+00	1.64E+06	6.77E+06	6.57E+06	1.62E+07	1.33E+07	5.72E+07	2.33E+07	9.40E+07	7.19E+07	2.68E+06	2.45E+06	1.03E+07	1.61E+07	9.00E+00	9.00E+00	9.00E+00	9.00E+00
Lmjp002461	6.11E+02	3.03E+02	6.10E+02	C27H30O16	[M+H]+	Quercetin-3-O-neohesperidoside*	éÎÆ¤ËØ-3-O-ÐÂéÙÆ¤ÌÇÜÕ*	Flavonoids	»ÆÍª	Flavonols	»ÆÍª´¼	29662-79-1	1	1.22E+05	5.89E+04	2.37E+05	1.10E+05	1.21E+05	5.91E+04	1.17E+05	1.98E+05	9.28E+04	1.41E+05	1.60E+05	8.14E+04	8.12E+05	1.36E+06	7.78E+05	9.05E+05	3.39E+05	4.95E+05	8.97E+05	6.75E+05	4.54E+05	5.86E+05	1.03E+06	5.66E+05	1.69E+07	1.34E+07	1.97E+07	1.66E+07	1.43E+07	1.32E+07	1.63E+07	2.05E+07	1.36E+07	1.54E+07	1.76E+07	1.69E+07
MW0145959	5.05E+02	1.45E+02	5.06E+02	C24H38N6O6	[M-H]-	Asn-Val-Phe-Lys	Asn-Val-Phe-Lys	Amino acids and derivatives	°±»ùËá¼°ÆäÑÜÉúÎï	Amino acids and derivatives	°±»ùËá¼°ÆäÑÜÉúÎï	-	3	3.18E+03	4.30E+03	2.89E+03	5.38E+03	2.13E+03	1.73E+03	7.23E+02	3.18E+03	5.02E+03	2.41E+03	3.68E+03	3.29E+03	9.39E+03	1.03E+04	1.08E+04	1.16E+04	1.28E+04	1.22E+04	1.56E+04	7.96E+03	2.78E+04	1.45E+04	3.08E+04	6.14E+03	1.16E+05	4.42E+04	6.88E+04	6.59E+04	8.01E+04	8.06E+04	1.49E+05	1.76E+05	1.22E+05	4.72E+04	7.31E+04	7.80E+04
Cmbp005523	4.17E+02	1.63E+02	4.16E+02	C21H20O9	[M+H]+	1,3-O-Dicaffeoylglycerol	1,3-O-¶þ¿§·Èõ£¸ÊÓÍõ¥	Phenolic acids	·ÓËáÀà	Phenolic acids	·ÓËáÀà	-	3	7.64E+03	1.14E+04	1.92E+04	4.38E+03	1.42E+04	6.38E+03	1.52E+04	2.08E+04	2.73E+04	1.90E+04	1.55E+04	1.13E+04	1.49E+05	9.79E+04	8.75E+04	1.38E+05	6.79E+04	1.07E+05	4.79E+04	7.42E+04	8.81E+04	3.39E+04	1.33E+05	1.79E+05	1.37E+05	1.19E+05	1.42E+05	1.24E+05	7.74E+04	6.95E+04	1.15E+05	5.32E+04	1.25E+05	1.14E+05	1.01E+05	1.31E+05
pmb0774	1.77E+02	1.60E+02	1.76E+02	C10H12N2O	[M+H]+	N-Hydroxytryptamine	N-ôÇ»ùÉ«°·	Alkaloids	ÉúÎï¼î	Plumerane	ßÅßáÀàÉúÎï¼î	-	3	1.71E+05	9.00E+00	2.61E+05	1.91E+05	2.21E+05	1.77E+05	2.54E+05	2.19E+05	1.87E+05	2.08E+05	1.77E+05	1.72E+05	1.13E+05	1.40E+05	1.68E+05	1.54E+05	1.00E+05	1.17E+05	1.83E+05	1.53E+05	1.09E+05	1.38E+05	1.41E+05	1.08E+05	2.98E+05	2.68E+05	3.18E+05	3.06E+05	2.77E+05	3.01E+05	3.46E+05	3.10E+05	4.05E+05	3.79E+05	3.05E+05	3.63E+05
pmf0440	1.63E+02	9.11E+01	1.62E+02	C10H10O2	[M+H]+	4-MethoxycinnaMaldehyde	4-¼×Ñõ»ùÈâ¹ðÈ©	Phenolic acids	·ÓËáÀà	Phenolic acids	·ÓËáÀà	1963-36-6	3	2.89E+05	1.60E+05	3.04E+05	1.98E+05	2.86E+05	1.79E+05	2.09E+05	3.02E+05	2.97E+05	1.94E+05	2.09E+05	3.30E+05	2.82E+05	2.64E+05	2.11E+05	2.81E+05	1.56E+05	1.77E+05	1.95E+05	2.44E+05	2.58E+05	2.80E+05	2.09E+05	1.77E+05	3.48E+05	3.55E+05	3.11E+05	2.30E+05	2.36E+05	1.91E+05	3.26E+05	1.97E+05	3.55E+05	1.61E+05	2.57E+05	3.59E+05
pmp001141	5.06E+02	1.45E+02	5.05E+02	C25H31NO10	[M+H]+	Cimicifugamide	ÉýÂéõ£°·	Alkaloids	ÉúÎï¼î	Phenolamine	·Ó°·	-	1	2.75E+06	2.39E+06	2.19E+06	2.00E+06	2.19E+06	2.49E+06	2.14E+06	2.21E+06	1.94E+06	3.15E+06	2.23E+06	2.47E+06	4.76E+05	5.83E+05	5.97E+05	8.01E+05	5.76E+05	8.61E+05	9.82E+05	9.63E+05	8.68E+05	8.33E+05	7.23E+05	9.49E+05	4.08E+05	4.06E+05	2.84E+05	3.21E+05	5.47E+05	3.17E+05	7.45E+05	7.98E+05	4.79E+05	3.86E+05	7.45E+05	6.02E+05
Lmqp000427	1.46E+02	8.21E+01	1.45E+02	C6H11NO3	[M+H]+	N-Methyl-Trans-4-Hydroxy-L-Proline	N-¼×»ù-·´Ê½-4-ôÇ»ù-L-¸¬°±Ëá	Amino acids and derivatives	°±»ùËá¼°ÆäÑÜÉúÎï	Amino acids and derivatives	°±»ùËá¼°ÆäÑÜÉúÎï	4252-82-8	3	3.53E+05	2.28E+05	3.61E+05	5.35E+05	5.41E+05	6.55E+05	5.48E+05	6.48E+05	6.80E+05	5.46E+05	4.90E+05	4.43E+05	1.42E+05	1.22E+05	8.68E+04	1.46E+05	2.11E+05	2.38E+05	1.55E+05	2.02E+05	2.07E+05	1.45E+05	1.15E+05	1.81E+05	1.69E+05	2.59E+05	1.80E+05	2.00E+05	1.10E+05	1.17E+05	1.18E+05	1.26E+05	1.44E+05	1.26E+05	1.41E+05	1.64E+05
Qmyp101218	2.21E+02	1.61E+02	2.20E+02	C14H20O2	[M+H]+	Glutinosone	½ºÑÌ²ÝÍª	Terpenoids	ÝÆÀà	Sesquiterpenoids	±¶°ëÝÆ	55051-94-0	3	6.29E+04	4.30E+04	1.32E+05	2.35E+04	8.49E+04	5.94E+04	5.10E+04	9.92E+04	4.77E+04	1.09E+05	9.21E+04	5.72E+04	1.92E+05	1.99E+05	3.77E+05	2.33E+05	4.41E+04	7.49E+04	6.79E+04	6.15E+04	6.72E+04	1.34E+05	1.23E+05	8.87E+04	3.66E+05	2.83E+05	4.82E+05	3.36E+05	3.00E+05	2.29E+05	3.19E+05	4.59E+05	3.77E+05	2.80E+05	3.28E+05	4.27E+05
MWS1771	1.96E+02	9.11E+01	1.95E+02	C10H13NO3	[M+H]+	L-Tyrosine methyl ester	L-ÀÒ°±Ëá¼×õ¥	Amino acids and derivatives	°±»ùËá¼°ÆäÑÜÉúÎï	Amino acids and derivatives	°±»ùËá¼°ÆäÑÜÉúÎï	1080-06-4	3	1.20E+05	1.76E+05	1.47E+05	1.23E+05	1.06E+05	1.29E+05	1.36E+05	1.23E+05	1.03E+05	1.84E+05	1.37E+05	1.75E+05	8.95E+04	1.09E+05	7.47E+04	9.26E+04	5.04E+04	5.86E+04	6.02E+04	5.85E+04	9.01E+04	8.68E+04	7.89E+04	8.39E+04	1.22E+05	9.36E+04	1.99E+05	1.30E+05	1.12E+05	8.21E+04	1.16E+05	1.39E+05	1.08E+05	1.44E+05	1.36E+05	1.49E+05
Hmcp002539	4.63E+02	3.17E+02	4.62E+02	C22H22O11	[M+H]+	Isorhamnetin-3-O-rhamnoside	ÒìÊóÀîËØ-3-O-ÊóÀîÌÇÜÕ	Flavonoids	»ÆÍª	Flavonols	»ÆÍª´¼	-	3	5.01E+03	2.59E+03	5.91E+03	6.11E+03	3.38E+03	1.59E+04	1.23E+04	3.78E+03	2.64E+03	5.28E+03	6.08E+02	9.04E+03	8.72E+03	9.15E+03	2.15E+04	6.69E+03	1.38E+05	2.12E+05	1.69E+05	2.09E+05	8.36E+03	7.95E+03	2.34E+03	1.13E+04	2.39E+05	2.21E+05	1.52E+05	1.84E+05	1.36E+05	1.25E+05	1.96E+05	1.47E+05	2.24E+05	2.36E+05	2.25E+05	1.76E+05
Cmjn004337	4.01E+02	2.69E+02	4.02E+02	C18H26O10	[M-H]-	Benzyl-(2''-O-xylosyl)glucoside	ÜÐ»ù-(2''-O-Ä¾ÌÇ»ù)ÆÏÌÑÌÇÜÕ	Phenolic acids	·ÓËáÀà	Phenolic acids	·ÓËáÀà	-	1	3.24E+06	4.13E+06	3.37E+06	2.79E+06	2.68E+06	2.34E+06	2.40E+06	2.19E+06	3.08E+06	3.91E+06	3.31E+06	4.33E+06	8.46E+05	5.69E+05	4.02E+05	5.32E+05	9.83E+05	5.99E+05	1.10E+06	8.02E+05	7.97E+05	7.51E+05	9.34E+05	6.36E+05	1.01E+06	1.18E+06	8.14E+05	1.01E+06	7.79E+05	5.98E+05	5.66E+05	2.46E+05	7.78E+05	6.55E+05	6.91E+05	6.69E+05
Lmmn004912	3.15E+02	2.71E+02	3.16E+02	C16H12O7	[M-H]-	3-O-Methylquercetin	3-O-¼×»ùéÎÆ¤ËØ	Flavonoids	»ÆÍª	Flavonols	»ÆÍª´¼	1486-70-0	1	3.39E+05	1.43E+05	4.31E+05	1.51E+05	3.14E+05	4.38E+05	5.90E+05	3.86E+05	4.80E+05	8.72E+05	7.39E+05	5.54E+05	1.85E+06	3.19E+06	2.89E+06	2.86E+06	1.87E+05	3.36E+05	9.40E+05	6.52E+05	1.29E+06	1.44E+06	2.90E+06	1.84E+06	1.23E+07	1.09E+07	1.25E+07	1.54E+07	7.22E+06	6.46E+06	8.32E+06	6.21E+06	1.18E+07	1.21E+07	1.46E+07	1.31E+07
Lmgn002253	6.95E+02	3.53E+02	6.96E+02	C31H36O18	[M-H]-	Syringoylcaffeoylquinic acid-D-glucose	¶¡Ïãõ£¿§·Èõ£¿üÄþËáÆÏÌÑÌÇ	Phenolic acids	·ÓËáÀà	Phenolic acids	·ÓËáÀà	-	1	1.34E+06	1.54E+06	1.56E+06	1.45E+06	1.31E+06	1.91E+06	1.66E+06	1.36E+06	1.61E+06	2.13E+06	1.68E+06	1.85E+06	2.73E+06	1.54E+06	2.20E+06	1.41E+06	2.23E+06	2.91E+06	1.96E+06	2.84E+06	1.28E+06	1.64E+06	6.32E+05	2.97E+06	2.06E+06	3.25E+06	1.07E+06	1.66E+06	4.32E+06	2.57E+06	2.76E+06	1.08E+06	2.80E+06	2.14E+06	2.19E+06	2.26E+06
Lmyp004617	4.19E+02	2.57E+02	4.18E+02	C21H22O9	[M+H]+	Pinocembrin-7-O-glucoside (Pinocembroside)	ÇÇËÉËØ-7-O-ÆÏÌÑÌÇÜÕ (ÇÇËÉÜÕ)	Flavonoids	»ÆÍª	Flavanones	¶þÇâ»ÆÍª	75829-43-5	3	3.81E+03	5.48E+03	7.92E+03	1.84E+03	1.48E+04	3.93E+03	7.57E+03	1.72E+04	9.00E+00	9.00E+00	9.00E+00	9.00E+00	3.32E+03	9.17E+03	9.22E+03	6.02E+03	2.89E+04	2.19E+04	2.46E+04	1.59E+04	8.04E+03	5.44E+03	6.43E+04	5.08E+03	2.92E+06	3.19E+06	3.54E+06	3.17E+06	1.81E+06	1.48E+06	1.81E+06	1.45E+06	2.46E+06	1.84E+06	2.78E+06	2.54E+06
pmn001606	3.09E+02	3.09E+02	3.10E+02	C20H38O2	[M-H]-	Eicosenoic acid	¶þÊ®Ì¼Ï©Ëá	Lipids	Ö¬ÖÊ	Free fatty acids	ÓÎÀëÖ¬·¾Ëá	26764-41-0	1	2.09E+06	2.57E+06	3.68E+06	3.13E+06	1.12E+07	7.64E+06	5.02E+06	8.95E+06	2.12E+07	5.87E+06	6.75E+06	1.34E+07	3.14E+06	7.19E+06	3.17E+06	2.33E+06	4.18E+06	4.91E+06	2.65E+06	1.06E+07	2.71E+06	4.09E+06	3.25E+06	6.09E+06	4.48E+06	1.57E+06	3.30E+06	3.76E+06	4.24E+06	4.47E+06	6.64E+06	2.59E+06	2.91E+06	3.87E+06	3.75E+06	2.73E+06
MW0152537	5.38E+02	1.37E+02	5.37E+02	C25H39N5O8	[M+H]+	Leu-Tyr-Asp-Lys	Leu-Tyr-Asp-Lys	Amino acids and derivatives	°±»ùËá¼°ÆäÑÜÉúÎï	Amino acids and derivatives	°±»ùËá¼°ÆäÑÜÉúÎï	-	3	3.54E+05	3.66E+05	3.36E+05	3.23E+05	4.05E+05	3.82E+05	4.08E+05	3.03E+05	3.48E+05	3.71E+05	2.95E+05	3.77E+05	3.40E+05	3.14E+05	4.92E+05	4.56E+05	5.33E+05	5.68E+05	6.91E+05	5.04E+05	3.45E+05	2.96E+05	3.54E+05	3.15E+05	2.63E+06	2.15E+06	2.83E+06	2.36E+06	1.97E+06	1.95E+06	1.94E+06	1.85E+06	2.27E+06	2.09E+06	2.47E+06	2.04E+06
MW0144461	4.00E+02	1.45E+02	3.99E+02	C17H29N5O6	[M+H]+	Ala-Ala-Pro-Ala-Ala	Ala-Ala-Pro-Ala-Ala	Amino acids and derivatives	°±»ùËá¼°ÆäÑÜÉúÎï	Amino acids and derivatives	°±»ùËá¼°ÆäÑÜÉúÎï	-	3	1.26E+06	1.32E+06	1.73E+06	1.18E+06	1.18E+06	1.18E+06	1.24E+06	1.01E+06	1.60E+06	1.80E+06	1.18E+06	1.63E+06	4.00E+05	4.39E+05	1.71E+05	4.57E+05	1.16E+05	3.95E+05	2.19E+05	1.43E+05	3.99E+05	2.09E+05	5.25E+05	3.80E+05	3.30E+06	2.82E+06	5.17E+06	3.16E+06	2.92E+06	2.76E+06	3.24E+06	3.23E+06	3.19E+06	4.09E+06	4.26E+06	4.22E+06
MWS20152	4.17E+02	4.02E+02	4.18E+02	C22H26O8	[M-H]-	Syringaresinol	¶¡ÏãÊ÷Ö¬·Ó	Lignans and Coumarins	Ä¾Ö¬ËØºÍÏã¶¹ËØ	Lignans	Ä¾Ö¬ËØ	21453-71-4	2	1.70E+04	1.73E+04	3.99E+04	1.99E+04	4.29E+04	3.12E+04	3.16E+04	3.97E+04	2.33E+04	2.12E+04	2.75E+04	1.81E+04	1.36E+05	8.14E+04	6.72E+04	1.47E+05	2.37E+05	2.41E+05	2.41E+05	1.87E+05	2.59E+05	2.13E+05	1.55E+05	1.21E+05	6.67E+03	4.39E+03	3.71E+03	2.98E+03	2.27E+03	2.24E+03	1.52E+03	1.09E+03	4.13E+03	3.89E+03	4.95E+03	2.19E+03
Ymjm000144	4.89E+02	2.67E+02	4.90E+02	C21H30O13	[M-H]-	2,3,4,5-Trihydroxybutyl 6-O-(E)-caffeoyl-¦Â-D-glucopyranoside	2,3,4,5-ÈýôÇ»ù¶¡»ù6-O-(E)-¿§·Èõ£-¦Â-D-ßÁà«ÆÏÌÑÌÇÜÕ	Phenolic acids	·ÓËáÀà	Phenolic acids	·ÓËáÀà	-	2	5.02E+04	6.19E+04	6.08E+04	5.23E+04	4.52E+04	5.46E+04	5.01E+04	6.01E+04	4.57E+04	5.99E+04	6.69E+04	6.16E+04	1.88E+05	2.19E+05	2.10E+05	1.11E+05	8.23E+04	1.13E+05	1.13E+05	2.12E+05	1.26E+05	1.17E+05	1.39E+05	1.23E+05	8.69E+04	1.38E+05	1.02E+05	1.16E+05	1.13E+05	1.71E+05	1.19E+05	1.04E+05	1.54E+05	1.46E+05	1.12E+05	1.21E+05
mws0366	2.77E+02	2.77E+02	2.78E+02	C18H30O2	[M-H]-	¦Ã-Linolenic Acid*	¦Ã-ÑÇÂéËá*	Lipids	Ö¬ÖÊ	Free fatty acids	ÓÎÀëÖ¬·¾Ëá	506-26-3	1	6.39E+07	4.86E+07	4.47E+07	5.82E+07	4.07E+07	4.22E+07	3.82E+07	5.10E+07	3.72E+07	4.10E+07	3.88E+07	4.39E+07	5.05E+07	5.76E+07	5.95E+07	4.44E+07	4.54E+07	5.16E+07	4.67E+07	5.77E+07	3.66E+07	4.39E+07	4.54E+07	3.18E+07	1.11E+07	1.84E+07	1.72E+07	1.77E+07	1.83E+07	3.03E+07	1.38E+07	1.66E+07	2.48E+07	2.11E+07	2.07E+07	1.63E+07
Lmzn006169	4.71E+02	4.71E+02	4.72E+02	C30H48O4	[M-H]-	3,19-Dihydroxyurs-12-en-28-oic acid (Pomolic acid)	3,19-¶þôÇ»ùÐÜ¹û-12-Ï©-28-Ëá (ÆÂÄ£Ëá)	Terpenoids	ÝÆÀà	Triterpene	ÈýÝÆ	13849-91-7	1	1.39E+07	1.28E+07	2.01E+07	1.49E+07	8.31E+06	7.62E+06	1.14E+07	5.88E+06	1.44E+07	2.09E+07	1.04E+07	1.78E+07	3.61E+05	1.47E+05	1.68E+05	3.70E+05	2.13E+06	4.24E+05	2.10E+06	1.51E+06	4.51E+05	5.60E+05	4.77E+05	4.19E+05	9.68E+04	2.08E+05	8.84E+04	1.10E+05	1.19E+05	1.20E+05	1.38E+05	1.33E+05	9.59E+04	1.02E+05	1.05E+05	7.48E+04
mws1051	3.99E+02	2.50E+02	3.99E+02	C15H23N6O5S+	[M]+	S-Adenosylmethionine	S-ÏÙÜÕµ°°±Ëá	Amino acids and derivatives	°±»ùËá¼°ÆäÑÜÉúÎï	Amino acids and derivatives	°±»ùËá¼°ÆäÑÜÉúÎï	485-80-3	3	1.17E+06	1.52E+06	7.65E+05	1.05E+06	1.12E+06	1.46E+06	1.17E+06	1.25E+06	1.36E+06	1.58E+06	1.28E+06	1.09E+06	2.77E+06	3.35E+06	2.78E+06	2.26E+06	1.94E+06	3.21E+06	1.86E+06	3.30E+06	2.97E+06	3.36E+06	3.92E+06	3.08E+06	1.48E+06	1.14E+06	2.07E+06	1.94E+06	2.08E+06	2.96E+06	2.62E+06	2.90E+06	2.97E+06	3.11E+06	2.15E+06	2.66E+06
mws0823	1.15E+02	7.10E+01	1.16E+02	C5H8O3	[M-H]-	3-Methyl-2-Oxobutanoic acid	3-¼×»ù-2-Ñõ´ú-¶¡Ëá	Organic acids	ÓÐ»úËá	Organic acids	ÓÐ»úËá	759-05-7	3	2.57E+05	2.57E+05	2.70E+05	2.41E+05	2.66E+05	2.71E+05	2.96E+05	2.78E+05	2.06E+05	3.37E+05	2.28E+05	1.94E+05	3.63E+05	3.79E+05	4.35E+05	4.08E+05	2.27E+05	2.46E+05	1.83E+05	2.35E+05	2.53E+05	2.87E+05	3.56E+05	2.78E+05	5.00E+05	4.16E+05	4.28E+05	4.59E+05	4.30E+05	4.88E+05	3.92E+05	4.46E+05	4.35E+05	4.81E+05	4.51E+05	4.42E+05
pme2266	2.45E+02	2.27E+02	2.44E+02	C10H16N2O3S	[M+H]+	Biotin	D-ÉúÎïËØ	Others	ÆäËüÀà	Vitamin	Î¬ÉúËØ	58-85-5	3	3.12E+05	5.85E+05	4.07E+05	3.21E+05	3.39E+05	4.34E+05	4.32E+05	3.65E+05	2.68E+05	4.83E+05	4.34E+05	4.06E+05	5.45E+05	7.36E+05	7.36E+05	5.62E+05	4.50E+05	4.89E+05	3.64E+05	6.46E+05	4.52E+05	4.85E+05	4.84E+05	5.67E+05	1.40E+06	1.41E+06	2.46E+06	1.90E+06	1.26E+06	1.61E+06	1.42E+06	1.57E+06	1.53E+06	1.92E+06	1.84E+06	2.19E+06
Zbsp004940	1.93E+02	1.33E+02	1.92E+02	C10H8O4	[M+H]+	6-Hydroxy-7-methoxycoumarin	6-ôÇ»ù-7-¼×Ñõ»ùÏã¶¹ËØ	Lignans and Coumarins	Ä¾Ö¬ËØºÍÏã¶¹ËØ	Coumarins	Ïã¶¹ËØ	-	2	7.90E+06	6.24E+06	1.08E+07	7.96E+06	1.44E+07	1.00E+07	1.25E+07	1.19E+07	1.02E+07	1.38E+07	1.03E+07	8.99E+06	1.70E+06	1.52E+06	3.36E+06	2.29E+06	4.44E+06	2.64E+06	3.84E+06	2.75E+06	1.77E+06	1.74E+06	1.24E+06	1.44E+06	3.36E+06	2.81E+06	2.63E+06	4.24E+06	2.35E+06	2.80E+06	3.21E+06	4.63E+06	2.73E+06	2.35E+06	4.63E+06	4.46E+06
Zahp003766	5.97E+02	3.03E+02	5.96E+02	C26H28O16	[M+H]+	Quercetin 3-O-glucoside 7-O-xyloside*	éÎÆ¤ËØ-3-O-ÆÏÌÑÌÇ-7-O-Ä¾ÌÇÜÕ*	Flavonoids	»ÆÍª	Flavonols	»ÆÍª´¼	-	3	5.46E+03	6.73E+03	1.57E+04	6.78E+03	1.99E+04	7.05E+03	1.39E+04	6.66E+03	5.59E+03	5.49E+03	8.27E+03	2.20E+03	2.39E+04	6.82E+04	6.67E+04	3.14E+04	1.71E+04	2.14E+04	3.86E+04	1.87E+04	2.67E+04	1.88E+04	6.11E+04	2.62E+04	1.68E+06	1.32E+06	2.34E+06	1.78E+06	1.11E+06	1.17E+06	1.73E+06	2.29E+06	1.44E+06	1.62E+06	1.73E+06	1.92E+06
pmp001198	1.32E+02	5.70E+01	1.31E+02	C6H13NO2	[M+H]+	6-Deoxyfagomine	6-ÍÑÑõÜñÂó¼î	Alkaloids	ÉúÎï¼î	Piperidine alkaloids	ßßà¤ÀàÉúÎï¼î	197449-09-5	3	4.63E+05	8.47E+05	3.63E+05	4.90E+05	3.17E+05	2.74E+05	4.27E+05	6.20E+05	2.72E+05	5.92E+05	2.82E+05	5.88E+05	1.29E+06	1.84E+06	1.25E+06	1.03E+06	6.03E+05	5.10E+05	6.06E+05	6.28E+05	6.51E+05	7.79E+05	1.32E+06	8.70E+05	1.68E+06	1.29E+06	2.02E+06	1.98E+06	3.26E+06	2.41E+06	2.23E+06	1.13E+06	2.07E+06	1.61E+06	1.44E+06	2.53E+06
MW0015494	4.13E+02	5.90E+01	3.54E+02	C20H34O5	[M+CH3COO]-	15-keto-PGF1alpha	9S£¬11R-¶þôÇ»ù-15-Ñõ´ú-13E-Á´Ï©Ëá	Lipids	Ö¬ÖÊ	Free fatty acids	ÓÎÀëÖ¬·¾Ëá	-	3	2.87E+04	2.08E+04	8.87E+04	1.69E+04	7.65E+04	6.08E+04	5.77E+04	4.05E+04	5.82E+04	1.01E+05	1.05E+05	6.68E+04	3.27E+05	3.18E+05	2.86E+05	3.61E+05	5.57E+04	9.59E+04	1.27E+05	1.40E+05	9.85E+04	3.00E+05	3.62E+05	2.18E+05	8.25E+05	8.28E+05	5.54E+05	6.04E+05	8.58E+05	6.76E+05	9.07E+05	9.79E+05	7.66E+05	6.48E+05	7.94E+05	7.54E+05
MW0150151	5.13E+02	4.67E+02	5.12E+02	C21H28N4O11	[M+H]+	Glu-Ser-Tyr-Asp	¹È°±Ëá-Ë¿°±Ëá-ÀÒ°±Ëá-ÌìÃÅ¶¬°±Ëá	Amino acids and derivatives	°±»ùËá¼°ÆäÑÜÉúÎï	Amino acids and derivatives	°±»ùËá¼°ÆäÑÜÉúÎï	-	3	3.62E+06	3.04E+06	2.99E+06	2.99E+06	2.70E+06	2.81E+06	2.65E+06	2.63E+06	2.29E+06	2.78E+06	2.62E+06	2.16E+06	4.29E+06	4.16E+06	4.76E+06	5.19E+06	2.11E+06	2.94E+06	2.12E+06	1.98E+06	5.14E+06	4.64E+06	4.99E+06	4.01E+06	2.41E+06	2.23E+06	2.09E+06	2.77E+06	3.82E+05	1.04E+06	5.92E+05	3.68E+05	1.59E+06	1.80E+06	1.74E+06	1.37E+06
pme2617	1.66E+02	1.02E+02	1.65E+02	C5H11NO3S	[M+H]+	L-Methionine Sulfoxide	µ°°±ËáÑÇí¿	Amino acids and derivatives	°±»ùËá¼°ÆäÑÜÉúÎï	Amino acids and derivatives	°±»ùËá¼°ÆäÑÜÉúÎï	3226-65-1	3	5.31E+06	6.55E+06	9.00E+06	6.33E+06	8.84E+06	5.69E+06	8.98E+06	8.04E+06	6.02E+06	7.19E+06	8.46E+06	6.81E+06	7.09E+06	7.27E+06	7.58E+06	7.88E+06	6.87E+06	7.28E+06	7.05E+06	5.99E+06	7.64E+06	7.36E+06	7.26E+06	7.30E+06	7.15E+06	6.79E+06	6.50E+06	6.52E+06	7.17E+06	7.26E+06	7.92E+06	4.70E+06	8.19E+06	8.11E+06	7.07E+06	7.69E+06
MW0009415	1.35E+02	8.90E+01	1.36E+02	C8H8O2	[M-H]-	Phenylacetic acid	±½ÒÒËá	Organic acids	ÓÐ»úËá	Organic acids	ÓÐ»úËá	103-82-2	3	2.51E+04	1.91E+04	8.51E+03	6.41E+03	3.08E+04	2.33E+04	3.66E+04	2.75E+04	1.55E+04	7.67E+03	9.96E+03	1.63E+04	6.92E+04	5.11E+04	7.54E+04	5.68E+04	3.98E+04	5.38E+04	5.74E+04	4.79E+04	2.32E+04	6.37E+04	5.69E+04	8.36E+04	1.06E+05	6.21E+04	1.31E+05	1.27E+05	5.38E+04	4.70E+04	9.16E+04	1.17E+05	8.25E+04	1.15E+05	1.14E+05	1.23E+05
pmn001382	5.15E+02	3.53E+02	5.16E+02	C25H24O12	[M-H]-	Isochlorogenic acid A*	ÒìÂÌÔ­Ëá A*	Phenolic acids	·ÓËáÀà	Phenolic acids	·ÓËáÀà	2450-53-5	1	5.42E+04	5.81E+04	4.68E+03	2.24E+04	5.21E+04	3.10E+04	6.96E+04	4.72E+04	1.90E+04	2.94E+04	4.13E+03	3.33E+03	7.50E+06	5.99E+06	5.83E+06	6.42E+06	1.20E+06	1.88E+06	1.72E+06	6.62E+05	5.68E+06	5.26E+06	4.46E+06	6.00E+06	3.93E+05	1.24E+05	1.76E+06	9.96E+05	1.82E+04	3.65E+04	2.17E+05	7.15E+05	2.86E+05	4.36E+05	5.00E+05	6.37E+05
Lmlp004754	3.12E+02	2.94E+02	3.11E+02	C14H17NO7	[M+H]+	Ehretioside B	2-(ÆÏÌÑÌÇ»ùÑõ»ù)-4-ôÇ»ù±½ÒÒëæ	Alkaloids	ÉúÎï¼î	Phenolamine	·Ó°·	156368-84-2	3	1.32E+06	1.16E+06	1.69E+06	1.08E+06	1.78E+06	1.98E+06	1.48E+06	1.12E+06	1.39E+06	1.04E+06	1.55E+06	1.41E+06	8.64E+04	1.18E+05	1.30E+05	9.21E+04	1.13E+05	1.19E+05	1.53E+05	1.45E+05	1.06E+05	1.33E+05	8.56E+04	9.59E+04	1.49E+04	3.65E+04	7.24E+03	1.27E+04	1.89E+04	1.89E+04	2.42E+04	9.59E+03	1.60E+04	2.41E+04	1.21E+04	2.94E+04
pmb2999	4.61E+02	2.99E+02	4.62E+02	C22H22O11	[M-H]-	Chrysoeriol-5-O-glucoside	½ðÊ¥²Ý»ÆËØ-5-O-ÆÏÌÑÌÇÜÕ	Flavonoids	»ÆÍª	Flavones	»ÆÍª	-	3	6.31E+03	2.78E+04	7.64E+04	3.58E+04	2.48E+04	2.83E+04	2.19E+04	8.66E+03	4.54E+04	3.62E+04	1.63E+04	3.46E+04	5.19E+04	8.08E+04	6.11E+04	5.84E+04	6.56E+03	3.47E+04	5.02E+04	4.35E+04	4.55E+04	4.44E+04	7.47E+04	3.37E+04	2.81E+06	2.57E+06	2.58E+06	2.47E+06	2.52E+06	3.92E+06	3.61E+06	3.15E+06	2.44E+06	3.23E+06	2.83E+06	2.50E+06
MWS1962	1.53E+02	8.31E+01	1.52E+02	C10H16O	[M+H]+	cis-Citral	ÄûÃÊÈ©	Organic acids	ÓÐ»úËá	Organic acids	ÓÐ»úËá	5392-40-5	3	3.87E+05	3.78E+05	4.72E+05	5.32E+05	4.41E+05	7.79E+05	4.41E+05	5.11E+05	4.97E+05	5.42E+05	6.43E+05	4.05E+05	4.92E+05	4.63E+05	5.75E+05	6.09E+05	6.22E+05	3.99E+05	4.24E+05	8.73E+05	6.02E+05	4.83E+05	4.65E+05	4.70E+05	3.70E+05	3.36E+05	4.95E+05	3.91E+05	8.25E+05	9.59E+05	8.44E+05	4.07E+05	3.55E+05	4.10E+05	4.39E+05	3.97E+05
pmb2799	2.95E+02	1.95E+02	2.96E+02	C18H32O3	[M-H]-	12,13-Epoxy-9-Octadecenoic Acid	12,13-»·Ñõ-9-Ê®°ËÌ¼Ï©Ëá	Lipids	Ö¬ÖÊ	Free fatty acids	ÓÎÀëÖ¬·¾Ëá	6799-85-5	2	7.20E+04	6.98E+04	5.45E+04	6.14E+04	4.92E+04	5.17E+04	4.33E+04	6.24E+04	4.78E+04	5.62E+04	5.87E+04	7.54E+04	3.05E+04	2.43E+04	3.54E+04	3.09E+04	1.59E+04	1.98E+04	1.90E+04	2.99E+04	1.71E+04	2.16E+04	2.09E+04	2.00E+04	1.50E+04	4.23E+03	4.28E+03	9.27E+03	7.12E+03	1.13E+04	6.36E+03	6.46E+03	9.27E+03	8.59E+03	5.37E+03	4.75E+03
MW0149945	5.04E+02	1.65E+02	5.05E+02	C18H27N5O12	[M-H]-	Glu-Asp-Gln-Asp	¹È°±Ëá-ÌìÃÅ¶¬°±Ëá-¹Èõ£°·-ÌìÃÅ¶¬°±Ëá	Amino acids and derivatives	°±»ùËá¼°ÆäÑÜÉúÎï	Amino acids and derivatives	°±»ùËá¼°ÆäÑÜÉúÎï	-	3	3.37E+06	6.23E+06	1.14E+07	8.36E+06	1.12E+07	9.62E+06	1.09E+07	8.76E+06	9.63E+06	4.68E+06	8.14E+06	1.10E+07	4.72E+06	4.37E+06	6.09E+06	5.25E+06	7.04E+06	6.96E+06	7.80E+06	7.05E+06	5.07E+06	5.25E+06	4.50E+06	5.30E+06	1.25E+06	1.93E+06	1.24E+06	1.61E+06	9.49E+05	1.39E+06	7.92E+05	6.10E+05	1.32E+06	1.56E+06	1.20E+06	1.30E+06
Lmhp009769	4.66E+02	3.25E+02	4.65E+02	C22H44NO7P	[M+H]+	LysoPE 17:1	ÈÜÑªÁ×Ö¬õ£ÒÒ´¼°· 17:1	Lipids	Ö¬ÖÊ	LPE	ÈÜÑªÁ×Ö¬õ£ÒÒ´¼°·	-	3	2.53E+05	3.20E+05	2.68E+05	2.08E+05	3.22E+05	2.41E+05	3.17E+05	2.47E+05	3.62E+05	3.51E+05	3.16E+05	2.81E+05	6.90E+04	5.46E+04	6.16E+04	7.03E+04	1.20E+05	9.76E+04	1.05E+05	1.06E+05	1.22E+05	1.49E+05	1.17E+05	8.72E+04	6.06E+03	6.79E+03	5.00E+03	6.73E+03	7.01E+03	6.66E+03	5.07E+03	6.94E+03	9.00E+00	9.55E+03	8.14E+03	6.96E+03
Hmyp003337	3.33E+02	2.55E+02	3.32E+02	C18H20O6	[M+H]+	Tabaisocoumarin D	ÑÌ²ÝÒìÏã¶¹ËØ D	Others	ÆäËüÀà	Chromone	É«ÍªÀà	-	3	6.40E+04	5.55E+04	5.87E+04	4.93E+04	7.31E+04	8.07E+04	1.09E+05	6.35E+04	5.88E+04	6.32E+04	6.14E+04	4.80E+04	8.30E+04	8.07E+04	1.16E+05	1.07E+05	1.92E+05	1.27E+05	1.84E+05	2.00E+05	1.09E+05	1.17E+05	1.29E+05	9.79E+04	2.19E+05	2.17E+05	3.23E+05	2.98E+05	6.81E+05	7.28E+05	5.32E+05	1.51E+06	1.88E+05	3.06E+05	3.68E+05	3.20E+05
MW0149927	5.17E+02	3.55E+02	5.18E+02	C19H30N6O11	[M-H]-	Glu-Asn-Gln-Glu	¹È°±Ëá-ÌìÃÅ¶¬õ£°±-¹Èõ£°±-¹È°±Ëá	Amino acids and derivatives	°±»ùËá¼°ÆäÑÜÉúÎï	Amino acids and derivatives	°±»ùËá¼°ÆäÑÜÉúÎï	-	3	1.25E+05	1.13E+05	1.61E+04	4.90E+04	9.73E+04	8.42E+04	1.26E+05	8.79E+04	2.50E+04	5.50E+04	4.28E+04	3.69E+04	1.01E+07	6.10E+06	7.92E+06	9.90E+06	1.95E+06	2.29E+06	2.50E+06	1.07E+06	6.63E+06	7.37E+06	7.51E+06	1.14E+07	6.93E+05	2.78E+05	3.06E+06	1.63E+06	7.12E+04	1.14E+05	5.09E+05	1.13E+06	4.96E+05	7.73E+05	1.06E+06	1.22E+06
Zjbn102543	4.75E+02	1.79E+02	4.76E+02	C28H28O7	[M-H]-	Bletilols B	Bletilols B	Others	ÆäËüÀà	Others	ÆäËü	-	1	4.29E+06	3.99E+06	7.81E+06	4.93E+06	6.22E+06	6.13E+06	5.33E+06	5.74E+06	5.39E+06	5.57E+06	6.02E+06	7.16E+06	4.33E+06	3.67E+06	4.12E+06	3.79E+06	9.80E+06	6.43E+06	6.05E+06	8.93E+06	4.32E+06	5.12E+06	3.53E+06	4.45E+06	4.30E+05	7.07E+05	3.16E+05	4.12E+05	9.70E+05	1.27E+06	3.02E+05	2.04E+05	5.70E+05	7.43E+05	3.36E+05	3.85E+05
MWSmce052	4.55E+02	4.55E+02	4.56E+02	C30H48O3	[M-H]-	3-Hydroxyurs-12-en-28-oic acid (3-Epiursolic acid)	3-ôÇ»ùÐÜ¹û-12-Ï©-28-Ëá (3-±íÐÜ¹ûËá)	Terpenoids	ÝÆÀà	Triterpene	ÈýÝÆ	989-30-0	3	6.62E+05	1.96E+06	1.09E+06	6.37E+05	3.11E+05	1.10E+06	1.29E+07	1.12E+06	1.14E+06	3.33E+06	7.16E+06	6.54E+05	1.53E+04	1.51E+04	2.92E+04	5.34E+04	1.64E+04	3.49E+04	6.13E+04	2.26E+04	1.65E+04	2.51E+04	2.50E+04	2.54E+04	1.80E+05	4.74E+04	4.66E+04	4.66E+04	3.66E+04	4.11E+04	1.99E+04	2.67E+04	3.13E+04	2.99E+04	8.76E+04	3.78E+04
Lmyn002403	3.13E+02	1.01E+02	3.14E+02	C14H18O8	[M-H]-	Mandelic acid-¦Â-glucoside	±âÌÒËá-¦Â-ÆÏÌÑÌÇÜÕ	Organic acids	ÓÐ»úËá	Organic acids	ÓÐ»úËá	-	2	6.96E+04	6.44E+04	1.11E+05	7.71E+04	1.22E+05	9.79E+04	1.24E+05	1.12E+05	8.99E+04	8.31E+04	6.03E+04	9.57E+04	7.70E+04	6.53E+04	8.84E+04	1.09E+05	1.38E+05	9.77E+04	1.24E+05	1.04E+05	8.73E+04	9.38E+04	1.11E+05	1.03E+05	1.11E+05	8.81E+04	1.03E+05	9.15E+04	9.49E+04	1.10E+05	1.30E+05	1.52E+05	1.07E+05	1.35E+05	1.42E+05	1.60E+05
MWSslk097	1.95E+02	1.63E+02	1.94E+02	C10H10O4	[M+H]+	Dimethyl phthalate	ÁÚ±½¶þ¼×Ëá¶þ¼×õ¥	Phenolic acids	·ÓËáÀà	Phenolic acids	·ÓËáÀà	131-11-3	2	6.01E+05	8.18E+05	7.53E+05	7.00E+05	8.75E+05	7.12E+05	8.41E+05	6.64E+05	7.73E+05	9.07E+05	7.85E+05	8.79E+05	8.64E+05	8.95E+05	9.95E+05	9.18E+05	9.13E+05	8.77E+05	8.64E+05	8.62E+05	8.70E+05	1.02E+06	7.72E+05	9.19E+05	9.47E+05	9.64E+05	8.91E+05	8.64E+05	8.66E+05	1.01E+06	9.36E+05	9.42E+05	9.26E+05	9.26E+05	8.13E+05	1.04E+06
pmd0147	5.48E+02	1.84E+02	5.47E+02	C28H54NO7P	[M+H]+	LysoPC 20:2	ÈÜÑªÁ×Ö¬õ£µ¨¼î 20:2	Lipids	Ö¬ÖÊ	LPC	ÈÜÑªÁ×Ö¬õ£µ¨¼î	-	3	5.16E+05	5.21E+05	4.38E+05	4.68E+05	8.70E+05	8.53E+05	7.10E+05	8.33E+05	6.58E+05	6.89E+05	6.23E+05	5.88E+05	1.02E+05	1.51E+05	1.48E+05	1.09E+05	1.74E+05	1.82E+05	1.92E+05	2.67E+05	1.51E+05	1.38E+05	1.64E+05	1.90E+05	8.12E+04	7.96E+04	7.24E+04	7.54E+04	7.87E+04	8.03E+04	9.25E+04	7.80E+04	6.85E+04	1.16E+05	5.36E+04	7.47E+04
pme3163	2.89E+02	9.70E+01	2.90E+02	C7H15O10P	[M-H]-	D-Sedoheptuiose 7-phosphate	D-¾°Ìì¸ýÍªÌÇ 7-Á×Ëá	Others	ÆäËüÀà	Saccharides	ÌÇÀà	2646-35-7	3	5.94E+06	8.56E+06	8.75E+06	1.50E+07	9.30E+06	1.03E+07	9.41E+06	1.22E+07	9.11E+06	8.83E+06	9.60E+06	7.88E+06	2.42E+06	2.61E+06	2.05E+06	1.93E+06	3.76E+06	2.77E+06	3.23E+06	4.42E+06	2.03E+06	2.45E+06	2.12E+06	2.91E+06	9.43E+06	1.18E+07	6.98E+06	6.10E+06	7.35E+06	3.44E+06	6.02E+06	3.25E+06	5.82E+06	4.96E+06	6.93E+06	6.18E+06
Zmyn004548	2.91E+02	2.35E+02	2.92E+02	C18H28O3	[M-H]-	12-Oxo-phytodienoic acid	12-Ñõ-Ö²Îï¶þÏ©Ëá	Lipids	Ö¬ÖÊ	Free fatty acids	ÓÎÀëÖ¬·¾Ëá	85551-10-6	2	2.94E+04	2.43E+04	2.08E+04	2.44E+04	1.92E+04	1.44E+04	1.49E+04	2.08E+04	1.24E+04	2.29E+04	1.87E+04	2.60E+04	9.00E+03	1.03E+04	1.31E+04	8.02E+03	9.44E+03	8.23E+03	9.16E+03	1.36E+04	3.15E+03	7.13E+03	6.37E+03	6.66E+03	3.79E+03	4.05E+03	2.98E+03	3.78E+03	4.22E+03	6.08E+03	3.07E+03	3.79E+03	4.07E+03	3.34E+03	3.66E+03	3.12E+03
Wafn010355	6.49E+02	1.01E+02	6.50E+02	C30H50O15	[M-H]-	2,4-Di(2-Methylbutanoyl)-3-(3-Methylpentanoyl)Sucrose-6'-O-Acetate*	2,4-¶þ(2-¼×»ù)¶¡õ£»ù-3-(3-¼×»ùÎìõ£»ù)ÕáÌÇ-6'-O-ÒÒËáõ¥*	Others	ÆäËüÀà	Saccharides	ÌÇÀà	-	2	9.00E+00	9.00E+00	9.00E+00	9.00E+00	9.00E+00	9.00E+00	9.00E+00	9.00E+00	9.00E+00	9.00E+00	9.00E+00	9.00E+00	2.18E+03	5.19E+03	5.42E+03	4.22E+03	9.00E+00	9.00E+00	9.00E+00	9.00E+00	1.42E+03	3.75E+03	5.43E+03	3.78E+03	3.89E+04	3.38E+04	4.27E+04	3.63E+04	1.84E+04	1.77E+04	1.68E+04	1.59E+04	3.25E+04	2.00E+04	2.80E+04	2.43E+04
Wafn010298	6.49E+02	1.01E+02	6.50E+02	C30H50O15	[M-H]-	2,4-Di(2-Methylbutanoyl)-3-(3-Methylpentanoyl)Sucrose-6-O-Acetate*	2,4-¶þ(2-¼×»ù)¶¡õ£»ù-3-(3-¼×»ùÎìõ£»ù)ÕáÌÇ-6-O-ÒÒËáõ¥*	Others	ÆäËüÀà	Saccharides	ÌÇÀà	-	3	9.00E+00	9.00E+00	9.00E+00	9.00E+00	9.00E+00	9.00E+00	9.00E+00	9.00E+00	9.00E+00	9.00E+00	9.00E+00	9.00E+00	2.18E+03	5.19E+03	5.42E+03	4.22E+03	9.00E+00	9.00E+00	9.00E+00	9.00E+00	1.42E+03	3.75E+03	5.43E+03	3.78E+03	3.89E+04	3.38E+04	4.27E+04	3.63E+04	1.84E+04	1.77E+04	1.68E+04	1.59E+04	3.25E+04	2.00E+04	2.80E+04	2.43E+04
MW0145486	3.59E+02	3.27E+02	3.58E+02	C14H26N6O5	[M+H]+	Arg-Pro-Ser	L-¾«°±õ£-L-¸¬°±õ£-L-Ë¿°±Ëá	Amino acids and derivatives	°±»ùËá¼°ÆäÑÜÉúÎï	Amino acids and derivatives	°±»ùËá¼°ÆäÑÜÉúÎï	-	3	4.23E+03	9.00E+00	3.46E+04	4.08E+03	4.58E+03	9.73E+03	9.81E+03	5.70E+03	5.27E+03	8.69E+03	1.18E+04	8.52E+03	1.89E+04	2.06E+04	3.16E+04	2.39E+04	3.10E+03	1.26E+04	7.30E+03	5.95E+03	1.17E+04	2.05E+04	2.49E+04	1.31E+04	2.23E+05	1.65E+05	1.57E+05	2.22E+05	9.43E+04	8.49E+04	1.78E+05	2.62E+05	9.54E+04	1.03E+05	2.67E+05	1.38E+05
MW0157574	5.49E+02	4.89E+02	4.90E+02	C19H34N6O9	[M+CH3COO]-	Thr-Asn-Lys-Glu	Thr-Asn-Lys-Glu	Amino acids and derivatives	°±»ùËá¼°ÆäÑÜÉúÎï	Amino acids and derivatives	°±»ùËá¼°ÆäÑÜÉúÎï	-	3	4.84E+03	7.75E+03	1.46E+04	1.22E+04	3.30E+04	1.95E+04	4.54E+04	3.18E+04	2.28E+04	3.31E+04	3.37E+04	2.17E+04	6.28E+05	6.91E+05	8.85E+05	7.83E+05	4.20E+05	6.97E+05	8.14E+05	6.46E+05	7.31E+05	7.10E+05	4.52E+05	5.84E+05	8.85E+05	1.26E+06	5.20E+05	8.19E+05	2.20E+06	1.53E+06	7.20E+05	6.45E+05	9.21E+05	1.28E+06	8.48E+05	1.04E+06
Hmmp002240	9.63E+02	8.01E+02	9.62E+02	C40H50O27	[M+H]+	Isorhamnetin-3-O-rutinoside-7-O-(2''-O-glucosyl)glucuronate	ÒìÊóÀîËØ-3-O-Ü¿ÏãÌÇÜÕ-7-O-(2''-O-ÆÏÌÑÌÇ»ù)ÆÏÌÑÌÇÈ©Ëá	Flavonoids	»ÆÍª	Flavonols	»ÆÍª´¼	-	2	7.50E+03	4.65E+03	1.14E+04	1.66E+03	1.49E+04	1.58E+04	1.47E+04	1.15E+04	8.71E+03	8.48E+03	7.83E+03	1.21E+04	1.23E+04	4.76E+03	1.23E+04	7.34E+03	1.10E+04	1.39E+04	1.25E+04	3.86E+03	9.00E+00	9.00E+00	9.00E+00	9.00E+00	8.06E+04	4.93E+04	7.11E+04	7.41E+04	4.61E+04	4.89E+04	4.93E+04	5.00E+04	7.18E+04	6.38E+04	5.68E+04	3.30E+04
mws0889	1.35E+02	7.50E+01	1.36E+02	C4H8O5	[M-H]-	D-Threonic Acid	D-ËÕÌÇËá	Others	ÆäËüÀà	Saccharides	ÌÇÀà	3909-12-4	1	1.42E+07	1.41E+07	1.57E+07	1.34E+07	6.51E+06	1.12E+07	9.11E+06	7.04E+06	9.83E+06	1.23E+07	1.07E+07	8.65E+06	2.62E+07	2.54E+07	2.46E+07	2.71E+07	2.19E+07	2.08E+07	1.78E+07	1.90E+07	2.80E+07	2.60E+07	3.54E+07	2.52E+07	1.49E+07	2.34E+07	1.84E+07	1.45E+07	5.78E+06	1.20E+07	5.04E+06	2.28E+06	8.81E+06	8.79E+06	5.29E+06	8.74E+06
pmb3068	3.37E+02	1.63E+02	3.38E+02	C16H18O8	[M-H]-	1-O-p-Coumaroylquinic acid	1-O-¶ÔÏã¶¹õ£¿üÄþËá	Phenolic acids	·ÓËáÀà	Phenolic acids	·ÓËáÀà	-	1	1.65E+04	2.32E+04	4.11E+04	2.27E+05	4.25E+04	3.65E+04	3.92E+04	3.80E+04	4.12E+04	4.94E+04	1.20E+05	6.37E+04	4.65E+05	3.68E+05	5.15E+05	5.24E+05	6.39E+05	2.79E+05	3.65E+05	3.52E+05	3.97E+05	5.16E+05	7.10E+05	4.10E+05	2.12E+07	2.56E+07	9.85E+06	1.24E+07	1.85E+07	1.34E+07	9.73E+06	5.35E+06	1.42E+07	1.82E+07	1.84E+07	2.11E+07
pme3034	1.31E+02	8.71E+01	1.32E+02	C5H8O4	[M-H]-	Ethylmalonic acid	ÒÒ»ù±û¶þËá	Organic acids	ÓÐ»úËá	Organic acids	ÓÐ»úËá	601-75-2	3	1.90E+04	1.92E+04	1.86E+04	1.47E+04	3.47E+04	3.79E+04	5.96E+04	4.97E+04	1.23E+04	2.15E+04	1.83E+04	7.78E+03	2.71E+04	1.90E+04	3.98E+04	3.06E+04	6.92E+04	6.20E+04	9.89E+04	9.92E+04	2.78E+04	2.87E+04	1.77E+04	3.33E+04	2.26E+04	2.22E+04	2.20E+04	2.20E+04	2.99E+04	4.36E+04	2.43E+04	3.09E+04	2.53E+04	3.41E+04	2.38E+04	2.72E+04
Lmhp010040	5.04E+02	3.63E+02	5.03E+02	C25H46NO7P	[M+H]+	LysoPE 20:3	ÈÜÑªÁ×Ö¬õ£ÒÒ´¼°· 20:3	Lipids	Ö¬ÖÊ	LPE	ÈÜÑªÁ×Ö¬õ£ÒÒ´¼°·	-	3	9.32E+04	1.12E+05	1.01E+05	7.67E+04	9.70E+04	9.91E+04	1.06E+05	9.63E+04	8.32E+04	1.09E+05	8.72E+04	8.47E+04	2.94E+04	3.62E+04	3.71E+04	2.17E+04	4.27E+04	5.16E+04	5.78E+04	6.34E+04	3.28E+04	3.52E+04	3.29E+04	3.99E+04	3.64E+04	4.37E+04	4.33E+04	3.85E+04	5.27E+04	6.63E+04	7.72E+04	6.32E+04	5.08E+04	1.13E+05	5.08E+04	6.95E+04
pma1303	4.92E+02	1.84E+02	4.91E+02	C24H46NO7P	[M+H]+	LysoPC 16:2	ÈÜÑªÁ×Ö¬õ£µ¨¼î 16:2	Lipids	Ö¬ÖÊ	LPC	ÈÜÑªÁ×Ö¬õ£µ¨¼î	-	1	6.33E+04	1.05E+05	4.60E+04	6.15E+04	8.07E+04	8.92E+04	1.11E+05	8.82E+04	8.39E+04	1.22E+05	7.79E+04	9.63E+04	5.70E+04	6.25E+04	8.01E+04	5.38E+04	5.66E+04	8.54E+04	7.73E+04	1.04E+05	6.88E+04	6.19E+04	5.17E+04	6.02E+04	1.33E+05	1.34E+05	1.95E+05	1.91E+05	1.77E+05	3.24E+05	2.05E+05	2.48E+05	2.59E+05	3.89E+05	2.05E+05	2.25E+05
mws0147	1.17E+02	5.90E+01	1.18E+02	C5H10O3	[M-H]-	¦Â-Hydroxyisovaleric acid	¦Â-ôÇ»ùÒìÎìËá	Organic acids	ÓÐ»úËá	Organic acids	ÓÐ»úËá	625-08-1	3	2.32E+05	1.89E+05	2.14E+05	2.14E+05	1.68E+05	1.85E+05	1.77E+05	2.68E+05	2.98E+05	3.18E+05	3.08E+05	6.53E+05	1.78E+05	3.10E+05	3.61E+05	3.03E+05	3.84E+05	3.35E+05	2.98E+05	3.25E+05	1.93E+05	3.17E+05	2.57E+05	3.33E+05	3.29E+05	3.95E+05	3.58E+05	3.48E+05	2.25E+05	3.42E+05	2.66E+05	2.99E+05	3.54E+05	4.34E+05	2.54E+05	3.18E+05
mws4170	1.79E+02	5.90E+01	1.80E+02	C6H12O6	[M-H]-	D-Glucose	D-ÆÏÌÑÌÇ	Others	ÆäËüÀà	Saccharides	ÌÇÀà	50-99-7	1	2.15E+06	2.94E+06	2.45E+06	2.47E+06	9.00E+05	1.14E+06	6.67E+05	7.45E+05	1.82E+06	1.83E+06	1.71E+06	2.11E+06	5.96E+06	6.28E+06	3.55E+06	6.30E+06	3.24E+06	3.71E+06	4.29E+06	4.14E+06	5.22E+06	3.94E+06	4.97E+06	2.84E+06	2.77E+06	4.15E+06	4.53E+06	3.33E+06	8.02E+05	1.37E+06	1.04E+06	1.21E+06	1.29E+06	1.61E+06	1.71E+06	1.99E+06
Wafn002874	5.15E+02	3.23E+02	5.16E+02	C22H28O14	[M-H]-	4-O-(4'-O-alpha-D-Glucopyranosyl)caffeoylquinic acid	4-O-(4'-O-¦Á-D-ßÁà«ÆÏÌÑÌÇ»ù)¿§·Èõ£¿üÄáËá	Phenolic acids	·ÓËáÀà	Phenolic acids	·ÓËáÀà	1401352-62-2	2	4.12E+06	2.28E+06	3.95E+06	2.90E+06	5.36E+06	4.86E+06	5.59E+06	5.23E+06	3.24E+06	4.15E+06	3.06E+06	4.33E+06	1.09E+06	1.14E+06	1.20E+06	1.32E+06	1.42E+06	1.41E+06	1.96E+06	1.16E+06	1.14E+06	1.48E+06	1.21E+06	1.09E+06	3.09E+06	3.54E+06	2.99E+06	3.60E+06	4.57E+06	3.85E+06	6.22E+06	4.18E+06	3.63E+06	3.62E+06	4.48E+06	4.51E+06
mws0913	4.47E+02	2.85E+02	4.48E+02	C21H20O11	[M-H]-	Kaempferol-3-O-galactoside (Trifolin)*	É½èÍ·Ó-3-O-°ëÈéÌÇÜÕ(ÈýÒ¶¶¹ÜÕ)*	Flavonoids	»ÆÍª	Flavonols	»ÆÍª´¼	23627-87-4	3	3.72E+04	5.66E+04	1.01E+05	1.30E+05	8.78E+04	5.38E+04	3.38E+04	6.03E+04	4.76E+04	7.28E+04	5.90E+04	9.40E+04	3.20E+04	9.17E+04	5.11E+04	6.77E+04	1.69E+05	1.31E+05	4.34E+04	1.39E+05	6.99E+04	4.76E+04	9.84E+04	4.26E+04	9.01E+06	9.31E+06	8.99E+06	9.21E+06	5.22E+06	6.31E+06	6.42E+06	7.03E+06	6.19E+06	7.37E+06	7.52E+06	6.78E+06
MW0145529	4.98E+02	4.55E+02	4.97E+02	C23H31N9O4	[M+H]+	Arg-Trp-His	L-¾«°±õ£-L-É«°±Ëá-L-×é°±Ëá	Amino acids and derivatives	°±»ùËá¼°ÆäÑÜÉúÎï	Amino acids and derivatives	°±»ùËá¼°ÆäÑÜÉúÎï	-	3	1.17E+06	1.33E+06	1.13E+06	1.42E+06	2.33E+06	2.28E+06	2.22E+06	2.20E+06	1.64E+06	2.08E+06	1.62E+06	1.55E+06	3.85E+05	3.06E+05	3.77E+05	3.21E+05	1.30E+06	1.14E+06	1.02E+06	1.44E+06	8.71E+05	9.44E+05	6.41E+05	9.66E+05	1.05E+05	2.12E+05	9.70E+04	1.49E+05	2.85E+05	5.16E+05	2.53E+05	2.42E+05	1.56E+05	5.29E+05	1.55E+05	2.74E+05
Zmfn000481	5.35E+02	3.23E+02	5.36E+02	C14H22N2O16P2	[M-H]-	Uridine-5'-Diphosphate-D-Xylose	ÄòÜÕ-5'-¶þÁ×Ëá-D-Ä¾ÌÇ	Nucleotides and derivatives	ºËÜÕËá¼°ÆäÑÜÉúÎï	Nucleotides and derivatives	ºËÜÕËá¼°ÆäÑÜÉúÎï	3616-6-6	1	6.70E+03	6.18E+03	4.43E+03	1.28E+04	4.09E+04	7.22E+04	6.66E+04	5.99E+04	3.93E+04	4.48E+04	2.99E+04	3.43E+04	1.43E+05	1.23E+05	9.18E+04	1.34E+05	1.77E+05	1.90E+05	1.61E+05	2.00E+05	1.93E+05	1.83E+05	1.46E+05	1.84E+05	8.43E+04	5.43E+04	1.03E+05	8.12E+04	3.00E+05	8.34E+04	3.36E+05	2.42E+05	3.96E+05	3.34E+05	1.24E+05	2.10E+05
MW0153018	3.61E+02	1.75E+02	3.60E+02	C16H32N4O5	[M+H]+	Lys-Ile-Thr	L-Àµ°±Ëá-L-ÒìÁÁ°±Ëá-L-ËÕ°±Ëá	Amino acids and derivatives	°±»ùËá¼°ÆäÑÜÉúÎï	Amino acids and derivatives	°±»ùËá¼°ÆäÑÜÉúÎï	-	3	1.36E+04	9.15E+03	1.99E+04	7.34E+03	1.62E+04	1.89E+04	2.22E+04	1.36E+04	1.98E+04	4.47E+04	3.53E+04	2.23E+04	3.07E+04	3.50E+04	7.21E+04	8.29E+04	1.57E+04	2.44E+04	5.84E+04	2.39E+04	3.66E+04	3.91E+04	7.13E+04	4.73E+04	2.68E+05	2.44E+05	2.38E+05	2.39E+05	2.10E+05	1.47E+05	2.29E+05	1.89E+05	2.28E+05	2.42E+05	2.63E+05	2.10E+05
mws0146	1.38E+02	7.80E+01	1.37E+02	C7H7NO2	[M+H]+	Nicotinic Acid Methyl Ester(Methyl Nicotinate)	ÑÌËá¼×õ¥	Alkaloids	ÉúÎï¼î	Pyridine alkaloids	ßÁà¤ÀàÉúÎï¼î	93-60-7	3	1.85E+06	2.34E+06	1.98E+06	1.55E+06	1.98E+06	1.98E+06	1.45E+06	1.44E+06	1.81E+06	1.89E+06	1.70E+06	1.88E+06	9.59E+05	1.29E+06	9.73E+05	7.77E+05	7.35E+05	1.45E+06	1.16E+06	1.65E+06	7.53E+05	1.00E+06	1.38E+06	1.05E+06	1.38E+06	2.16E+06	1.41E+06	2.00E+06	7.75E+05	1.33E+06	7.73E+05	4.31E+05	8.91E+05	5.74E+05	1.06E+06	5.26E+05
MWSHY0118	3.43E+02	2.82E+02	3.42E+02	C19H18O6	[M+H]+	5,6,7,4'-Tetramethoxyflavone	5,6,7,4'-ËÄ¼×Ñõ»ù»ÆÍª	Flavonoids	»ÆÍª	Flavones	»ÆÍª	1168-42-9	3	1.50E+04	9.42E+03	1.35E+04	1.66E+04	8.23E+03	1.97E+04	1.99E+04	2.12E+04	1.79E+04	1.08E+04	1.52E+04	1.97E+04	1.50E+04	2.41E+04	8.83E+03	1.15E+04	1.08E+04	1.93E+04	1.20E+04	3.73E+04	1.64E+04	1.83E+04	1.58E+04	2.63E+04	1.16E+04	5.67E+03	8.33E+03	1.68E+04	1.56E+04	2.25E+04	1.17E+04	9.75E+03	1.43E+04	1.61E+04	1.05E+04	1.28E+04
Qmyp101334	2.93E+02	1.51E+02	2.92E+02	C18H28O3	[M+H]+	JiangxiBaiyingsu I	½­Î÷°×Ó¢ËØI	Terpenoids	ÝÆÀà	Sesquiterpenoids	±¶°ëÝÆ	-	2	5.86E+05	6.35E+05	1.29E+06	6.88E+05	9.30E+05	8.46E+05	7.65E+05	5.89E+05	7.74E+05	7.72E+05	8.47E+05	9.63E+05	1.97E+04	2.27E+04	2.29E+04	2.02E+04	3.03E+04	3.19E+04	4.44E+04	3.21E+04	2.42E+04	2.67E+04	2.22E+04	2.34E+04	1.58E+04	1.36E+04	1.04E+04	1.31E+04	9.56E+03	1.53E+04	9.53E+03	1.03E+04	2.51E+04	1.09E+04	1.19E+04	8.57E+03
pme0088	2.85E+02	1.51E+02	2.86E+02	C15H10O6	[M-H]-	Luteolin (5,7,3',4'-Tetrahydroxyflavone)	Ä¾Ï¬²ÝËØ	Flavonoids	»ÆÍª	Flavones	»ÆÍª	491-70-3	3	1.17E+04	4.05E+03	3.84E+04	1.33E+03	2.27E+04	2.50E+04	1.38E+04	1.32E+04	1.65E+04	2.98E+04	2.16E+04	2.70E+04	4.72E+04	6.83E+04	8.92E+04	5.31E+04	1.49E+04	1.61E+04	2.67E+04	2.80E+04	1.70E+04	3.88E+04	4.17E+04	2.51E+04	1.33E+05	8.64E+04	1.15E+05	1.60E+05	1.21E+05	4.43E+04	9.20E+04	1.24E+05	1.13E+05	1.09E+05	1.02E+05	1.39E+05
MW0130123	3.63E+02	3.45E+02	3.04E+02	C15H12O7	[M+CH3COO]-	Dihydroquercetin	2-(3£¬4-¶þôÇ»ù±½»ù)-3£¬5£¬7-ÈýôÇ»ù-3£¬4-¶þÇâ-2H-1-±½²¢ßÁà«-4-Íª	Others	ÆäËüÀà	Ketone compounds	ÍªÀà»¯ºÏÎï	98006-93-0	3	3.50E+04	1.25E+04	1.55E+04	1.29E+04	8.43E+03	8.25E+03	8.67E+03	1.96E+04	8.38E+03	1.78E+04	1.20E+04	1.66E+04	2.40E+04	1.09E+05	8.25E+04	7.47E+04	8.66E+03	7.75E+03	1.64E+04	1.51E+04	1.61E+04	2.11E+04	3.13E+04	1.23E+04	3.72E+05	3.21E+05	5.45E+05	3.79E+05	1.25E+05	8.62E+04	1.18E+05	9.79E+04	4.00E+05	3.29E+05	4.23E+05	4.07E+05
mws2104	1.93E+02	5.90E+01	1.94E+02	C7H14O6	[M-H]-	D-Pinitol	D-ËÉ´¼	Others	ÆäËüÀà	Saccharides	ÌÇÀà	10284-63-6	3	3.87E+05	2.36E+05	5.41E+05	3.10E+05	3.47E+05	4.01E+05	7.23E+05	6.77E+05	3.59E+05	3.21E+05	2.61E+05	3.52E+05	1.16E+06	1.29E+06	1.11E+06	1.13E+06	1.22E+06	1.66E+06	9.99E+05	1.52E+06	1.25E+06	1.26E+06	1.74E+06	1.33E+06	8.91E+05	8.44E+05	8.62E+05	7.64E+05	5.91E+05	8.42E+05	6.74E+05	5.49E+05	6.20E+05	6.86E+05	5.12E+05	7.43E+05
MWS201442	2.67E+02	1.20E+02	2.66E+02	C13H18N2O4	[M+H]+	Phe-Thr	L-±½±û°±Ëá-L-ËÕ°±Ëá	Amino acids and derivatives	°±»ùËá¼°ÆäÑÜÉúÎï	Amino acids and derivatives	°±»ùËá¼°ÆäÑÜÉúÎï	51352-44-4	3	2.63E+05	4.93E+05	3.22E+05	2.76E+05	2.23E+05	2.22E+05	2.75E+05	2.72E+05	2.76E+05	3.48E+05	2.23E+05	3.12E+05	1.57E+05	9.66E+04	1.20E+05	1.48E+05	1.80E+05	1.43E+05	1.75E+05	1.37E+05	1.77E+05	2.40E+05	1.21E+05	1.42E+05	1.10E+05	7.99E+04	1.15E+05	9.60E+04	7.26E+04	9.16E+04	9.01E+04	1.07E+05	1.60E+05	1.30E+05	9.32E+04	1.49E+05
MW0012708	3.79E+02	5.90E+01	3.20E+02	C20H32O3	[M+CH3COO]-	18-Hydroxy-5Z,8Z,11Z,14Z-eicosatetraenoic acid	18-ôÇ»ù-5Z£¬8Z£¬11Z£¬14Z-¶þÊ®Ì¼ËÄÏ©Ëá	Lipids	Ö¬ÖÊ	Free fatty acids	ÓÎÀëÖ¬·¾Ëá	133268-58-3	3	1.73E+05	7.65E+04	3.68E+05	7.62E+04	3.13E+05	2.45E+05	2.82E+05	1.76E+05	2.78E+05	5.60E+05	5.91E+05	4.71E+05	6.82E+05	8.86E+05	1.03E+06	1.23E+06	1.83E+05	2.66E+05	4.48E+05	4.74E+05	4.45E+05	7.14E+05	1.01E+06	9.11E+05	2.79E+06	2.65E+06	2.36E+06	2.67E+06	1.84E+06	1.98E+06	2.26E+06	2.28E+06	2.02E+06	3.16E+06	3.07E+06	2.24E+06
Hmgp002189	4.63E+02	3.01E+02	4.62E+02	C22H22O11	[M+H]+	Hispidulin-7-O-glucoside(Homoplantaginin)	¸ß³µÇ°ËØ-7-O-ÆÏÌÑÌÇÜÕ; ¸ß³µÇ°ÜÕ	Flavonoids	»ÆÍª	Flavones	»ÆÍª	17680-84-1	3	3.20E+04	1.73E+04	5.83E+04	1.10E+04	4.46E+04	3.34E+04	6.01E+04	3.95E+04	3.53E+04	7.26E+04	5.58E+04	9.02E+03	7.20E+04	1.30E+05	1.20E+05	1.08E+05	5.22E+05	6.61E+05	5.48E+05	5.11E+05	7.16E+04	7.79E+04	9.93E+04	4.62E+04	2.21E+06	2.25E+06	1.90E+06	2.07E+06	1.24E+06	1.20E+06	1.39E+06	9.07E+05	1.95E+06	1.65E+06	2.17E+06	1.60E+06
pme0040	1.36E+02	1.19E+02	1.35E+02	C5H5N5	[M+H]+	Adenine	ÏÙàÑßÊ	Nucleotides and derivatives	ºËÜÕËá¼°ÆäÑÜÉúÎï	Nucleotides and derivatives	ºËÜÕËá¼°ÆäÑÜÉúÎï	73-24-5	1	1.90E+07	3.60E+07	1.74E+07	2.41E+07	3.33E+07	3.35E+07	3.29E+07	3.17E+07	3.41E+07	3.37E+07	3.52E+07	3.49E+07	1.96E+07	2.78E+07	1.65E+07	1.35E+07	5.23E+07	5.33E+07	5.54E+07	6.98E+07	2.07E+07	3.06E+07	2.41E+07	3.51E+07	5.52E+06	1.08E+07	8.32E+06	7.79E+06	3.29E+07	5.72E+07	1.79E+07	1.36E+07	1.00E+07	9.56E+06	4.80E+06	8.87E+06
MW0159290	4.21E+02	1.27E+02	4.22E+02	C23H22N2O6	[M-H]-	Val-Nap-OH	Val-Nap-OH	Amino acids and derivatives	°±»ùËá¼°ÆäÑÜÉúÎï	Amino acids and derivatives	°±»ùËá¼°ÆäÑÜÉúÎï	-	3	1.82E+06	1.83E+06	2.20E+06	1.41E+06	1.39E+06	1.23E+06	1.30E+06	1.33E+06	1.84E+06	1.96E+06	1.46E+06	1.76E+06	5.50E+04	4.94E+04	5.55E+04	4.47E+04	5.74E+04	4.65E+04	9.31E+04	1.11E+05	7.02E+04	8.59E+04	4.78E+04	6.81E+04	1.39E+05	4.21E+05	1.22E+05	1.76E+05	3.47E+05	4.59E+05	2.76E+05	8.88E+04	3.38E+05	2.73E+05	2.02E+05	1.79E+05
pme2165	1.55E+02	1.11E+02	1.56E+02	C5H4N2O4	[M-H]-	Orotic acid (Vitamin B13)	ÈéÇåËá (Î¬ÉúËØ B13)	Others	ÆäËüÀà	Vitamin	Î¬ÉúËØ	65-86-1	3	2.95E+05	2.83E+05	2.45E+05	2.62E+05	1.82E+05	2.13E+05	2.37E+05	1.53E+05	2.59E+05	2.00E+05	2.26E+05	1.80E+05	9.04E+04	1.07E+05	9.52E+04	7.08E+04	9.55E+04	1.03E+05	1.23E+05	1.22E+05	1.16E+05	1.18E+05	1.10E+05	9.75E+04	5.36E+05	4.37E+05	3.42E+05	3.29E+05	9.79E+05	9.65E+05	1.48E+06	8.17E+05	3.11E+06	2.65E+06	1.17E+06	2.61E+06
Lmhp009590	5.08E+02	1.84E+02	5.07E+02	C25H50NO7P	[M+H]+	LysoPC 17:1	ÈÜÑªÁ×Ö¬õ£µ¨¼î 17:1	Lipids	Ö¬ÖÊ	LPC	ÈÜÑªÁ×Ö¬õ£µ¨¼î	-	3	4.33E+05	5.73E+05	5.41E+05	5.36E+05	1.15E+06	1.19E+06	1.32E+06	1.11E+06	7.24E+05	8.66E+05	7.47E+05	7.03E+05	1.03E+05	8.48E+04	9.28E+04	6.65E+04	3.28E+05	3.37E+05	2.31E+05	3.37E+05	1.68E+05	2.09E+05	1.46E+05	1.60E+05	3.72E+04	5.24E+04	2.74E+04	4.54E+04	5.66E+04	1.17E+05	5.49E+04	4.98E+04	1.83E+05	9.11E+04	2.92E+04	6.64E+04
MWSmce706	1.29E+02	5.61E+01	1.28E+02	C5H8N2O2	[M+H]+	Cyclo(Ala-Gly)	»·(¸Ê°±õ£-L-±û°±õ£)	Amino acids and derivatives	°±»ùËá¼°ÆäÑÜÉúÎï	Amino acids and derivatives	°±»ùËá¼°ÆäÑÜÉúÎï	4526-77-6	3	1.63E+05	1.61E+05	1.61E+05	1.95E+05	2.08E+05	1.75E+05	2.29E+05	1.88E+05	1.77E+05	2.54E+05	1.48E+05	1.52E+05	1.33E+05	1.21E+05	1.27E+05	1.50E+05	1.29E+05	1.11E+05	1.22E+05	1.52E+05	1.43E+05	1.43E+05	1.27E+05	1.11E+05	1.57E+05	2.10E+05	1.15E+05	1.77E+05	3.45E+05	2.63E+05	2.82E+05	1.79E+05	2.37E+05	2.69E+05	2.05E+05	2.70E+05
Zmdp001857	3.11E+02	1.65E+02	3.10E+02	C14H18N2O6	[M+H]+	¦Ã-Glutamyltyrosine	¦Ã-¹È°±õ£°·ÀÒ°±Ëá	Amino acids and derivatives	°±»ùËá¼°ÆäÑÜÉúÎï	Amino acids and derivatives	°±»ùËá¼°ÆäÑÜÉúÎï	7432-23-7	3	2.12E+05	3.33E+05	2.46E+05	2.16E+05	2.39E+05	1.65E+05	2.25E+05	2.00E+05	1.72E+05	3.61E+05	1.52E+05	2.17E+05	7.34E+04	5.24E+04	6.23E+04	5.60E+04	5.81E+04	4.75E+04	7.39E+04	5.39E+04	8.51E+04	6.19E+04	5.43E+04	1.01E+05	1.73E+05	1.44E+05	1.65E+05	1.86E+05	2.10E+05	1.86E+05	2.35E+05	1.82E+05	2.43E+05	1.89E+05	2.73E+05	2.69E+05
Lmhp008833	4.94E+02	1.84E+02	4.93E+02	C24H48NO7P	[M+H]+	LysoPC 16:1(2n isomer)	ÈÜÑªÁ×Ö¬õ£µ¨¼î 16:1(2nÒì¹¹)	Lipids	Ö¬ÖÊ	LPC	ÈÜÑªÁ×Ö¬õ£µ¨¼î	-	2	8.41E+05	1.21E+06	8.25E+05	9.91E+05	1.98E+06	2.05E+06	1.66E+06	1.93E+06	1.28E+06	1.81E+06	1.09E+06	8.10E+05	2.02E+05	1.60E+05	1.71E+05	1.63E+05	5.18E+05	5.00E+05	5.07E+05	7.34E+05	2.43E+05	4.13E+05	2.53E+05	3.00E+05	8.43E+04	5.90E+04	2.04E+05	1.29E+05	3.16E+05	3.27E+05	8.14E+04	3.64E+05	3.30E+06	2.46E+05	1.03E+05	7.16E+04
HJN083	5.21E+02	3.59E+02	5.22E+02	C26H34O11	[M-H]-	Lariciresinol-4'-O-glucoside	ÂäÒ¶ËÉÖ¬ËØ-4'-O-ÆÏÌÑÌÇÜÕ	Lignans and Coumarins	Ä¾Ö¬ËØºÍÏã¶¹ËØ	Lignans	Ä¾Ö¬ËØ	143663-00-7	1	2.13E+04	3.35E+04	4.13E+04	2.33E+04	4.43E+04	4.04E+04	4.39E+04	4.34E+04	1.84E+04	4.78E+04	4.13E+04	3.95E+04	2.51E+05	2.70E+05	3.25E+05	3.45E+05	3.82E+05	4.42E+05	3.88E+05	4.54E+05	2.54E+05	3.01E+05	2.89E+05	3.75E+05	2.78E+05	2.63E+05	2.41E+05	2.98E+05	2.28E+05	2.68E+05	2.28E+05	2.00E+05	3.36E+05	2.62E+05	2.82E+05	2.72E+05
mws0264	3.41E+02	1.19E+02	3.42E+02	C12H22O11	[M-H]-	D-Trehalose	D-º£ÔåÌÇ	Others	ÆäËüÀà	Saccharides	ÌÇÀà	99-20-7	1	1.99E+06	3.38E+06	1.32E+06	2.59E+06	2.73E+06	2.79E+06	2.68E+06	1.99E+06	1.73E+06	2.48E+06	3.96E+06	3.26E+06	4.26E+06	4.13E+06	3.99E+06	1.22E+06	2.47E+06	1.33E+06	2.68E+06	3.15E+06	4.49E+06	3.46E+06	5.71E+06	1.12E+06	2.94E+06	2.46E+06	4.32E+06	2.38E+06	1.66E+06	2.58E+06	1.59E+06	2.02E+06	1.80E+06	1.41E+06	2.55E+06	1.19E+06
Lmzn006582	4.69E+02	4.69E+02	4.70E+02	C30H46O4	[M-H]-	2-Formyl-3-hydroxy-A(1)-norlup-20(29)-en-28-oic acid (Colubrinic acid)	2-¼×õ£-3-ôÇ»ù-A(1)-È¥¼×»ùÓðÉÈ¶¹-20(29)-Ï©-28-Ëá (Colubrinic acid)	Terpenoids	ÝÆÀà	Triterpene	ÈýÝÆ	-	3	2.17E+05	3.24E+05	2.22E+05	2.41E+05	7.84E+05	6.63E+05	7.88E+05	8.49E+05	2.28E+05	8.19E+05	2.49E+05	7.26E+05	2.84E+05	2.48E+05	2.55E+05	2.58E+05	3.05E+05	2.86E+05	2.77E+05	3.19E+05	2.89E+05	3.21E+05	2.76E+05	2.99E+05	2.27E+05	2.62E+05	2.82E+05	2.46E+05	3.08E+05	3.04E+05	2.38E+05	2.86E+05	3.63E+05	3.24E+05	2.37E+05	3.18E+05
MW0159095	3.77E+02	3.59E+02	3.76E+02	C16H32N4O4S1	[M+H]+	Val-Lys-Met	çÓ°±Ëá-Àµ°±Ëá-¼×Áò°±Ëá	Amino acids and derivatives	°±»ùËá¼°ÆäÑÜÉúÎï	Amino acids and derivatives	°±»ùËá¼°ÆäÑÜÉúÎï	-	3	1.11E+06	5.82E+05	3.17E+06	6.44E+05	1.15E+06	1.36E+06	1.15E+06	7.22E+05	8.66E+05	2.43E+06	1.51E+06	1.09E+06	3.17E+06	3.90E+06	3.98E+06	4.24E+06	7.50E+05	1.01E+06	1.24E+06	1.11E+06	1.03E+06	2.39E+06	2.88E+06	1.63E+06	5.45E+06	4.79E+06	5.47E+06	5.49E+06	4.09E+06	3.14E+06	3.75E+06	3.98E+06	4.89E+06	4.18E+06	4.30E+06	5.35E+06
pmb0854	5.18E+02	1.84E+02	5.17E+02	C26H48NO7P	[M+H]+	LysoPC 18:3	ÈÜÑªÁ×Ö¬õ£µ¨¼î 18:3	Lipids	Ö¬ÖÊ	LPC	ÈÜÑªÁ×Ö¬õ£µ¨¼î	-	1	5.32E+07	7.38E+07	4.71E+07	5.42E+07	7.56E+07	7.96E+07	7.15E+07	7.38E+07	6.35E+07	8.14E+07	5.98E+07	7.25E+07	3.48E+07	3.98E+07	4.17E+07	3.05E+07	4.60E+07	5.59E+07	5.36E+07	6.40E+07	4.27E+07	4.43E+07	3.86E+07	4.24E+07	1.31E+07	1.50E+07	1.65E+07	1.50E+07	1.95E+07	3.13E+07	2.35E+07	2.61E+07	2.57E+07	3.71E+07	2.49E+07	2.43E+07
Lmhn003240	2.37E+02	1.21E+02	2.38E+02	C11H10O6	[M-H]-	Benzoylmalic acid	±½¼×õ£Æ»¹ûËá	Phenolic acids	·ÓËáÀà	Phenolic acids	·ÓËáÀà	22138-51-8	3	7.05E+04	6.69E+04	7.06E+04	6.23E+04	4.03E+04	5.31E+04	6.51E+04	4.59E+04	6.79E+04	1.07E+05	5.90E+04	7.49E+04	4.17E+04	6.92E+04	7.00E+04	4.92E+04	5.98E+04	6.70E+04	5.62E+04	3.72E+04	3.82E+04	6.08E+04	5.24E+04	6.04E+04	2.74E+04	4.75E+04	5.96E+04	3.10E+04	2.55E+04	5.13E+04	2.66E+04	1.90E+04	4.12E+04	3.88E+04	4.25E+04	3.32E+04
Lmwp011196	3.91E+02	1.49E+02	3.90E+02	C24H38O4	[M+H]+	Bis(2-ethylhexyl)phthalate*	ÁÚ±½¶þ¼×Ëá¶þ(2-ÒÒ»ù¼º»ù)õ¥*	Phenolic acids	·ÓËáÀà	Phenolic acids	·ÓËáÀà	117-81-7	3	1.32E+06	1.82E+06	1.72E+06	2.52E+06	2.57E+06	2.21E+06	3.67E+06	2.81E+06	2.29E+06	2.54E+06	2.66E+06	2.59E+06	1.74E+06	2.57E+06	2.86E+06	2.27E+06	2.36E+06	2.26E+06	3.51E+06	2.10E+06	3.36E+06	2.29E+06	2.76E+06	2.77E+06	1.45E+06	1.48E+06	1.22E+06	1.30E+06	1.29E+06	1.17E+06	1.78E+06	1.26E+06	1.21E+06	1.14E+06	1.50E+06	1.27E+06
Cmyp009787	1.93E+02	1.09E+02	1.92E+02	C13H20O	[M+H]+	Damascenone	´óÂíÍª	Others	ÆäËüÀà	Ketone compounds	ÍªÀà»¯ºÏÎï	23726-91-2	3	7.95E+04	7.61E+04	8.48E+04	6.17E+04	7.50E+04	9.11E+04	1.03E+05	8.55E+04	9.56E+04	1.21E+05	1.34E+05	1.13E+05	1.17E+05	1.84E+05	1.73E+05	1.31E+05	7.43E+04	8.38E+04	9.37E+04	1.14E+05	1.27E+05	1.70E+05	2.07E+05	1.63E+05	3.16E+05	3.23E+05	2.81E+05	2.87E+05	3.13E+05	3.16E+05	2.71E+05	2.57E+05	3.67E+05	3.23E+05	2.98E+05	3.13E+05
MW0014506	3.75E+02	2.93E+02	3.16E+02	C20H28O3	[M+CH3COO]-	4-Hydroxyretinoic acid	4-ôÇ»ùÎ¬AËá	Organic acids	ÓÐ»úËá	Organic acids	ÓÐ»úËá	66592-72-1	3	4.95E+05	5.93E+05	7.76E+05	3.65E+05	6.85E+05	4.98E+05	6.60E+05	4.97E+05	5.57E+05	6.68E+05	4.63E+05	6.64E+05	9.00E+00	9.00E+00	9.00E+00	9.00E+00	9.39E+03	1.03E+04	7.74E+03	9.93E+03	6.69E+03	5.21E+03	8.97E+03	7.76E+03	9.00E+00	9.00E+00	9.00E+00	9.00E+00	9.00E+00	9.00E+00	9.00E+00	9.00E+00	9.00E+00	9.00E+00	9.00E+00	9.00E+00
MW0145900	4.89E+02	3.25E+02	4.90E+02	C18H30N6O10	[M-H]-	Asn-Thr-Gln-Glu	Asn-Thr-Gln-Glu	Amino acids and derivatives	°±»ùËá¼°ÆäÑÜÉúÎï	Amino acids and derivatives	°±»ùËá¼°ÆäÑÜÉúÎï	-	3	5.47E+03	5.85E+03	5.53E+03	5.16E+03	7.56E+03	6.57E+03	6.66E+03	6.43E+03	6.09E+03	5.88E+03	5.64E+03	5.35E+03	5.55E+03	5.33E+03	4.89E+03	5.77E+03	5.64E+03	6.34E+03	6.10E+03	6.12E+03	5.77E+03	6.16E+03	5.65E+03	5.50E+03	5.80E+03	5.97E+03	5.96E+03	5.13E+03	7.00E+03	7.63E+03	6.40E+03	6.01E+03	5.34E+03	6.37E+03	6.21E+03	6.39E+03
Wchn003984	3.37E+02	1.91E+02	3.38E+02	C16H18O8	[M-H]-	Alpha-Hydrojuglone 4-Glucoside	Alpha-Hydrojuglone 4-Glucoside	Others	ÆäËüÀà	Others	ÆäËü	39015-63-9	1	8.14E+05	9.88E+05	9.37E+05	7.10E+05	5.17E+05	1.05E+06	5.53E+05	4.70E+05	6.95E+05	8.33E+05	9.79E+05	8.11E+05	3.23E+06	4.00E+06	4.23E+06	3.77E+06	2.05E+06	2.15E+06	1.82E+06	1.63E+06	2.75E+06	3.68E+06	4.05E+06	3.37E+06	2.43E+06	4.98E+06	3.78E+06	3.87E+06	3.21E+06	4.02E+06	3.60E+06	1.78E+06	4.07E+06	3.89E+06	4.34E+06	4.72E+06
YC512118	2.82E+02	2.47E+02	2.81E+02	C18H35NO	[M+H]+	Oleamide (9-Octadecenamide)	ÓÍËáõ£°· (9-Ê®°ËÌ¼Ï©õ£°·)	Lipids	Ö¬ÖÊ	Free fatty acids	ÓÎÀëÖ¬·¾Ëá	301-02-0	1	7.16E+04	1.45E+05	1.74E+05	1.33E+05	8.61E+04	1.19E+05	1.52E+05	1.15E+05	1.73E+05	9.19E+04	2.67E+05	8.80E+04	1.73E+05	1.88E+05	1.65E+05	1.80E+05	3.54E+05	1.00E+05	9.75E+04	1.05E+05	7.71E+04	1.05E+05	2.28E+05	8.21E+04	1.22E+05	1.76E+05	1.24E+05	8.01E+04	4.43E+04	5.57E+04	6.47E+04	4.23E+04	6.21E+04	7.53E+04	5.16E+04	4.62E+04
HJN051	6.23E+02	3.15E+02	6.24E+02	C28H32O16	[M-H]-	Tamarixetin-3-O-rutinoside	èßÁø»ÆËØ-3-O-Ü¿ÏãÌÇÜÕ	Flavonoids	»ÆÍª	Flavonols	»ÆÍª´¼	-	1	1.58E+05	5.13E+04	3.26E+05	1.33E+05	1.75E+05	8.08E+04	2.00E+05	1.99E+05	7.55E+04	1.21E+05	1.03E+05	1.45E+05	1.15E+06	7.40E+05	1.60E+06	1.30E+06	1.40E+07	1.24E+07	1.14E+07	1.08E+07	1.12E+06	1.63E+06	8.93E+05	8.70E+05	6.83E+06	8.22E+06	5.01E+06	5.45E+06	4.91E+06	4.21E+06	7.83E+06	4.87E+06	8.25E+06	7.26E+06	7.60E+06	6.97E+06
MWS2442	2.59E+02	9.70E+01	2.60E+02	C6H13O9P	[M-H]-	D-Fructose 6-Phosphate	D-¹ûÌÇ-6-Á×Ëá	Others	ÆäËüÀà	Saccharides	ÌÇÀà	643-13-0	1	1.73E+06	2.40E+06	1.33E+06	2.22E+06	4.90E+06	7.78E+06	4.81E+06	5.57E+06	3.47E+06	4.13E+06	3.29E+06	2.46E+06	8.19E+06	7.38E+06	6.72E+06	6.54E+06	6.44E+06	1.11E+07	7.25E+06	1.16E+07	9.25E+06	1.13E+07	8.28E+06	1.26E+07	3.47E+06	2.82E+06	2.65E+06	2.64E+06	3.27E+06	6.27E+06	4.20E+06	3.97E+06	4.35E+06	3.27E+06	1.79E+06	3.60E+06
MWSmce017	1.79E+02	1.33E+02	1.78E+02	C9H6O4	[M+H]+	Daphnetin	ÈðÏãËØ	Lignans and Coumarins	Ä¾Ö¬ËØºÍÏã¶¹ËØ	Coumarins	Ïã¶¹ËØ	486-35-1	2	9.00E+00	9.00E+00	9.00E+00	9.00E+00	6.65E+04	4.49E+04	9.54E+04	5.84E+04	9.00E+00	9.00E+00	9.00E+00	9.00E+00	1.36E+05	1.25E+05	3.25E+05	5.27E+05	1.50E+05	1.86E+05	3.87E+05	1.53E+05	1.78E+05	2.37E+05	2.03E+05	1.61E+05	5.92E+05	4.01E+05	1.82E+05	6.07E+05	5.29E+06	1.81E+06	8.45E+06	2.55E+06	1.91E+06	2.41E+06	1.45E+06	2.16E+06
Qmjp110218	3.30E+02	1.77E+02	3.29E+02	C18H19NO5	[M+H]+	N-Trans-feruloyldopamine	N-Trans-feruloyldopamine	Alkaloids	ÉúÎï¼î	Alkaloids	ÉúÎï¼î	142350-99-0	1	1.66E+06	1.13E+06	3.29E+06	2.17E+06	2.08E+06	1.36E+06	2.26E+06	1.67E+06	3.10E+06	3.03E+06	1.93E+06	3.82E+06	4.02E+05	1.84E+05	1.95E+05	3.16E+05	2.16E+06	7.90E+05	1.02E+06	1.22E+06	4.35E+05	5.09E+05	3.81E+05	3.59E+05	1.68E+04	2.55E+04	5.84E+03	8.52E+03	4.21E+04	2.17E+04	7.07E+03	7.48E+03	1.67E+04	1.50E+04	2.01E+04	9.06E+03
MW0014550	3.73E+02	2.91E+02	3.14E+02	C20H26O3	[M+CH3COO]-	4-Oxoisotretinoin	4-Ñõ´úÎ¬¼×Ëá	Organic acids	ÓÐ»úËá	Organic acids	ÓÐ»úËá	71748-58-8	3	7.73E+04	8.84E+04	1.82E+05	1.16E+05	8.73E+04	5.13E+04	6.41E+04	6.63E+04	7.38E+04	4.63E+04	7.42E+04	1.09E+05	2.38E+05	1.13E+05	1.47E+05	1.48E+05	2.10E+05	9.22E+04	4.10E+04	8.93E+04	3.18E+04	5.26E+04	3.00E+04	6.67E+04	5.99E+03	5.84E+04	1.59E+04	5.48E+03	6.53E+03	9.14E+03	2.44E+03	9.12E+02	2.87E+03	3.27E+03	2.00E+03	1.80E+03
Zmzn003953	3.09E+02	2.27E+02	3.10E+02	C18H30O4	[M-H]-	13(s)-hydroperoxy-(9z,11e,15z)-octadecatrienoic acid	13-Çâ¹ýÑõ»¯-9z,11e,15z-Ê®°ËÌ¼ÈýÏ©Ëá	Lipids	Ö¬ÖÊ	Free fatty acids	ÓÎÀëÖ¬·¾Ëá	67597-26-6	1	3.24E+05	2.84E+05	2.97E+05	3.06E+05	2.85E+05	3.42E+05	2.31E+05	3.28E+05	3.75E+05	2.50E+05	3.36E+05	4.48E+05	3.97E+05	3.79E+05	3.44E+05	3.02E+05	4.10E+05	3.35E+05	3.23E+05	3.50E+05	3.71E+05	4.08E+05	4.31E+05	3.58E+05	4.53E+05	3.19E+05	4.14E+05	3.28E+05	2.88E+05	3.78E+05	2.61E+05	2.95E+05	3.90E+05	4.33E+05	3.26E+05	2.93E+05
Zmdp002216	2.61E+02	8.61E+01	2.60E+02	C11H20N2O5	[M+H]+	L-¦Ã-Glutamyl-L-leucine	L-¦Ã-¹È°±õ£°·-L-ÁÁ°±Ëá	Amino acids and derivatives	°±»ùËá¼°ÆäÑÜÉúÎï	Amino acids and derivatives	°±»ùËá¼°ÆäÑÜÉúÎï	2566-39-4	1	2.78E+06	3.86E+06	2.63E+06	1.95E+06	1.62E+06	1.22E+06	1.43E+06	9.86E+05	1.44E+06	3.15E+06	1.20E+06	1.75E+06	3.99E+05	3.68E+05	3.39E+05	2.58E+05	2.68E+05	2.96E+05	1.92E+05	3.48E+05	2.18E+05	2.86E+05	2.28E+05	2.37E+05	6.26E+05	5.05E+05	6.52E+05	7.06E+05	8.95E+05	4.66E+05	9.87E+05	8.24E+05	7.90E+05	8.98E+05	1.11E+06	9.86E+05
Lmhp012042	3.55E+02	2.63E+02	3.54E+02	C21H38O4	[M+H]+	2-Linoleoylglycerol*	2-ÑÇÓÍõ£¸ÊÓÍõ¥*	Lipids	Ö¬ÖÊ	Glycerol ester	¸ÊÓÍõ¥	3443-82-1	1	1.52E+06	1.01E+06	8.52E+05	1.16E+06	9.47E+05	1.20E+06	1.09E+06	1.29E+06	1.07E+06	1.26E+06	1.08E+06	1.23E+06	4.43E+05	5.26E+05	6.01E+05	6.96E+05	5.29E+05	5.53E+05	4.60E+05	5.80E+05	3.81E+05	3.84E+05	3.76E+05	3.61E+05	6.87E+04	1.27E+05	5.48E+04	8.45E+04	3.10E+05	4.78E+05	1.90E+05	1.46E+05	2.07E+05	1.74E+05	1.21E+05	1.84E+05
pmn001420	3.41E+02	1.79E+02	3.42E+02	C15H18O9	[M-H]-	1-O-Caffeoyl-¦Â-D-glucose*	1-O-¿§·Èõ£-¦Â-D-ÆÏÌÑÌÇ*	Phenolic acids	·ÓËáÀà	Phenolic acids	·ÓËáÀà	14364-08-0	2	3.83E+06	3.84E+06	5.13E+06	3.48E+06	4.15E+06	3.56E+06	3.66E+06	3.15E+06	5.03E+06	5.20E+06	4.46E+06	5.12E+06	2.00E+06	1.89E+06	2.06E+06	2.83E+06	3.82E+06	2.78E+06	3.08E+06	3.56E+06	2.37E+06	2.48E+06	3.77E+06	1.80E+06	5.51E+06	8.33E+06	3.00E+06	4.28E+06	1.34E+07	8.55E+06	5.71E+06	3.97E+06	6.51E+06	5.13E+06	7.07E+06	5.11E+06
Lmyp006951	3.31E+02	2.73E+02	3.30E+02	C17H14O7	[M+H]+	5,8,4'-Trihydroxy-6,7-dimethoxyflavone	5,8,4'-ÈýôÇ»ù-6,7-¶þ¼×Ñõ»ù»ÆÍª	Flavonoids	»ÆÍª	Flavones	»ÆÍª	98755-25-0	2	2.49E+03	3.99E+03	1.01E+04	3.87E+03	6.59E+03	7.34E+03	6.19E+03	6.85E+03	9.05E+03	1.08E+04	1.35E+04	1.01E+04	2.22E+04	3.95E+04	3.81E+04	3.23E+04	6.76E+03	5.26E+03	2.00E+04	1.59E+04	1.35E+04	2.51E+04	3.68E+04	2.52E+04	1.79E+05	1.42E+05	1.43E+05	1.63E+05	1.11E+05	9.92E+04	1.15E+05	9.33E+04	1.51E+05	1.67E+05	1.68E+05	1.42E+05
MWSslk133	2.57E+02	1.95E+02	2.58E+02	C14H26O4	[M-H]-	1,14-Tetradecanedioic Acid	1,14-Ê®ËÄÍé¶þËá	Lipids	Ö¬ÖÊ	Free fatty acids	ÓÎÀëÖ¬·¾Ëá	821-38-5	3	2.74E+04	2.36E+04	3.34E+04	2.30E+04	3.58E+04	3.36E+04	2.83E+04	2.79E+04	3.01E+04	3.19E+04	3.00E+04	1.33E+05	2.40E+04	2.91E+04	2.46E+04	2.46E+04	2.63E+04	2.55E+04	2.14E+04	2.23E+04	2.09E+04	2.52E+04	2.69E+04	2.40E+04	2.85E+04	2.40E+04	3.12E+04	3.29E+04	3.16E+04	2.74E+04	3.00E+04	3.54E+04	2.79E+04	2.84E+04	2.87E+04	2.86E+04
MW0156869	5.83E+02	5.39E+02	5.82E+02	C25H38N6O10	[M+H]+	Ser-Phe-Asp-Lys-Ser	Ser-Phe-Asp-Lys-Ser	Amino acids and derivatives	°±»ùËá¼°ÆäÑÜÉúÎï	Amino acids and derivatives	°±»ùËá¼°ÆäÑÜÉúÎï	-	3	1.35E+04	3.00E+03	1.73E+04	1.36E+04	5.65E+04	8.05E+04	4.85E+04	3.13E+04	3.57E+04	1.27E+04	7.88E+03	2.25E+04	5.27E+06	4.96E+06	4.16E+06	2.89E+06	1.46E+06	1.97E+06	2.31E+06	1.20E+06	4.48E+06	4.89E+06	4.06E+06	4.18E+06	7.59E+05	8.58E+05	5.14E+04	3.56E+05	7.85E+04	3.21E+04	5.25E+04	4.12E+04	3.93E+05	3.76E+05	3.32E+05	2.24E+05
Zmmp002946	2.95E+02	1.20E+02	2.94E+02	C14H18N2O5	[M+H]+	(3-(carboxyamino)-2-methylpropanoyl)phenylalanine	(3-(carboxyamino)-2-methylpropanoyl)phenylalanine	Amino acids and derivatives	°±»ùËá¼°ÆäÑÜÉúÎï	Amino acids and derivatives	°±»ùËá¼°ÆäÑÜÉúÎï	-	1	2.02E+06	3.05E+06	2.07E+06	1.90E+06	1.17E+06	9.14E+05	1.07E+06	8.59E+05	9.64E+05	2.62E+06	1.03E+06	1.66E+06	8.75E+05	9.87E+05	1.01E+06	9.02E+05	6.15E+05	6.47E+05	4.81E+05	6.31E+05	5.45E+05	5.79E+05	5.87E+05	5.49E+05	6.82E+06	4.87E+06	6.68E+06	7.54E+06	5.20E+06	4.25E+06	6.73E+06	6.37E+06	4.94E+06	5.80E+06	9.23E+06	8.14E+06
MW0151425	6.55E+02	5.99E+02	6.54E+02	C29H46N6O9S	[M+H]+	Ile-Glu-Tyr-Cys-Lys	Ile-Glu-Tyr-Cys-Lys	Amino acids and derivatives	°±»ùËá¼°ÆäÑÜÉúÎï	Amino acids and derivatives	°±»ùËá¼°ÆäÑÜÉúÎï	-	3	6.20E+03	8.93E+03	1.62E+04	1.45E+04	1.63E+04	1.32E+04	9.37E+03	1.62E+04	1.04E+04	1.15E+04	4.38E+04	1.74E+04	2.42E+04	1.46E+04	1.73E+04	9.56E+03	1.91E+04	2.22E+04	2.54E+04	2.97E+04	2.69E+04	1.14E+04	5.98E+04	2.15E+04	2.05E+04	9.65E+03	2.08E+04	1.82E+04	1.67E+04	1.13E+04	9.23E+03	1.75E+04	1.23E+04	1.74E+04	2.13E+04	1.36E+04
Lmyn008503	1.43E+02	1.43E+02	1.44E+02	C8H16O2	[M-H]-	Octanoic acid	ÐÁËá	Lipids	Ö¬ÖÊ	Free fatty acids	ÓÎÀëÖ¬·¾Ëá	124-07-2	3	2.80E+04	4.06E+04	2.65E+04	3.25E+04	2.70E+04	2.88E+04	3.26E+04	3.36E+04	4.24E+04	3.41E+04	4.14E+04	5.89E+04	1.45E+04	1.49E+04	1.54E+04	1.43E+04	1.40E+04	1.26E+04	1.45E+04	1.79E+04	1.32E+04	1.56E+04	1.50E+04	1.69E+04	2.06E+04	2.39E+04	2.81E+04	2.50E+04	3.65E+04	3.99E+04	3.24E+04	2.98E+04	4.13E+04	2.48E+04	3.06E+04	3.47E+04
HJN003	3.85E+02	2.23E+02	3.86E+02	C17H22O10	[M-H]-	1-O-Sinapoyl-¦Â-D-glucose	1-O-½æ×Óõ£-D-ÆÏÌÑÌÇ	Phenolic acids	·ÓËáÀà	Phenolic acids	·ÓËáÀà	-	1	3.60E+05	3.05E+05	7.69E+05	2.04E+05	6.19E+05	3.30E+05	5.25E+05	2.51E+05	5.05E+05	7.25E+05	7.17E+05	4.08E+05	4.87E+06	4.59E+06	4.06E+06	7.03E+06	4.73E+06	1.55E+06	2.69E+06	2.36E+06	4.55E+06	5.02E+06	6.45E+06	2.52E+06	1.28E+07	8.83E+06	7.29E+06	8.66E+06	8.87E+06	9.14E+06	6.81E+06	7.27E+06	9.30E+06	1.18E+07	1.06E+07	1.09E+07
Hmgp002804	4.74E+02	2.22E+02	4.73E+02	C25H35O6N3	[M+H]+	N1,N10-Dihydrocaffeoylspermidine	N1,N10-¶þÇâ¿§·Èõ£ÑÇ¾«°·	Alkaloids	ÉúÎï¼î	Phenolamine	·Ó°·	-	1	9.00E+00	9.00E+00	9.00E+00	9.00E+00	6.22E+03	8.56E+03	1.11E+04	9.44E+03	2.01E+03	5.08E+03	5.76E+03	6.91E+03	1.95E+06	3.40E+05	1.87E+05	6.25E+05	4.51E+04	6.27E+04	3.87E+04	4.97E+04	3.62E+05	6.34E+05	1.80E+05	1.66E+06	9.12E+04	9.18E+04	2.34E+05	1.07E+05	7.38E+03	3.00E+03	6.68E+03	8.07E+05	3.43E+04	9.00E+04	9.57E+04	1.18E+04
Lmhp010514	5.06E+02	3.65E+02	5.05E+02	C25H48NO7P	[M+H]+	LysoPE 20:2(2n isomer)	ÈÜÑªÁ×Ö¬õ£ÒÒ´¼°· 20:2(2nÒì¹¹)	Lipids	Ö¬ÖÊ	LPE	ÈÜÑªÁ×Ö¬õ£ÒÒ´¼°·	-	1	3.75E+05	3.22E+05	4.19E+05	2.61E+05	4.36E+05	3.75E+05	4.55E+05	4.50E+05	4.75E+05	4.20E+05	4.33E+05	4.13E+05	4.70E+04	4.45E+04	5.63E+04	3.98E+04	5.76E+04	6.05E+04	7.63E+04	1.03E+05	6.02E+04	5.55E+04	6.41E+04	7.83E+04	4.04E+04	3.39E+04	5.34E+04	4.12E+04	4.76E+04	5.59E+04	4.96E+04	5.71E+04	3.44E+04	6.36E+04	4.61E+04	4.54E+04
MW0110412	3.55E+02	1.93E+02	2.48E+02	C10H20N2O3S	[M-H]-	Val-Met	çÓ°±õ£µ°°±Ëá	Amino acids and derivatives	°±»ùËá¼°ÆäÑÜÉúÎï	Amino acids and derivatives	°±»ùËá¼°ÆäÑÜÉúÎï	-	3	2.03E+07	1.78E+07	1.10E+07	1.28E+07	1.87E+07	1.73E+07	1.84E+07	1.55E+07	1.31E+07	1.66E+07	9.37E+06	1.10E+07	3.64E+07	3.31E+07	3.76E+07	3.27E+07	2.37E+07	2.39E+07	2.79E+07	2.46E+07	2.89E+07	3.90E+07	3.67E+07	3.98E+07	2.05E+07	2.02E+07	3.04E+07	2.14E+07	1.25E+07	1.61E+07	2.69E+07	3.21E+07	1.94E+07	2.47E+07	2.72E+07	3.02E+07
Lhyp112511	5.81E+02	3.29E+02	5.82E+02	C28H38O13	[M-H]-	Rumphioside B	Rumphioside B	Terpenoids	ÝÆÀà	Ditepenoids	¶þÝÆ	-	1	1.60E+05	1.24E+05	2.09E+05	1.26E+05	2.15E+05	2.16E+05	1.66E+05	2.88E+05	1.51E+05	2.86E+05	1.58E+05	2.29E+05	2.59E+06	2.50E+06	3.48E+06	2.79E+06	2.70E+06	3.82E+06	2.07E+06	3.53E+06	2.72E+06	2.72E+06	2.05E+06	1.95E+06	1.81E+06	1.48E+06	1.01E+06	3.12E+06	1.22E+06	2.24E+06	1.14E+06	1.43E+06	1.71E+06	1.61E+06	1.32E+06	1.98E+06
HJN055	4.35E+02	2.73E+02	4.36E+02	C21H24O10	[M-H]-	Dihydrocharcone-4'-O-glucoside	¶þÇâ²é¶úÍª-4'-O-ÆÏÌÑÌÇÜÕ	Flavonoids	»ÆÍª	Chalcones	²é¶úÍª	-	1	3.12E+04	2.10E+04	4.58E+04	1.71E+04	2.80E+04	3.30E+04	2.62E+04	4.20E+04	1.85E+04	2.94E+04	4.19E+04	7.68E+03	2.00E+05	2.19E+05	3.34E+05	2.71E+05	2.22E+05	2.33E+05	2.85E+05	2.99E+05	1.87E+05	2.58E+05	2.47E+05	1.88E+05	6.56E+06	5.08E+06	7.65E+06	7.07E+06	6.07E+06	7.17E+06	9.28E+06	9.14E+06	6.37E+06	6.23E+06	5.20E+06	8.04E+06
pmp001181	4.78E+02	1.62E+02	4.77E+02	C27H27NO7	[M+H]+	3-{(2,3-Trans)-2-(4-hydroxy-3-methoxyphenyl)-3-hydroxymethyl-2,3-dihydrobenzo[b][1,4]dioxin-6-yl}-N-(4-hydroxyphenethyl)acrylamide	3-(2,3-·´Ê½)-2-(4-ôÇ»ù-3-¼×Ñõ»ù±½»ù)-3-ôÇ»ù¼×»ù-2,3-¶þÇâ±½²¢[b][1,4]¶þ¶ñÓ¢-6-»ù-n-(4-ôÇ»ù±½ÒÒ»ù)±ûÏ©õ£°·	Alkaloids	ÉúÎï¼î	Alkaloids	ÉúÎï¼î	-	3	1.06E+04	1.50E+04	1.23E+04	1.27E+04	2.03E+04	1.28E+04	1.88E+04	2.27E+04	1.87E+04	2.37E+04	1.69E+04	1.83E+04	3.56E+04	2.25E+04	2.58E+04	3.83E+04	4.85E+04	2.34E+04	2.90E+04	3.16E+04	3.64E+04	4.36E+04	3.28E+04	3.06E+04	1.09E+04	9.74E+03	8.10E+03	9.46E+03	1.01E+04	1.21E+04	7.32E+03	6.35E+03	1.03E+04	1.77E+04	1.21E+04	1.03E+04
Wafp005168	3.42E+02	1.77E+02	3.41E+02	C19H19NO5	[M+H]+	N-Feruloylphenylalanine	N-°¢Îºõ£±½±û°±Ëá	Alkaloids	ÉúÎï¼î	Phenolamine	·Ó°·	-	1	2.02E+06	2.41E+06	2.31E+06	2.22E+06	1.66E+06	1.63E+06	1.72E+06	1.86E+06	2.51E+06	2.87E+06	2.11E+06	2.43E+06	7.41E+05	4.98E+05	9.72E+04	7.97E+05	1.56E+06	1.65E+06	4.69E+06	2.94E+06	1.03E+06	1.52E+06	7.85E+05	1.27E+06	2.56E+04	2.68E+04	3.54E+04	5.68E+04	9.00E+00	9.00E+00	9.00E+00	9.00E+00	9.00E+00	9.00E+00	9.00E+00	9.00E+00
Lmhp007598	5.34E+02	1.84E+02	5.33E+02	C27H52NO7P	[M+H]+	LysoPC 19:2(2n isomer)	ÈÜÑªÁ×Ö¬õ£µ¨¼î 19:2(2nÒì¹¹)	Lipids	Ö¬ÖÊ	LPC	ÈÜÑªÁ×Ö¬õ£µ¨¼î	-	2	2.99E+05	5.57E+05	2.68E+05	4.57E+05	5.57E+05	5.97E+05	4.93E+05	6.93E+05	4.92E+05	6.13E+05	7.15E+05	6.93E+05	3.85E+04	4.15E+04	4.34E+04	2.91E+04	6.07E+04	8.09E+04	7.49E+04	1.04E+05	6.07E+04	5.79E+04	4.86E+04	5.24E+04	3.63E+04	7.84E+04	1.75E+04	2.99E+04	8.83E+04	1.74E+05	4.89E+04	3.05E+04	5.80E+04	1.12E+05	2.07E+04	7.42E+04
Lmdp002381	2.27E+02	1.49E+02	2.26E+02	C11H14O5	[M+H]+	Genipin	¾©ÄáÆ½	Terpenoids	ÝÆÀà	Monoterpenoids	±¶ÝÆ	6902-77-8	3	7.05E+04	6.41E+04	2.22E+05	1.20E+05	1.48E+05	1.21E+05	1.60E+05	1.57E+05	8.80E+04	1.36E+05	1.04E+05	1.41E+05	2.32E+05	6.94E+04	7.70E+04	3.27E+05	2.20E+06	3.93E+05	1.42E+06	3.98E+06	2.61E+05	1.59E+06	4.81E+05	1.93E+06	8.27E+04	2.31E+05	6.12E+04	5.24E+04	8.04E+04	1.62E+05	8.34E+04	1.03E+05	7.12E+04	7.30E+04	7.85E+04	6.17E+04
Zmgn000447	1.85E+02	7.90E+01	1.86E+02	C3H7O7P	[M-H]-	3-Phospho-D-glyceric acid	3-Á×Ëá-D-¸ÊÓÍËá	Others	ÆäËüÀà	Saccharides	ÌÇÀà	820-11-1	3	8.51E+04	5.65E+04	6.04E+04	8.28E+04	1.95E+05	2.39E+05	2.23E+05	2.66E+05	1.03E+05	1.22E+05	1.06E+05	9.02E+04	2.85E+05	1.68E+05	1.13E+05	1.97E+05	1.90E+05	2.30E+05	3.10E+05	2.96E+05	2.39E+05	3.33E+05	1.17E+05	2.43E+05	2.58E+05	3.59E+05	3.27E+05	1.56E+05	1.13E+06	8.47E+05	1.18E+06	1.01E+06	9.91E+05	3.91E+05	4.53E+05	6.50E+05
mws1189	1.93E+02	7.30E+01	1.94E+02	C6H10O7	[M-H]-	D-Galacturonic acid	D-°ëÈéÌÇÈ©Ëá	Others	ÆäËüÀà	Saccharides	ÌÇÀà	685-73-4	3	2.04E+05	1.67E+05	1.94E+05	1.69E+05	1.85E+05	2.19E+05	2.56E+05	2.85E+05	1.60E+05	2.19E+05	1.47E+05	1.59E+05	7.40E+05	7.86E+05	5.21E+05	6.18E+05	6.62E+05	1.16E+06	6.93E+05	1.13E+06	5.86E+05	7.48E+05	8.95E+05	8.04E+05	1.85E+05	2.10E+05	2.10E+05	1.27E+05	1.26E+05	2.85E+05	1.26E+05	8.99E+04	1.82E+05	1.10E+05	1.03E+05	1.04E+05
pme1419	1.64E+02	1.04E+02	1.63E+02	C6H13NO2S	[M+H]+	L-Methionine methyl ester	L-¼×Áò°±Ëá¼×õ¥	Amino acids and derivatives	°±»ùËá¼°ÆäÑÜÉúÎï	Amino acids and derivatives	°±»ùËá¼°ÆäÑÜÉúÎï	10332-17-9	3	7.02E+04	9.46E+04	1.39E+05	1.08E+05	9.59E+04	1.30E+05	1.05E+05	8.22E+04	1.16E+05	1.04E+05	1.17E+05	3.22E+05	9.56E+04	7.13E+04	1.22E+05	9.27E+04	5.83E+04	1.25E+05	9.07E+04	7.34E+04	1.37E+05	1.34E+05	9.88E+04	9.64E+04	8.22E+04	9.78E+04	1.61E+05	1.36E+05	8.34E+04	1.03E+05	1.09E+05	1.24E+05	1.31E+05	1.27E+05	1.00E+05	1.16E+05
Wasn004683	4.65E+02	3.03E+02	4.66E+02	C21H22O12	[M-H]-	Protocatechuic acid 1-O-(Glucosylvanilloyl)	Ô­¶ù²èËá 1-O-(ÆÏÌÑÌÇ»ùÏã²Ýõ£)	Phenolic acids	·ÓËáÀà	Phenolic acids	·ÓËáÀà	-	2	1.51E+05	1.56E+05	9.85E+04	1.05E+05	1.35E+05	1.04E+05	1.21E+05	1.14E+05	1.08E+05	1.27E+05	1.07E+05	9.19E+04	3.73E+04	4.33E+04	2.46E+04	1.84E+04	1.16E+04	2.34E+04	3.15E+04	2.47E+04	2.32E+04	2.56E+04	4.63E+04	2.04E+04	1.59E+06	1.12E+06	1.37E+06	1.30E+06	1.09E+06	1.00E+06	1.45E+06	1.67E+06	9.25E+05	1.46E+06	1.17E+06	1.23E+06
pmb3042	4.91E+02	3.29E+02	4.92E+02	C23H24O12	[M-H]-	Tricin-5-O-Glucoside	ÜÙÞ£ËØ-5-O-ÆÏÌÑÌÇÜÕ	Flavonoids	»ÆÍª	Flavones	»ÆÍª	32769-00-9	3	4.41E+04	3.96E+04	3.53E+04	2.43E+04	2.68E+04	4.70E+04	5.53E+04	5.87E+04	3.73E+04	5.68E+04	5.08E+03	3.62E+04	3.45E+04	4.27E+04	4.49E+04	4.64E+04	6.30E+04	6.06E+04	7.79E+04	4.60E+04	3.50E+04	6.25E+04	5.85E+04	3.15E+04	9.51E+04	8.18E+04	1.06E+05	9.29E+04	5.71E+04	8.39E+04	8.52E+04	1.73E+05	8.98E+04	8.79E+04	6.53E+04	7.63E+04
Cmmn012461	2.99E+02	2.99E+02	3.00E+02	C20H28O2	[M-H]-	Dehydroabietic acid	ÍÑÇâËÉÏãËá	Terpenoids	ÝÆÀà	Ditepenoids	¶þÝÆ	1740-19-8	2	2.08E+06	7.75E+05	4.43E+06	9.74E+05	8.53E+05	7.92E+05	5.58E+05	6.83E+05	6.13E+05	7.91E+05	7.86E+05	1.20E+06	1.08E+06	8.55E+05	1.20E+06	8.72E+05	4.89E+05	5.86E+05	5.81E+05	4.42E+05	4.81E+05	5.59E+05	4.84E+05	4.81E+05	7.68E+05	1.23E+06	6.87E+05	7.57E+05	4.74E+05	4.65E+05	4.56E+05	3.81E+05	5.51E+05	4.67E+05	4.75E+05	3.98E+05
Wafp004334	4.76E+02	1.77E+02	4.75E+02	C24H29NO9	[M+H]+	N-Feruloyltyramine 4'-glucoside	N-°¢Îºõ£ÀÒ°· 4'-ÆÏÌÑÌÇÜÕ	Alkaloids	ÉúÎï¼î	Phenolamine	·Ó°·	-	1	7.23E+06	4.69E+06	4.84E+06	3.23E+06	5.88E+06	4.44E+06	6.90E+06	4.36E+06	6.75E+06	6.64E+06	3.06E+06	5.52E+06	6.79E+05	3.32E+05	5.32E+05	9.92E+05	1.83E+06	9.36E+05	1.99E+06	1.19E+06	1.05E+06	1.05E+06	8.86E+05	9.50E+05	1.85E+06	1.10E+06	6.34E+05	6.13E+05	2.17E+06	1.16E+06	2.78E+06	1.08E+06	1.82E+06	1.07E+06	2.86E+06	2.24E+06
MWSmce040	1.53E+02	6.50E+01	1.52E+02	C8H8O3	[M+H]+	Isovanillin	ÒìÏã²ÝÈ©	Phenolic acids	·ÓËáÀà	Phenolic acids	·ÓËáÀà	621-59-0	3	3.90E+06	4.10E+06	4.78E+06	5.37E+06	4.86E+06	3.91E+06	4.58E+06	5.00E+06	4.51E+06	4.50E+06	3.39E+06	4.01E+06	1.71E+06	2.29E+06	2.71E+06	1.56E+06	2.23E+06	2.32E+06	2.29E+06	2.76E+06	1.99E+06	2.13E+06	1.38E+06	1.93E+06	8.47E+05	1.80E+06	2.21E+05	9.12E+05	1.25E+06	1.08E+06	6.33E+05	1.57E+05	1.08E+06	5.95E+05	4.80E+05	5.40E+05
Lmtn003096	5.23E+02	3.61E+02	5.24E+02	C26H36O11	[M-H]-	Secoisolariciresinol 4-O-glucoside	¿ª»·ÒìÂäÒ¶ËÉÖ¬·Ó-4-O-ÆÏÌÑÌÇÜÕ	Lignans and Coumarins	Ä¾Ö¬ËØºÍÏã¶¹ËØ	Lignans	Ä¾Ö¬ËØ	-	2	2.33E+05	3.15E+05	4.94E+05	7.53E+03	3.61E+05	2.92E+05	4.02E+05	2.62E+05	3.74E+05	2.93E+05	2.97E+05	3.43E+05	2.78E+05	3.12E+05	3.73E+05	2.51E+05	2.11E+05	2.80E+05	2.62E+05	3.11E+05	2.24E+05	3.16E+05	2.83E+05	3.95E+05	5.06E+05	3.54E+05	5.05E+05	5.11E+05	2.53E+05	3.56E+05	1.94E+05	2.59E+05	4.40E+05	5.12E+05	4.15E+05	3.85E+05
Lacp005602	4.59E+02	2.11E+02	4.58E+02	C22H34O10	[M+H]+	Blumenol C malonyl Glucoside	²¼Â¬ÃÅ´¼ C ±û¶þõ£ÆÏÌÑÌÇÜÕ	Terpenoids	ÝÆÀà	Sesquiterpenoids	±¶°ëÝÆ	-	1	6.43E+05	2.07E+05	4.74E+05	2.63E+05	5.69E+05	3.84E+05	6.71E+05	3.33E+05	3.58E+05	3.83E+05	5.36E+05	3.26E+05	1.37E+06	2.17E+06	6.56E+06	1.00E+06	1.02E+06	8.68E+05	1.08E+06	9.73E+05	1.09E+06	1.39E+06	1.54E+06	9.93E+05	2.33E+07	2.04E+07	3.01E+07	2.40E+07	2.52E+07	2.37E+07	3.13E+07	3.54E+07	2.29E+07	2.70E+07	3.02E+07	2.88E+07
MWSmce526	1.61E+02	1.43E+02	1.60E+02	C6H12N2O3	[M+H]+	Daminozide	¶¡õ£ëÂ	Alkaloids	ÉúÎï¼î	Alkaloids	ÉúÎï¼î	1596-84-5	2	3.34E+06	3.14E+06	4.84E+06	5.49E+06	4.19E+06	3.97E+06	2.43E+06	7.26E+06	2.91E+06	2.46E+06	3.23E+06	2.70E+06	3.47E+05	3.95E+05	1.50E+05	3.81E+05	4.07E+05	8.24E+05	5.61E+05	8.59E+05	5.21E+05	3.99E+05	7.70E+05	3.97E+05	5.79E+05	1.89E+06	4.48E+05	6.33E+05	6.22E+05	6.32E+05	6.79E+05	1.04E+06	8.19E+05	7.34E+05	4.45E+05	2.94E+05
MW0158678	3.87E+02	3.11E+02	3.88E+02	C19H20N2O7	[M-H]-	Tyr-Abu-OH	Tyr-Abu-OH	Amino acids and derivatives	°±»ùËá¼°ÆäÑÜÉúÎï	Amino acids and derivatives	°±»ùËá¼°ÆäÑÜÉúÎï	-	3	9.00E+00	9.00E+00	9.00E+00	9.00E+00	2.51E+03	3.80E+03	2.16E+03	5.81E+02	1.61E+03	3.20E+03	2.61E+03	1.24E+03	6.79E+03	8.28E+03	7.81E+03	1.10E+04	9.35E+03	5.26E+03	3.05E+03	6.37E+03	9.75E+03	1.38E+04	9.23E+03	5.40E+03	3.98E+05	2.30E+05	5.57E+05	3.33E+05	4.76E+05	3.95E+05	6.43E+05	7.28E+05	6.02E+05	5.16E+05	5.52E+05	6.16E+05
Hmgn001653	1.37E+02	9.30E+01	1.38E+02	C7H6O3	[M-H]-	Protocatechualdehyde	Ô­¶ù²èÈ©	Phenolic acids	·ÓËáÀà	Phenolic acids	·ÓËáÀà	139-85-5	2	7.72E+05	9.76E+05	1.27E+06	9.59E+05	8.77E+05	7.03E+05	8.23E+05	7.85E+05	7.43E+05	8.71E+05	6.25E+05	8.58E+05	7.32E+05	8.46E+05	9.58E+05	6.18E+05	6.87E+05	7.74E+05	8.60E+05	8.49E+05	6.74E+05	6.66E+05	5.94E+05	6.45E+05	1.01E+06	1.28E+06	5.77E+05	1.05E+06	1.01E+06	7.48E+05	7.30E+05	4.64E+05	1.06E+06	8.81E+05	8.16E+05	7.57E+05
mws1094	2.87E+02	2.59E+02	2.88E+02	C15H12O6	[M-H]-	Aromadendrin (Dihydrokaempferol)	Ïã³ÈËØ (¶þÇâÉ½èÍ·Ó)	Flavonoids	»ÆÍª	Flavanonols	¶þÇâ»ÆÍª´¼	480-20-6	3	9.00E+00	9.00E+00	9.00E+00	9.00E+00	9.00E+00	9.00E+00	9.00E+00	9.00E+00	7.95E+02	1.47E+03	2.09E+03	2.19E+03	2.44E+03	4.52E+03	4.77E+03	2.87E+03	6.26E+03	2.29E+03	9.00E+00	2.60E+03	1.62E+03	1.72E+03	4.13E+03	3.50E+03	3.32E+04	6.00E+04	4.64E+04	5.15E+04	2.52E+04	2.78E+04	4.32E+04	3.63E+04	4.08E+04	5.22E+04	3.86E+04	4.44E+04
MWS4312	1.01E+02	5.50E+01	1.02E+02	C4H6O3	[M-H]-	Butanone acid	¶¡ÍªËá	Organic acids	ÓÐ»úËá	Organic acids	ÓÐ»úËá	600-18-0	3	1.40E+04	2.50E+04	1.76E+04	1.80E+04	1.96E+04	2.51E+04	2.43E+04	1.81E+04	1.99E+04	1.78E+04	1.68E+04	1.88E+04	1.40E+05	1.51E+05	1.25E+05	1.15E+05	1.00E+05	1.31E+05	1.15E+05	1.04E+05	9.69E+04	1.16E+05	1.01E+05	1.03E+05	7.84E+04	1.33E+05	4.92E+04	7.23E+04	1.12E+05	1.03E+05	8.64E+04	5.06E+04	1.31E+05	9.86E+04	9.29E+04	7.74E+04
Ymjm000152	2.71E+02	1.08E+02	2.72E+02	C12H16O7	[M-H]-	p-Hydroxypheny-¦Â-D-allopyranoside	¶ÔôÇ»ù±½-¦Â-D-±ðßÁà«ÌÇÜÕ	Phenolic acids	·ÓËáÀà	Phenolic acids	·ÓËáÀà	-	1	2.37E+05	2.31E+05	4.20E+05	9.43E+04	3.15E+05	2.12E+05	3.62E+05	2.59E+05	3.75E+05	3.27E+05	2.75E+05	3.84E+05	7.81E+04	7.20E+04	7.61E+04	8.41E+04	1.64E+05	1.10E+05	1.15E+05	7.94E+04	7.94E+04	8.69E+04	8.30E+04	7.65E+04	5.66E+04	7.96E+04	5.49E+04	4.76E+04	6.33E+04	6.77E+04	5.72E+04	5.44E+04	5.21E+04	5.84E+04	6.20E+04	6.74E+04
MWS5164	2.03E+02	7.01E+01	2.02E+02	C8H18N4O2	[M+H]+	N,N'-Dimethylarginine;SDMA	N,N'-¶þ¼×»ù¾«°±Ëá	Amino acids and derivatives	°±»ùËá¼°ÆäÑÜÉúÎï	Amino acids and derivatives	°±»ùËá¼°ÆäÑÜÉúÎï	30344-00-4	1	1.36E+06	1.39E+06	1.19E+06	1.01E+06	1.13E+06	9.10E+05	1.06E+06	8.69E+05	1.07E+06	1.39E+06	9.40E+05	1.03E+06	3.60E+05	3.68E+05	3.95E+05	3.07E+05	3.76E+05	3.58E+05	3.98E+05	3.75E+05	3.38E+05	3.46E+05	3.12E+05	3.75E+05	8.46E+05	7.01E+05	9.40E+05	9.95E+05	8.90E+05	6.88E+05	1.18E+06	8.22E+05	9.80E+05	8.66E+05	1.14E+06	1.20E+06
pme0321	4.31E+02	2.85E+02	4.32E+02	C21H20O10	[M-H]-	Kaempferol-7-O-rhamnoside*	É½èÍ·Ó-7-O-ÊóÀîÌÇÜÕ*	Flavonoids	»ÆÍª	Flavonols	»ÆÍª´¼	20196-89-8	3	9.00E+00	9.00E+00	9.00E+00	9.00E+00	2.55E+03	1.30E+03	4.96E+03	2.43E+03	2.94E+03	4.62E+03	9.00E+00	1.53E+03	8.42E+03	4.23E+03	9.60E+03	8.97E+03	1.51E+04	1.41E+04	2.35E+04	1.92E+04	8.25E+03	1.12E+04	5.73E+03	9.11E+03	2.88E+05	2.75E+05	2.85E+05	2.71E+05	2.04E+05	1.89E+05	2.89E+05	2.47E+05	2.21E+05	2.23E+05	2.60E+05	2.44E+05
[truncated: 783 more rows]
[truncated: 15 more columns]
