# Supplementary material for: Integrative transcriptomic and metabolomic analyses provide insights into the effects of overexpression and knockout of NtLHT1 in different tissues
Source: Front Plant Sci. 2026 Feb 6;17:1663088. doi: 10.3389/fpls.2026.1663088 (PMC12920487; doi:10.3389/fpls.2026.1663088)
Supplement: Supplementary Table 3 — ANOVA analysis in root on LHT1- WT/OE/KO plants. [file DataSheet2.csv]

Table S3 ANOVA analysis in root on LHT1- WT/OE/KO plants
	f.value	p.value	#NAME?	FDR	Fisher's LSD	Index	Q1 (Da)	Q3 (Da)	Molecular weight (Da)	Formula	Ionization model	ç©è´¨	Class_I	ç©è´¨ä¸çº§åç±?Class II	ç©è´¨äºçº§åç±»	CAS	Level	cpd_ID	kegg_map
Guanosine 3',5'-cyclic monophosphate	511.42	5.41E-10	9.2672	8.43E-07	HSR - LKSR; HSR - LOSR; LKSR - LOSR	mws0609	3.44E+02	1.50E+02	3.45E+02	C10H12N5O7P	[M-H]-	é¸è· 3',5'-ç¯åç£·é ¸	Nucleotides_and_derivatives	æ ¸è·é ¸åå ¶è¡çç©	Nucleotides and derivatives	æ ¸è·é ¸åå ¶è¡çç©	7665-99-8	3	C00942	ko00230,ko01100
LysoPC 20:1	285.85	7.18E-09	8.1437	5.60E-06	LKSR - HSR; LOSR - HSR; LOSR - LKSR	Lmhp011549	5.50E+02	1.84E+02	5.49E+02	C28H56NO7P	[M+H]+	æº¶è¡ç£·èé °èç¢?20:1	Lipids	èè´¨	LPC	æº¶è¡ç£·èé °èç¢?-	1	-	-
Esculin (6,7-Dihydroxycoumarin-6-O-glucoside)	170.93	6.93E-08	7.159	2.70E-05	LKSR - HSR; LOSR - HSR; LOSR - LKSR	mws1015	3.39E+02	1.77E+02	3.40E+02	C15H16O9	[M-H]-	ç§¦ç®ç²ç´ ; 6,7-äºç¾åºé¦è±ç´ -6-O-è¡èç³è·	Lignans_and_Coumarins	æ¨èç´ åé¦è±ç´?Coumarins	é¦è±ç´?531-75-9	3	C09264	-
Daphnin	170.93	6.93E-08	7.159	2.70E-05	LKSR - HSR; LOSR - HSR; LOSR - LKSR	Cmyn001328	3.39E+02	1.77E+02	3.40E+02	C15H16O9	[M-H]-	çé¦è?Lignans_and_Coumarins	æ¨èç´ åé¦è±ç´?Coumarins	é¦è±ç´?486-55-5	1	C01421	-
5-Aminovaleric acid	110.88	4.57E-07	6.3401	0.00012165	LKSR - HSR; LOSR - HSR; LOSR - LKSR	pme0120	1.18E+02	1.01E+02	1.17E+02	C5H11NO2	[M+H]+	5-æ°¨åºæé ¸	Organic_acids	ææºé ?Organic acids	ææºé ?660-88-8	1	C00431	ko00310,ko00330,ko00470,ko01100
Ile-Tyr-Leu	110.26	4.68E-07	6.3296	0.00012165	LKSR - HSR; LOSR - HSR; LOSR - LKSR	MW0151628	4.08E+02	2.46E+02	4.07E+02	C21H33N3O5	[M+H]+	L-å¼äº®æ°¨é ¸-L-é ªæ°¨é ?L-äº®æ°¨é ?Amino_acids_and_derivatives	æ°¨åºé ¸åå ¶è¡çç©	Amino acids and derivatives	æ°¨åºé ¸åå ¶è¡çç©	-	3	-	-
davidioside C	99.265	7.37E-07	6.1328	0.00016405	LKSR - HSR; LOSR - HSR; LOSR - LKSR	Lcgn000234	3.39E+02	1.77E+02	3.40E+02	C15H16O9	[M-H]-	davidioside C	Phenolic_acids	é é ¸ç±?Phenolic acids	é é ¸ç±?-	1	-	-
LysoPC 17:1	80.413	1.82E-06	5.7409	0.00035385	LKSR - HSR; LOSR - HSR; LOSR - LKSR	Lmhp009590	5.08E+02	1.84E+02	5.07E+02	C25H50NO7P	[M+H]+	æº¶è¡ç£·èé °èç¢?17:1	Lipids	èè´¨	LPC	æº¶è¡ç£·èé °èç¢?-	3	-	-
NADP (Nicotinamide adenine dinucleotide phosphate)	74.876	2.46E-06	5.6091	0.00040148	LKSR - HSR; LOSR - HSR; LOSR - LKSR	pme2651	7.42E+02	6.20E+02	7.43E+02	C21H28N7O17P3	[M-H]-	çé °èºè ºåå¤äºæ ¸è·é ¸ç£·é ¸	Nucleotides_and_derivatives	æ ¸è·é ¸åå ¶è¡çç©	Nucleotides and derivatives	æ ¸è·é ¸åå ¶è¡çç©	53-59-8	3	C00006	ko00195,ko00480,ko00760,ko01100,ko01240
Esculetin-7-O-glucoside	73.849	2.61E-06	5.5837	0.00040148	LKSR - HSR; LOSR - HSR; LOSR - LKSR	Lmbn001162	3.39E+02	1.77E+02	3.40E+02	C15H16O9	[M-H]-	ç§¦ç®ä¹ç´ -7-O-è¡èç³è·	Lignans_and_Coumarins	æ¨èç´ åé¦è±ç´?Coumarins	é¦è±ç´?-	1	-	-
D-Galactaric acid	72.423	2.83E-06	5.5478	0.00040148	HSR - LKSR; LOSR - HSR; LOSR - LKSR	Zmpn000199	2.09E+02	8.50E+01	2.10E+02	C6H10O8	[M-H]-	D-åä¹³ç³äºé ?Others	å ¶å®ç±?Saccharides	ç³ç±»	526-99-8	3	C00879	ko00053,ko01100
3-Phospho-D-glyceric acid	66.495	4.06E-06	5.3911	0.00052794	LKSR - HSR; LOSR - HSR; LOSR - LKSR	Zmgn000447	1.85E+02	7.90E+01	1.86E+02	C3H7O7P	[M-H]-	3-ç£·é ¸-D-çæ²¹é ?Others	å ¶å®ç±?Saccharides	ç³ç±»	820-11-1	3	C00197	ko00010,ko00030,ko00260,ko00270,ko00561,ko00630,ko00710,ko01100,ko01110,ko01200,ko01230,ko01240
Uridine 5'-diphospho-D-glucose	63.631	4.89E-06	5.3106	0.00058654	LKSR - HSR; LOSR - HSR; LOSR - LKSR	pmb2922	5.65E+02	3.23E+02	5.66E+02	C15H24N2O17P2	[M-H]-	å°¿è· 5'-äºç£·é ?D-è¡èç³?Nucleotides_and_derivatives	æ ¸è·é ¸åå ¶è¡çç©	Nucleotides and derivatives	æ ¸è·é ¸åå ¶è¡çç©	133-89-1	1	C00029	ko00040,ko00052,ko00053,ko00500,ko00520,ko00561,ko00908,ko01100,ko01110,ko01240,ko01250
Val-Gln-Ala-Arg	61.815	5.52E-06	5.2578	0.00059549	HSR - LKSR; LOSR - HSR; LOSR - LKSR	MW0158961	5.31E+02	2.49E+02	4.72E+02	C19H36N8O6	[M+CH3COO]-	Val-Gln-Ala-Arg	Amino_acids_and_derivatives	æ°¨åºé ¸åå ¶è¡çç©	Amino acids and derivatives	æ°¨åºé ¸åå ¶è¡çç©	-	3	-	-
Trp-Gln-Thr	61.277	5.73E-06	5.2419	0.00059549	LKSR - HSR; LOSR - HSR; LOSR - LKSR	MW0158138	4.34E+02	1.45E+02	4.33E+02	C20H27N5O6	[M+H]+	è²æ°¨é ?è°·æ°¨é ?èæ°¨é ?Amino_acids_and_derivatives	æ°¨åºé ¸åå ¶è¡çç©	Amino acids and derivatives	æ°¨åºé ¸åå ¶è¡çç©	-	3	-	-
LysoPE 18:3(2n isomer)	59.794	6.35E-06	5.1973	0.0006186	LKSR - HSR; LOSR - HSR; LOSR - LKSR	Lmhp008589	4.76E+02	3.35E+02	4.75E+02	C23H42NO7P	[M+H]+	æº¶è¡ç£·èé °ä¹éèº 18:3(2nå¼æ)	Lipids	èè´¨	LPE	æº¶è¡ç£·èé °ä¹éèº	-	1	-	-
Cichoriin	58.87	6.78E-06	5.169	0.00062141	LKSR - HSR; LOSR - HSR; LOSR - LKSR	Zmpn002553	3.39E+02	1.77E+02	3.40E+02	C15H16O9	[M-H]-	èè£è?Lignans_and_Coumarins	æ¨èç´ åé¦è±ç´?Coumarins	é¦è±ç´?531-58-8	1	C09206	-
Eugenyl formate	50.4	1.29E-05	4.8886	0.0011193	LKSR - HSR; LOSR - HSR; LOSR - LKSR	Lhhp120823	1.93E+02	1.05E+02	1.92E+02	C11H12O3	[M+H]+	ç²é ¸ä¸å­é¦é é ?Others	å ¶å®ç±?Others	å ¶å®	-	2	-	-
Sweroside	48.576	1.50E-05	4.8226	0.0012345	LKSR - HSR; HSR - LOSR; LKSR - LOSR	mws1526	3.59E+02	1.97E+02	3.58E+02	C16H22O9	[M+H]+	ççèè·	Terpenoids	èç±»	Monoterpenoids	åè	14215-86-2	2	C17071	-
D-Glucose	45.796	1.92E-05	4.7175	0.0014716	HSR - LKSR; HSR - LOSR; LKSR - LOSR	mws4170	1.79E+02	5.90E+01	1.80E+02	C6H12O6	[M-H]-	D-è¡èç³?Others	å ¶å®ç±?Saccharides	ç³ç±»	50-99-7	1	C00031	ko00010,ko00030,ko00052,ko00500,ko00520,ko01100,ko01110,ko02010
Chrysoeriol-7-O-rutinoside-5-O-glucoside	45.421	1.98E-05	4.7028	0.0014716	HSR - LKSR; HSR - LOSR; LKSR - LOSR	pmb0592	7.71E+02	4.63E+02	7.70E+02	C34H42O20	[M+H]+	éå£èé»ç´?7-O-è¸é¦ç³è·-5-O-è¡èç³è·	Flavonoids	é»é ®	Flavones	é»é ®	-	3	-	-
Blumenol C	44.55	2.15E-05	4.6684	0.0015206	HSR - LKSR; HSR - LOSR; LOSR - LKSR	Qmyp101437	2.11E+02	1.35E+02	2.10E+02	C13H22O2	[M+H]+	å¸å¢é¨é C	Terpenoids	èç±»	Terpene	èç±»	36151-02-7	3	-	-
Dihydroferulic acid glucoside	41.003	3.01E-05	4.5217	0.0020389	HSR - LKSR; HSR - LOSR; LKSR - LOSR	Wafn002827	3.57E+02	1.95E+02	3.58E+02	C16H22O9	[M-H]-	äºæ°¢é¿é­é ?è¡èç³è·	Phenolic_acids	é é ¸ç±?Phenolic acids	é é ¸ç±?-	1	-	-
Daphnetin	38.57	3.85E-05	4.4143	0.0023946	HSR - LKSR; LOSR - HSR; LOSR - LKSR	MWSmce017	1.79E+02	1.33E+02	1.78E+02	C9H6O4	[M+H]+	çé¦ç´?Lignans_and_Coumarins	æ¨èç´ åé¦è±ç´?Coumarins	é¦è±ç´?486-35-1	2	C03093	-
Mucic acid Dimethyl Ester	38.333	3.95E-05	4.4035	0.0023946	LKSR - HSR; LOSR - HSR; LOSR - LKSR	Lmyn000160	2.37E+02	8.70E+01	2.38E+02	C8H14O8	[M-H]-	ç²é ¸äºç²é ?Phenolic_acids	é é ¸ç±?Phenolic acids	é é ¸ç±?-	2	-	-
Leu-Ala-Pro-Leu-Glu	37.921	4.12E-05	4.3847	0.0023946	LKSR - HSR; LOSR - HSR; LOSR - LKSR	MW0152206	5.42E+02	4.83E+02	5.41E+02	C25H43N5O8	[M+H]+	Leu-Ala-Pro-Leu-Glu	Amino_acids_and_derivatives	æ°¨åºé ¸åå ¶è¡çç©	Amino acids and derivatives	æ°¨åºé ¸åå ¶è¡çç©	-	3	-	-
Pro-Lys-Ile-Val-Lys	37.726	4.21E-05	4.3756	0.0023946	LKSR - HSR; LOSR - HSR; LOSR - LKSR	MW0155928	5.84E+02	4.92E+02	5.83E+02	C28H53N7O6	[M+H]+	Pro-Lys-Ile-Val-Lys	Amino_acids_and_derivatives	æ°¨åºé ¸åå ¶è¡çç©	Amino acids and derivatives	æ°¨åºé ¸åå ¶è¡çç©	-	3	-	-
LysoPC 20:2	37.528	4.30E-05	4.3665	0.0023946	LKSR - HSR; LOSR - HSR; LOSR - LKSR	pmd0147	5.48E+02	1.84E+02	5.47E+02	C28H54NO7P	[M+H]+	æº¶è¡ç£·èé °èç¢?20:2	Lipids	èè´¨	LPC	æº¶è¡ç£·èé °èç¢?-	3	-	-
Arg-Trp-His	37.069	4.52E-05	4.345	0.0024291	LKSR - HSR; LOSR - HSR; LOSR - LKSR	MW0145529	4.98E+02	4.55E+02	4.97E+02	C23H31N9O4	[M+H]+	L-ç²¾æ°¨é ?L-è²æ°¨é ?L-ç»æ°¨é ?Amino_acids_and_derivatives	æ°¨åºé ¸åå ¶è¡çç©	Amino acids and derivatives	æ°¨åºé ¸åå ¶è¡çç©	-	3	-	-
Sorbitol-6-phosphate	35.912	5.13E-05	4.2898	0.0026662	LKSR - HSR; LOSR - HSR; LOSR - LKSR	Zmpn000095	2.61E+02	7.90E+01	2.62E+02	C6H15O9P	[M-H]-	å±±æ¢¨ç³é-6-ç£·é ¸	Others	å ¶å®ç±?Saccharides	ç³ç±»	20479-58-7	2	C01096	ko00051,ko01100
LysoPC 20:2(2n isomer)	35.018	5.67E-05	4.2461	0.0027782	LKSR - HSR; LOSR - HSR; LOSR - LKSR	pmd0146	5.48E+02	1.84E+02	5.47E+02	C28H54NO7P	[M+H]+	æº¶è¡ç£·èé °èç¢?20:2(2nå¼æ)	Lipids	èè´¨	LPC	æº¶è¡ç£·èé °èç¢?-	3	-	-
1-O-Vanilloyl-D-Glucose	34.974	5.70E-05	4.2439	0.0027782	LKSR - HSR; HSR - LOSR; LKSR - LOSR	Lmtn002565	3.29E+02	1.67E+02	3.30E+02	C14H18O9	[M-H]-	1-O-é¦èé ?D-è¡èç³?Phenolic_acids	é é ¸ç±?Phenolic acids	é é ¸ç±?-	3	C20470	-
Uridine-5'-Diphosphate-D-Xylose	34.432	6.07E-05	4.2169	0.0027861	LKSR - HSR; LOSR - HSR; LOSR - LKSR	Zmfn000481	5.35E+02	3.23E+02	5.36E+02	C14H22N2O16P2	[M-H]-	å°¿è·-5'-äºç£·é ?D-æ¨ç³	Nucleotides_and_derivatives	æ ¸è·é ¸åå ¶è¡çç©	Nucleotides and derivatives	æ ¸è·é ¸åå ¶è¡çç©	3616-6-6	1	C00190	ko00520,ko00908,ko01100,ko01250
Uridine 5'-diphospho-N-acetylglucosamine	34.421	6.08E-05	4.2164	0.0027861	LKSR - HSR; LOSR - HSR; LOSR - LKSR	Lmqn000780	6.06E+02	3.85E+02	6.07E+02	C17H27N3O17P2	[M-H]-	å°¿è·äºç£·é ¸ä¹é °è¡èç³è?Nucleotides_and_derivatives	æ ¸è·é ¸åå ¶è¡çç©	Nucleotides and derivatives	æ ¸è·é ¸åå ¶è¡çç©	528-04-1	2	C00043	ko00520,ko01100,ko01250
LysoPC 18:4	33.538	6.74E-05	4.1715	0.003001	LKSR - HSR; LOSR - HSR; LOSR - LKSR	Hmqp006235	5.16E+02	1.84E+02	5.15E+02	C26H46NO7P	[M+H]+	æº¶è¡ç£·èé °èç¢?18:4	Lipids	èè´¨	LPC	æº¶è¡ç£·èé °èç¢?-	3	-	-
LysoPC 20:3	32.187	7.93E-05	4.1008	0.0034332	LKSR - HSR; LOSR - HSR; LOSR - LKSR	Lmhp009890	5.46E+02	1.84E+02	5.45E+02	C28H52NO7P	[M+H]+	æº¶è¡ç£·èé °èç¢?20:3	Lipids	èè´¨	LPC	æº¶è¡ç£·èé °èç¢?1199257-41-4	3	-	-
9-Hydroxy-12-oxo-15(Z)-octadecenoic acid	31.516	8.61E-05	4.0648	0.003534	HSR - LKSR; LOSR - HSR; LOSR - LKSR	pmn001689	3.11E+02	2.23E+02	3.12E+02	C18H32O4	[M-H]-	9-ç¾åº-12-æ°§ä»£-15(Z)-åå «ç¢³ç¯é ?Lipids	èè´¨	Free fatty acids	æ¸¸ç¦»èèªé ?-	3	C21924	ko00592,ko01110
Hydroperoxylinoleic acid	31.516	8.61E-05	4.0648	0.003534	HSR - LKSR; LOSR - HSR; LOSR - LKSR	Zadn009075	3.11E+02	2.23E+02	3.12E+02	C18H32O4	[M-H]-	æ°¢è¿æ°§åºäºæ²¹é ?Lipids	èè´¨	Free fatty acids	æ¸¸ç¦»èèªé ?34444-18-3	3	-	-
Î²-Nicotinamide mononucleotide	31.039	9.15E-05	4.0387	0.0036564	LKSR - HSR; LOSR - HSR; LOSR - LKSR	mws0675	3.35E+02	1.23E+02	3.34E+02	C11H15N2O8P	[M+H]+	Î²-çé °èºåæ ¸è·é ?Nucleotides_and_derivatives	æ ¸è·é ¸åå ¶è¡çç©	Nucleotides and derivatives	æ ¸è·é ¸åå ¶è¡çç©	1094-61-7	3	C00455	ko00760,ko01100
LysoPE 18:2	30.256	0.00010111	3.9952	0.0038466	LKSR - HSR; LOSR - HSR; LOSR - LKSR	pmb0881	4.78E+02	3.37E+02	4.77E+02	C23H44NO7P	[M+H]+	æº¶è¡ç£·èé °ä¹éèº 18:2	Lipids	èè´¨	LPE	æº¶è¡ç£·èé °ä¹éèº	-	2	-	-
Chrysoeriol-6-C-glucoside-4'-O-glucoside	30.076	0.00010351	3.985	0.0038466	LKSR - HSR; HSR - LOSR; LKSR - LOSR	HJAP026	6.25E+02	4.63E+02	6.24E+02	C28H32O16	[M+H]+	éå£èé»ç´?6-C-è¡èç³è·-4'-O-è¡èç³è·	Flavonoids	é»é ®	Flavones	é»é ®	-	3	-	-
Trp-Thr-Tyr	30.067	0.00010363	3.9845	0.0038466	LKSR - HSR; HSR - LOSR; LKSR - LOSR	MW0158260	4.69E+02	3.67E+02	4.68E+02	C24H28N4O6	[M+H]+	è²æ°¨é ?èæ°¨é ?é ªæ°¨é ?Amino_acids_and_derivatives	æ°¨åºé ¸åå ¶è¡çç©	Amino acids and derivatives	æ°¨åºé ¸åå ¶è¡çç©	-	3	-	-
LysoPE 18:3	27.963	0.00013748	3.8618	0.0049843	LKSR - HSR; LOSR - HSR; LOSR - LKSR	Lmhp008801	4.76E+02	3.35E+02	4.75E+02	C23H42NO7P	[M+H]+	æº¶è¡ç£·èé °ä¹éèº 18:3	Lipids	èè´¨	LPE	æº¶è¡ç£·èé °ä¹éèº	-	1	-	-
N1,N10-Dihydrocaffeoylspermidine	27.517	0.00014631	3.8347	0.0051359	LKSR - HSR; LOSR - HSR; LOSR - LKSR	Hmgp002804	4.74E+02	2.22E+02	4.73E+02	C25H35O6N3	[M+H]+	N1,N10-äºæ°¢åå¡é °äºç²¾èº	Alkaloids	çç©ç¢?Phenolamine	é èº	-	1	-	-
1-(2,3-dihydroxypropoxy)-3-(((2-(dimethylamino)ethoxy)(hydroxy)phosphoryl)oxy)propan-2-yl (E)-hexadec-9-enoate	27.423	0.00014825	3.829	0.0051359	LKSR - HSR; LOSR - HSR; LOSR - LKSR	Waln010449	5.52E+02	2.53E+02	5.53E+02	C26H52NO9P	[M-H]-	1-(2,3-äºç¾åºä¸æ°§åº)-3-(((2-(äºç²åºæ°¨å?ä¹æ°§å?(ç¾åº)ç£·é °å?æ°§åº)ä¸?2-å?(E)-9-åå ­ç¢³ç¯é ?,Lipids,èè´¨,LPE,æº¶è¡ç£·èé °ä¹éèº,-,1,-,- (R)-3-ethyl-7-hydroxy-6-methoxyphthalide,27.227,0.00015241,3.817,0.0051652,HSR - LKSR; LOSR - HSR; LOSR - LKSR,Lchp000218,2.09E+02,1.21E+02,2.08E+02,C11H12O4,[M+H]+,(R)-3-ä¹åº-7-ç¾åº-6-ç²æ°§åºè¯é ?Others,å ¶å®ç±?Others,å ¶å®,-…	ko01100"
Aromadendrin (Dihydrokaempferol)	25.464	0.00019714	3.7052	0.006403	LKSR - HSR; HSR - LOSR; LKSR - LOSR	mws1094	2.87E+02	2.59E+02	2.88E+02	C15H12O6	[M-H]-	é¦æ©ç´?(äºæ°¢å±±æ°é ?	Flavonoids	é»é ®	Flavanonols	äºæ°¢é»é ®é?480-20-6	3	C00974	ko00941,ko01100,ko01110
LysoPC 18:1	25.08	0.00020892	3.68	0.0064053	LKSR - HSR; LOSR - HSR; LOSR - LKSR	pmp001281	5.22E+02	1.84E+02	5.21E+02	C26H52NO7P	[M+H]+	æº¶è¡ç£·èé °èç¢?18:1	Lipids	èè´¨	LPC	æº¶è¡ç£·èé °èç¢?-	1	-	-
His-Tyr-Tyr	24.995	0.00021164	3.6744	0.0064053	LKSR - HSR; LOSR - HSR; LOSR - LKSR	MW0151137	4.82E+02	3.52E+02	4.81E+02	C24H27N5O6	[M+H]+	L-ç»æ°¨é ?L-é ªæ°¨é ?L-é ªæ°¨é ?Amino_acids_and_derivatives	æ°¨åºé ¸åå ¶è¡çç©	Amino acids and derivatives	æ°¨åºé ¸åå ¶è¡çç©	-	3	-	-
4-O-(3'-O-alpha-D-Glucopyranosyl)caffeoylquinic acid	24.861	0.000216	3.6655	0.0064053	LKSR - HSR; LOSR - HSR; LOSR - LKSR	Wafn002319	5.15E+02	3.23E+02	5.16E+02	C22H28O14	[M-H]-	4-O-(3'-O-Î±-D-å¡åè¡èç³åº)åå¡é °å¥å°¼é ¸	Phenolic_acids	é é ¸ç±?Phenolic acids	é é ¸ç±?1401352-63-3	1	-	-
D-Glucosamine 1-phosphate	24.778	0.00021879	3.66	0.0064053	LKSR - HSR; LOSR - HSR; LOSR - LKSR	Zmyn000110	2.58E+02	7.90E+01	2.59E+02	C6H14NO8P	[M-H]-	D-æ°¨åºè¡èç³?1-ç£·é ¸	Others	å ¶å®ç±?Saccharides	ç³ç±»	2152-75-2	3	C06156	ko00520,ko01100,ko01250
Ethyl 9-Hydroxy-10,12-octadecadienoic acid	24.701	0.00022138	3.6549	0.0064053	LKSR - HSR; LOSR - HSR; LKSR - LOSR	Hmqp006023	3.26E+02	3.09E+02	3.24E+02	C20H36O3	[M+H]+	9-ç¾åº-10,12-åå «ç¢³äºç¯é ¸ä¹é ¯	Lipids	èè´¨	Free fatty acids	æ¸¸ç¦»èèªé ?-	3	-	-
3-O-Feruloylquinic acid	24.659	0.00022284	3.652	0.0064053	HSR - LKSR; LOSR - HSR; LOSR - LKSR	pmb0752	3.69E+02	1.77E+02	3.68E+02	C17H20O9	[M+H]+	3-O-é¿é­é °å¥å®é ¸	Phenolic_acids	é é ¸ç±?Phenolic acids	é é ¸ç±?1899-29-2	3	C02572	-
4-Guanidinobutyric acid	24.569	0.00022597	3.6459	0.0064053	LKSR - HSR; LOSR - HSR; LOSR - LKSR	mws0567	1.46E+02	8.70E+01	1.45E+02	C5H11N3O2	[M+H]+	4-èåºä¸é ¸	Organic_acids	ææºé ?Organic acids	ææºé ?463-00-3	3	C01035	ko00330,ko01100
Phe-Ala-His	24.399	0.00023199	3.6345	0.0064584	HSR - LKSR; HSR - LOSR; LKSR - LOSR	MW0155077	3.74E+02	2.35E+02	3.73E+02	C18H23N5O4	[M+H]+	è¯ä¸æ°¨é °-ä¸æ°¨é ?ç»æ°¨é ?Amino_acids_and_derivatives	æ°¨åºé ¸åå ¶è¡çç©	Amino acids and derivatives	æ°¨åºé ¸åå ¶è¡çç©	-	3	-	-
Glucose-1-phosphate*	23.601	0.00026315	3.5798	0.007007	LKSR - HSR; LOSR - HSR; LOSR - LKSR	mws1090	2.59E+02	9.70E+01	2.60E+02	C6H13O9P	[M-H]-	è¡èç³?1-ç£·é ¸*	Others	å ¶å®ç±?Saccharides	ç³ç±»	59-56-3	1	C00103	ko00010,ko00040,ko00052,ko00500,ko00520,ko00561,ko01100,ko01110,ko01240,ko01250
N1-Caffeoyl-N10-dihydrocaffeoylspermidine	23.555	0.0002651	3.5766	0.007007	HSR - LKSR; LOSR - HSR; LOSR - LKSR	pmn001726	4.70E+02	3.34E+02	4.71E+02	C25H33N3O6	[M-H]-	N1-åå¡é ?N10-äºæ°¢åå¡é °äºç²¾èº	Alkaloids	çç©ç¢?Phenolamine	é èº	-	1	-	-
D-Sorbitol	23.553	0.00026518	3.5765	0.007007	HSR - LKSR; HSR - LOSR; LKSR - LOSR	mws0214	1.81E+02	7.10E+01	1.82E+02	C6H14O6	[M-H]-	D-å±±æ¢¨ç³é	Others	å ¶å®ç±?Saccharides	ç³ç±»	50-70-4	3	C00794	ko00051,ko00052,ko01100,ko02010
LysoPE 18:2(2n isomer)	23.142	0.0002834	3.5476	0.0073636	LKSR - HSR; LOSR - HSR; LOSR - LKSR	pmb0874	4.78E+02	3.37E+02	4.77E+02	C23H44NO7P	[M+H]+	æº¶è¡ç£·èé °ä¹éèº 18:2(2nå¼æ)	Lipids	èè´¨	LPE	æº¶è¡ç£·èé °ä¹éèº	-	2	-	-
Isodendrocrepine*	22.865	0.00029654	3.5279	0.0075787	HSR - LKSR; HSR - LOSR; LKSR - LOSR	pmn001498	5.75E+02	2.79E+02	5.16E+02	C33H44N2O3	[M+CH3COOH-H]-	å¼ç«ç°ç³æç¢±*	Alkaloids	çç©ç¢?Alkaloids	çç©ç¢?50906-94-0	1	-	-
Cytidine	22.452	0.00031755	3.4982	0.0079504	LKSR - HSR; LOSR - HSR; LOSR - LKSR	pme3732	2.44E+02	1.12E+02	2.43E+02	C9H13N3O5	[M+H]+	èè·	Nucleotides_and_derivatives	æ ¸è·é ¸åå ¶è¡çç©	Nucleotides and derivatives	æ ¸è·é ¸åå ¶è¡çç©	65-46-3	1	C00475	ko00240,ko01100,ko01232,ko02010
Glucosyringic Acid	22.382	0.00032128	3.4931	0.0079504	LKSR - HSR; LOSR - HSR; LOSR - LKSR	pmb3107	3.59E+02	1.82E+02	3.60E+02	C15H20O10	[M-H]-	è¡èç³åºä¸é¦é ?Phenolic_acids	é é ¸ç±?Phenolic acids	é é ¸ç±?-	3	-	-
1-(sn-Glycero-3-phospho)-1D-myo-inositol	22.268	0.00032747	3.4848	0.0079769	LKSR - HSR; LOSR - HSR; LOSR - LKSR	Lmqn000432	3.33E+02	3.33E+02	3.34E+02	C9H19O11P	[M-H]-	1-(sn-çæ²¹-3-ç£·é ¸)-1D-èé	Others	å ¶å®ç±?Saccharides	ç³ç±»	-	1	-	-
Scopoletin-7-O-glucoside (Scopolin)	22.127	0.00033535	3.4745	0.0080309	LKSR - HSR; LOSR - HSR; LOSR - LKSR	MWSmce024	3.55E+02	1.93E+02	3.54E+02	C16H18O9	[M+H]+	ä¸è¨èªå é ?7-O-è¡èç³è· (ä¸è¨èªè·)	Lignans_and_Coumarins	æ¨èç´ åé¦è±ç´?Coumarins	é¦è±ç´?531-44-2	1	C01527	ko00999,ko01110
Asp-Ile-Phe-Glu	21.964	0.00034476	3.4625	0.0080309	LKSR - HSR; LOSR - HSR; LOSR - LKSR	MW0146155	5.21E+02	2.93E+02	5.22E+02	C24H34N4O9	[M-H]-	Asp-Ile-Phe-Glu	Amino_acids_and_derivatives	æ°¨åºé ¸åå ¶è¡çç©	Amino acids and derivatives	æ°¨åºé ¸åå ¶è¡çç©	-	3	-	-
Riboflavin 5'-Adenosine Diphosphate	21.891	0.00034904	3.4571	0.0080309	LKSR - HSR; LOSR - HSR; LOSR - LKSR	pme2746	7.84E+02	4.37E+02	7.85E+02	C27H33N9O15P2	[M-H]-	æ ¸é»ç´?5'-è ºåå¤äºç£·é ¸	Nucleotides_and_derivatives	æ ¸è·é ¸åå ¶è¡çç©	Nucleotides and derivatives	æ ¸è·é ¸åå ¶è¡çç©	146-14-5	3	C00016	ko00740,ko01100,ko01110,ko01240
LysoPC 16:1	21.87	0.00035029	3.4556	0.0080309	LKSR - HSR; LOSR - HSR; LOSR - LKSR	pmp001270	4.94E+02	1.84E+02	4.93E+02	C24H48NO7P	[M+H]+	æº¶è¡ç£·èé °èç¢?16:1	Lipids	èè´¨	LPC	æº¶è¡ç£·èé °èç¢?76790-27-7	2	-	-
Phe-Lys-Asp-Lys	21.662	0.00036304	3.44	0.0082026	HSR - LKSR; LOSR - HSR; LOSR - LKSR	MW0155266	5.35E+02	4.75E+02	5.36E+02	C25H40N6O7	[M-H]-	Phe-Lys-Asp-Lys	Amino_acids_and_derivatives	æ°¨åºé ¸åå ¶è¡çç©	Amino acids and derivatives	æ°¨åºé ¸åå ¶è¡çç©	-	3	-	-
4-methyl-1,5,2,3-dioxadiazinan-2-amine	21.447	0.00037677	3.4239	0.0083912	HSR - LKSR; HSR - LOSR; LKSR - LOSR	Zmmp002106	1.20E+02	7.70E+01	1.19E+02	C3H9N3O2	[M+H]+	4-methyl-1,5,2,3-dioxadiazinan-2-amine	Nucleotides_and_derivatives	æ ¸è·é ¸åå ¶è¡çç©	Nucleotides and derivatives	æ ¸è·é ¸åå ¶è¡çç©	-	2	-	-
Dendrocrepine*	20.855	0.000418	3.3788	0.0091782	HSR - LKSR; HSR - LOSR; LKSR - LOSR	pmn001497	5.75E+02	2.79E+02	5.16E+02	C33H44N2O3	[M+CH3COOH-H]-	ç«ç°ç³æç¢?	Alkaloids	çç©ç¢?Alkaloids	çç©ç¢?51020-39-4	1	-	-
LysoPE 18:1(2n isomer)	20.718	0.0004283	3.3683	0.0092739	LKSR - HSR; LOSR - HSR; LOSR - LKSR	pmb0856	4.80E+02	3.39E+02	4.79E+02	C23H46NO7P	[M+H]+	æº¶è¡ç£·èé °ä¹éèº 18:1(2nå¼æ)	Lipids	èè´¨	LPE	æº¶è¡ç£·èé °ä¹éèº	-	3	-	-
N-Benzylmethylene isomethylamine	20.586	0.00043854	3.358	0.0093655	HSR - LKSR; HSR - LOSR; LKSR - LOSR	pmp001287	1.20E+02	1.03E+02	1.19E+02	C8H9N	[M+H]+	N-è¯äºç²åºå¼ç²è?Alkaloids	çç©ç¢?Alkaloids	çç©ç¢?-	1	-	-
4-Hydroxybenzoic acid 4-(6-O-sulfo)glucopyranoside	20.475	0.00044741	3.3493	0.0093784	LKSR - HSR; HSR - LOSR; LKSR - LOSR	Wayn001856	3.79E+02	2.41E+02	3.80E+02	C13H16O11S	[M-H]-	4-ç¾åºè¯ç²é ?4-(6-O-ç£ºé ¸å?å¡åè¡èç³è·	Phenolic_acids	é é ¸ç±?Phenolic acids	é é ¸ç±?-	2	-	-
N-Phenylacetylphenylalanine	20.381	0.00045503	3.342	0.0093784	LKSR - HSR; HSR - LOSR; LKSR - LOSR	MW0108905	3.42E+02	1.48E+02	2.83E+02	C17H17NO3	[M+CH3COO]-	N-(è¯ä¹é °åº)-L-è¯ä¸æ°¨é ¸	Amino_acids_and_derivatives	æ°¨åºé ¸åå ¶è¡çç©	Amino acids and derivatives	æ°¨åºé ¸åå ¶è¡çç©	738-75-0	3	-	-
Thunberginol B	20.355	0.00045719	3.3399	0.0093784	HSR - LKSR; HSR - LOSR; LKSR - LOSR	Zmxp004471	2.87E+02	1.53E+02	2.86E+02	C15H10O6	[M+H]+	Thunberginol B	Lignans_and_Coumarins	æ¨èç´ åé¦è±ç´?Coumarins	é¦è±ç´?147666-81-7	1	-	-
3-Guanidinopropionic acid	20.029	0.0004852	3.3141	0.0098236	LKSR - HSR; LOSR - HSR; LOSR - LKSR	Zmpn000638	1.30E+02	8.80E+01	1.31E+02	C4H9N3O2	[M-H]-	3-èåºä¸é ¸	Organic_acids	ææºé ?Organic acids	ææºé ?353-09-3	2	C03065	-
Ethylmalonic acid	19.737	0.00051205	3.2907	0.010235	HSR - LKSR; LOSR - HSR; LOSR - LKSR	pme3034	1.31E+02	8.71E+01	1.32E+02	C5H8O4	[M-H]-	ä¹åºä¸äºé ?Organic_acids	ææºé ?Organic acids	ææºé ?601-75-2	3	-	-
L-Glutamic acid	19.646	0.00052082	3.2833	0.010278	LKSR - HSR; LOSR - HSR; LOSR - LKSR	pme0014	1.48E+02	8.40E+01	1.47E+02	C5H9NO4	[M+H]+	L-è°·æ°¨é ?Amino_acids_and_derivatives	æ°¨åºé ¸åå ¶è¡çç©	Amino acids and derivatives	æ°¨åºé ¸åå ¶è¡çç©	56-86-0	1	C00025	ko00220,ko00250,ko00330,ko00340,ko00430,ko00470,ko00480,ko00630,ko00650,ko00660,ko00860,ko00910,ko00970,ko01100,ko01110,ko01200,ko01210,ko01230,ko01240,ko02010
L-Prolyl-L-Leucine	19.558	0.00052936	3.2763	0.010316	LKSR - HSR; HSR - LOSR; LKSR - LOSR	Lmhp001461	2.29E+02	7.01E+01	2.28E+02	C11H20N2O3	[M+H]+	L-è¯æ°¨é ?L-äº®æ°¨é ?Amino_acids_and_derivatives	æ°¨åºé ¸åå ¶è¡çç©	Amino acids and derivatives	æ°¨åºé ¸åå ¶è¡çç©	52899-07-7	3	-	-
Tyr-Ala	19.343	0.00055125	3.2587	0.01061	LKSR - HSR; LOSR - HSR; LOSR - LKSR	MW0110276	3.73E+02	2.11E+02	2.52E+02	C12H16N2O4	[M-H]-	L-é ªæ°¨é ?L-ä¸æ°¨é ?Amino_acids_and_derivatives	æ°¨åºé ¸åå ¶è¡çç©	Amino acids and derivatives	æ°¨åºé ¸åå ¶è¡çç©	730-08-5	3	-	-
Benzyl-(2''-O-glucosyl)glucoside*	19.101	0.00057716	3.2387	0.01094	HSR - LKSR; HSR - LOSR; LOSR - LKSR	Lmtn002324	4.31E+02	2.69E+02	4.32E+02	C19H28O11	[M-H]-	èåº-(2''-O-è¡èç³åº)è¡èç³è·*	Phenolic_acids	é é ¸ç±?Phenolic acids	é é ¸ç±?-	1	C17564	-
N-Acetyl-L-Methionine	19.053	0.00058243	3.2348	0.01094	LKSR - HSR; LOSR - HSR; LOSR - LKSR	MWSslk140	1.92E+02	5.61E+01	1.91E+02	C7H13NO3S	[M+H]+	N-ä¹é °-L-èæ°¨é ?Amino_acids_and_derivatives	æ°¨åºé ¸åå ¶è¡çç©	Amino acids and derivatives	æ°¨åºé ¸åå ¶è¡çç©	65-82-7	3	C02712	-
4,5,6-Trihydroxy-2-cyclohexen-1-ylideneacetonitrile	18.478	0.0006509	3.1865	0.01208	HSR - LKSR; HSR - LOSR; LKSR - LOSR	Hmtp000776	1.68E+02	1.05E+02	1.67E+02	C8H9NO3	[M+H]+	4,5,6-ä¸ç¾å?2-ç¯å·±ç?1-äºä¹ä¹è 	Alkaloids	çç©ç¢?Alkaloids	çç©ç¢?-	3	-	-
Ile-Phe-Val-Lys	18.091	0.00070264	3.1533	0.012391	LKSR - HSR; LOSR - HSR; LOSR - LKSR	MW0151553	5.64E+02	5.04E+02	5.05E+02	C26H43N5O5	[M+CH3COO]-	Ile-Phe-Val-Lys	Amino_acids_and_derivatives	æ°¨åºé ¸åå ¶è¡çç©	Amino acids and derivatives	æ°¨åºé ¸åå ¶è¡çç©	-	3	-	-
Nap-TyrMe-OH	18.06	0.000707	3.1506	0.012391	HSR - LKSR; LOSR - HSR; LOSR - LKSR	MW0154296	4.99E+02	2.49E+02	5.00E+02	C28H24N2O7	[M-H]-	Nap-TyrMe-OH	Amino_acids_and_derivatives	æ°¨åºé ¸åå ¶è¡çç©	Amino acids and derivatives	æ°¨åºé ¸åå ¶è¡çç©	-	3	-	-
Ala-Gln-Glu-Val-His	18.059	0.00070711	3.1505	0.012391	LKSR - HSR; LOSR - HSR; LOSR - LKSR	MW0144538	5.83E+02	5.39E+02	5.82E+02	C24H38N8O9	[M+H]+	Ala-Gln-Glu-Val-His	Amino_acids_and_derivatives	æ°¨åºé ¸åå ¶è¡çç©	Amino acids and derivatives	æ°¨åºé ¸åå ¶è¡çç©	-	3	-	-
Cyclo(Pro-Leu)	18.045	0.0007091	3.1493	0.012391	HSR - LKSR; HSR - LOSR; LKSR - LOSR	Lmhp002764	2.11E+02	7.01E+01	2.10E+02	C11H18N2O2	[M+H]+	ç?è¯æ°¨é ?äº®æ°¨é ?	Amino_acids_and_derivatives	æ°¨åºé ¸åå ¶è¡çç©	Amino acids and derivatives	æ°¨åºé ¸åå ¶è¡çç©	5654-86-4	3	-	-
L-Aspartic acid	18.039	0.00070996	3.1488	0.012391	LKSR - HSR; LOSR - HSR; LOSR - LKSR	MWSmce609	1.34E+02	7.40E+01	1.33E+02	C4H7NO4	[M+H]+	L-å¤©å¬æ°¨é ¸	Amino_acids_and_derivatives	æ°¨åºé ¸åå ¶è¡çç©	Amino acids and derivatives	æ°¨åºé ¸åå ¶è¡çç©	56-84-8	3	C00049	ko00220,ko00250,ko00260,ko00261,ko00270,ko00300,ko00340,ko00410,ko00460,ko00470,ko00710,ko00760,ko00770,ko00970,ko00999,ko01100,ko01110,ko01200,ko01210,ko01230,ko01240,ko02010
N-Feruloyl-3-methoxytyramine	18.002	0.0007153	3.1455	0.012391	LKSR - HSR; HSR - LOSR; LKSR - LOSR	HJAP050	3.44E+02	1.77E+02	3.43E+02	C19H21NO5	[M+H]+	N-é¿é­é ?3-ç²æ°§åºé ªè?Alkaloids	çç©ç¢?Phenolamine	é èº	78510-19-7	1	-	-
9-O-Î²-D-Glucoside of 3-hydroxy-7,8-didehydro-Î²-ionol	17.888	0.00073181	3.1356	0.012484	HSR - LKSR; HSR - LOSR; LKSR - LOSR	Qmyp101114	3.71E+02	2.09E+02	3.70E+02	C19H30O7	[M+H]+	9-O-Î²-D-è¡èç³è·3-ç¾åº-7,8-äºæ°¢-Î²-ç´«ç½å °é	Terpenoids	èç±»	Sesquiterpenoids	ååè?-	1	-	-
D-Xylonic acid	17.843	0.0007384	3.1317	0.012484	HSR - LKSR; LOSR - HSR; LOSR - LKSR	mws0344	1.65E+02	7.50E+01	1.66E+02	C5H10O6	[M-H]-	D-æ¨ç³é ?Others	å ¶å®ç±?Saccharides	ç³ç±»	526-91-0	1	C00502	ko00040,ko01100
L-Glutaminyl-L-valyl-L-valyl-L-cysteine	17.788	0.00074669	3.1269	0.012484	HSR - LKSR; LOSR - HSR; LOSR - LKSR	pmb1283	4.48E+02	1.64E+02	4.47E+02	C18H33N5O6S	[M+H]+	L-è°·é °èºåº-L-ç¼¬æ°¨é ?L-ç¼¬æ°¨é ?L-åè±æ°¨é ¸	Amino_acids_and_derivatives	æ°¨åºé ¸åå ¶è¡çç©	Amino acids and derivatives	æ°¨åºé ¸åå ¶è¡çç©	-	3	-	-
6-Hydroxy-4-(4-hydroxy-3-methoxyphenyl)-7-methoxy-naphtho[2,3-c]furan-1,3-dione-1	17.748	0.00075272	3.1234	0.012484	LKSR - HSR; LOSR - HSR; LOSR - LKSR	Wbmn002185	3.65E+02	1.67E+02	3.66E+02	C20H14O7	[M-H]-	6-ç¾åº-4-(4-ç¾åº-3-ç²æ°§åºè¯å?-7-ç²æ°§å?èå¹¶[2,3-c]åå-1,3-äºé ®	Lignans_and_Coumarins	æ¨èç´ åé¦è±ç´?Lignans	æ¨èç´?-	1	-	-
eicosa-5Z,8Z,14Z-trienoic acid	17.489	0.00079345	3.1005	0.013021	LKSR - HSR; LOSR - HSR; LKSR - LOSR	MW0014858	3.65E+02	5.90E+01	3.06E+02	C20H34O2	[M+CH3COO]-	eicosa-5Z,8Z,14Z-ä¸ç¯é ?,Lipids,èè´¨,Free fatty acids,æ¸¸ç¦»èèªé ?90105-02-5,3,-,- Blumenol C glucoside; Byzantionoside B,17.31,0.00082328,3.0845,0.013235,HSR - LKSR; HSR - LOSR; LOSR - LKSR,Wbmp004936,3.73E+02,1.35E+02,3.72E+02,C19H32O7,[M+H]+,å¸å¢é¨é C è¡èç³è·,Terpenoids,èç±»,Terpene,èç±»,135820-80-3,3,-,- D-Fructose 6-Phosphate,17.272,0.00082977,3.081,0.013235,LKSR - HSR; …	ko00500	ko00710	ko01100	ko01110	ko01200"
LysoPC 18:1(2n isomer)	17.259	0.00083195	3.0799	0.013235	LKSR - HSR; LOSR - HSR; LOSR - LKSR	Lmhp010190	5.22E+02	1.84E+02	5.21E+02	C26H52NO7P	[M+H]+	æº¶è¡ç£·èé °èç¢?18:1(2nå¼æ)	Lipids	èè´¨	LPC	æº¶è¡ç£·èé °èç¢?-	1	-	-
Nicotinic acid (Vitamin B3)	17.035	0.00087153	3.0597	0.013724	LKSR - HSR; LOSR - HSR; LOSR - LKSR	pme0490	1.24E+02	7.80E+01	1.23E+02	C6H5NO2	[M+H]+	çé ¸ (ç»´çç´?B3)	Others	å ¶å®ç±?Vitamin	ç»´çç´?59-67-6	1	C00253	ko00760,ko00960,ko01100,ko01110,ko01240
palmitic amide	16.837	0.00090853	3.0417	0.014071	LKSR - HSR; LOSR - HSR; LOSR - LKSR	Hamp011640	2.56E+02	1.02E+02	2.55E+02	C16H33NO	[M+H]+	åå ­ç¢³é °è?Others	å ¶å®ç±?Others	å ¶å®	-	2	-	-
N-Oleoylethanolamine	16.821	0.00091158	3.0402	0.014071	LKSR - HSR; LOSR - HSR; LKSR - LOSR	mws0983	3.26E+02	6.21E+01	3.25E+02	C20H39NO2	[M+H]+	æ²¹é °åä¹éèº	Alkaloids	çç©ç¢?Alkaloids	çç©ç¢?111-58-0	3	C20792	-
Lyciumin A	16.697	0.00093581	3.0288	0.014303	HSR - LKSR; LOSR - HSR; LOSR - LKSR	pmp001173	8.74E+02	8.56E+02	8.73E+02	C42H51N9O12	[M+H]+	æ¸æç´?A	Alkaloids	çç©ç¢?Plumerane	å²åç±»çç©ç¢±	125708-06-7	3	-	-
D-Glucoronic acid	16.579	0.00095978	3.0178	0.014527	HSR - LKSR; LOSR - HSR; LOSR - LKSR	pme3705	1.93E+02	7.30E+01	1.94E+02	C6H10O7	[M-H]-	D-è¡èç³éé ?Others	å ¶å®ç±?Saccharides	ç³ç±»	6556-12-3	3	C00191	ko00040,ko00053,ko00520,ko00562,ko01100,ko01240,ko01250
2-Deoxyribose-1-phosphate	16.291	0.0010209	2.991	0.015075	LKSR - HSR; LOSR - HSR; LOSR - LKSR	pmb2507	2.13E+02	9.70E+01	2.14E+02	C5H11O7P	[M-H]-	2-è±æ°§æ ¸ç³-1-ç£·é ¸	Nucleotides_and_derivatives	æ ¸è·é ¸åå ¶è¡çç©	Nucleotides and derivatives	æ ¸è·é ¸åå ¶è¡çç©	17210-42-3	3	C00672	ko00030,ko00240,ko01100
LysoPC 18:3(2n isomer)	16.267	0.0010264	2.9887	0.015075	LKSR - HSR; LOSR - HSR; LOSR - LKSR	pmb0865	5.18E+02	1.84E+02	5.17E+02	C26H48NO7P	[M+H]+	æº¶è¡ç£·èé °èç¢?18:3(2nå¼æ)	Lipids	èè´¨	LPC	æº¶è¡ç£·èé °èç¢?-	1	-	-
Phylloquinone (Vitamin K1)	16.255	0.0010291	2.9875	0.015075	LKSR - HSR; LOSR - HSR; LOSR - LKSR	MWSmce674	4.51E+02	8.91E+01	4.50E+02	C31H46O2	[M+H]+	å¶ç»¿é?(ç»´çç´ K1)	Others	å ¶å®ç±?Vitamin	ç»´çç´?84-80-0	3	-	-
Naringenin-4'-O-glucoside	16.23	0.0010346	2.9852	0.015075	HSR - LKSR; LOSR - HSR; LOSR - LKSR	HJN087	4.33E+02	2.71E+02	4.34E+02	C21H22O10	[M-H]-	æç®ç´?4'-O-è¡èç³è·	Flavonoids	é»é ®	Flavanones	äºæ°¢é»é ®	-	2	-	-
Leu-Phe-Met	16.138	0.0010554	2.9766	0.015149	LKSR - HSR; HSR - LOSR; LKSR - LOSR	MW0152454	4.10E+02	2.48E+02	4.09E+02	C20H31N3O4S1	[M+H]+	L-äº®æ°¨é ?L-è¯ä¸æ°¨é ¸-L-èæ°¨é ?Amino_acids_and_derivatives	æ°¨åºé ¸åå ¶è¡çç©	Amino acids and derivatives	æ°¨åºé ¸åå ¶è¡çç©	-	3	-	-
Ile-Arg-His-Asp	16.122	0.0010591	2.975	0.015149	LKSR - HSR; HSR - LOSR; LKSR - LOSR	MW0151329	5.40E+02	3.77E+02	5.39E+02	C22H37N9O7	[M+H]+	Ile-Arg-His-Asp	Amino_acids_and_derivatives	æ°¨åºé ¸åå ¶è¡çç©	Amino acids and derivatives	æ°¨åºé ¸åå ¶è¡çç©	-	3	-	-
Leu-Ile-Thr-Arg	16.042	0.0010779	2.9674	0.015277	HSR - LKSR; LOSR - HSR; LOSR - LKSR	MW0152384	5.02E+02	4.43E+02	5.01E+02	C22H43N7O6	[M+H]+	Leu-Ile-Thr-Arg	Amino_acids_and_derivatives	æ°¨åºé ¸åå ¶è¡çç©	Amino acids and derivatives	æ°¨åºé ¸åå ¶è¡çç©	-	3	-	-
N-Acetyl-L-Aspartic Acid	15.936	0.0011033	2.9573	0.015496	LKSR - HSR; LOSR - HSR; LOSR - LKSR	pme2559	1.74E+02	8.80E+01	1.75E+02	C6H9NO5	[M-H]-	N-ä¹é °-L-å¤©å¬æ°¨é ¸	Amino_acids_and_derivatives	æ°¨åºé ¸åå ¶è¡çç©	Amino acids and derivatives	æ°¨åºé ¸åå ¶è¡çç©	997-55-7	3	C01042	ko00250,ko01100
1,6-anhydro-Î²-D-glucose	15.887	0.0011153	2.9526	0.015525	HSR - LKSR; HSR - LOSR; LKSR - LOSR	MWS0559	1.61E+02	7.10E+01	1.62E+02	C6H10O5	[M-H]-	1,6-è±æ°´-Î²-D-è¡èç³?,Others,å ¶å®ç±?Saccharides,ç³ç±»,498-07-7,3,-,- 4-Methoxybenzaldehyde,15.723,0.0011564,2.9369,0.015884,LKSR - HSR; HSR - LOSR; LKSR - LOSR,MWS1852,1.37E+02,9.40E+01,1.36E+02,C8H8O2,[M+H]+,4-ç²æ°§åºè¯ç²é,Phenolic_acids,é é ¸ç±?Phenolic acids,é é ¸ç±?123-11-5,3,C10761,- Teupolioside,15.704,0.0011615,2.935,0.015884,LKSR - HSR; HSR - LOSR; LKSR - LOSR,Wmsn000960,7.…	ko01100"
Benzamide	15.548	0.0012027	2.9199	0.015889	LKSR - HSR; LOSR - HSR; LOSR - LKSR	pmb0069	1.22E+02	1.05E+02	1.21E+02	C7H7NO	[M+H]+	è¯ç²é °èº	Phenolic_acids	é é ¸ç±?Phenolic acids	é é ¸ç±?55-21-0	3	C09815	-
1-(2,3-dihydroxypropoxy)-3-(((2-(dimethylamino)ethoxy)(hydroxy)phosphoryl)oxy)propan-2-yl (Z)-14-Octadecenoic Acid	15.366	0.001253	2.9021	0.016388	LKSR - HSR; LOSR - HSR; LOSR - LKSR	Waln011704	5.80E+02	2.81E+02	5.81E+02	C28H56NO9P	[M-H]-	1-(2,3-äºç¾åºä¸æ°§åº)-3-(((2-(äºç²åºæ°¨å?ä¹æ°§å?(ç¾åº)ç£·é °å?æ°§åº)ä¸?2-å?(Z)-14-åå «ç¢³ç¯é ?,Lipids,èè´¨,LPE,æº¶è¡ç£·èé °ä¹éèº,-,1,-,- 5-Acetamidopentanoic Acid,15.337,0.0012614,2.8991,0.016388,LKSR - HSR; LOSR - HSR; LOSR - LKSR,Lmbn001467,1.58E+02,1.16E+02,1.59E+02,C7H13NO3,[M-H]-,5-ä¹é °æ°¨åºæé ¸,Organic_acids,ææºé ?Organic acids,ææºé ?1072-10-2,3,C03087…	ko01100"
2-Isopropylmalic Acid	15.15	0.0013161	2.8807	0.016792	LKSR - HSR; LOSR - HSR; LKSR - LOSR	pmb3101	1.75E+02	1.15E+02	1.76E+02	C7H12O5	[M-H]-	2-å¼ä¸åºè¹æé ¸	Organic_acids	ææºé ?Organic acids	ææºé ?49601-06-1	1	C02504	ko00290,ko00620,ko01100,ko01110,ko01210,ko01230
2-(4-Aminobutanamido)-3-(1-methyl-1H-imidazol-5-yl)propanoic acid	15.123	0.0013244	2.878	0.016792	HSR - LKSR; HSR - LOSR; LKSR - LOSR	mws0832	2.41E+02	1.70E+02	2.40E+02	C10H16N4O3	[M+H]+	2-(4-æ°¨åºä¸é °èºåº)-3-(1-ç²åº-1H-åªå-5-å?ä¸é	Organic_acids	ææºé ?Organic acids	ææºé ?584-85-0	3	C01262	ko00340,ko00410,ko01100
Fumaric acid	15.122	0.0013248	2.8778	0.016792	HSR - LKSR; HSR - LOSR; LKSR - LOSR	mws0376	1.15E+02	7.10E+01	1.16E+02	C4H4O4	[M-H]-	å»¶è¡ç´¢é ¸(å¯é©¬é ?åä¸ç¯äºé ?	Organic_acids	ææºé ?Organic acids	ææºé ?110-17-8	1	C00122	ko00020,ko00190,ko00220,ko00250,ko00350,ko00360,ko00620,ko00650,ko00760,ko01100,ko01110,ko01200
Anthranilate-1-O-Sophoroside	15.077	0.0013385	2.8734	0.016829	HSR - LKSR; HSR - LOSR; LKSR - LOSR	pmb2654	4.60E+02	1.18E+02	4.61E+02	C19H27NO12	[M-H]-	é»æ°¨åºè¯ç²é ¸-1-O-æ§ç³è?Phenolic_acids	é é ¸ç±?Phenolic acids	é é ¸ç±?-	3	-	-
3-Dehydro-L-Threonic Acid	14.979	0.0013692	2.8635	0.017076	HSR - LKSR; HSR - LOSR; LKSR - LOSR	Lmbn000198	1.33E+02	7.10E+01	1.34E+02	C4H6O5	[M-H]-	3-è±æ°¢-L-èç³é ?Others	å ¶å®ç±?Saccharides	ç³ç±»	-	1	C03064	ko00053,ko01100
12,13-Dehydrogeranylgeraniol	14.844	0.0014126	2.85	0.017478	LKSR - HSR; LOSR - HSR; LKSR - LOSR	Hasp011675	2.89E+02	1.07E+02	2.88E+02	C20H32O	[M+H]+	12,13-å»æ°¢ç»çå¿åºç»çå¿é	Terpenoids	èç±»	Monoterpenoids	åè	352274-18-1	1	-	-
5-O-Galloyl-D-hamamelose*	14.722	0.0014532	2.8377	0.01767	HSR - LKSR; LOSR - HSR; LOSR - LKSR	Zmhn001703	3.31E+02	1.69E+02	3.32E+02	C13H16O10	[M-H]-	5-O-æ²¡é£å­é °-D-éç¼æ¢ ç³*	Phenolic_acids	é é ¸ç±?Phenolic acids	é é ¸ç±?-	2	-	-
Thr-Lys-His-Glu	14.705	0.0014592	2.8359	0.01767	HSR - LKSR; LOSR - HSR; LOSR - LKSR	MW0157728	5.14E+02	1.44E+02	5.13E+02	C21H35N7O8	[M+H]+	Thr-Lys-His-Glu	Amino_acids_and_derivatives	æ°¨åºé ¸åå ¶è¡çç©	Amino acids and derivatives	æ°¨åºé ¸åå ¶è¡çç©	-	3	-	-
LysoPC 17:2	14.696	0.0014621	2.835	0.01767	LKSR - HSR; LOSR - HSR; LOSR - LKSR	Lmhp008718	5.06E+02	1.84E+02	5.05E+02	C25H48NO7P	[M+H]+	æº¶è¡ç£·èé °èç¢?17:2	Lipids	èè´¨	LPC	æº¶è¡ç£·èé °èç¢?-	1	-	-
Dihydroxyacetone phosphate	14.626	0.0014864	2.8278	0.017705	LKSR - HSR; LOSR - HSR; LOSR - LKSR	Zmzn000078	1.69E+02	7.90E+01	1.70E+02	C3H7O6P	[M-H]-	ç£·é ¸äºç¾åºä¸é ?Others	å ¶å®ç±?Saccharides	ç³ç±»	1957-4-5	3	C00111	ko00010,ko00040,ko00051,ko00052,ko00561,ko00562,ko00564,ko00640,ko00710,ko00760,ko01100,ko01110,ko01200,ko01230
Cyclocreatine	14.622	0.0014877	2.8275	0.017705	HSR - LKSR; LOSR - HSR; LOSR - LKSR	MW0106218	1.44E+02	1.15E+02	1.43E+02	C5H9N3O2	[M+H]+	ç¯ç¸è?Nucleotides_and_derivatives	æ ¸è·é ¸åå ¶è¡çç©	Nucleotides and derivatives	æ ¸è·é ¸åå ¶è¡çç©	-	3	-	-
Gln-Asn-Phe-Glu	14.585	0.0015009	2.8237	0.017721	LKSR - HSR; LOSR - HSR; LOSR - LKSR	MW0149639	5.35E+02	2.49E+02	5.36E+02	C23H32N6O9	[M-H]-	è°·é °æ°?å¤©é¨å¬é °æ°?è¯ä¸æ°¨é ¸-è°·æ°¨é ?Amino_acids_and_derivatives	æ°¨åºé ¸åå ¶è¡çç©	Amino acids and derivatives	æ°¨åºé ¸åå ¶è¡çç©	-	3	-	-
N-Caffeoylputrescine	14.554	0.0015118	2.8205	0.017721	HSR - LKSR; LOSR - HSR; LOSR - LKSR	pmb0323n	2.49E+02	1.35E+02	2.50E+02	C13H18N2O3	[M-H]-	åå¡é °è è?Alkaloids	çç©ç¢?Phenolamine	é èº	29554-26-5	1	C03002	-
1-Pyrrolizino-3-(3,4-Dihydroxyphenyl)-2-Propene-1-One	14.455	0.0015477	2.8103	0.017893	HSR - LKSR; LOSR - HSR; LOSR - LKSR	Wafp002146	2.34E+02	1.63E+02	2.33E+02	C13H15NO3	[M+H]+	åå¡é °å¡å¯ç·	Alkaloids	çç©ç¢?Phenolamine	é èº	-	1	-	-
2'-Deoxyguanosine	14.45	0.0015494	2.8098	0.017893	LKSR - HSR; LOSR - HSR; LOSR - LKSR	pme1184	2.68E+02	1.52E+02	2.67E+02	C10H13N5O4	[M+H]+	2'-è±æ°§é¸è·	Nucleotides_and_derivatives	æ ¸è·é ¸åå ¶è¡çç©	Nucleotides and derivatives	æ ¸è·é ¸åå ¶è¡çç©	961-07-9	3	C00330	ko00230,ko01100,ko01232,ko02010
LysoPC 18:2(2n isomer)	14.407	0.0015655	2.8053	0.017946	LKSR - HSR; LOSR - HSR; LOSR - LKSR	pmp001251	5.20E+02	1.84E+02	5.19E+02	C26H50NO7P	[M+H]+	æº¶è¡ç£·èé °èç¢?18:2(2nå¼æ)	Lipids	èè´¨	LPC	æº¶è¡ç£·èé °èç¢?-	1	-	-
Koaburaside	14.084	0.0016917	2.7717	0.01924	LKSR - HSR; LOSR - HSR; LOSR - LKSR	Lmmn001294	3.31E+02	1.53E+02	3.32E+02	C14H20O9	[M-H]-	3,5-äºç²æ°§åº-4-ç¾åºè¯é -1-O-è¡èç³è·	Phenolic_acids	é é ¸ç±?Phenolic acids	é é ¸ç±?41653-73-0	1	-	-
Allantoin	14.056	0.0017031	2.7688	0.01924	LKSR - HSR; LOSR - HSR; LOSR - LKSR	MWS0205	1.57E+02	9.70E+01	1.58E+02	C4H6N4O3	[M-H]-	å°¿åç´?Organic_acids	ææºé ?Organic acids	ææºé ?97-59-6	3	C01551	-
Benzyl Î²-primeveroside	13.909	0.0017654	2.7532	0.0198	HSR - LKSR; HSR - LOSR; LKSR - LOSR	Hmln003529	4.01E+02	2.69E+02	4.02E+02	C18H26O10	[M-H]-	è¯ç²é °æ¨±èç³è?Phenolic_acids	é é ¸ç±?Phenolic acids	é é ¸ç±?130622-31-0	1	-	-
Fraxetin (7,8-Dihydroxy-6-methoxycoumarin)	13.874	0.0017804	2.7495	0.019826	HSR - LKSR; LOSR - HSR; LOSR - LKSR	mws1014	2.09E+02	1.49E+02	2.08E+02	C10H8O5	[M+H]+	ç§¦ç®ç´?Lignans_and_Coumarins	æ¨èç´ åé¦è±ç´?Coumarins	é¦è±ç´?574-84-5	3	C09265	ko00999,ko01110
Dicaffeoylquinic acid-O-glucoside	13.833	0.0017984	2.7451	0.019872	LKSR - HSR; HSR - LOSR; LKSR - LOSR	Lmgn002250	6.77E+02	1.91E+02	6.78E+02	C31H34O17	[M-H]-	äºåå¡é °åºå¥å®é ¸-O-è¡èç³è·	Phenolic_acids	é é ¸ç±?Phenolic acids	é é ¸ç±?-	3	-	-
Nicotianamine	13.756	0.001833	2.7368	0.019872	LKSR - HSR; LOSR - HSR; LOSR - LKSR	mws1375	3.04E+02	1.85E+02	3.03E+02	C12H21N3O6	[M+H]+	çèº	Alkaloids	çç©ç¢?Alkaloids	çç©ç¢?34441-14-0	3	C05324	ko00270,ko00999,ko01100,ko01110
Tyr-Gly	13.738	0.0018409	2.735	0.019872	LKSR - HSR; LOSR - HSR; LOSR - LKSR	MW0110284	3.59E+02	1.97E+02	2.38E+02	C11H14N2O4	[M-H]-	L-é ªæ°¨é ?L-çæ°¨é ?Amino_acids_and_derivatives	æ°¨åºé ¸åå ¶è¡çç©	Amino acids and derivatives	æ°¨åºé ¸åå ¶è¡çç©	673-08-5	3	-	-
D-Threonic Acid	13.73	0.0018446	2.7341	0.019872	HSR - LKSR; HSR - LOSR; LKSR - LOSR	mws0889	1.35E+02	7.50E+01	1.36E+02	C4H8O5	[M-H]-	D-èç³é ?Others	å ¶å®ç±?Saccharides	ç³ç±»	3909-12-4	1	C21649	-
Phe-Asn-Pro-Leu-Ser	13.722	0.0018483	2.7332	0.019872	LKSR - HSR; HSR - LOSR; LKSR - LOSR	MW0155111	5.77E+02	2.89E+02	5.76E+02	C27H40N6O8	[M+H]+	Phe-Asn-Pro-Leu-Ser	Amino_acids_and_derivatives	æ°¨åºé ¸åå ¶è¡çç©	Amino acids and derivatives	æ°¨åºé ¸åå ¶è¡çç©	-	3	-	-
Nornicotine	13.583	0.0019133	2.7182	0.020431	HSR - LKSR; LOSR - HSR; LOSR - LKSR	mws1379	1.49E+02	8.01E+01	1.48E+02	C9H12N2	[M+H]+	å»ç²åºçç¢?Alkaloids	çç©ç¢?Pyridine alkaloids	å¡å¶ç±»çç©ç¢±	494-97-3	1	C06524	ko00960,ko01110
Valylserine	13.508	0.0019491	2.7102	0.020671	HSR - LKSR; LOSR - HSR; LOSR - LKSR	MW0159295	3.11E+02	6.20E+01	2.04E+02	C8H16N2O4	[M-H]-	ç¼¬æ°¨é °ä¸æ°¨é ¸	Amino_acids_and_derivatives	æ°¨åºé ¸åå ¶è¡çç©	Amino acids and derivatives	æ°¨åºé ¸åå ¶è¡çç©	13588-94-8	3	-	-
N-Feruloylphenylalanine	13.469	0.0019684	2.7059	0.020735	LKSR - HSR; HSR - LOSR; LKSR - LOSR	Wafp005168	3.42E+02	1.77E+02	3.41E+02	C19H19NO5	[M+H]+	N-é¿é­é °è¯ä¸æ°¨é ?Alkaloids	çç©ç¢?Phenolamine	é èº	-	1	-	-
Medioresinol-4,4'-di-O-glucoside	13.341	0.0020327	2.6919	0.021268	HSR - LKSR; LOSR - HSR; LOSR - LKSR	pmn001372	7.11E+02	5.49E+02	7.12E+02	C33H44O17	[M-H]-	æä»²æ èé ?4,4'-äº?O-è¡èç³è·	Lignans_and_Coumarins	æ¨èç´ åé¦è±ç´?Lignans	æ¨èç´?88142-63-6	3	-	-
isofraxidin	13.287	0.0020606	2.686	0.021342	HSR - LKSR; HSR - LOSR; LKSR - LOSR	MWS20178	2.23E+02	1.90E+02	2.22E+02	C11H10O5	[M+H]+	å¼åªç®å¶	Lignans_and_Coumarins	æ¨èç´ åé¦è±ç´?Coumarins	é¦è±ç´?486-21-5	3	C17480	-
Cotinine-glucoside	13.275	0.0020671	2.6846	0.021342	HSR - LKSR; HSR - LOSR; LKSR - LOSR	YC512113	3.39E+02	1.77E+02	3.38E+02	C16H22N2O6	[M+H]+	å¯æ¿å®?è¡èç³è·	Alkaloids	çç©ç¢?Pyridine alkaloids	å¡å¶ç±»çç©ç¢±	-	3	-	-
Apigenin-8-C-glucoside-7-O-Sophoroside	13.235	0.0020879	2.6803	0.021415	LKSR - HSR; LOSR - HSR; LKSR - LOSR	pmb0639	7.57E+02	5.95E+02	7.56E+02	C33H40O20	[M+H]+	è¹èç´?8-C-è¡èç³è·-7-O-æ§ç³è?Flavonoids	é»é ®	Flavones	é»é ®	-	3	-	-
6-O-Acetylarbutin	13.165	0.0021252	2.6726	0.021552	HSR - LKSR; LOSR - HSR; LOSR - LKSR	Ymjm000116	3.13E+02	1.51E+02	3.14E+02	C14H18O8	[M-H]-	6-O-ä¹é °çæè?Phenolic_acids	é é ¸ç±?Phenolic acids	é é ¸ç±?10338-88-2	2	-	-
Syringaldehyde; 4-Hydroxy-3,5-Dimethoxybenzaldehyde	13.158	0.0021294	2.6717	0.021552	HSR - LKSR; LOSR - HSR; LOSR - LKSR	mws1350	1.81E+02	1.51E+02	1.82E+02	C9H10O4	[M-H]-	ä¸é¦é? 4-ç¾åº-3,5-äºç²æ°§åºè¯ç²é?,Phenolic_acids,é é ¸ç±?Phenolic acids,é é ¸ç±?134-96-3,3,-,- Benzyl-Î²-gentiobioside*,13.133,0.0021427,2.669,0.021552,LKSR - HSR; HSR - LOSR; LKSR - LOSR,Lmyn003028,4.31E+02,2.69E+02,4.32E+02,C19H28O11,[M-H]-,èåº-Î²-é¾èäºç³è?,Phenolic_acids,é é ¸ç±?Phenolic acids,é é ¸ç±?56775-64-5,1,-,- Nicotinamide,13.101,0.0021605,2.6654,0.021592,LKSR -…	ko01100	ko01240"
Asn-Thr-Gln-Glu	13.015	0.0022085	2.6559	0.02193	LKSR - HSR; LOSR - HSR; LOSR - LKSR	MW0145900	4.89E+02	3.25E+02	4.90E+02	C18H30N6O10	[M-H]-	Asn-Thr-Gln-Glu	Amino_acids_and_derivatives	æ°¨åºé ¸åå ¶è¡çç©	Amino acids and derivatives	æ°¨åºé ¸åå ¶è¡çç©	-	3	-	-
2-Propylmalic Acid	12.8	0.0023351	2.6317	0.022937	LKSR - HSR; HSR - LOSR; LKSR - LOSR	Zmgn001448	1.75E+02	1.15E+02	1.76E+02	C7H12O5	[M-H]-	2-ä¸åºè¹æé ?Organic_acids	ææºé ?Organic acids	ææºé ?-	1	C05994	ko00620
Hydroxy Alopecurone D	12.793	0.0023393	2.6309	0.022937	LKSR - HSR; HSR - LOSR; LKSR - LOSR	Labp006475	6.85E+02	5.09E+02	6.84E+02	C39H40O11	[M+H]+	Hydroxy Alopecurone D	Flavonoids	é»é ®	Flavanones	äºæ°¢é»é ®	-	2	-	-
Isorhamnetin-3-O-(2''-O-xylosyl)glucoside	12.767	0.0023552	2.628	0.022949	HSR - LKSR; HSR - LOSR; LKSR - LOSR	Hmcp001598	6.11E+02	3.17E+02	6.10E+02	C27H30O16	[M+H]+	å¼é¼ æç´ -3-O-(2''-O-æ¨ç³å?è¡èç³è·	Flavonoids	é»é ®	Flavonols	é»é ®é?-	3	-	-
LysoPC 18:0	12.721	0.0023834	2.6228	0.023079	LKSR - HSR; LOSR - HSR; LOSR - LKSR	mws0126	5.24E+02	1.84E+02	5.23E+02	C26H54NO7P	[M+H]+	æº¶è¡ç£·èé °èç¢?18:0	Lipids	èè´¨	LPC	æº¶è¡ç£·èé °èç¢?19420-57-6	2	-	-
Pantetheine	12.69	0.0024027	2.6193	0.023079	HSR - LKSR; HSR - LOSR; LOSR - LKSR	mws1038	2.77E+02	1.46E+02	2.78E+02	C11H22N2O4S	[M-H]-	æ³é °å·¯åºä¹èº	Alkaloids	çç©ç¢?Alkaloids	çç©ç¢?496-65-1	2	C00831	ko00770,ko01100,ko01110
L-Phenylalanine	12.67	0.0024157	2.617	0.023079	HSR - LKSR; HSR - LOSR; LKSR - LOSR	pme0021	1.66E+02	1.20E+02	1.65E+02	C9H11NO2	[M+H]+	L-è¯ä¸æ°¨é ¸	Amino_acids_and_derivatives	æ°¨åºé ¸åå ¶è¡çç©	Amino acids and derivatives	æ°¨åºé ¸åå ¶è¡çç©	63-91-2	1	C00079	ko00360,ko00400,ko00460,ko00470,ko00940,ko00960,ko00966,ko00970,ko00996,ko00999,ko01100,ko01110,ko01210,ko01230,ko02010
D-Glucose 6-phosphate*	12.65	0.0024278	2.6148	0.023079	LKSR - HSR; LOSR - HSR; LOSR - LKSR	mws0866	2.59E+02	9.70E+01	2.60E+02	C6H13O9P	[M-H]-	D-è¡èç³?6-ç£·é ¸*	Others	å ¶å®ç±?Saccharides	ç³ç±»	56-73-5	1	C00092	ko00500,ko00562,ko01100,ko01110
Riboprine	12.582	0.0024719	2.607	0.023356	LKSR - HSR; LOSR - HSR; LKSR - LOSR	pmf0289	3.36E+02	1.48E+02	3.35E+02	C15H21N5O4	[M+H]+	å©æ³¢è ºè·	Nucleotides_and_derivatives	æ ¸è·é ¸åå ¶è¡çç©	Nucleotides and derivatives	æ ¸è·é ¸åå ¶è¡çç©	7724-76-7	3	C16427	ko00908,ko01110
D-Erythrose-4-phosphate	12.474	0.0025432	2.5946	0.023853	LKSR - HSR; LOSR - HSR; LOSR - LKSR	Zmzn000079	1.99E+02	7.90E+01	2.00E+02	C4H9O7P	[M-H]-	D-èµ¤èç³?4-ç£·é ¸	Others	å ¶å®ç±?Saccharides	ç³ç±»	585-18-2	3	C00279	ko00030,ko00400,ko00710,ko00750,ko01100,ko01110,ko01200,ko01230,ko01240
Dihydrocaffeoylputrescine	12.457	0.0025551	2.5926	0.023853	HSR - LKSR; LOSR - HSR; LOSR - LKSR	Lmmp001410	2.53E+02	1.65E+02	2.52E+02	C13H20N2O3	[M+H]+	äºæ°¢åå¡é °è è?Alkaloids	çç©ç¢?Phenolamine	é èº	-	2	-	-
L-Name	12.362	0.0026201	2.5817	0.024314	HSR - LKSR; LOSR - HSR; LOSR - LKSR	MW0107917	2.34E+02	1.63E+02	2.33E+02	C7H15N5O4	[M+H]+	L-NG-ç¡åºç²¾æ°¨é ¸ç²é ?Others	å ¶å®ç±?Lactones	å é ¯ç±»ååç©	50903-99-6	3	C04337	-
Glucosyl 6-Hydroxy-2,6-Dimethyl-2E,7-Octadienoate	12.339	0.0026364	2.579	0.024321	LKSR - HSR; LOSR - HSR; LOSR - LKSR	Wasn003353	4.05E+02	1.83E+02	3.46E+02	C16H26O8	[M+CH3COOH-H]-	è¡èç³åº 6-ç¾åº-2,6-äºç²å?2E,7-è¾äºç¯é ¸	Others	å ¶å®ç±?Others	å ¶å®	-	2	-	-
Luteolin-6,8-di-C-arabinoside	12.308	0.0026586	2.5753	0.024381	HSR - LKSR; LOSR - HSR; LOSR - LKSR	HJAP010	5.51E+02	4.97E+02	5.50E+02	C25H26O14	[M+H]+	æ¨çèç´ -6,8-C-äºé¿æä¼¯ç³è·	Flavonoids	é»é ®	Flavones	é»é ®	-	3	-	-
Asn-Ala-Leu-Ala-His	12.259	0.0026934	2.5697	0.024556	LKSR - HSR; HSR - LOSR; LKSR - LOSR	MW0145662	5.25E+02	3.84E+02	5.24E+02	C22H36N8O7	[M+H]+	Asn-Ala-Leu-Ala-His	Amino_acids_and_derivatives	æ°¨åºé ¸åå ¶è¡çç©	Amino acids and derivatives	æ°¨åºé ¸åå ¶è¡çç©	-	3	-	-
Uridine 5'-monophosphate	12.202	0.0027355	2.563	0.024795	LKSR - HSR; LOSR - HSR; LKSR - LOSR	pme3188	3.23E+02	2.11E+02	3.24E+02	C9H13N2O9P	[M-H]-	å°¿è· 5'-åç£·é ?Nucleotides_and_derivatives	æ ¸è·é ¸åå ¶è¡çç©	Nucleotides and derivatives	æ ¸è·é ¸åå ¶è¡çç©	58-97-9	1	C00105	ko00240,ko01100,ko01232,ko01240
O-Phosphorylethanolamine	12.135	0.002785	2.5552	0.025097	LKSR - HSR; LOSR - HSR; LOSR - LKSR	mws0704	1.40E+02	7.90E+01	1.41E+02	C2H8NO4P	[M-H]-	ç£·é ¸ä¹éè?Alkaloids	çç©ç¢?Alkaloids	çç©ç¢?1071-23-4	3	C00346	ko00563,ko00564,ko00600,ko01100
Angustoline	12.074	0.0028312	2.548	0.025367	LKSR - HSR; LOSR - HSR; LOSR - LKSR	Qmgp102504	3.32E+02	1.52E+02	3.31E+02	C20H17N3O2	[M+H]+	çç¼é©¬é±ç?å®æ¯æ¯ç¹æç¢±	Alkaloids	çç©ç¢?Plumerane	å²åç±»çç©ç¢±	40041-95-0	2	-	-
Ala-His-Thr-Lys	11.996	0.002892	2.5388	0.025707	LKSR - HSR; LOSR - HSR; LOSR - LKSR	MW0144601	4.56E+02	2.22E+02	4.55E+02	C19H33N7O6	[M+H]+	Ala-His-Thr-Lys	Amino_acids_and_derivatives	æ°¨åºé ¸åå ¶è¡çç©	Amino acids and derivatives	æ°¨åºé ¸åå ¶è¡çç©	-	3	-	-
Farnesyl acetate	11.984	0.0029022	2.5373	0.025707	LKSR - HSR; LOSR - HSR; LKSR - LOSR	MW0052880	2.87E+02	1.47E+02	2.64E+02	C17H28O2	[M+Na]+	å ¨åå¼åå «ç·åºä¹é ¸é ¯	Others	å ¶å®ç±?Lactones	å é ¯ç±»ååç©	4128-17-0	3	-	-
Gln-Ile-Val-Glu	11.902	0.0029675	2.5276	0.026026	LKSR - HSR; LOSR - HSR; LOSR - LKSR	MW0149730	4.88E+02	4.70E+02	4.87E+02	C21H37N5O8	[M+H]+	è°·é °æ°?å¼äº®æ°¨é ¸-ç¼¬æ°¨é ?è°·æ°¨é ?Amino_acids_and_derivatives	æ°¨åºé ¸åå ¶è¡çç©	Amino acids and derivatives	æ°¨åºé ¸åå ¶è¡çç©	-	3	-	-
N-Acetyl-L-glutamic acid	11.897	0.0029716	2.527	0.026026	LKSR - HSR; LOSR - HSR; LOSR - LKSR	pme0075	1.88E+02	1.28E+02	1.89E+02	C7H11NO5	[M-H]-	N-ä¹é °-L-è°·æ°¨é ?Amino_acids_and_derivatives	æ°¨åºé ¸åå ¶è¡çç©	Amino acids and derivatives	æ°¨åºé ¸åå ¶è¡çç©	1188-37-0	2	C00624	ko00220,ko01100,ko01110,ko01210,ko01230
9-Hydroperoxy-9Z,11E-Octadecadienoic Acid	11.863	0.0029999	2.5229	0.026128	HSR - LKSR; HSR - LOSR; LOSR - LKSR	MWS80006	3.11E+02	2.93E+02	3.12E+02	C18H32O4	[M-H]-	9-è¿æ°§åç¾å?9Z,11E-åå «ç¢³äºç¯é ¸	Lipids	èè´¨	Free fatty acids	æ¸¸ç¦»èèªé ?-	2	-	-
6-O-Galloyl-Î²-D-glucose*	11.777	0.0030716	2.5126	0.026604	HSR - LKSR; LOSR - HSR; LOSR - LKSR	Lmfn000604	3.31E+02	1.69E+02	3.32E+02	C13H16O10	[M-H]-	6-O-æ²¡é£å­é °-Î²-D-è¡èç³?	Phenolic_acids	é é ¸ç±?Phenolic acids	é é ¸ç±?13186-19-1	2	-	-
LysoPC 16:1(2n isomer)	11.65	0.0031821	2.4973	0.027303	LKSR - HSR; LOSR - HSR; LOSR - LKSR	Lmhp008833	4.94E+02	1.84E+02	4.93E+02	C24H48NO7P	[M+H]+	æº¶è¡ç£·èé °èç¢?16:1(2nå¼æ)	Lipids	èè´¨	LPC	æº¶è¡ç£·èé °èç¢?-	2	-	-
Ser-Gly-Ala-Asn-Phe	11.633	0.0031973	2.4952	0.027303	LKSR - HSR; HSR - LOSR; LKSR - LOSR	MW0156750	4.95E+02	3.95E+02	4.94E+02	C21H30N6O8	[M+H]+	Ser-Gly-Ala-Asn-Phe	Amino_acids_and_derivatives	æ°¨åºé ¸åå ¶è¡çç©	Amino acids and derivatives	æ°¨åºé ¸åå ¶è¡çç©	-	3	-	-
Clemiscosin C	11.615	0.0032128	2.4931	0.027303	HSR - LKSR; HSR - LOSR; LKSR - LOSR	Walp005894	4.17E+02	3.67E+02	4.16E+02	C21H20O9	[M+H]+	Clemiscosin C	Lignans_and_Coumarins	æ¨èç´ åé¦è±ç´?Coumarins	é¦è±ç´?-	1	-	-
2-(2,3-dihydroxypropoxy)-3-(((2-(dimethylamino)ethoxy)(hydroxy)phosphoryl)oxy)propyl (11Z,14Z)-octadeca-11,14-dienoate*	11.602	0.003225	2.4915	0.027303	LKSR - HSR; LOSR - HSR; LOSR - LKSR	Waln011009	5.78E+02	2.79E+02	5.79E+02	C28H54NO9P	[M-H]-	2-(2,3-äºç¾åºä¸æ°§åº)-3-(((2-(äºç²åºæ°¨å?ä¹æ°§å?(ç¾åº)ç£·é °å?æ°§åº)ä¸åº (11Z,14Z)-åå «ç¢?11,14-äºç¯é ?	Lipids	èè´¨	LPE	æº¶è¡ç£·èé °ä¹éèº	-	1	-	-
L-Fucitol	11.58	0.0032448	2.4888	0.027303	HSR - LKSR; LOSR - HSR; LOSR - LKSR	MWSmce165	1.65E+02	5.90E+01	1.66E+02	C6H14O5	[M-H]-	L-å²©è»ç³é	Others	å ¶å®ç±?Saccharides	ç³ç±»	13074-06-1	3	-	-
Glycyl-tryptophan	11.537	0.0032837	2.4836	0.027303	HSR - LKSR; HSR - LOSR; LKSR - LOSR	MWS4309	2.62E+02	1.88E+02	2.61E+02	C13H15N3O3	[M+H]+	çæ°¨é ?è²æ°¨é ?Amino_acids_and_derivatives	æ°¨åºé ¸åå ¶è¡çç©	Amino acids and derivatives	æ°¨åºé ¸åå ¶è¡çç©	2390-74-1	3	-	-
(5-8)-Hydroxy-1-(hydroxylmethoxyphenyl)-N2,N3-bis(4-hydroxyphenethyl)-(5-8)-dimethoxy-1,2-dihydronaphthalene-2,3-dicarboxamide	11.532	0.003289	2.4829	0.027303	LKSR - HSR; HSR - LOSR; LKSR - LOSR	pmp001190	6.55E+02	5.18E+02	6.54E+02	C37H38N2O9	[M+H]+	(5-8)-ç¾åº-1-(ç¾åºç²æ°§åºè¯å?-N2,N3-å?4-ç¾åºè¯ä¹å?-(5-8)-äºç²æ°§åº-1,2-äºæ°¢è?2,3-äºç²é °èº	Alkaloids	çç©ç¢?Phenolamine	é èº	-	2	-	-
3alpha-Hydroxy-Ent-Kaurene	11.528	0.0032925	2.4825	0.027303	LKSR - HSR; LOSR - HSR; LKSR - LOSR	Sazp011702	2.89E+02	2.15E+02	2.88E+02	C20H32O	[M+H]+	3alpha-Hydroxy-Ent-Kaurene	Terpenoids	èç±»	Ditepenoids	äºè	-	1	-	-
13-Hydroperoxy-9Z,11E-octadecadienoic acid	11.434	0.0033806	2.471	0.027617	HSR - LKSR; HSR - LOSR; LKSR - LOSR	MWS80007	3.11E+02	2.49E+02	3.12E+02	C18H32O4	[M-H]-	13-è¿æ°§åç¾å?9Z,11E-åå «ç¢³äºç¯é ¸	Lipids	èè´¨	Free fatty acids	æ¸¸ç¦»èèªé ?23017-93-8	2	-	-
7S,8S-DiHODE; (9Z,12Z)-(7S,8S)-Dihydroxyoctadeca-9,12-dienoic acid	11.434	0.0033806	2.471	0.027617	HSR - LKSR; HSR - LOSR; LKSR - LOSR	Lmbn005287	3.11E+02	2.49E+02	3.12E+02	C18H32O4	[M-H]-	7,8-äºç¾å?9,12-åå «ç¢³äºç¯é ¸	Lipids	èè´¨	Free fatty acids	æ¸¸ç¦»èèªé ?143288-65-7	2	C07354	ko00591
Isorhamnetin-3-O-(6''-acetylglucoside)	11.431	0.0033835	2.4706	0.027617	HSR - LKSR; LOSR - HSR; LOSR - LKSR	Li512111	5.19E+02	3.15E+02	5.20E+02	C24H24O13	[M-H]-	å¼é¼ æç´ -3-O-(6''-ä¹é °)è¡èç³è·	Flavonoids	é»é ®	Flavonols	é»é ®é?-	3	-	-
Gly-Gly-Lys-Pro-Asn	11.4	0.0034135	2.4668	0.027717	HSR - LKSR; LOSR - HSR; LOSR - LKSR	MW0150368	4.72E+02	2.22E+02	4.71E+02	C19H33N7O7	[M+H]+	çæ°¨é ?çæ°¨é ?èµæ°¨é ?è¯æ°¨é ?å¤©é¨å¬é °æ°?Amino_acids_and_derivatives	æ°¨åºé ¸åå ¶è¡çç©	Amino acids and derivatives	æ°¨åºé ¸åå ¶è¡çç©	-	3	-	-
L-Aspartic acid-O-diglucoside	11.35	0.0034616	2.4607	0.027818	LKSR - HSR; LOSR - HSR; LKSR - LOSR	pmb0464	4.58E+02	1.16E+02	4.57E+02	C16H27NO14	[M+H]+	L-å¤©å¬æ°¨é ¸-O-äºè¡èç³è?Amino_acids_and_derivatives	æ°¨åºé ¸åå ¶è¡çç©	Amino acids and derivatives	æ°¨åºé ¸åå ¶è¡çç©	-	3	-	-
LysoPC 19:1	11.35	0.0034617	2.4607	0.027818	LKSR - HSR; LOSR - HSR; LOSR - LKSR	Lmhp010908	5.36E+02	1.84E+02	5.35E+02	C27H54NO7P	[M+H]+	æº¶è¡ç£·èé °èç¢?19:1	Lipids	èè´¨	LPC	æº¶è¡ç£·èé °èç¢?-	1	-	-
Isoimperatorin	11.259	0.0035524	2.4495	0.028401	LKSR - HSR; LOSR - HSR; LKSR - LOSR	pmf0526	2.71E+02	1.47E+02	2.70E+02	C16H14O4	[M+H]+	å¼æ¬§åè¡ç´?Lignans_and_Coumarins	æ¨èç´ åé¦è±ç´?Coumarins	é¦è±ç´?482-45-1	2	C16976	-
Epigallocatechin-3-O-gallate*	11.203	0.0036107	2.4424	0.028491	HSR - LKSR; HSR - LOSR; LKSR - LOSR	MWSHY0060	4.59E+02	1.39E+02	4.58E+02	C22H18O11	[M+H]+	è¡¨æ²¡é£å­å¿è¶ç´?3-O-æ²¡é£å­é ¸é ?	Flavonoids	é»é ®	Flavanols	é»ç·éç±»	989-51-5	3	C09731	-
Gallocatechin gallate*	11.203	0.0036107	2.4424	0.028491	HSR - LKSR; HSR - LOSR; LKSR - LOSR	MWSHY0094	4.59E+02	1.39E+02	4.58E+02	C22H18O11	[M+H]+	æ²¡é£å­å¿è¶ç´ æ²¡é£å­é ¸é ?	Flavonoids	é»é ®	Flavanols	é»ç·éç±»	4233-96-9	3	-	-
Cytosine	11.195	0.0036185	2.4415	0.028491	LKSR - HSR; LOSR - HSR; LOSR - LKSR	mws0255	1.12E+02	9.50E+01	1.11E+02	C4H5N3O	[M+H]+	èå§å?Nucleotides_and_derivatives	æ ¸è·é ¸åå ¶è¡çç©	Nucleotides and derivatives	æ ¸è·é ¸åå ¶è¡çç©	71-30-7	3	C00380	ko00240,ko01100,ko01232
2-(3,4-dihydroxyphenyl)ethanediol 1-O-Î²-D-glucopyranoside	11.162	0.0036526	2.4374	0.028558	LKSR - HSR; LOSR - HSR; LOSR - LKSR	Jmwn002117	3.31E+02	1.53E+02	3.32E+02	C14H20O9	[M-H]-	2-(3,4-äºç¾è¯åº)ä¹äºé?1-O-Î²-D-å¡åè¡èç³è·	Phenolic_acids	é é ¸ç±?Phenolic acids	é é ¸ç±?-	1	-	-
1-beta-D-Arabinofuranosyluracil	11.152	0.0036637	2.4361	0.028558	LKSR - HSR; LOSR - HSR; LOSR - LKSR	MWSmce295	2.45E+02	1.13E+02	2.44E+02	C9H12N2O6	[M+H]+	1-Î²-D-é¿ç³ååè²å§å?Nucleotides_and_derivatives	æ ¸è·é ¸åå ¶è¡çç©	Nucleotides and derivatives	æ ¸è·é ¸åå ¶è¡çç©	3083-77-0	3	C16908	-
LysoPE 18:1	11.13	0.0036863	2.4334	0.028592	LKSR - HSR; LOSR - HSR; LOSR - LKSR	mws0289	4.80E+02	3.39E+02	4.79E+02	C23H46NO7P	[M+H]+	æº¶è¡ç£·èé °ä¹éèº 18:1	Lipids	èè´¨	LPE	æº¶è¡ç£·èé °ä¹éèº	89576-29-4	3	-	-
sorbose	11.112	0.0037059	2.4311	0.028601	HSR - LKSR; HSR - LOSR; LKSR - LOSR	Zamn00402	1.79E+02	5.90E+01	1.80E+02	C6H12O6	[M-H]-	å±±æ¢¨ç³?Others	å ¶å®ç±?Saccharides	ç³ç±»	-	3	-	-
Limocitrol 3-Glucoside	11.019	0.0038074	2.4194	0.02924	HSR - LKSR; HSR - LOSR; LKSR - LOSR	Wagp004984	5.39E+02	3.77E+02	5.38E+02	C24H26O14	[M+H]+	ç²åºæ æª¬ç´?3-è¡èç³è·	Flavonoids	é»é ®	Flavones	é»é ®	-	2	-	-
7,8-Dihydroxy-5,6,4'-trimethoxyflavone*	10.944	0.0038905	2.41	0.029597	LKSR - HSR; LOSR - HSR; LKSR - LOSR	Zmhp004065	3.45E+02	3.30E+02	3.44E+02	C18H16O7	[M+H]+	7,8-äºç¾å?5,6,4'-ä¸ç²æ°§åºé»é ®*	Flavonoids	é»é ®	Flavones	é»é ®	-	3	-	-
Gluconic acid	10.943	0.0038919	2.4098	0.029597	HSR - LKSR; LOSR - HSR; LOSR - LKSR	pme0534	1.95E+02	7.50E+01	1.96E+02	C6H12O7	[M-H]-	è¡èç³é ¸	Others	å ¶å®ç±?Saccharides	ç³ç±»	526-95-4	1	C00257	ko00030,ko01100,ko01110,ko01200
1-Methyladenine	10.914	0.0039252	2.4061	0.029604	HSR - LKSR; LOSR - HSR; LOSR - LKSR	mws0847	1.50E+02	1.33E+02	1.49E+02	C6H7N5	[M+H]+	1-ç²åºè ºåå?Nucleotides_and_derivatives	æ ¸è·é ¸åå ¶è¡çç©	Nucleotides and derivatives	æ ¸è·é ¸åå ¶è¡çç©	5142-22-3	1	C02216	-
Cordycepin (3'-Deoxyadenosine)	10.909	0.0039307	2.4055	0.029604	HSR - LKSR; LOSR - HSR; LOSR - LKSR	mws1715	2.52E+02	1.36E+02	2.51E+02	C10H13N5O3	[M+H]+	è«èç´?3'-è±æ°§è ºè·)	Nucleotides_and_derivatives	æ ¸è·é ¸åå ¶è¡çç©	Nucleotides and derivatives	æ ¸è·é ¸åå ¶è¡çç©	73-03-0	3	C08431	-
Arg-Phe-His	10.846	0.0040041	2.3975	0.029906	LKSR - HSR; LOSR - HSR; LOSR - LKSR	MW0145464	4.59E+02	2.32E+02	4.58E+02	C21H30N8O4	[M+H]+	L-ç²¾æ°¨é ?L-è¯ä¸æ°¨é °-L-ç»æ°¨é ?Amino_acids_and_derivatives	æ°¨åºé ¸åå ¶è¡çç©	Amino acids and derivatives	æ°¨åºé ¸åå ¶è¡çç©	-	3	-	-
Lys-Asn-Ser	10.83	0.0040229	2.3955	0.029906	LKSR - HSR; HSR - LOSR; LKSR - LOSR	MW0152890	3.70E+02	1.59E+02	3.47E+02	C13H25N5O6	[M+Na]+	L-èµæ°¨é ?L-å¤©å¬é °èº-L-ä¸æ°¨é ?Amino_acids_and_derivatives	æ°¨åºé ¸åå ¶è¡çç©	Amino acids and derivatives	æ°¨åºé ¸åå ¶è¡çç©	-	3	-	-
N-Acetyl-L-leucine	10.825	0.0040284	2.3949	0.029906	LKSR - HSR; LOSR - HSR; LOSR - LKSR	pme0253	1.74E+02	8.61E+01	1.73E+02	C8H15NO3	[M+H]+	N-ä¹é °-L-äº®æ°¨é ?Amino_acids_and_derivatives	æ°¨åºé ¸åå ¶è¡çç©	Amino acids and derivatives	æ°¨åºé ¸åå ¶è¡çç©	1188-21-2	3	C02710	-
3-(2-Methylbutanoyl)-1',3',4-Tri(Isovaleryl)Sucrose	10.742	0.0041277	2.3843	0.030498	LKSR - HSR; HSR - LOSR; LKSR - LOSR	Wafn011099	6.77E+02	5.93E+02	6.78E+02	C32H54O15	[M-H]-	3-(2-ç²åºä¸é °å?-1',3',4-ä¸?å¼æé °åº)èç³	Others	å ¶å®ç±?Saccharides	ç³ç±»	-	2	-	-
Tyr-Thr-Gln-Arg	10.697	0.0041833	2.3785	0.030763	HSR - LKSR; LOSR - HSR; LOSR - LKSR	MW0158621	5.67E+02	3.08E+02	5.66E+02	C24H38N8O8	[M+H]+	é ªæ°¨é ?èæ°¨é ?è°·æ°¨é °èº-ç²¾æ°¨é ?Amino_acids_and_derivatives	æ°¨åºé ¸åå ¶è¡çç©	Amino acids and derivatives	æ°¨åºé ¸åå ¶è¡çç©	-	3	-	-
LysoPE 17:1(2n isomer)	10.671	0.0042153	2.3752	0.030853	LKSR - HSR; LOSR - HSR; LOSR - LKSR	Lmhp009464	4.66E+02	3.25E+02	4.65E+02	C22H44NO7P	[M+H]+	æº¶è¡ç£·èé °ä¹éèº 17:1(2nå¼æ)	Lipids	èè´¨	LPE	æº¶è¡ç£·èé °ä¹éèº	-	3	-	-
Guanosine	10.644	0.0042493	2.3717	0.030957	LKSR - HSR; LOSR - HSR; LKSR - LOSR	pme1178	2.84E+02	1.52E+02	2.83E+02	C10H13N5O5	[M+H]+	é¸è·	Nucleotides_and_derivatives	æ ¸è·é ¸åå ¶è¡çç©	Nucleotides and derivatives	æ ¸è·é ¸åå ¶è¡çç©	118-00-3	1	C00387	ko00230,ko01100,ko01232,ko02010
(2S,3R)-4-methylidene-2-octyl-5-oxooxolane-3-carboxylic acid	10.585	0.0043246	2.3641	0.031359	LKSR - HSR; LOSR - HSR; LKSR - LOSR	MW0119586	3.13E+02	2.70E+02	2.54E+02	C14H22O4	[M+CH3COO]-	(2S,3R)-4-äºç²å?2-è¾åº-5-æ°§ä»£æ°§æç?3-ç¾§é ¸	Organic_acids	ææºé ?Organic acids	ææºé ?-	3	-	-
3-O-caffeioyl p-coumarinoyl quinic acid	10.496	0.0044418	2.3524	0.032059	LKSR - HSR; HSR - LOSR; LKSR - LOSR	Lhmp122024	5.01E+02	1.63E+02	5.00E+02	C25H24O11	[M+H]+	3-O-åå¡é °å¯¹é¦è±é °å¥å®é ¸	Others	å ¶å®ç±?Others	å ¶å®	-	2	-	-
Kaempferol-3-O-rutinoside-7-O-rhamnoside	10.464	0.0044846	2.3483	0.032219	HSR - LKSR; HSR - LOSR; LKSR - LOSR	Lmsp003881	7.41E+02	2.87E+02	7.40E+02	C33H40O19	[M+H]+	å±±æ°é ?3-O-è¸é¦ç³è·-7-O-é¼ æç³è·	Flavonoids	é»é ®	Flavonols	é»é ®é?-	3	-	-
Creatine	10.444	0.0045123	2.3456	0.032269	LKSR - HSR; LOSR - HSR; LOSR - LKSR	ML10197929	1.30E+02	8.80E+01	1.31E+02	C4H9N3O2	[M-H]-	èé ¸	Organic_acids	ææºé ?Organic acids	ææºé ?57-00-1	2	C00300	ko00260,ko00330,ko01100
6-MethylCoumarin	10.411	0.0045569	2.3413	0.032439	HSR - LKSR; LOSR - HSR; LOSR - LKSR	mws0987	1.61E+02	1.15E+02	1.60E+02	C10H8O2	[M+H]+	6-ç²åºé¦è±ç´?Lignans_and_Coumarins	æ¨èç´ åé¦è±ç´?Coumarins	é¦è±ç´?92-48-8	3	-	-
Sciadonic acid	10.375	0.0046061	2.3367	0.032641	LKSR - HSR; LOSR - HSR; LKSR - LOSR	MW0063477	3.65E+02	5.90E+01	3.06E+02	C20H34O2	[M+CH3COO]-	ç¸äºé ?Lipids	èè´¨	Free fatty acids	æ¸¸ç¦»èèªé ?7019-85-4	3	-	-
Damascenone	10.348	0.0046441	2.3331	0.032761	LKSR - HSR; LOSR - HSR; LKSR - LOSR	Cmyp009787	1.93E+02	1.09E+02	1.92E+02	C13H20O	[M+H]+	å¤§é©¬é ?Others	å ¶å®ç±?Ketone compounds	é ®ç±»ååç?23726-91-2	3	-	-
5'-Deoxyadenosine	10.333	0.0046661	2.331	0.032768	HSR - LKSR; LOSR - HSR; LOSR - LKSR	MWSmce116	2.52E+02	1.36E+02	2.51E+02	C10H13N5O3	[M+H]+	5-è±æ°§è ºåå¤æ ¸è?Nucleotides_and_derivatives	æ ¸è·é ¸åå ¶è¡çç©	Nucleotides and derivatives	æ ¸è·é ¸åå ¶è¡çç©	4754-39-6	1	C05198	-
Aromadendrin-7-O-glucoside	10.289	0.0047287	2.3253	0.033058	LKSR - HSR; LOSR - HSR; LKSR - LOSR	Lmtn002796	4.49E+02	2.87E+02	4.50E+02	C21H22O11	[M-H]-	é¦æ©ç´?7-O-è¡èç³è·	Flavonoids	é»é ®	Flavanonols	äºæ°¢é»é ®é?28189-90-4	1	-	-
2-(2,3-dihydroxypropoxy)-3-(((2-(dimethylamino)ethoxy)(hydroxy)phosphoryl)oxy)propyl (8E,11Z,14Z)-octadeca-8,11,14-trienoate*	10.268	0.0047583	2.3226	0.033067	LKSR - HSR; LOSR - HSR; LOSR - LKSR	Waln010192	5.76E+02	2.77E+02	5.77E+02	C28H52NO9P	[M-H]-	2-(2,3-äºç¾åºä¸æ°§åº)-3-(((2-(äºç²åºæ°¨å?ä¹æ°§å?(ç¾åº)ç£·é °å?æ°§åº)ä¸åº (8E,11Z,14Z)-åå «ç¢?8,11,14-ä¸ç¯é ?	Lipids	èè´¨	LPE	æº¶è¡ç£·èé °ä¹éèº	-	1	-	-
Scopoletin 7-O-Î²-D-Sophoroside	10.25	0.0047846	2.3202	0.033067	LKSR - HSR; LOSR - HSR; LOSR - LKSR	Lbhp011920	5.17E+02	1.93E+02	5.16E+02	C22H28O14	[M+H]+	ä¸è¨èªå é ¯äºè¡èç³è·	Lignans_and_Coumarins	æ¨èç´ åé¦è±ç´?Coumarins	é¦è±ç´?-	1	-	-
Ser-Tyr-His-Asp	10.244	0.0047936	2.3193	0.033067	LKSR - HSR; LOSR - HSR; LOSR - LKSR	MW0156957	5.19E+02	3.57E+02	5.20E+02	C22H28N6O9	[M-H]-	Ser-Tyr-His-Asp	Amino_acids_and_derivatives	æ°¨åºé ¸åå ¶è¡çç©	Amino acids and derivatives	æ°¨åºé ¸åå ¶è¡çç©	-	3	-	-
2'-Deoxyadenosine	10.191	0.0048716	2.3123	0.033438	LKSR - HSR; LOSR - HSR; LKSR - LOSR	pme3961	2.52E+02	1.36E+02	2.51E+02	C10H13N5O3	[M+H]+	2'-è±æ°§è ºè·	Nucleotides_and_derivatives	æ ¸è·é ¸åå ¶è¡çç©	Nucleotides and derivatives	æ ¸è·é ¸åå ¶è¡çç©	958-09-8	1	C00559	ko00230,ko01100,ko01232,ko02010
Nepetin (5,7,3',4'-Tetrahydroxy-6-methoxyflavone)	10.179	0.0048903	2.3107	0.033438	LKSR - HSR; LOSR - HSR; LKSR - LOSR	pmp000003	3.17E+02	3.02E+02	3.16E+02	C16H12O7	[M+H]+	æ³½å °é»é ® (6-ç²æ°§åºæ¨çèç´ )	Flavonoids	é»é ®	Flavones	é»é ®	520-11-6	1	-	-
Phe-HoPhe-OH	10.155	0.004927	2.3074	0.033542	LKSR - HSR; LOSR - HSR; LOSR - LKSR	MW0155448	4.93E+02	4.33E+02	4.34E+02	C24H22N2O6	[M+CH3COO]-	Phe-HoPhe-OH	Amino_acids_and_derivatives	æ°¨åºé ¸åå ¶è¡çç©	Amino acids and derivatives	æ°¨åºé ¸åå ¶è¡çç©	-	3	-	-
Myricetin-3-O-(6''-malony)glucoside	10.137	0.0049532	2.3051	0.033574	HSR - LKSR; HSR - LOSR; LKSR - LOSR	Lmtp004126	5.67E+02	3.19E+02	5.66E+02	C24H22O16	[M+H]+	æ¨æ¢ ç´?3-O-(6''-ä¸äºé ?è¡èç³è·	Flavonoids	é»é ®	Flavonols	é»é ®é?-	3	-	-
4-O-(4'-O-alpha-D-Glucopyranosyl)caffeoylquinic acid	10.1	0.0050102	2.3001	0.033813	LKSR - HSR; LOSR - HSR; LOSR - LKSR	Wafn002874	5.15E+02	3.23E+02	5.16E+02	C22H28O14	[M-H]-	4-O-(4'-O-Î±-D-å¡åè¡èç³åº)åå¡é °å¥å°¼é ¸	Phenolic_acids	é é ¸ç±?Phenolic acids	é é ¸ç±?1401352-62-2	2	-	-
5-Aminolevulinic Acid	10.045	0.0050969	2.2927	0.034159	HSR - LKSR; HSR - LOSR; LKSR - LOSR	pma3649	1.32E+02	8.61E+01	1.31E+02	C5H9NO3	[M+H]+	5-æ°¨åºé ®æé ?Alkaloids	çç©ç¢?Alkaloids	çç©ç¢?106-60-5	3	C00430	ko00260,ko00860,ko01100,ko01110,ko01240,ko02010
Ser-Phe-Asp-Lys-Ser	10.039	0.0051052	2.292	0.034159	LKSR - HSR; LOSR - HSR; LOSR - LKSR	MW0156869	5.83E+02	5.39E+02	5.82E+02	C25H38N6O10	[M+H]+	Ser-Phe-Asp-Lys-Ser	Amino_acids_and_derivatives	æ°¨åºé ¸åå ¶è¡çç©	Amino acids and derivatives	æ°¨åºé ¸åå ¶è¡çç©	-	3	-	-
Salicylic acid	9.9992	0.005169	2.2866	0.034438	HSR - LKSR; LOSR - HSR; LOSR - LKSR	Lmgn001670	1.37E+02	1.08E+02	1.38E+02	C7H6O3	[M-H]-	æ°´æ¨é ?Phenolic_acids	é é ¸ç±?Phenolic acids	é é ¸ç±?69-72-7	1	C00805	ko00996,ko01100,ko01110,ko04075
LysoPC 19:2	9.9263	0.0052876	2.2767	0.035071	LKSR - HSR; LOSR - HSR; LOSR - LKSR	Lmhp007840	5.34E+02	1.84E+02	5.33E+02	C27H52NO7P	[M+H]+	æº¶è¡ç£·èé °èç¢?19:2	Lipids	èè´¨	LPC	æº¶è¡ç£·èé °èç¢?-	2	-	-
2-Palmitoyl-Sn-Glycerol 3-O-Diglucoside	9.8882	0.005351	2.2716	0.035071	HSR - LKSR; HSR - LOSR; LOSR - LKSR	Wagn012030	6.53E+02	3.97E+02	6.54E+02	C31H58O14	[M-H]-	2-æ£æ¦é ?Sn-çæ²¹ 3-O-äºè¡èç³è?Lipids	èè´¨	Glycerol ester	çæ²¹é ?-	1	-	-
Stearamide	9.8868	0.0053532	2.2714	0.035071	LKSR - HSR; LOSR - HSR; LOSR - LKSR	Zmzp005934	2.84E+02	1.02E+02	2.83E+02	C18H37NO	[M+H]+	ç¡¬èé °èº	Alkaloids	çç©ç¢?Alkaloids	çç©ç¢?124-26-5	3	C13846	-
Thr-Asn-Lys-Glu	9.8772	0.0053694	2.2701	0.035071	LKSR - HSR; LOSR - HSR; LOSR - LKSR	MW0157574	5.49E+02	4.89E+02	4.90E+02	C19H34N6O9	[M+CH3COO]-	Thr-Asn-Lys-Glu	Amino_acids_and_derivatives	æ°¨åºé ¸åå ¶è¡çç©	Amino acids and derivatives	æ°¨åºé ¸åå ¶è¡çç©	-	3	-	-
Lys-Ala-Asn-Lys	9.873	0.0053764	2.2695	0.035071	LKSR - HSR; LOSR - HSR; LKSR - LOSR	MW0152843	4.60E+02	2.88E+02	4.59E+02	C19H37N7O6	[M+H]+	Lys-Ala-Asn-Lys	Amino_acids_and_derivatives	æ°¨åºé ¸åå ¶è¡çç©	Amino acids and derivatives	æ°¨åºé ¸åå ¶è¡çç©	-	3	-	-
4-Acetamidobutyric acid	9.828	0.0054529	2.2634	0.035421	LKSR - HSR; LOSR - HSR; LOSR - LKSR	pme0295	1.46E+02	8.61E+01	1.45E+02	C6H11NO3	[M+H]+	4-ä¹é °æ°¨åºä¸é ¸	Organic_acids	ææºé ?Organic acids	ææºé ?3025-96-5	3	C02946	ko00330,ko01100
Aromatide	9.801	0.0054993	2.2597	0.035575	LKSR - HSR; HSR - LOSR; LKSR - LOSR	HJAP158	3.28E+02	1.77E+02	3.27E+02	C19H21NO4	[M+H]+	é¦è·å é ¯	Alkaloids	çç©ç¢?Alkaloids	çç©ç¢?-	3	-	-
Ferruginol	9.6416	0.0057838	2.2378	0.037211	LKSR - HSR; LOSR - HSR; LKSR - LOSR	Lazp011277	2.87E+02	1.33E+02	2.86E+02	C20H30O	[M+H]+	ééé?Terpenoids	èç±»	Ditepenoids	äºè	514-62-5	2	C09092	ko00904,ko01110
Gln-Val-Ile-Asp	9.6328	0.0058	2.2366	0.037211	HSR - LKSR; LOSR - HSR; LOSR - LKSR	MW0149861	4.74E+02	2.22E+02	4.73E+02	C20H35N5O8	[M+H]+	è°·é °æ°?ç¼¬æ°¨é ?å¼äº®æ°¨é ¸-å¤©é¨å¬æ°¨é ?Amino_acids_and_derivatives	æ°¨åºé ¸åå ¶è¡çç©	Amino acids and derivatives	æ°¨åºé ¸åå ¶è¡çç©	-	3	-	-
N-Acetyl-L-Arginine	9.6161	0.0058309	2.2343	0.037256	LKSR - HSR; LOSR - HSR; LOSR - LKSR	pme0170	2.17E+02	1.58E+02	2.16E+02	C8H16N4O3	[M+H]+	N-ä¹é °-L-ç²¾æ°¨é ?Amino_acids_and_derivatives	æ°¨åºé ¸åå ¶è¡çç©	Amino acids and derivatives	æ°¨åºé ¸åå ¶è¡çç©	155-84-0	3	-	-
Asp-Nap-OH	9.6014	0.0058583	2.2322	0.037278	LKSR - HSR; LOSR - HSR; LOSR - LKSR	MW0146364	4.37E+02	2.18E+02	4.38E+02	C22H18N2O8	[M-H]-	Asp-Nap-OH	Amino_acids_and_derivatives	æ°¨åºé ¸åå ¶è¡çç©	Amino acids and derivatives	æ°¨åºé ¸åå ¶è¡çç©	-	3	-	-
Tyr-Pro-Thr-Val-Asn	9.5768	0.0059046	2.2288	0.03742	LKSR - HSR; LOSR - HSR; LOSR - LKSR	MW0158593	5.93E+02	2.89E+02	5.92E+02	C27H40N6O9	[M+H]+	é ªæ°¨é ?è¯æ°¨é ?ç¼¬æ°¨é ?å¤©å¬æ°¨é ¸	Amino_acids_and_derivatives	æ°¨åºé ¸åå ¶è¡çç©	Amino acids and derivatives	æ°¨åºé ¸åå ¶è¡çç©	-	3	-	-
Apigenin-7-O-(6''-p-Coumaryl)glucoside	9.5489	0.0059575	2.2249	0.037602	HSR - LKSR; HSR - LOSR; LKSR - LOSR	Lmpp003930	5.79E+02	2.71E+02	5.78E+02	C30H26O12	[M+H]+	è¹èç´?7-O-(6''-å¯¹é¦è±é °)è¡èç³è·	Flavonoids	é»é ®	Flavones	é»é ®	-	2	-	-
Ser-Thr-His	9.4976	0.0060564	2.2178	0.03792	LKSR - HSR; LOSR - HSR; LKSR - LOSR	MW0156925	3.44E+02	1.77E+02	3.43E+02	C13H21N5O6	[M+H]+	ä¸æ°¨é ?èæ°¨é ?ç»æ°¨é ?Amino_acids_and_derivatives	æ°¨åºé ¸åå ¶è¡çç©	Amino acids and derivatives	æ°¨åºé ¸åå ¶è¡çç©	-	3	-	-
N-Cis-Feruloyl-3'-O-methyldopamine*	9.4976	0.0060564	2.2178	0.03792	LKSR - HSR; LOSR - HSR; LKSR - LOSR	Hmjp006104	3.44E+02	1.77E+02	3.43E+02	C19H21NO5	[M+H]+	N-é¡ºå¼é¿é­é °åº-3'-O-ç²åºå¤å·´è?	Alkaloids	çç©ç¢?Phenolamine	é èº	-	1	-	-
Isocitric Acid	9.4756	0.0060995	2.2147	0.038036	HSR - LKSR; HSR - LOSR; LKSR - LOSR	Zmyn000453	1.91E+02	1.11E+02	1.92E+02	C6H8O7	[M-H]-	å¼æ æª¬é ¸	Organic_acids	ææºé ?Organic acids	ææºé ?320-77-4	1	C00311	ko00020,ko00630,ko01100,ko01110,ko01200,ko01210,ko01230,ko01240
Shikimic acid	9.4381	0.0061736	2.2095	0.038345	HSR - LKSR; HSR - LOSR; LKSR - LOSR	mws0154	1.73E+02	9.30E+01	1.74E+02	C7H10O5	[M-H]-	è½èé ?Organic_acids	ææºé ?Organic acids	ææºé ?138-59-0	2	C00493	ko00400,ko00996,ko00999,ko01100,ko01110,ko01230,ko01240
Î³-Glutamylphenylalanine	9.4026	0.0062449	2.2045	0.038634	HSR - LKSR; HSR - LOSR; LKSR - LOSR	Zmdn001564	2.93E+02	1.64E+02	2.94E+02	C14H18N2O5	[M-H]-	Î³-è°·æ°¨é °èºè¯ä¸æ°¨é ¸	Amino_acids_and_derivatives	æ°¨åºé ¸åå ¶è¡çç©	Amino acids and derivatives	æ°¨åºé ¸åå ¶è¡çç©	7432-24-8	1	-	-
L-Proline	9.3539	0.0063444	2.1976	0.038791	LKSR - HSR; LOSR - HSR; LOSR - LKSR	pme0006	1.16E+02	7.01E+01	1.15E+02	C5H9NO2	[M+H]+	L-è¯æ°¨é ?Amino_acids_and_derivatives	æ°¨åºé ¸åå ¶è¡çç©	Amino acids and derivatives	æ°¨åºé ¸åå ¶è¡çç©	147-85-3	1	C00148	ko00330,ko00470,ko00970,ko01100,ko01110,ko01230,ko02010
Pterolactam	9.3539	0.0063444	2.1976	0.038791	LKSR - HSR; LOSR - HSR; LOSR - LKSR	MWStz040	1.16E+02	7.01E+01	1.15E+02	C5H9NO2	[M+H]+	è¨å é °èº	Alkaloids	çç©ç¢?Pyrrole alkaloids	å¡å¯ç±»çç©ç¢±	38072-88-7	3	-	-
Crotonoside; 2-Hydroxyadenosine	9.3536	0.0063449	2.1976	0.038791	LKSR - HSR; LOSR - HSR; LOSR - LKSR	MWSmce333	2.84E+02	1.52E+02	2.83E+02	C10H13N5O5	[M+H]+	å·´è±è? 2-ç¾åºè ºè·	Nucleotides_and_derivatives	æ ¸è·é ¸åå ¶è¡çç©	Nucleotides and derivatives	æ ¸è·é ¸åå ¶è¡çç©	1818-71-9	2	C08432	-
1-Caffeoylquinic acid	9.2552	0.0065516	2.1837	0.039762	HSR - LKSR; LOSR - HSR; LOSR - LKSR	mws0748	3.53E+02	1.91E+02	3.54E+02	C16H18O9	[M-H]-	1-åå¡é °å¥å®é ¸	Phenolic_acids	é é ¸ç±?Phenolic acids	é é ¸ç±?1241-87-8	1	-	-
Byzantionoside A	9.2538	0.0065547	2.1834	0.039762	HSR - LKSR; HSR - LOSR; LKSR - LOSR	Jmlp004238	3.71E+02	1.33E+02	3.70E+02	C19H30O7	[M+H]+	Byzantionoside A	Others	å ¶å®ç±?Ketone compounds	é ®ç±»ååç?189109-41-9	1	-	-
Met-Ile	9.2039	0.0066627	2.1763	0.040137	HSR - LKSR; LOSR - HSR; LOSR - LKSR	MW0108227	3.69E+02	1.91E+02	2.62E+02	C11H22N2O3S	[M-H]-	ç²ç¡«æ°¨é °-å¼äº®æ°¨é ¸	Amino_acids_and_derivatives	æ°¨åºé ¸åå ¶è¡çç©	Amino acids and derivatives	æ°¨åºé ¸åå ¶è¡çç©	40883-17-8	3	-	-
Cotinine; (S)-1-Methyl-5-(3-pyridinyl)-2-pyrrolidinone	9.2015	0.006668	2.176	0.040137	HSR - LKSR; HSR - LOSR; LKSR - LOSR	pmf0323	1.77E+02	1.18E+02	1.76E+02	C10H12N2O	[M+H]+	å¯æ¿å®? (S)-1-ç²åº-5-(3-å¡å¶å?-2-å¡å¯ç·é ®	Alkaloids	çç©ç¢?Pyridine alkaloids	å¡å¶ç±»çç©ç¢±	486-56-6	2	-	-
Tricin (5,7,4'-Trihydroxy-3',5'-dimethoxyflavone)	9.1667	0.0067449	2.171	0.040443	LKSR - HSR; LOSR - HSR; LKSR - LOSR	Lmzp004885	3.31E+02	3.15E+02	3.30E+02	C17H14O7	[M+H]+	èè¿ç´?éº¦é»é ?	Flavonoids	é»é ®	Flavones	é»é ®	520-32-1	3	C10193	-
3S-3-hydroxy-Î²-damascon	9.1071	0.0068787	2.1625	0.041088	HSR - LKSR; HSR - LOSR; LKSR - LOSR	Lsjp211201	2.09E+02	1.37E+02	2.08E+02	C13H20O2	[M+H]+	3S-3-ç¾åº-Î²-çªå¥é ?Others	å ¶å®ç±?Others	å ¶å®	-	3	-	-
Luteolin-8-C-arabinoside	9.051	0.0070079	2.1544	0.0417	LKSR - HSR; LOSR - HSR; LOSR - LKSR	HJAP012	4.19E+02	3.83E+02	4.18E+02	C20H18O10	[M+H]+	æ¨çèç´ -8-C-é¿æä¼¯ç³è?Flavonoids	é»é ®	Flavones	é»é ®	-	3	-	-
D-Ribose	8.9371	0.0072793	2.1379	0.042989	HSR - LKSR; LOSR - HSR; LOSR - LKSR	Zmgn000173	1.49E+02	7.50E+01	1.50E+02	C5H10O5	[M-H]-	D-æ ¸ç³	Others	å ¶å®ç±?Saccharides	ç³ç±»	50-69-1	3	C00121	ko00030,ko01100,ko02010
Coniferin	8.9369	0.0072798	2.1379	0.042989	LKSR - HSR; LOSR - HSR; LKSR - LOSR	mws0906	3.41E+02	1.79E+02	3.42E+02	C16H22O8	[M-H]-	æ¾æè?Phenolic_acids	é é ¸ç±?Phenolic acids	é é ¸ç±?531-29-3	2	C00761	ko00940,ko01110
L-Glycyl-L-phenylalanine	8.8833	0.0074119	2.1301	0.043508	HSR - LKSR; HSR - LOSR; LKSR - LOSR	mws5042	2.23E+02	1.20E+02	2.22E+02	C11H14N2O3	[M+H]+	L-çæ°¨é ?L-è¯ä¸æ°¨é ¸	Amino_acids_and_derivatives	æ°¨åºé ¸åå ¶è¡çç©	Amino acids and derivatives	æ°¨åºé ¸åå ¶è¡çç©	721-66-4	3	-	-
13S-Hydroxy-9Z,11E,15Z-octadecatrienoic acid	8.8786	0.0074234	2.1294	0.043508	HSR - LKSR; HSR - LOSR; LKSR - LOSR	Zmpn003368	2.93E+02	1.95E+02	2.94E+02	C18H30O3	[M-H]-	13S-ç¾åº-9Z,11E,15Z-åå «ç¢³ä¸ç¯é ¸	Lipids	èè´¨	Free fatty acids	æ¸¸ç¦»èèªé ?87984-82-5	2	C16316	ko00592
2'-Deoxyinosine	8.8298	0.0075467	2.1222	0.044065	LKSR - HSR; LOSR - HSR; LKSR - LOSR	pme2776	2.53E+02	1.37E+02	2.52E+02	C10H12N4O4	[M+H]+	2-è±æ°§èè·	Nucleotides_and_derivatives	æ ¸è·é ¸åå ¶è¡çç©	Nucleotides and derivatives	æ ¸è·é ¸åå ¶è¡çç©	890-38-0	3	C05512	ko00230,ko01100,ko01232,ko02010
isoscopoletin-glucoside	8.8005	0.0076217	2.118	0.044336	HSR - LKSR; LOSR - HSR; LOSR - LKSR	HX1364	3.55E+02	1.63E+02	3.54E+02	C16H18O9	[M+H]+	å¼ä¸è¨èªç¢?è¡èç³è·	Lignans_and_Coumarins	æ¨èç´ åé¦è±ç´?Coumarins	é¦è±ç´?-	1	-	-
Cis-Aconitic acid	8.7722	0.0076951	2.1138	0.044597	HSR - LKSR; HSR - LOSR; LKSR - LOSR	pme2550	1.73E+02	1.29E+02	1.74E+02	C6H6O6	[M-H]-	é¡ºå¼ä¹å¤´é ?Organic_acids	ææºé ?Organic acids	ææºé ?585-84-2	3	C00417	ko00020,ko00630,ko00660,ko01100,ko01110,ko01210
Esculetin (6,7-Dihydroxycoumarin)	8.7327	0.0077989	2.108	0.044969	LKSR - HSR; LOSR - HSR; LOSR - LKSR	mws1013	1.77E+02	1.33E+02	1.78E+02	C9H6O4	[M-H]-	ç§¦ç®ä¹ç´ ; 6,7-äºç¾åºé¦è±ç´	Lignans_and_Coumarins	æ¨èç´ åé¦è±ç´?Coumarins	é¦è±ç´?305-01-1	1	C09263	ko00999,ko01110
Lys-Asp-Trp-Ser-Phe	8.7078	0.0078652	2.1043	0.044969	LKSR - HSR; LOSR - HSR; LKSR - LOSR	MW0152914	6.82E+02	2.05E+02	6.81E+02	C33H43N7O9	[M+H]+	Lys-Asp-Trp-Ser-Phe	Amino_acids_and_derivatives	æ°¨åºé ¸åå ¶è¡çç©	Amino acids and derivatives	æ°¨åºé ¸åå ¶è¡çç©	-	3	-	-
Sieboldin	8.7078	0.0078655	2.1043	0.044969	HSR - LKSR; LOSR - HSR; LOSR - LKSR	Hmpn005101	4.51E+02	2.89E+02	4.52E+02	C21H24O11	[M-H]-	3-ç¾åºæ ¹ç®è?Flavonoids	é»é ®	Chalcones	æ¥è³é ®	18777-73-6	3	-	-
N-(beta-D-Glucosyl)nicotinate	8.6956	0.0078981	2.1025	0.044969	LKSR - HSR; LOSR - HSR; LOSR - LKSR	pma1751	2.86E+02	1.24E+02	2.85E+02	C12H15NO7	[M+H]+	N-è¡èç³åºçé ¸	Others	å ¶å®ç±?Vitamin	ç»´çç´?-	3	-	-
Caffeoyl-dihydrocaffeoyl spermidine	8.6936	0.0079035	2.1022	0.044969	LKSR - HSR; LOSR - HSR; LOSR - LKSR	Lmmp003112	4.72E+02	2.22E+02	4.71E+02	C25H33N3O6	[M+H]+	åå¡é ?äºæ°¢åå¡é °äºç²¾èº	Alkaloids	çç©ç¢?Phenolamine	é èº	-	1	-	-
Flavin Single Nucleotide(FMN)	8.6444	0.0080376	2.0949	0.045446	LKSR - HSR; LOSR - HSR; LOSR - LKSR	MWS5083	4.55E+02	9.70E+01	4.56E+02	C17H21N4O9P	[M-H]-	é»ç´ åæ ¸è·é ¸(FMN)	Nucleotides_and_derivatives	æ ¸è·é ¸åå ¶è¡çç©	Nucleotides and derivatives	æ ¸è·é ¸åå ¶è¡çç©	6184-17-4	2	C00061	ko00190,ko00740,ko01100,ko01110,ko01240
Allitol	8.6415	0.0080457	2.0944	0.045446	HSR - LKSR; HSR - LOSR; LKSR - LOSR	MWSslk235	1.81E+02	5.90E+01	1.82E+02	C6H14O6	[M-H]-	èç³é?Others	å ¶å®ç±?Saccharides	ç³ç±»	488-44-8	3	-	-
10-Formyltetrahydrofolic Acid	8.6195	0.0081064	2.0912	0.045624	HSR - LKSR; LOSR - HSR; LOSR - LKSR	pmb1912	4.74E+02	3.27E+02	4.73E+02	C20H23N7O7	[M+H]+	10-ç²é °åæ°¢å¶é ¸	Alkaloids	çç©ç¢?Alkaloids	çç©ç¢?2800-34-2	2	C00234	ko00670,ko00970,ko01100,ko01200,ko01240
1-(2,3-dihydroxypropoxy)-3-(((2-(dimethylamino)ethoxy)(hydroxy)phosphoryl)oxy)propan-2-yl (8E,11Z,14Z)-octadeca-8,11,14-trienoate*	8.5873	0.0081964	2.0864	0.045965	LKSR - HSR; LOSR - HSR; LOSR - LKSR	Waln009920	5.76E+02	2.77E+02	5.77E+02	C28H52NO9P	[M-H]-	1-(2,3-äºç¾åºä¸æ°§åº)-3-(((2-(äºç²åºæ°¨å?ä¹æ°§å?(ç¾åº)ç£·é °å?æ°§åº)ä¸?2-å?(8E,11Z,14Z)-åå «ç¢?8,11,14-ä¸ç¯é ?	Lipids	èè´¨	LPE	æº¶è¡ç£·èé °ä¹éèº	-	1	-	-
2'-Deoxycytidine	8.5468	0.0083117	2.0803	0.046444	LKSR - HSR; LOSR - HSR; LOSR - LKSR	pme1194	2.28E+02	1.12E+02	2.27E+02	C9H13N3O4	[M+H]+	2'-è±æ°§èè·	Nucleotides_and_derivatives	æ ¸è·é ¸åå ¶è¡çç©	Nucleotides and derivatives	æ ¸è·é ¸åå ¶è¡çç©	951-77-9	3	C00881	ko00240,ko01100,ko01232,ko02010
Lys-Val-Asn-Val-Asp	8.4666	0.0085456	2.0683	0.047581	LKSR - HSR; LOSR - HSR; LOSR - LKSR	MW0153195	5.74E+02	1.44E+02	5.73E+02	C24H43N7O9	[M+H]+	Lys-Val-Asn-Val-Asp	Amino_acids_and_derivatives	æ°¨åºé ¸åå ¶è¡çç©	Amino acids and derivatives	æ°¨åºé ¸åå ¶è¡çç©	-	3	-	-
5-Glucosyloxy-2-Hydroxybenzoic acid methyl ester	8.4426	0.0086172	2.0646	0.047809	HSR - LKSR; LOSR - HSR; LOSR - LKSR	Lmmn003663	3.29E+02	1.67E+02	3.30E+02	C14H18O9	[M-H]-	5-è¡èç³æ°§å?2-ç¾åºè¯ç²é ¸ç²é ?Phenolic_acids	é é ¸ç±?Phenolic acids	é é ¸ç±?-	3	-	-
5-O-Caffeoylshikimic acid	8.3887	0.0087803	2.0565	0.048541	HSR - LKSR; LOSR - HSR; LOSR - LKSR	Hmln002806	3.35E+02	1.79E+02	3.36E+02	C16H16O8	[M-H]-	5-O-åå¡é °è½èé ¸	Phenolic_acids	é é ¸ç±?Phenolic acids	é é ¸ç±?73263-62-4	1	-	-
1,18-Octadecanediol	8.3542	0.0088871	2.0512	0.048957	LKSR - HSR; LOSR - HSR; LKSR - LOSR	mws1436	2.87E+02	9.71E+01	2.86E+02	C18H38O2	[M+H]+	1,18-åå «ç·äºé?,Lipids,èè´¨,Free fatty acids,æ¸¸ç¦»èèªé ?3155-43-9,3,-,- 11	14-Eicosadienoic acid"	8.3372	0.0089399	2.0487	0.049075	LKSR - HSR; HSR - LOSR; LKSR - LOSR	MW0017131	3.31E+02	2.71E+02	3.08E+02	C20H36O2	[M+Na]+	11,14-åå¼äºåç¢³äºç¯é ¸	Lipids	èè´¨	Free fatty acids	æ¸¸ç¦»èèªé ?2091-39-6	3	-	-
LysoPE 16:1	8.278	0.0091281	2.0396	0.049932	LKSR - HSR; LOSR - HSR; LOSR - LKSR	Lmhp009034	4.52E+02	3.11E+02	4.51E+02	C21H42NO7P	[M+H]+	æº¶è¡ç£·èé °ä¹éèº 16:1	Lipids	èè´¨	LPE	æº¶è¡ç£·èé °ä¹éèº	-	3	-	-
Glu-Ser-Tyr-Asp	8.2411	0.0092476	2.034	0.050409	HSR - LKSR; HSR - LOSR; LOSR - LKSR	MW0150151	5.13E+02	4.67E+02	5.12E+02	C21H28N4O11	[M+H]+	è°·æ°¨é ?ä¸æ°¨é ?é ªæ°¨é ?å¤©é¨å¬æ°¨é ?Amino_acids_and_derivatives	æ°¨åºé ¸åå ¶è¡çç©	Amino acids and derivatives	æ°¨åºé ¸åå ¶è¡çç©	-	3	-	-
Pinoresinol-4,4'-O-di-O-glucoside	8.2277	0.0092913	2.0319	0.050471	LKSR - HSR; LOSR - HSR; LOSR - LKSR	pmn001370	6.81E+02	5.19E+02	6.82E+02	C32H42O16	[M-H]-	æ¾èé?4,4'-O-äº?O-è¡èç³è·	Lignans_and_Coumarins	æ¨èç´ åé¦è±ç´?Lignans	æ¨èç´?63902-38-5	1	-	-
Kaempferol-3-O-rhamnoside (Afzelin)(Kaempferin)*	8.183	0.0094396	2.025	0.050934	LKSR - HSR; HSR - LOSR; LKSR - LOSR	mws0919	4.31E+02	2.85E+02	4.32E+02	C21H20O10	[M-H]-	å±±æ°é ?3-O-é¼ æç³è· (é¿ç¦è±è·)(çªæ³»å¶å±±æ°è·)*	Flavonoids	é»é ®	Flavonols	é»é ®é?482-39-3	3	C16911	ko00944
Allysine(6-Oxo DL-Norleucine)	8.1818	0.0094436	2.0249	0.050934	HSR - LKSR; HSR - LOSR; LKSR - LOSR	pme3351	1.44E+02	1.26E+02	1.45E+02	C6H11NO3	[M-H]-	éèµæ°¨é ¸	Amino_acids_and_derivatives	æ°¨åºé ¸åå ¶è¡çç©	Amino acids and derivatives	æ°¨åºé ¸åå ¶è¡çç©	1962-83-0	3	C04076	ko00300,ko00310,ko00960,ko01100,ko01110,ko01230
2-Aminoisobutyric acid	8.1726	0.0094746	2.0234	0.050934	HSR - LKSR; HSR - LOSR; LKSR - LOSR	pme3017	1.04E+02	5.81E+01	1.03E+02	C4H9NO2	[M+H]+	2-æ°¨åºå¼ä¸é ?Organic_acids	ææºé ?Organic acids	ææºé ?62-57-7	1	C03665	-
Phenylacetic acid	8.157	0.0095274	2.021	0.051042	HSR - LKSR; LOSR - HSR; LOSR - LKSR	MW0009415	1.35E+02	8.90E+01	1.36E+02	C8H8O2	[M-H]-	è¯ä¹é ?Organic_acids	ææºé ?Organic acids	ææºé ?103-82-2	3	C07086	ko00360,ko01100
Caffeoylcholine	8.1369	0.0095957	2.0179	0.051232	HSR - LKSR; LOSR - HSR; LOSR - LKSR	pmp001244	2.66E+02	2.07E+02	2.66E+02	C14H20NO4+	[M]+	åå¡é °èç¢?Alkaloids	çç©ç¢?Phenolamine	é èº	87189-10-4	3	-	-
Tyr-Met-Arg	8.1225	0.0096451	2.0157	0.05132	LKSR - HSR; HSR - LOSR; LKSR - LOSR	MW0110212	4.69E+02	1.63E+02	4.68E+02	C20H32N6O5S1	[M+H]+	é ªæ°¨é ?ç²ç¡«æ°¨é ¸-ç²¾æ°¨é ?Amino_acids_and_derivatives	æ°¨åºé ¸åå ¶è¡çç©	Amino acids and derivatives	æ°¨åºé ¸åå ¶è¡çç©	-	3	-	-
LysoPE 18:0	7.9936	0.010101	1.9956	0.053563	LKSR - HSR; LOSR - HSR; LOSR - LKSR	pmb0883	4.82E+02	3.41E+02	4.81E+02	C23H48NO7P	[M+H]+	æº¶è¡ç£·èé °ä¹éèº 18:0	Lipids	èè´¨	LPE	æº¶è¡ç£·èé °ä¹éèº	69747-55-3	3	-	-
Glu-Tyr-Asn-Lys	7.9612	0.01022	1.9906	0.054008	LKSR - HSR; LOSR - HSR; LOSR - LKSR	MW0150185	5.53E+02	5.35E+02	5.52E+02	C24H36N6O9	[M+H]+	è°·æ°¨é ?é ªæ°¨é ?å¤©é¨å¬é °æ°?èµæ°¨é ?Amino_acids_and_derivatives	æ°¨åºé ¸åå ¶è¡çç©	Amino acids and derivatives	æ°¨åºé ¸åå ¶è¡çç©	-	3	-	-
N,N-Dimethylglycine	7.947	0.010272	1.9883	0.054023	HSR - LKSR; HSR - LOSR; LKSR - LOSR	pme3033	1.04E+02	5.81E+01	1.03E+02	C4H9NO2	[M+H]+	N,N-äºç²åºçæ°¨é ¸	Amino_acids_and_derivatives	æ°¨åºé ¸åå ¶è¡çç©	Amino acids and derivatives	æ°¨åºé ¸åå ¶è¡çç©	1118-68-9	1	C01026	ko00260,ko01100
Pinocembrin-7-O-glucoside (Pinocembroside)	7.9418	0.010292	1.9875	0.054023	HSR - LKSR; LOSR - HSR; LOSR - LKSR	Lmyp004617	4.19E+02	2.57E+02	4.18E+02	C21H22O9	[M+H]+	ä¹æ¾ç´?7-O-è¡èç³è· (ä¹æ¾è?	Flavonoids	é»é ®	Flavanones	äºæ°¢é»é ®	75829-43-5	3	-	-
D-Galactose	7.89	0.010487	1.9794	0.054862	HSR - LKSR; HSR - LOSR; LKSR - LOSR	pmf0139	1.79E+02	5.90E+01	1.80E+02	C6H12O6	[M-H]-	D-åä¹³ç³?Others	å ¶å®ç±?Saccharides	ç³ç±»	59-23-4	3	C00124	ko00052,ko01100
Isorhamnetin-3-O-rutinoside-7-O-(2''-O-glucosyl)glucuronate	7.864	0.010586	1.9753	0.055196	LKSR - HSR; LOSR - HSR; LOSR - LKSR	Hmmp002240	9.63E+02	8.01E+02	9.62E+02	C40H50O27	[M+H]+	å¼é¼ æç´ -3-O-è¸é¦ç³è·-7-O-(2''-O-è¡èç³åº)è¡èç³éé ?Flavonoids	é»é ®	Flavonols	é»é ®é?-	2	-	-
3-Hydroxy-24-methylene-9,19-cyclolanostan-26-oic acid (Ambolic acid)	7.8445	0.010662	1.9722	0.055405	LKSR - HSR; LOSR - HSR; LKSR - LOSR	Lmmn009932	4.69E+02	4.69E+02	4.70E+02	C31H50O3	[M-H]-	3-ç¾åº-24-äºç²å?9,19-ç¯ç¾æ¯ç¾ç?26-é ?(é¿æ³¢éé ¸)	Terpenoids	èç±»	Triterpene	ä¸è	13878-93-8	3	-	-
Mearnsetin-3-O-glucoside	7.8147	0.010778	1.9674	0.055737	HSR - LKSR; LOSR - HSR; LOSR - LKSR	Lmtn002997	4.93E+02	3.31E+02	4.94E+02	C22H22O13	[M-H]-	3,5,7,3',5'-äºç¾å?4'-ç²æ°§åºé»é ?3-O-è¡èç³è·	Flavonoids	é»é ®	Flavones	é»é ®	-	3	-	-
p-Coumaroylspermidine	7.8099	0.010797	1.9667	0.055737	LKSR - HSR; LOSR - HSR; LOSR - LKSR	pmb0502	2.92E+02	1.47E+02	2.91E+02	C16H25N3O2	[M+H]+	å¯¹é¦è±é °äºç²¾è?Alkaloids	çç©ç¢?Phenolamine	é èº	-	1	-	-
Isoguanine	7.7712	0.010951	1.9605	0.056347	LKSR - HSR; LOSR - HSR; LOSR - LKSR	pme0183	1.52E+02	1.35E+02	1.51E+02	C5H5N5O	[M+H]+	å¼é¸åå¤	Nucleotides_and_derivatives	æ ¸è·é ¸åå ¶è¡çç©	Nucleotides and derivatives	æ ¸è·é ¸åå ¶è¡çç©	3373-53-3	3	-	-
Ile-Arg-Leu-Lys	7.7544	0.011019	1.9579	0.056508	LKSR - HSR; LOSR - HSR; LKSR - LOSR	MW0151332	5.29E+02	1.49E+02	5.28E+02	C24H48N8O5	[M+H]+	Ile-Arg-Leu-Lys	Amino_acids_and_derivatives	æ°¨åºé ¸åå ¶è¡çç©	Amino acids and derivatives	æ°¨åºé ¸åå ¶è¡çç©	-	3	-	-
Benzyl-(2''-O-xylosyl)glucoside	7.7302	0.011117	1.954	0.056826	LKSR - HSR; HSR - LOSR; LKSR - LOSR	Cmjn004337	4.01E+02	2.69E+02	4.02E+02	C18H26O10	[M-H]-	èåº-(2''-O-æ¨ç³å?è¡èç³è·	Phenolic_acids	é é ¸ç±?Phenolic acids	é é ¸ç±?-	1	-	-
2-Formyl-3-hydroxy-A(1)-norlup-20(29)-en-28-oic acid (Colubrinic acid)	7.7187	0.011165	1.9522	0.056881	LKSR - HSR; LOSR - HSR; LOSR - LKSR	Lmzn006582	4.69E+02	4.69E+02	4.70E+02	C30H46O4	[M-H]-	2-ç²é °-3-ç¾åº-A(1)-å»ç²åºç¾½æè±-20(29)-ç?28-é ?(Colubrinic acid)	Terpenoids	èç±»	Triterpene	ä¸è	-	3	-	-
Quercetin-3-O-(2'''-O-p-coumaroyl)sophoroside-7-O-glucoside	7.7087	0.011206	1.9506	0.056905	LKSR - HSR; HSR - LOSR; LKSR - LOSR	Lmwp004293	9.35E+02	3.03E+02	9.34E+02	C42H46O24	[M+H]+	æ§²ç®ç´?3-O-(2'''-O-å¯¹é¦è±é °)æ§ç³è?7-O-è¡èç³è·	Flavonoids	é»é ®	Flavonols	é»é ®é?-	3	-	-
Kaempferol-3-O-sophorotrioside	7.6829	0.011313	1.9464	0.057264	HSR - LKSR; HSR - LOSR; LKSR - LOSR	Lmqp002170	7.73E+02	4.49E+02	7.72E+02	C33H40O21	[M+H]+	å±±æ°é ?3-O-æ§ä¸ç³è·	Flavonoids	é»é ®	Flavonols	é»é ®é?80714-53-0	3	C12635	ko00944,ko01110
His-Leu-Asp-Gln-Gln	7.639	0.011498	1.9394	0.058012	HSR - LKSR; LOSR - HSR; LOSR - LKSR	MW0150986	6.40E+02	4.78E+02	6.39E+02	C26H41N9O10	[M+H]+	ç»æ°¨é ?äº®æ°¨é ?å¤©é¨å¬æ°¨é ?è°·é °è?è°·é °è?Amino_acids_and_derivatives	æ°¨åºé ¸åå ¶è¡çç©	Amino acids and derivatives	æ°¨åºé ¸åå ¶è¡çç©	-	3	-	-
Barbituric acid;Malonylurea;2,4,6-Pyrimidinetrione	7.6119	0.011614	1.935	0.058409	LKSR - HSR; HSR - LOSR; LKSR - LOSR	MWS2027	1.29E+02	6.90E+01	1.28E+02	C4H4N2O3	[M+H]+	å·´æ¯å¦¥é ¸;ä¸äºé °è²;2,4,6-å§å¶ä¸é ®	Nucleotides_and_derivatives	æ ¸è·é ¸åå ¶è¡çç©	Nucleotides and derivatives	æ ¸è·é ¸åå ¶è¡çç©	67-52-7	3	C00813	ko00240,ko01100
Tyr-Abu-OH	7.5914	0.011703	1.9317	0.058667	LKSR - HSR; LOSR - HSR; LOSR - LKSR	MW0158678	3.87E+02	3.11E+02	3.88E+02	C19H20N2O7	[M-H]-	Tyr-Abu-OH	Amino_acids_and_derivatives	æ°¨åºé ¸åå ¶è¡çç©	Amino acids and derivatives	æ°¨åºé ¸åå ¶è¡çç©	-	3	-	-
Epicatechin-3'-O-Î²-D-glucopyranoside	7.5367	0.011945	1.9228	0.059629	LKSR - HSR; LOSR - HSR; LOSR - LKSR	Zmdn002400	4.51E+02	2.89E+02	4.52E+02	C21H24O11	[M-H]-	è¡¨å¿è¶ç´ -3'-O-Î²-D-è¡èç³è·	Flavonoids	é»é ®	Flavanols	é»ç·éç±»	-	3	-	-
3-Methylbutyl 6-O-(alpha-L-arabinopyranosyl)-beta-D-glucopyranoside	7.5307	0.011972	1.9218	0.059629	LKSR - HSR; HSR - LOSR; LKSR - LOSR	Wafn003429	4.41E+02	2.49E+02	3.82E+02	C16H30O10	[M+CH3COOH-H]-	3-ç²åºä¸åº 6-O-(Î±-L-é¿æä¼¯å¡åç³å?-Î²-D-å¡åè¡èç³è·	Others	å ¶å®ç±?Others	å ¶å®	-	1	-	-
Arachidonic Acid	7.512	0.012055	1.9188	0.059855	HSR - LKSR; HSR - LOSR; LOSR - LKSR	mws0369	3.03E+02	2.59E+02	3.04E+02	C20H32O2	[M-H]-	è±çåç¯é ?Lipids	èè´¨	Free fatty acids	æ¸¸ç¦»èèªé ?506-32-1	1	C00219	ko00590,ko00591,ko01040,ko01100
Hexadecanedioic acid	7.4741	0.012228	1.9126	0.060521	HSR - LKSR; HSR - LOSR; LKSR - LOSR	MWSslk132	2.85E+02	2.23E+02	2.86E+02	C16H30O4	[M-H]-	åå ­ç·åºäºé ¸	Lipids	èè´¨	Free fatty acids	æ¸¸ç¦»èèªé ?505-54-4	3	C19615	ko00073,ko01100
Isochlorogenic acid B*	7.4584	0.012301	1.9101	0.060687	HSR - LKSR; LOSR - HSR; LOSR - LKSR	Li512115	5.15E+02	3.53E+02	5.16E+02	C25H24O12	[M-H]-	å¼ç»¿åé ¸ B*	Phenolic_acids	é é ¸ç±?Phenolic acids	é é ¸ç±?14534-61-3	1	C10468	-
Hexadecyl ethanolamine	7.4477	0.01235	1.9083	0.060739	LKSR - HSR; HSR - LOSR; LKSR - LOSR	pmp001269	2.86E+02	2.68E+02	2.85E+02	C18H39NO	[M+H]+	åå ­ç·åºä¹éè?Alkaloids	çç©ç¢?Alkaloids	çç©ç¢?-	2	-	-
4,4'-Dihydroxy-2'-methoxychalcone (3-Deoxysappanchalcone)	7.426	0.012452	1.9048	0.06084	LKSR - HSR; LOSR - HSR; LKSR - LOSR	Hmmp008597	2.71E+02	1.47E+02	2.70E+02	C16H14O4	[M+H]+	4,4'-äºç¾å?2'-ç²æ°§åºæ¥è³é ® (3-å»æ°§èæ¨æ¥è³é ®)	Flavonoids	é»é ®	Chalcones	æ¥è³é ®	112408-67-0	3	C15531	-
Keto-Deoxy-Nonulonic acid	7.4166	0.012496	1.9032	0.06084	LKSR - HSR; LOSR - HSR; LOSR - LKSR	MW0112794	2.67E+02	1.13E+02	2.68E+02	C9H16O9	[M-H]-	é ®è±æ°§å£¬é ?Organic_acids	ææºé ?Organic acids	ææºé ?153666-19-4	3	C20934	ko00520,ko01100,ko01250
1-(2,3-dihydroxypropoxy)-3-(((2-(dimethylamino)ethoxy)(hydroxy)phosphoryl)oxy)propan-2-yl (11Z,14Z)-octadeca-11,14-dienoate*	7.4131	0.012513	1.9026	0.06084	LKSR - HSR; LOSR - HSR; LOSR - LKSR	Waln010743	5.78E+02	2.79E+02	5.79E+02	C28H54NO9P	[M-H]-	1-(2,3-äºç¾åºä¸æ°§åº)-3-(((2-(äºç²åºæ°¨å?ä¹æ°§å?(ç¾åº)ç£·é °å?æ°§åº)ä¸?2-å?(11Z,14Z)-åå «ç¢?11,14-äºç¯é ?	Lipids	èè´¨	LPE	æº¶è¡ç£·èé °ä¹éèº	-	1	-	-
Eupatilin (5,7-Dihydroxy-3',4',6-Trimethoxyflavone)*	7.41	0.012527	1.9022	0.06084	LKSR - HSR; LOSR - HSR; LOSR - LKSR	MWSHY0168	3.45E+02	3.30E+02	3.44E+02	C18H16O7	[M+H]+	å¼æ³½å °é»ç´?	Flavonoids	é»é ®	Flavones	é»é ®	22368-21-4	3	C10040	-
2,4-Di(isovaleryl)-3-(2-Methylcrotonyl)Sucrose-6'-O-Acetate	7.3851	0.012646	1.8981	0.061127	LKSR - HSR; LOSR - HSR; LKSR - LOSR	Wafn009495	6.93E+02	5.09E+02	6.34E+02	C29H46O15	[M+CH3COOH-H]-	2,4-äº?å¼æé °åº)-3-(2-ç²åºå·´è±é °åº)èç³-6'-O-ä¹é ¸é ?,Others,å ¶å®ç±?Saccharides,ç³ç±»,-,2,-,- Nootkatone,7.3812,0.012665,1.8974,0.061127,LKSR - HSR; LOSR - HSR; LKSR - LOSR,Zmcp102605,2.19E+02,1.49E+02,2.18E+02,C15H22O,[M+H]+,åæé ?Terpenoids,èç±»,Sesquiterpenoids,ååè?4674-50-4,3,C17914,- 16-Methylheptadecanoic acid,7.3625,0.012754,1.8943,0.061371,LKSR - HSR; LOSR - HSR;…	ko00908	ko01100	ko01232	ko01240"
Citraconic acid	7.2552	0.013287	1.8766	0.062769	HSR - LKSR; HSR - LOSR; LKSR - LOSR	mws0425	1.29E+02	8.50E+01	1.30E+02	C5H6O4	[M-H]-	æ åº·é ?Organic_acids	ææºé ?Organic acids	ææºé ?498-23-7	3	C02226	ko00290,ko00660,ko01100,ko01210
N-(2-Methylbenzoyl)glycine	7.2396	0.013367	1.874	0.062956	HSR - LKSR; HSR - LOSR; LKSR - LOSR	MWS1933	1.94E+02	1.19E+02	1.93E+02	C10H11NO3	[M+H]+	N-(é»ç²è¯é °)çæ°¨é ?Amino_acids_and_derivatives	æ°¨åºé ¸åå ¶è¡çç©	Amino acids and derivatives	æ°¨åºé ¸åå ¶è¡çç©	42013-20-7	3	-	-
12,13-DHOME; (9Z)-12,13-Dihydroxyoctadec-9-enoic acid	7.2266	0.013433	1.8718	0.06308	HSR - LKSR; HSR - LOSR; LKSR - LOSR	Lmbn005487	3.13E+02	2.51E+02	3.14E+02	C18H34O4	[M-H]-	12,13-äºç¾åºåå «ç·å?9-ç¯é ¸	Lipids	èè´¨	Free fatty acids	æ¸¸ç¦»èèªé ?263399-35-5	3	C14829	ko00591
3-O-Methylquercetin	7.2067	0.013536	1.8685	0.063373	LKSR - HSR; LOSR - HSR; LKSR - LOSR	Lmmn004912	3.15E+02	2.71E+02	3.16E+02	C16H12O7	[M-H]-	3-O-ç²åºæ§²ç®ç´?Flavonoids	é»é ®	Flavonols	é»é ®é?1486-70-0	1	C04443	ko00944,ko01110
Arg-Phe-Val-Asp	7.1804	0.013674	1.8641	0.063826	HSR - LKSR; HSR - LOSR; LKSR - LOSR	MW0145474	5.36E+02	3.49E+02	5.35E+02	C24H37N7O7	[M+H]+	Arg-Phe-Val-Asp	Amino_acids_and_derivatives	æ°¨åºé ¸åå ¶è¡çç©	Amino acids and derivatives	æ°¨åºé ¸åå ¶è¡çç©	-	3	-	-
Thr-Tyr-Asp-Arg-Asn	7.1623	0.01377	1.8611	0.064082	LKSR - HSR; LOSR - HSR; LKSR - LOSR	MW0157835	6.68E+02	2.05E+02	6.67E+02	C27H41N9O11	[M+H]+	Thr-Tyr-Asp-Arg-Asn	Amino_acids_and_derivatives	æ°¨åºé ¸åå ¶è¡çç©	Amino acids and derivatives	æ°¨åºé ¸åå ¶è¡çç©	-	3	-	-
2,2-Dimethylsuccinic acid	7.1351	0.013915	1.8565	0.06435	HSR - LKSR; HSR - LOSR; LOSR - LKSR	Wmzn000227	1.45E+02	1.09E+02	1.46E+02	C6H10O4	[M-H]-	2,2-äºç²åºç¥çé ?,Organic_acids,ææºé ?Organic acids,ææºé ?597-43-3,1,-,- Caffeic acid,7.1288,0.013949,1.8555,0.06435,HSR - LKSR; LOSR - HSR; LOSR - LKSR,mws2212,1.79E+02,1.35E+02,1.80E+02,C9H8O4,[M-H]-,åå¡é ?Phenolic_acids,é é ¸ç±?Phenolic acids,é é ¸ç±?331-39-5,3,C01197,ko00940	ko01100	ko01110"
Solatriose	7.1284	0.013952	1.8554	0.06435	HSR - LKSR; HSR - LOSR; LKSR - LOSR	Lmmn000214	4.87E+02	3.41E+02	4.88E+02	C18H32O15	[M-H]-	èä¸ç³?Others	å ¶å®ç±?Saccharides	ç³ç±»	528-40-5	3	-	-
2-O-P-Coumaroylhydroxycitric Acid	7.1078	0.014063	1.8519	0.064674	HSR - LKSR; LOSR - HSR; LOSR - LKSR	Wacn003131	3.53E+02	1.27E+02	3.54E+02	C15H14O10	[M-H]-	2-O-å¯¹é¦è±é °åºç¾åºæ æª¬é ¸	Phenolic_acids	é é ¸ç±?Phenolic acids	é é ¸ç±?-	3	-	-
2,3-Dihydroxyurs-12-en-29-oic acid (Maslinic acid)	7.0938	0.01414	1.8496	0.064835	HSR - LKSR; HSR - LOSR; LKSR - LOSR	mws1610	4.71E+02	4.71E+02	4.72E+02	C30H48O4	[M-H]-	2,3-äºç¾åºçæ?12-ç?29-é ?(å±±æ¥é ?	Terpenoids	èç±»	Triterpene	ä¸è	4373-41-5	1	C16939	-
Nootkatol	7.0736	0.014251	1.8461	0.065155	HSR - LKSR; HSR - LOSR; LKSR - LOSR	Hmyp009454	2.21E+02	1.19E+02	2.20E+02	C15H24O	[M+H]+	åæé?Terpenoids	èç±»	Sesquiterpenoids	ååè?50763-67-2	3	-	-
L-Citramalic acid	7.0366	0.014458	1.8399	0.065831	LKSR - HSR; HSR - LOSR; LKSR - LOSR	pmb2826	1.47E+02	8.70E+01	1.48E+02	C5H8O5	[M-H]-	2-ç²åºè¹æé ?Organic_acids	ææºé ?Organic acids	ææºé ?6236/9/5	1	C02614	ko00660,ko01100
Geniposidic acid	7.0274	0.01451	1.8383	0.065831	LKSR - HSR; LOSR - HSR; LOSR - LKSR	mws1574	3.73E+02	1.23E+02	3.74E+02	C16H22O10	[M-H]-	äº¬å°¼å¹³è·é ?Terpenoids	èç±»	Monoterpenoids	åè	27741-01-1	3	C11673	ko00902,ko01110
Ser-Val-Asn-Glu	7.0246	0.014526	1.8379	0.065831	LKSR - HSR; LOSR - HSR; LOSR - LKSR	MW0156970	4.46E+02	4.04E+02	4.47E+02	C17H29N5O9	[M-H]-	Ser-Val-Asn-Glu	Amino_acids_and_derivatives	æ°¨åºé ¸åå ¶è¡çç©	Amino acids and derivatives	æ°¨åºé ¸åå ¶è¡çç©	-	3	-	-
Quercetin 3-(2-glucosylrhamnoside)	7.0121	0.014597	1.8357	0.065961	HSR - LKSR; HSR - LOSR; LKSR - LOSR	MW0139483	6.09E+02	2.85E+02	6.10E+02	C27H30O16	[M-H]-	æ§²ç®ç´?-(2-è¡èç³åºé¼ æç³è·ï¼?Flavonoids	é»é ®	Flavones	é»é ®	143016-74-4	3	-	-
6-Hydroxy-N-methylmyosmine	6.9809	0.014776	1.8304	0.066397	HSR - LKSR; HSR - LOSR; LKSR - LOSR	Lmyp001840	1.77E+02	8.01E+01	1.76E+02	C10H12N2O	[M+H]+	6-ç¾åº-N-ç²åºéº¦å¸æ?Alkaloids	çç©ç¢?Pyridine alkaloids	å¡å¶ç±»çç©ç¢±	68104-57-4	2	C21075	ko00760,ko01100
6-O-Caffeoyl-D-glucose*	6.9805	0.014778	1.8304	0.066397	LKSR - HSR; LOSR - HSR; LKSR - LOSR	Zmhn001793	3.41E+02	1.79E+02	3.42E+02	C15H18O9	[M-H]-	6-O-åå¡é ?D-è¡èç³?	Phenolic_acids	é é ¸ç±?Phenolic acids	é é ¸ç±?-	2	-	-
18-Hydroxy-5Z,8Z,11Z,14Z-eicosatetraenoic acid	6.9304	0.015072	1.8218	0.067428	LKSR - HSR; LOSR - HSR; LKSR - LOSR	MW0012708	3.79E+02	5.90E+01	3.20E+02	C20H32O3	[M+CH3COO]-	18-ç¾åº-5Zï¼?Zï¼?1Zï¼?4Z-äºåç¢³åç¯é ¸	Lipids	èè´¨	Free fatty acids	æ¸¸ç¦»èèªé ?133268-58-3	3	-	-
D-Threitol	6.9267	0.015094	1.8212	0.067428	HSR - LKSR; HSR - LOSR; LKSR - LOSR	pme2134	1.21E+02	5.90E+01	1.22E+02	C4H10O4	[M-H]-	D-èç³é?Others	å ¶å®ç±?Saccharides	ç³ç±»	2418-52-2	3	C16884	-
Phe-Asp	6.892	0.015302	1.8152	0.068162	LKSR - HSR; LOSR - HSR; LOSR - LKSR	MW0109096	3.87E+02	2.67E+02	2.80E+02	C13H16N2O5	[M-H]-	è¯ä¸æ°¨é ¸-å¤©å¬æ°¨é ¸	Amino_acids_and_derivatives	æ°¨åºé ¸åå ¶è¡çç©	Amino acids and derivatives	æ°¨åºé ¸åå ¶è¡çç©	22828-05-3	3	-	-
LysoPC 18:0(2n isomer)	6.8786	0.015384	1.8129	0.068328	LKSR - HSR; LOSR - HSR; LOSR - LKSR	pmd0136	5.24E+02	1.84E+02	5.23E+02	C26H54NO7P	[M+H]+	æº¶è¡ç£·èé °èç¢?18:0(2nå¼æ)	Lipids	èè´¨	LPC	æº¶è¡ç£·èé °èç¢?-	2	-	-
Cornusoside A	6.8663	0.015458	1.8108	0.068412	LKSR - HSR; LOSR - HSR; LOSR - LKSR	Zmsn002206	3.75E+02	1.53E+02	3.76E+02	C16H24O10	[M-H]-	Cornusoside A	Others	å ¶å®ç±?Others	å ¶å®	-	1	-	-
5,8,4'-Trihydroxy-6,7-dimethoxyflavone	6.8611	0.01549	1.8099	0.068412	LKSR - HSR; LOSR - HSR; LKSR - LOSR	Lmyp006951	3.31E+02	2.73E+02	3.30E+02	C17H14O7	[M+H]+	5,8,4'-ä¸ç¾å?6,7-äºç²æ°§åºé»é ®	Flavonoids	é»é ®	Flavones	é»é ®	98755-25-0	2	-	-
3,7-Di-O-methylquercetin	6.825	0.015714	1.8037	0.069203	LKSR - HSR; LOSR - HSR; LKSR - LOSR	mws0917	3.29E+02	3.14E+02	3.30E+02	C17H14O7	[M-H]-	3,7-äº?O-ç²åºæ§²ç®ç´?,Flavonoids,é»é ®,Flavonols,é»é ®é?2068/2/2,2,C01265,ko00944	ko01110"
1-O-(3,4-Dihydroxy-5-methoxy-benzoyl)-glucoside	6.7753	0.016028	1.7951	0.070331	LKSR - HSR; LOSR - HSR; LOSR - LKSR	Lmtn000940	3.45E+02	1.39E+02	3.46E+02	C14H18O10	[M-H]-	1-O-(3,4-äºç¾å?5-ç²æ°§å?è¯ç²é ?-è¡èç³è·	Phenolic_acids	é é ¸ç±?Phenolic acids	é é ¸ç±?-	3	-	-
10-acetylmonomelittoside	6.7703	0.01606	1.7942	0.070331	LKSR - HSR; LOSR - HSR; LOSR - LKSR	Sacn002893	4.03E+02	2.23E+02	4.04E+02	C17H24O11	[M-H]-	10-ç¾åºåå¯åç¹è?Phenolic_acids	é é ¸ç±?Phenolic acids	é é ¸ç±?-	3	-	-
Kaempferol-3-O-(6''''-malonyl)sophorotrioside	6.7581	0.016139	1.7921	0.070477	HSR - LKSR; HSR - LOSR; LKSR - LOSR	Lmqp002349	8.59E+02	6.97E+02	8.58E+02	C36H42O24	[M+H]+	å±±æ°é ?3-O-(6''''-ä¸äºé ?æ§ä¸ç³è·	Flavonoids	é»é ®	Flavonols	é»é ®é?-	3	-	-
2,3-Dihydroxy-30-norolean-12,20(29)-dien-28-oic acid	6.7454	0.016221	1.7899	0.070637	LKSR - HSR; LOSR - HSR; LKSR - LOSR	Zjmp102714	4.57E+02	1.09E+02	4.56E+02	C29H44O4	[M+H]+	2,3-äºç¾å?30-å»ç²åºé½å¢©æ-12,20(29)-äºç¯-28-é ?,Terpenoids,èç±»,Triterpene,ä¸è,-,3,-,- 1-O-Caffeoyl-Î²-D-glucose*,6.7287,0.016329,1.787,0.070912,LKSR - HSR; HSR - LOSR; LKSR - LOSR,pmn001420,3.41E+02,1.79E+02,3.42E+02,C15H18O9,[M-H]-,1-O-åå¡é ?Î²-D-è¡èç³?,Phenolic_acids,é é ¸ç±?Phenolic acids,é é ¸ç±?14364-08-0,2,C10433,- Asn-Leu,6.7102,0.016451,1.7838,0.071244,LKSR - HSR;…	ko01040	ko01100"
Thr-Lys-Asn-Glu	6.6284	0.017002	1.7695	0.073022	LKSR - HSR; LOSR - HSR; LKSR - LOSR	MW0157722	4.89E+02	1.91E+02	4.90E+02	C19H34N6O9	[M-H]-	Thr-Lys-Asn-Glu	Amino_acids_and_derivatives	æ°¨åºé ¸åå ¶è¡çç©	Amino acids and derivatives	æ°¨åºé ¸åå ¶è¡çç©	-	3	-	-
Phe-Lys-Tyr	6.613	0.017109	1.7668	0.073277	LKSR - HSR; LOSR - HSR; LKSR - LOSR	MW0155281	4.57E+02	1.27E+02	4.56E+02	C24H32N4O5	[M+H]+	è¯ä¸æ°¨é °-èµæ°¨é ?é ªæ°¨é ?Amino_acids_and_derivatives	æ°¨åºé ¸åå ¶è¡çç©	Amino acids and derivatives	æ°¨åºé ¸åå ¶è¡çç©	-	3	-	-
Phe-Trp	6.6028	0.017179	1.765	0.073377	HSR - LKSR; LOSR - HSR; LOSR - LKSR	MW0109233	4.58E+02	2.18E+02	3.51E+02	C20H21N3O3	[M-H]-	Phe-Trp	Amino_acids_and_derivatives	æ°¨åºé ¸åå ¶è¡çç©	Amino acids and derivatives	æ°¨åºé ¸åå ¶è¡çç©	-	3	-	-
Phe-Thr-Lys-Lys	6.5825	0.017322	1.7614	0.073782	HSR - LKSR; HSR - LOSR; LKSR - LOSR	MW0155355	5.21E+02	4.47E+02	5.22E+02	C25H42N6O6	[M-H]-	Phe-Thr-Lys-Lys	Amino_acids_and_derivatives	æ°¨åºé ¸åå ¶è¡çç©	Amino acids and derivatives	æ°¨åºé ¸åå ¶è¡çç©	-	3	-	-
1,3-O-Dicaffeoylquinic Acid (Cynarin)	6.5459	0.017581	1.755	0.074587	LKSR - HSR; LOSR - HSR; LOSR - LKSR	mws1584	5.15E+02	1.91E+02	5.16E+02	C25H24O12	[M-H]-	1,3-O-ååå¡é °å¥å®é ?æ´èé ?	Phenolic_acids	é é ¸ç±?Phenolic acids	é é ¸ç±?30964-13-7	1	C10445	-
2-Î±-Linolenoyl-glycerol*	6.5416	0.017612	1.7542	0.074587	HSR - LKSR; HSR - LOSR; LKSR - LOSR	Lmhp011388	3.53E+02	2.61E+02	3.52E+02	C21H36O4	[M+H]+	2-Î±-äºéº»é ¸çæ²¹é ¯*	Lipids	èè´¨	Glycerol ester	çæ²¹é ?55268-58-1	1	-	-
N-trans-feruloyl-3-methoxytyramine*	6.5358	0.017654	1.7532	0.074587	LKSR - HSR; HSR - LOSR; LKSR - LOSR	Lsjp211313	3.44E+02	1.77E+02	3.43E+02	C19H21NO5	[M+H]+	N-trans-feruloyl-3-methoxytyramine*	Alkaloids	çç©ç¢?Phenolamine	é èº	-	1	-	-
Pro-Asp-Thr-Gly-Ile	6.5131	0.017818	1.7491	0.075078	HSR - LKSR; LOSR - HSR; LOSR - LKSR	MW0155817	5.02E+02	2.52E+02	5.01E+02	C21H35N5O9	[M+H]+	Pro-Asp-Thr-Gly-Ile	Amino_acids_and_derivatives	æ°¨åºé ¸åå ¶è¡çç©	Amino acids and derivatives	æ°¨åºé ¸åå ¶è¡çç©	-	3	-	-
Nicotinate D-ribonucleoside	6.4982	0.017927	1.7465	0.075242	LKSR - HSR; HSR - LOSR; LKSR - LOSR	pma3101	2.56E+02	1.24E+02	2.56E+02	C11H14NO6+	[M]+	çé ¸æ ¸ç³æ ¸è·	Others	å ¶å®ç±?Vitamin	ç»´çç´?17720-18-2	3	C05841	ko00760,ko01100
N1,N10-Bis(p-coumaroyl)spermidine	6.4946	0.017954	1.7458	0.075242	LKSR - HSR; HSR - LOSR; LKSR - LOSR	pma0692	4.38E+02	1.47E+02	4.37E+02	C25H31N3O4	[M+H]+	å?å¯¹é¦è±é °å?äºç²¾è?Alkaloids	çç©ç¢?Phenolamine	é èº	114916-05-1	3	C21169	-
D-Mannose	6.4484	0.018297	1.7376	0.076474	HSR - LKSR; HSR - LOSR; LKSR - LOSR	pmf0138	1.79E+02	5.90E+01	1.80E+02	C6H12O6	[M-H]-	çé²ç³?Others	å ¶å®ç±?Saccharides	ç³ç±»	3458-28-4	3	C00159	ko00051,ko00052,ko00520,ko01100,ko01250,ko02010
Diethanolamine	6.4164	0.01854	1.7319	0.077282	HSR - LKSR; LOSR - HSR; LOSR - LKSR	pme2433	1.06E+02	8.81E+01	1.05E+02	C4H11NO2	[M+H]+	äºä¹éèº	Alkaloids	çç©ç¢?Alkaloids	çç©ç¢?111-42-2	3	C06772	ko00564
Gln-Tyr-Phe	6.4023	0.018648	1.7294	0.077525	LKSR - HSR; LOSR - HSR; LOSR - LKSR	MW0149843	4.57E+02	1.33E+02	4.56E+02	C23H28N4O6	[M+H]+	è°·é °æ°?é ªæ°¨é ?è¯ä¸æ°¨é ¸	Amino_acids_and_derivatives	æ°¨åºé ¸åå ¶è¡çç©	Amino acids and derivatives	æ°¨åºé ¸åå ¶è¡çç©	-	3	-	-
Chlorogenic acid (3-O-Caffeoylquinic acid)*	6.3816	0.018808	1.7257	0.077821	HSR - LKSR; LOSR - HSR; LOSR - LKSR	mws0178	3.53E+02	1.91E+02	3.54E+02	C16H18O9	[M-H]-	ç»¿åé ?(3-O-åå¡é °å¥å®é ¸)*	Phenolic_acids	é é ¸ç±?Phenolic acids	é é ¸ç±?327-97-9	1	C00852	ko00940,ko00941,ko00945,ko01110
Asp-Tyr-Asp-Asn-Phe	6.3802	0.018819	1.7254	0.077821	LKSR - HSR; LOSR - HSR; LKSR - LOSR	MW0146298	6.73E+02	5.11E+02	6.72E+02	C30H36N6O12	[M+H]+	Asp-Tyr-Asp-Asn-Phe	Amino_acids_and_derivatives	æ°¨åºé ¸åå ¶è¡çç©	Amino acids and derivatives	æ°¨åºé ¸åå ¶è¡çç©	-	3	-	-
Rehderianin I	6.3571	0.019	1.7212	0.078362	LKSR - HSR; LOSR - HSR; LKSR - LOSR	Hmhp005160	3.31E+02	3.16E+02	3.30E+02	C17H14O7	[M+H]+	çèé»è©ç´?I	Flavonoids	é»é ®	Flavonols	é»é ®é?90965-30-3	1	-	-
Choline	6.337	0.019159	1.7176	0.07881	HSR - LKSR; HSR - LOSR; LKSR - LOSR	pmb0484	1.04E+02	6.01E+01	1.04E+02	C5H14NO+	[M]+	èç¢±	Alkaloids	çç©ç¢?Alkaloids	çç©ç¢?62-49-7	3	C00114	ko00260,ko00564,ko01100,ko02010
Chrysoeriol-6,8-di-C-glucoside-4'-O-glucoside	6.3262	0.019245	1.7157	0.078954	HSR - LKSR; LOSR - HSR; LOSR - LKSR	Lmhp003162	7.87E+02	6.25E+02	7.86E+02	C34H42O21	[M+H]+	éå£èé»ç´?6,8-äº?C-è¡èç³è·-4'-O-è¡èç³è·	Flavonoids	é»é ®	Flavones	é»é ®	-	3	-	-
Trigonelline	6.2187	0.020129	1.6962	0.082323	LKSR - HSR; LOSR - HSR; LKSR - LOSR	pme2268	1.38E+02	9.41E+01	1.37E+02	C7H7NO2	[M+H]+	è«è¦å·´ç¢±	Alkaloids	çç©ç¢?Pyridine alkaloids	å¡å¶ç±»çç©ç¢±	535-83-1	1	C01004	ko00760
L-Isoserine	6.2136	0.020172	1.6953	0.082323	LKSR - HSR; LOSR - HSR; LOSR - LKSR	MWS00327g	1.06E+02	6.00E+01	1.05E+02	C3H7NO3	[M+H]+	L-å¼ä¸æ°¨é ¸	Amino_acids_and_derivatives	æ°¨åºé ¸åå ¶è¡çç©	Amino acids and derivatives	æ°¨åºé ¸åå ¶è¡çç©	632-13-3	2	-	-
Dihydrocaffeoyltyramine	6.1969	0.020314	1.6922	0.082688	HSR - LKSR; HSR - LOSR; LOSR - LKSR	pmp001176	3.02E+02	1.03E+02	3.01E+02	C17H19NO4	[M+H]+	äºæ°¢åå¡é °é ªè?Alkaloids	çç©ç¢?Phenolamine	é èº	-	3	-	-
Chiritoside B	6.1618	0.020616	1.6858	0.083564	LKSR - HSR; HSR - LOSR; LKSR - LOSR	Sakn004146	6.39E+02	4.77E+02	6.40E+02	C29H36O16	[M-H]-	Chiritoside B	Phenolic_acids	é é ¸ç±?Phenolic acids	é é ¸ç±?-	1	-	-
N-Octanoyl nornicotine	6.1595	0.020637	1.6854	0.083564	HSR - LKSR; HSR - LOSR; LKSR - LOSR	Wayp006636	2.75E+02	1.49E+02	2.74E+02	C17H26N2O	[M+H]+	N-è¾é °åºå»ç²çç¢?Alkaloids	çç©ç¢?Pyridine alkaloids	å¡å¶ç±»çç©ç¢±	38854-10-3	2	-	-
Phosphoenolpyruvate	6.1431	0.02078	1.6823	0.083793	LKSR - HSR; LOSR - HSR; LOSR - LKSR	mws2125	1.67E+02	7.90E+01	1.68E+02	C3H5O6P	[M-H]-	ç£·é ¸ç¯éå¼ä¸é ®é ¸	Organic_acids	ææºé ?Organic acids	ææºé ?138-08-9	3	C00074	ko00010,ko00020,ko00400,ko00440,ko00620,ko00710,ko00996,ko00999,ko01100,ko01110,ko01200,ko01230,ko01240
Neochlorogenic acid (5-O-Caffeoylquinic acid)*	6.1402	0.020806	1.6818	0.083793	HSR - LKSR; LOSR - HSR; LOSR - LKSR	pme1816	3.53E+02	1.91E+02	3.54E+02	C16H18O9	[M-H]-	æ°ç»¿åé ¸ (5-O-åå¡é °å¥å®é ¸)*	Phenolic_acids	é é ¸ç±?Phenolic acids	é é ¸ç±?906-33-2	1	C17147	-
S-(5'-Adenosy)-L-homocysteine	6.1347	0.020854	1.6808	0.083793	LKSR - HSR; HSR - LOSR; LKSR - LOSR	pme1286	3.85E+02	2.50E+02	3.84E+02	C14H20N6O5S	[M+H]+	S-(5-è ºè·)-L-é«åè±æ°¨é ?Amino_acids_and_derivatives	æ°¨åºé ¸åå ¶è¡çç©	Amino acids and derivatives	æ°¨åºé ¸åå ¶è¡çç©	979-92-0	3	C00021	ko00270,ko01100,ko01230,ko01240
Î³-Glutamyl-L-valine	6.101	0.021154	1.6746	0.08478	LKSR - HSR; HSR - LOSR; LKSR - LOSR	Zmdp001647	2.47E+02	1.84E+02	2.46E+02	C10H18N2O5	[M+H]+	Î³-è°·æ°¨é °èºç¼¬æ°¨é ?Amino_acids_and_derivatives	æ°¨åºé ¸åå ¶è¡çç©	Amino acids and derivatives	æ°¨åºé ¸åå ¶è¡çç©	-	3	-	-
Î±-Linolenic Acid*	6.0638	0.021491	1.6677	0.085909	HSR - LKSR; HSR - LOSR; LOSR - LKSR	mws0367	2.77E+02	2.77E+02	2.78E+02	C18H30O2	[M-H]-	Î±-äºéº»é ?	Lipids	èè´¨	Free fatty acids	æ¸¸ç¦»èèªé ?463-40-1	1	C06427	ko00592,ko01040,ko01100,ko01110
Orotic acid (Vitamin B13)	6.0385	0.021724	1.6631	0.086619	HSR - LKSR; HSR - LOSR; LKSR - LOSR	pme2165	1.55E+02	1.11E+02	1.56E+02	C5H4N2O4	[M-H]-	ä¹³æ¸ é ?(ç»´çç´?B13)	Others	å ¶å®ç±?Vitamin	ç»´çç´?65-86-1	3	C00295	ko00240,ko01100,ko01240
Demethoxysudachitin	6.0287	0.021816	1.6612	0.086762	LKSR - HSR; LOSR - HSR; LKSR - LOSR	Wagp007602	3.31E+02	3.16E+02	3.30E+02	C17H14O7	[M+H]+	Demethoxysudachitin	Flavonoids	é»é ®	Flavones	é»é ®	4323-80-2	1	-	-
9,16-Dihydroxypalmitic acid	6.02	0.021897	1.6596	0.086863	LKSR - HSR; HSR - LOSR; LKSR - LOSR	Lmyn007883	2.87E+02	2.87E+02	2.88E+02	C16H32O4	[M-H]-	9,16-äºç¾åºæ£æ¦é ¸	Lipids	èè´¨	Free fatty acids	æ¸¸ç¦»èèªé ?38076-49-2	2	-	-
Anatabine	6.0117	0.021975	1.6581	0.086952	HSR - LKSR; LOSR - HSR; LOSR - LKSR	mws1371	1.61E+02	1.07E+02	1.60E+02	C10H12N2	[M+H]+	æ°çèç¢±	Alkaloids	çç©ç¢?Pyridine alkaloids	å¡å¶ç±»çç©ç¢±	581-49-7	2	C10126	ko00960,ko01110
4',5,7-Trihydroxy-3',6-dimethoxyflavone (Jaceosidin)	5.9979	0.022105	1.6555	0.086952	LKSR - HSR; LOSR - HSR; LKSR - LOSR	pmp000004	3.31E+02	3.16E+02	3.30E+02	C17H14O7	[M+H]+	4',5,7-ä¸ç¾å?3',6-äºç²æ°§åºé»é ® (æ£ç¢è½¦èç´?	Flavonoids	é»é ®	Flavones	é»é ®	18085-97-7	1	-	-
Isofraxidin 7-O-Apiosylglucoside	5.9941	0.022141	1.6548	0.086952	LKSR - HSR; LOSR - HSR; LOSR - LKSR	Walp003030	5.17E+02	1.93E+02	5.16E+02	C22H28O14	[M+H]+	å¼åªç®å¶ 7-O-è¹ç³åºè¡èç³è?Lignans_and_Coumarins	æ¨èç´ åé¦è±ç´?Coumarins	é¦è±ç´?-	1	-	-
3,19-Dihydroxyurs-12-en-28-oic acid (Pomolic acid)	5.994	0.022142	1.6548	0.086952	LKSR - HSR; HSR - LOSR; LKSR - LOSR	Lmzn006169	4.71E+02	4.71E+02	4.72E+02	C30H48O4	[M-H]-	3,19-äºç¾åºçæ?12-ç?28-é ?(å¡æ¨¡é ?	Terpenoids	èç±»	Triterpene	ä¸è	13849-91-7	1	-	-
Gly-Tyr-Tyr-Ser-Lys	5.9867	0.022212	1.6534	0.087005	LKSR - HSR; LOSR - HSR; LOSR - LKSR	MW0150524	6.17E+02	4.55E+02	6.16E+02	C29H40N6O9	[M+H]+	çæ°¨é ?é ªæ°¨é ?é ªæ°¨é ?ä¸æ°¨é ?èµæ°¨é ?Amino_acids_and_derivatives	æ°¨åºé ¸åå ¶è¡çç©	Amino acids and derivatives	æ°¨åºé ¸åå ¶è¡çç©	-	3	-	-
2-Dehydro-3-deoxy-L-arabinonate	5.9233	0.022827	1.6416	0.088945	LKSR - HSR; HSR - LOSR; LKSR - LOSR	Zmyn000230	1.47E+02	5.70E+01	1.48E+02	C5H8O5	[M-H]-	2-è±æ°¢-3-è±æ°§-L-é¿æä¼¯ç³	Others	å ¶å®ç±?Saccharides	ç³ç±»	-	1	C00684	ko00053,ko01100
Trp-Phe-Glu	5.9168	0.02289	1.6403	0.088945	LKSR - HSR; HSR - LOSR; LKSR - LOSR	MW0158216	4.81E+02	3.81E+02	4.80E+02	C25H28N4O6	[M+H]+	è²æ°¨é ?è¯ä¸æ°¨é ¸-è°·æ°¨é ?Amino_acids_and_derivatives	æ°¨åºé ¸åå ¶è¡çç©	Amino acids and derivatives	æ°¨åºé ¸åå ¶è¡çç©	-	3	-	-
Tryptamine	5.914	0.022918	1.6398	0.088945	LKSR - HSR; LOSR - HSR; LOSR - LKSR	mws0005	1.61E+02	1.44E+02	1.60E+02	C10H12N2	[M+H]+	è²èº	Alkaloids	çç©ç¢?Plumerane	å²åç±»çç©ç¢±	61-54-1	3	C00398	ko00380,ko01100,ko01110
Quercetin-3-O-rutinoside-7-O-rhamnoside	5.9123	0.022935	1.6395	0.088945	HSR - LKSR; HSR - LOSR; LKSR - LOSR	Lnrp102163	7.57E+02	3.03E+02	7.56E+02	C33H40O20	[M+H]+	æ§²ç®ç´?3-O-è¸é¦ç³è·-7-O-é¼ æç³è·	Flavonoids	é»é ®	Flavonols	é»é ®é?-	3	-	-
Val-Nap-OH	5.868	0.023379	1.6312	0.090224	HSR - LKSR; HSR - LOSR; LKSR - LOSR	MW0159290	4.21E+02	1.27E+02	4.22E+02	C23H22N2O6	[M-H]-	Val-Nap-OH	Amino_acids_and_derivatives	æ°¨åºé ¸åå ¶è¡çç©	Amino acids and derivatives	æ°¨åºé ¸åå ¶è¡çç©	-	3	-	-
Tricin-4'-O-glucoside	5.8679	0.023381	1.6311	0.090224	LKSR - HSR; HSR - LOSR; LKSR - LOSR	Lmhp206353	4.93E+02	3.31E+02	4.92E+02	C23H24O12	[M+H]+	èè¿ç´?4'-O-è¡èç³è·	Flavonoids	é»é ®	Flavones	é»é ®	-	3	-	-
Phe-Thr-Asn-Lys	5.8542	0.023519	1.6286	0.090535	LKSR - HSR; LOSR - HSR; LKSR - LOSR	MW0155346	5.09E+02	3.45E+02	5.08E+02	C23H36N6O7	[M+H]+	Phe-Thr-Asn-Lys	Amino_acids_and_derivatives	æ°¨åºé ¸åå ¶è¡çç©	Amino acids and derivatives	æ°¨åºé ¸åå ¶è¡çç©	-	3	-	-
Kaempferol-3-O-glucuronide	5.8403	0.023662	1.6259	0.09086	HSR - LKSR; HSR - LOSR; LOSR - LKSR	Lmzn001894	4.61E+02	2.85E+02	4.62E+02	C21H18O12	[M-H]-	å±±æ°é ?3-O-è¡èç³éé ¸è·	Flavonoids	é»é ®	Flavonols	é»é ®é?22688-78-4	3	-	-
Phe-Leu-Val-Met-Met	5.7994	0.024089	1.6182	0.092087	LKSR - HSR; LOSR - HSR; LKSR - LOSR	MW0155263	6.40E+02	4.43E+02	6.39E+02	C30H49N5O6S2	[M+H]+	Phe-Leu-Val-Met-Met	Amino_acids_and_derivatives	æ°¨åºé ¸åå ¶è¡çç©	Amino acids and derivatives	æ°¨åºé ¸åå ¶è¡çç©	-	3	-	-
Ser-Tyr-Asp-Glu	5.7963	0.024121	1.6176	0.092087	LKSR - HSR; LOSR - HSR; LOSR - LKSR	MW0156950	5.13E+02	4.67E+02	5.12E+02	C21H28N4O11	[M+H]+	Ser-Tyr-Asp-Glu	Amino_acids_and_derivatives	æ°¨åºé ¸åå ¶è¡çç©	Amino acids and derivatives	æ°¨åºé ¸åå ¶è¡çç©	-	3	-	-
Dopamine	5.7927	0.024159	1.6169	0.092087	LKSR - HSR; HSR - LOSR; LKSR - LOSR	mws4002	1.54E+02	1.37E+02	1.53E+02	C8H11NO2	[M+H]+	å¤å·´è?Alkaloids	çç©ç¢?Phenolamine	é èº	51-61-6	3	C03758	ko00350,ko00950,ko00965,ko01100,ko01110
L-Glycyl-L-isoleucine	5.7404	0.024719	1.607	0.093992	LKSR - HSR; HSR - LOSR; LKSR - LOSR	mws5041	1.89E+02	8.61E+01	1.88E+02	C8H16N2O3	[M+H]+	L-çæ°¨é ?L-å¼äº®æ°¨é ¸	Amino_acids_and_derivatives	æ°¨åºé ¸åå ¶è¡çç©	Amino acids and derivatives	æ°¨åºé ¸åå ¶è¡çç©	19461-38-2	3	-	-
Lys-Ile-Thr	5.7248	0.024889	1.604	0.094047	LKSR - HSR; LOSR - HSR; LKSR - LOSR	MW0153018	3.61E+02	1.75E+02	3.60E+02	C16H32N4O5	[M+H]+	L-èµæ°¨é ?L-å¼äº®æ°¨é ¸-L-èæ°¨é ?Amino_acids_and_derivatives	æ°¨åºé ¸åå ¶è¡çç©	Amino acids and derivatives	æ°¨åºé ¸åå ¶è¡çç©	-	3	-	-
Tachioside*	5.7233	0.024906	1.6037	0.094047	LKSR - HSR; LOSR - HSR; LOSR - LKSR	Zbdn002066	3.01E+02	1.23E+02	3.02E+02	C13H18O8	[M-H]-	å®ä¹ç³è·*	Phenolic_acids	é é ¸ç±?Phenolic acids	é é ¸ç±?109194-60-7	1	-	-
Digalacturonate	5.7225	0.024914	1.6035	0.094047	LKSR - HSR; HSR - LOSR; LKSR - LOSR	MW0114263	4.29E+02	1.91E+02	3.70E+02	C12H18O13	[M+CH3COO]-	äºåä¹³ç³éé ¸	Others	å ¶å®ç±?Saccharides	ç³ç±»	5894-59-7	3	C02273	ko00040,ko01100,ko02010
Lys-Gln-Phe-Glu	5.6629	0.025578	1.5921	0.096081	HSR - LKSR; HSR - LOSR; LKSR - LOSR	MW0152942	6.09E+02	5.27E+02	5.50E+02	C25H38N6O8	[M+CH3COO]-	Lys-Gln-Phe-Glu	Amino_acids_and_derivatives	æ°¨åºé ¸åå ¶è¡çç©	Amino acids and derivatives	æ°¨åºé ¸åå ¶è¡çç©	-	3	-	-
Curcumenol	5.6594	0.025618	1.5915	0.096081	LKSR - HSR; HSR - LOSR; LKSR - LOSR	MWSmce591	2.35E+02	1.05E+02	2.34E+02	C15H22O2	[M+H]+	èªæ¯ç¯é	Terpenoids	èç±»	Sesquiterpenoids	ååè?19431-84-6	3	C16942	-
2-Hydroxyursolic acid	5.6533	0.025688	1.5903	0.096081	HSR - LKSR; HSR - LOSR; LKSR - LOSR	Lmzn006284	4.71E+02	4.71E+02	4.72E+02	C30H48O4	[M-H]-	2-ç¾åºçæé ?Terpenoids	èç±»	Triterpene	ä¸è	-	3	-	-
Jasmonic acid	5.6412	0.025825	1.588	0.096081	HSR - LKSR; HSR - LOSR; LOSR - LKSR	pme1654	2.09E+02	5.90E+01	2.10E+02	C12H18O3	[M-H]-	èèé ?Organic_acids	ææºé ?Organic acids	ææºé ?77026-92-7	3	C08491	ko00592,ko01100,ko01110,ko04075
Pinocembrin-7-O-(6''-O-malonyl)glucoside	5.6373	0.025871	1.5872	0.096081	LKSR - HSR; LOSR - HSR; LOSR - LKSR	HJAP135	5.05E+02	2.57E+02	5.04E+02	C24H24O12	[M+H]+	ä¹æ¾ç´?7-O-(6''-O-ä¸äºé ?è¡èç³è·	Flavonoids	é»é ®	Flavanones	äºæ°¢é»é ®	-	1	-	-
Quercetin-3-O-sophoroside (Baimaside)	5.6308	0.025945	1.5859	0.096081	LKSR - HSR; HSR - LOSR; LKSR - LOSR	MWSHY0162	6.27E+02	3.03E+02	6.26E+02	C27H30O17	[M+H]+	æ§²ç®ç´?3-O-æ§ç³è?ç½éº»è?	Flavonoids	é»é ®	Flavonols	é»é ®é?18609-17-1	2	C12667	ko00944,ko01110
1-O-Salicyloyl-Î²-D-glucose	5.6307	0.025946	1.5859	0.096081	LKSR - HSR; HSR - LOSR; LKSR - LOSR	Zmhn001926	2.99E+02	1.37E+02	3.00E+02	C13H16O8	[M-H]-	1-O-æ°´æ¨é ?Î²-D-è¡èç³?Phenolic_acids	é é ¸ç±?Phenolic acids	é é ¸ç±?60517-74-0	1	-	-
Glucosyloxybenzoic acid	5.6307	0.025946	1.5859	0.096081	LKSR - HSR; HSR - LOSR; LKSR - LOSR	Hmtn001302	2.99E+02	1.37E+02	3.00E+02	C13H16O8	[M-H]-	è¡èç³æ°§åºè¯ç²é ¸	Phenolic_acids	é é ¸ç±?Phenolic acids	é é ¸ç±?-	1	-	-
LysoPE 16:1(2n isomer)	5.6233	0.026032	1.5845	0.096169	LKSR - HSR; LOSR - HSR; LOSR - LKSR	Lmhp008763	4.52E+02	3.11E+02	4.51E+02	C21H42NO7P	[M+H]+	æº¶è¡ç£·èé °ä¹éèº 16:1(2nå¼æ)	Lipids	èè´¨	LPE	æº¶è¡ç£·èé °ä¹éèº	-	3	-	-
N-Methyl-Trans-4-Hydroxy-L-Proline	5.6029	0.026269	1.5805	0.096817	LKSR - HSR; LOSR - HSR; LOSR - LKSR	Lmqp000427	1.46E+02	8.21E+01	1.45E+02	C6H11NO3	[M+H]+	N-ç²åº-åå¼-4-ç¾åº-L-è¯æ°¨é ?Amino_acids_and_derivatives	æ°¨åºé ¸åå ¶è¡çç©	Amino acids and derivatives	æ°¨åºé ¸åå ¶è¡çç©	4252-82-8	3	-	-
16,23:16,30-Diepoxydammar-24-ene-3,20-diol (Jujubogenin)	5.5922	0.026395	1.5785	0.096817	HSR - LKSR; HSR - LOSR; LKSR - LOSR	pmn001427	4.71E+02	4.71E+02	4.72E+02	C30H48O4	[M-H]-	16,23:16,30-äºç¯æ°§è¾¾çç·-24-ç?3,20-äºé (é ¸æ£ä»çè·å )	Terpenoids	èç±»	Triterpene	ä¸è	54815-36-0	3	-	-
His-Cys-Asp	5.5912	0.026406	1.5783	0.096817	LKSR - HSR; LOSR - HSR; LOSR - LKSR	MW0150883	3.74E+02	1.98E+02	3.73E+02	C13H19N5O6S1	[M+H]+	ç»æ°¨é ?åè±æ°¨é ¸-å¤©é¨å¬æ°¨é ?Amino_acids_and_derivatives	æ°¨åºé ¸åå ¶è¡çç©	Amino acids and derivatives	æ°¨åºé ¸åå ¶è¡çç©	-	3	-	-
5-Aminoimidazole ribonucleotide	5.5868	0.026459	1.5774	0.096817	LKSR - HSR; HSR - LOSR; LKSR - LOSR	Lmqp000329	2.96E+02	1.04E+02	2.95E+02	C8H14N3O7P	[M+H]+	5-æ°¨åºåªåæ ¸ç³æ ¸è·é ?Nucleotides_and_derivatives	æ ¸è·é ¸åå ¶è¡çç©	Nucleotides and derivatives	æ ¸è·é ¸åå ¶è¡çç©	25635-88-5	3	-	-
1-(4-Methoxyphenyl)-1-propanol	5.5818	0.026517	1.5765	0.096817	LKSR - HSR; HSR - LOSR; LKSR - LOSR	pmn001681	1.65E+02	1.49E+02	1.66E+02	C10H14O2	[M-H]-	1-(4-ç²æ°§è¯åº)-1-ä¸é	Phenolic_acids	é é ¸ç±?Phenolic acids	é é ¸ç±?5349-60-0	3	-	-
Arg-Tyr-Asn-Glu	5.5727	0.026626	1.5747	0.096985	LKSR - HSR; LOSR - HSR; LOSR - LKSR	MW0145537	5.81E+02	5.37E+02	5.80E+02	C24H36N8O9	[M+H]+	Arg-Tyr-Asn-Glu	Amino_acids_and_derivatives	æ°¨åºé ¸åå ¶è¡çç©	Amino acids and derivatives	æ°¨åºé ¸åå ¶è¡çç©	-	3	-	-
1-O-Gentisoyl-Î²-D-glucoside	5.5618	0.026756	1.5726	0.097233	LKSR - HSR; HSR - LOSR; LKSR - LOSR	pmb2871	3.15E+02	1.53E+02	3.16E+02	C13H16O9	[M-H]-	1-O-é¾èé ?Î²-D-è¡èç³?Phenolic_acids	é é ¸ç±?Phenolic acids	é é ¸ç±?23445-11-6	1	-	-
Pyridine-4-formyl-O-Î²-D-glucopyranoside	5.5349	0.027079	1.5674	0.098012	LKSR - HSR; LOSR - HSR; LOSR - LKSR	zjgp122326	2.86E+02	1.24E+02	2.85E+02	C12H15NO7	[M+H]+	å¡å¶-4-ç²é °-O-Î²-D-å¡åè¡èç³é ¯è?Others	å ¶å®ç±?Others	å ¶å®	-	3	-	-
Thymidine	5.5336	0.027096	1.5671	0.098012	LKSR - HSR; LOSR - HSR; LKSR - LOSR	pme0264	2.43E+02	1.27E+02	2.42E+02	C10H14N2O5	[M+H]+	è¸è·	Nucleotides_and_derivatives	æ ¸è·é ¸åå ¶è¡çç©	Nucleotides and derivatives	æ ¸è·é ¸åå ¶è¡çç©	50-89-5	3	C00214	ko00240,ko01100,ko01232
4-Hydroxysphinganine	5.5275	0.02717	1.5659	0.09805	LKSR - HSR; LOSR - HSR; LKSR - LOSR	pmb2221	3.18E+02	6.00E+01	3.17E+02	C18H39NO3	[M+H]+	4-ç¾åºéæ°¨é?Lipids	èè´¨	Sphingolipids	éè	554-62-1	2	C12144	ko00600,ko01100
cis-4-Hydroxy-D-proline	5.515	0.027323	1.5635	0.098374	HSR - LKSR; HSR - LOSR; LKSR - LOSR	pmf0470	1.32E+02	8.61E+01	1.31E+02	C5H9NO3	[M+H]+	é¡ºå¼-4-ç¾åº-D-è¯æ°¨é ?Amino_acids_and_derivatives	æ°¨åºé ¸åå ¶è¡çç©	Amino acids and derivatives	æ°¨åºé ¸åå ¶è¡çç©	2584-71-6	3	C03440	ko00470,ko01100
Cys-Asp-His	5.501	0.027496	1.5607	0.098496	LKSR - HSR; LOSR - HSR; LOSR - LKSR	MW0147991	3.74E+02	1.24E+02	3.73E+02	C13H19N5O6S1	[M+H]+	åè±æ°¨é ¸-å¤©é¨å¬æ°¨é ?ç»æ°¨é ?Amino_acids_and_derivatives	æ°¨åºé ¸åå ¶è¡çç©	Amino acids and derivatives	æ°¨åºé ¸åå ¶è¡çç©	-	3	-	-
His-Tyr-Gln-Asp	5.4977	0.027537	1.5601	0.098496	LKSR - HSR; LOSR - HSR; LOSR - LKSR	MW0151126	5.62E+02	4.74E+02	5.61E+02	C24H31N7O9	[M+H]+	His-Tyr-Gln-Asp	Amino_acids_and_derivatives	æ°¨åºé ¸åå ¶è¡çç©	Amino acids and derivatives	æ°¨åºé ¸åå ¶è¡çç©	-	3	-	-
3-{(2,3-Trans)-2-(4-hydroxy-3-methoxyphenyl)-3-hydroxymethyl-2,3-dihydrobenzo[b][1,4]dioxin-6-yl}-N-(4-hydroxyphenethyl)acrylamide	5.4958	0.02756	1.5597	0.098496	LKSR - HSR; LOSR - HSR; LKSR - LOSR	pmp001181	4.78E+02	1.62E+02	4.77E+02	C27H27NO7	[M+H]+	3-(2,3-åå¼)-2-(4-ç¾åº-3-ç²æ°§åºè¯å?-3-ç¾åºç²åº-2,3-äºæ°¢è¯å¹¶[b][1,4]äºæ¶è?6-å?n-(4-ç¾åºè¯ä¹å?ä¸ç¯é °èº	Alkaloids	çç©ç¢?Alkaloids	çç©ç¢?-	3	-	-
Murrayacarpin A glucoside	5.4918	0.027609	1.5589	0.098496	HSR - LKSR; HSR - LOSR; LKSR - LOSR	Lajp003585	3.69E+02	1.77E+02	3.68E+02	C17H20O9	[M+H]+	Murrayacarpin A glucoside	Lignans_and_Coumarins	æ¨èç´ åé¦è±ç´?Coumarins	é¦è±ç´?-	1	-	-
14,15-Dehydrocrepenynic acid	5.4851	0.027694	1.5576	0.098571	HSR - LKSR; HSR - LOSR; LOSR - LKSR	pma0461	2.77E+02	9.31E+01	2.76E+02	C18H28O2	[M+H]+	14,15-è±æ°¢è¿é³åæ²¹é ?,Lipids,èè´¨,Free fatty acids,æ¸¸ç¦»èèªé ?4154-44-3,3,-,- Imidazol-1-yl-acetic acid*,5.4569,0.028048,1.5521,0.09938,LKSR - HSR; LOSR - HSR; LOSR - LKSR,MWSmce448,1.27E+02,8.10E+01,1.26E+02,C5H6N2O2,[M+H]+,åªå-1-ä¹é ¸*,Alkaloids,çç©ç¢?Alkaloids,çç©ç¢?22884-10-2,3,-,- Imidazole-4-Acetic Acid*,5.4569,0.028048,1.5521,0.09938,LKSR - HSR; LOSR - HSR; LOSR - LKS…	ko01100"
aesculetine	5.3932	0.02887	1.5396	0.10206	HSR - LKSR; LOSR - HSR; LOSR - LKSR	HX1362	1.79E+02	1.23E+02	1.78E+02	C9H6O4	[M+H]+	ä¸å¶æ ç¢±	Lignans_and_Coumarins	æ¨èç´ åé¦è±ç´?Coumarins	é¦è±ç´?-	1	-	-
(Z)-3-Ethylidene-7-hydroxy-6-methoxyphthalide	5.3757	0.0291	1.5361	0.10264	LKSR - HSR; HSR - LOSR; LKSR - LOSR	Lchp000221	2.07E+02	9.11E+01	2.06E+02	C11H10O4	[M+H]+	(Z)-3-äºä¹å?7-ç¾åº-6-ç²æ°§åºè¯é ?Others	å ¶å®ç±?Others	å ¶å®	-	2	-	-
Scopoletin-7-O-xylosyl(1â?)glucoside	5.3339	0.029662	1.5278	0.10415	LKSR - HSR; LOSR - HSR; LOSR - LKSR	Hmbp002498	4.87E+02	1.93E+02	4.86E+02	C21H26O13	[M+H]+	ä¸è¨èªå é ?7-O-æ¨ç³å?1â?)è¡ç³è?Lignans_and_Coumarins	æ¨èç´ åé¦è±ç´?Coumarins	é¦è±ç´?-	1	-	-
Î³-Linolenic Acid*	5.3338	0.029663	1.5278	0.10415	HSR - LKSR; HSR - LOSR; LOSR - LKSR	mws0366	2.77E+02	2.77E+02	2.78E+02	C18H30O2	[M-H]-	Î³-äºéº»é ?	Lipids	èè´¨	Free fatty acids	æ¸¸ç¦»èèªé ?506-26-3	1	C06426	ko00591,ko01040,ko01100
(3-(carboxyamino)-2-methylpropanoyl)phenylalanine	5.3261	0.029767	1.5263	0.10429	HSR - LKSR; HSR - LOSR; LKSR - LOSR	Zmmp002946	2.95E+02	1.20E+02	2.94E+02	C14H18N2O5	[M+H]+	(3-(carboxyamino)-2-methylpropanoyl)phenylalanine	Amino_acids_and_derivatives	æ°¨åºé ¸åå ¶è¡çç©	Amino acids and derivatives	æ°¨åºé ¸åå ¶è¡çç©	-	1	-	-
Calystegine B1	5.3194	0.029859	1.5249	0.10433	LKSR - HSR; LOSR - HSR; LOSR - LKSR	pmp001195	1.76E+02	1.40E+02	1.75E+02	C7H13NO4	[M+H]+	æç¢è±ç²¾ B1	Alkaloids	çç©ç¢?Tropan alkaloids	è¨èªç·ç±»çç©ç¢?127414-86-2	3	-	-
3-(2-Methylbutanoyl)-2,4-Di(Isovaleryl)Sucrose	5.3112	0.029971	1.5233	0.10433	LKSR - HSR; LOSR - HSR; LKSR - LOSR	Wafn008848	5.93E+02	4.25E+02	5.94E+02	C27H46O14	[M-H]-	3-(2-ç²åºä¸é °å?-2,4-äº?å¼æé °åº)èç³	Others	å ¶å®ç±?Saccharides	ç³ç±»	-	2	-	-
Coumarin	5.3105	0.029981	1.5231	0.10433	HSR - LKSR; HSR - LOSR; LKSR - LOSR	HX1365	1.47E+02	9.11E+01	1.46E+02	C9H6O2	[M+H]+	é¦è±ç´?Lignans_and_Coumarins	æ¨èç´ åé¦è±ç´?Coumarins	é¦è±ç´?91-64-5	3	C05851	ko00999,ko01110
Met-Leu-Gly-Gln-Thr	5.2921	0.030235	1.5195	0.10498	LKSR - HSR; LOSR - HSR; LKSR - LOSR	MW0153595	5.49E+02	5.17E+02	5.48E+02	C22H40N6O8S	[M+H]+	Met-Leu-Gly-Gln-Thr	Amino_acids_and_derivatives	æ°¨åºé ¸åå ¶è¡çç©	Amino acids and derivatives	æ°¨åºé ¸åå ¶è¡çç©	-	3	-	-
1-O-Feruloyl-Î²-D-glucose*	5.2615	0.030665	1.5134	0.106	HSR - LKSR; LOSR - HSR; LOSR - LKSR	Zmhn002422	3.55E+02	1.93E+02	3.56E+02	C16H20O9	[M-H]-	1-O-é¿é­é ?Î²-D-è¡èç³?	Phenolic_acids	é é ¸ç±?Phenolic acids	é é ¸ç±?7196-71-6	3	C17759	-
Ferulic Î²-glucoside*	5.2615	0.030665	1.5134	0.106	HSR - LKSR; LOSR - HSR; LOSR - LKSR	MWSHC2062	3.55E+02	1.93E+02	3.56E+02	C16H20O9	[M-H]-	é¿é­é ?Î²-è¡èç³è·*	Phenolic_acids	é é ¸ç±?Phenolic acids	é é ¸ç±?14364-12-6	3	-	-
Oxyallobetulin	5.2462	0.030881	1.5103	0.10648	LKSR - HSR; HSR - LOSR; LKSR - LOSR	Zbsn012366	4.55E+02	4.55E+02	4.56E+02	C30H48O3	[M-H]-	Oxyallobetulin	Terpenoids	èç±»	Triterpene	ä¸è	-	1	-	-
4-O-acetyl-3-O-caffeoyl-2-C-methyl-D-erythronate	5.2389	0.030986	1.5088	0.10648	HSR - LKSR; LOSR - HSR; LOSR - LKSR	zjgp122321	3.55E+02	1.63E+02	3.54E+02	C16H18O9	[M+H]+	4-O-ä¹é °å?3-åå¡é °åº-2-ç²åº-D-èµ¤èç³é ¸	Others	å ¶å®ç±?Others	å ¶å®	-	1	-	-
Guanine	5.2373	0.031008	1.5085	0.10648	HSR - LKSR; LOSR - HSR; LOSR - LKSR	pme1109	1.52E+02	1.35E+02	1.51E+02	C5H5N5O	[M+H]+	é¸åå?Nucleotides_and_derivatives	æ ¸è·é ¸åå ¶è¡çç©	Nucleotides and derivatives	æ ¸è·é ¸åå ¶è¡çç©	73-40-5	2	C00242	ko00230,ko01100,ko01232
Gly-Trp-Trp	5.2174	0.031296	1.5045	0.10707	LKSR - HSR; LOSR - HSR; LOSR - LKSR	MW0150509	4.48E+02	2.59E+02	4.47E+02	C24H25N5O4	[M+H]+	çæ°¨é ?è²æ°¨é ?è²æ°¨é ?Amino_acids_and_derivatives	æ°¨åºé ¸åå ¶è¡çç©	Amino acids and derivatives	æ°¨åºé ¸åå ¶è¡çç©	57850-28-9	3	-	-
9-Hydroxy-10,12,15-octadecatrienoic acid	5.2159	0.031318	1.5042	0.10707	HSR - LKSR; HSR - LOSR; LKSR - LOSR	pmb2786	2.93E+02	2.35E+02	2.94E+02	C18H30O3	[M-H]-	9-ç¾åº-10,12,15-åå «ç¢³ä¸ç¯é ¸	Lipids	èè´¨	Free fatty acids	æ¸¸ç¦»èèªé ?89886-42-0	2	C16326	ko00592
3'-Fucosyllactose	5.1764	0.031897	1.4962	0.10863	HSR - LKSR; HSR - LOSR; LKSR - LOSR	MW0112809	4.87E+02	1.45E+02	4.88E+02	C18H32O15	[M-H]-	3'-å²©è»ç³åä¹³ç³	Others	å ¶å®ç±?Saccharides	ç³ç±»	41312-47-4	3	-	-
Mandelic acid-Î²-glucoside	5.1722	0.031959	1.4954	0.10863	LKSR - HSR; LOSR - HSR; LOSR - LKSR	Lmyn002403	3.13E+02	1.01E+02	3.14E+02	C14H18O8	[M-H]-	ææ¡é ?Î²-è¡èç³è·	Organic_acids	ææºé ?Organic acids	ææºé ?-	2	-	-
LysoPC 19:2(2n isomer)	5.1679	0.032022	1.4945	0.10863	LKSR - HSR; LOSR - HSR; LKSR - LOSR	Lmhp007598	5.34E+02	1.84E+02	5.33E+02	C27H52NO7P	[M+H]+	æº¶è¡ç£·èé °èç¢?19:2(2nå¼æ)	Lipids	èè´¨	LPC	æº¶è¡ç£·èé °èç¢?-	2	-	-
Adenine	5.1658	0.032054	1.4941	0.10863	LKSR - HSR; LOSR - HSR; LKSR - LOSR	pme0040	1.36E+02	1.19E+02	1.35E+02	C5H5N5	[M+H]+	è ºåå?Nucleotides_and_derivatives	æ ¸è·é ¸åå ¶è¡çç©	Nucleotides and derivatives	æ ¸è·é ¸åå ¶è¡çç©	73-24-5	1	C00147	ko00230,ko00908,ko01100,ko01110,ko01232
Succinyladenosine	5.1389	0.032459	1.4887	0.10963	LKSR - HSR; LOSR - HSR; LOSR - LKSR	pme3337	3.84E+02	2.52E+02	3.83E+02	C14H17N5O8	[M+H]+	ç¥çé °è ºè?Nucleotides_and_derivatives	æ ¸è·é ¸åå ¶è¡çç©	Nucleotides and derivatives	æ ¸è·é ¸åå ¶è¡çç©	4542-23-8	1	-	-
3,5,4'-Trihydroxy-7-methoxyflavone (Rhamnocitrin)	5.137	0.032488	1.4883	0.10963	LKSR - HSR; HSR - LOSR; LKSR - LOSR	Lmjp004941	3.01E+02	2.86E+02	3.00E+02	C16H12O6	[M+H]+	é¼ ææ æª¬ç´?Flavonoids	é»é ®	Flavonols	é»é ®é?569-92-6	3	C17059	-
Cytarabine	5.1286	0.032615	1.4866	0.10982	LKSR - HSR; LOSR - HSR; LKSR - LOSR	ML10180524	2.44E+02	1.12E+02	2.43E+02	C9H13N3O5	[M+H]+	èå§å¶é¿æä¼¯ç³è·	Nucleotides_and_derivatives	æ ¸è·é ¸åå ¶è¡çç©	Nucleotides and derivatives	æ ¸è·é ¸åå ¶è¡çç©	147-94-4	1	C02961	-
Jasmonoyl-L-Isoleucine	5.1184	0.032771	1.4845	0.11011	HSR - LKSR; HSR - LOSR; LOSR - LKSR	pme2074	3.22E+02	1.30E+02	3.23E+02	C18H29NO4	[M-H]-	èèé ?L-å¼äº®æ°¨é ¸	Amino_acids_and_derivatives	æ°¨åºé ¸åå ¶è¡çç©	Amino acids and derivatives	æ°¨åºé ¸åå ¶è¡çç©	120330-93-0	3	C18699	ko04075
Tyrosyl-Valine	5.1033	0.033004	1.4814	0.11065	LKSR - HSR; HSR - LOSR; LKSR - LOSR	MW0110297	4.61E+02	4.01E+02	2.80E+02	C14H20N2O4	[M+CH3COO]-	é ªæ°¨é °ç¼¬æ°¨é ¸	Amino_acids_and_derivatives	æ°¨åºé ¸åå ¶è¡çç©	Amino acids and derivatives	æ°¨åºé ¸åå ¶è¡çç©	17355-09-8	3	-	-
N-Feruloylputrescine N-glucoside	5.0754	0.033439	1.4757	0.11187	LKSR - HSR; LOSR - HSR; LOSR - LKSR	Wagp001908	4.27E+02	1.77E+02	4.26E+02	C20H30N2O8	[M+H]+	N-é¿é­é °è è?N-è¡èç³è·	Alkaloids	çç©ç¢?Phenolamine	é èº	-	1	-	-
1-O-Feruloylquinic acid	5.0653	0.033597	1.4737	0.11204	HSR - LKSR; HSR - LOSR; LKSR - LOSR	pma3724	3.69E+02	1.77E+02	3.68E+02	C17H20O9	[M+H]+	1-O-é¿é­é °å¥å®é ¸	Phenolic_acids	é é ¸ç±?Phenolic acids	é é ¸ç±?-	3	-	-
Asp-Asp-Phe-Gln-Lys	5.0631	0.033632	1.4732	0.11204	LKSR - HSR; LOSR - HSR; LKSR - LOSR	MW0146059	6.52E+02	2.05E+02	6.51E+02	C28H41N7O11	[M+H]+	Asp-Asp-Phe-Gln-Lys	Amino_acids_and_derivatives	æ°¨åºé ¸åå ¶è¡çç©	Amino acids and derivatives	æ°¨åºé ¸åå ¶è¡çç©	-	3	-	-
Monopalmitin	5.0514	0.033818	1.4709	0.11241	LKSR - HSR; LOSR - HSR; LKSR - LOSR	pmp001284	3.31E+02	3.13E+02	3.30E+02	C19H38O4	[M+H]+	åæ£æ¦é ¸çæ²¹é ?Lipids	èè´¨	Glycerol ester	çæ²¹é ?542-44-9	3	-	-
DL-Glyceric Acid	5.0436	0.033944	1.4692	0.11258	HSR - LKSR; HSR - LOSR; LKSR - LOSR	mws0267	1.05E+02	1.05E+02	1.06E+02	C3H6O4	[M-H]-	DL-çæ²¹é ?Organic_acids	ææºé ?Organic acids	ææºé ?473-81-4	3	C00258	ko00030,ko00260,ko00561,ko00630,ko01100,ko01110,ko01200
N1-Dihydrocaffeoyl-N10-coumaroylspermidine	5.0352	0.034078	1.4675	0.11258	LKSR - HSR; LOSR - HSR; LOSR - LKSR	GQ512004	4.56E+02	3.10E+02	4.55E+02	C25H33N3O5	[M+H]+	N1-äºæ°¢åå¡é ?N10-é¦è±é °äºç²¾èº	Alkaloids	çç©ç¢?Phenolamine	é èº	-	3	-	-
N-Glucosyl-p-coumaroylputrescine	5.0347	0.034086	1.4674	0.11258	LKSR - HSR; LOSR - HSR; LKSR - LOSR	pmb0489	3.97E+02	1.47E+02	3.96E+02	C19H28N2O7	[M+H]+	N-è¡èç³åºå¯¹é¦è±é °è èº	Alkaloids	çç©ç¢?Phenolamine	é èº	-	3	-	-
Tabaisocoumarin D	5.0169	0.034373	1.4638	0.11329	LKSR - HSR; LOSR - HSR; LOSR - LKSR	Hmyp003337	3.33E+02	2.55E+02	3.32E+02	C18H20O6	[M+H]+	çèå¼é¦è±ç´ D	Others	å ¶å®ç±?Chromone	è²é ®ç±?-	3	-	-
N-Acetyl-L-threonine	5.0061	0.03455	1.4616	0.11363	LKSR - HSR; LOSR - HSR; LOSR - LKSR	pme3382	1.60E+02	9.80E+01	1.61E+02	C6H11NO4	[M-H]-	N-ä¹é °-L-èæ°¨é ?Amino_acids_and_derivatives	æ°¨åºé ¸åå ¶è¡çç©	Amino acids and derivatives	æ°¨åºé ¸åå ¶è¡çç©	17093-74-2	3	-	-
Macrophypene B	4.9859	0.034882	1.4574	0.11449	HSR - LKSR; HSR - LOSR; LOSR - LKSR	Wbmp010456	2.77E+02	9.31E+01	2.76E+02	C18H28O2	[M+H]+	Macrophypene B	Terpenoids	èç±»	Ditepenoids	äºè	-	1	-	-
3-Indoleacrylic acid	4.9787	0.035002	1.4559	0.11464	HSR - LKSR; HSR - LOSR; LKSR - LOSR	Hmmp001310	1.88E+02	1.18E+02	1.87E+02	C11H9NO2	[M+H]+	3-å²åä¸ç¯é ?Alkaloids	çç©ç¢?Plumerane	å²åç±»çç©ç¢±	1204-06-4	1	C21283	-
1-O-Caffeoylglycerol	4.9617	0.035286	1.4524	0.11533	LKSR - HSR; LOSR - HSR; LOSR - LKSR	Hmbp003234	2.55E+02	1.63E+02	2.54E+02	C12H14O6	[M+H]+	1-O-åå¡é °åçæ²¹	Phenolic_acids	é é ¸ç±?Phenolic acids	é é ¸ç±?-	3	-	-
Cyclic 3',5'-Adenylic acid	4.9451	0.035565	1.449	0.11573	LKSR - HSR; LOSR - HSR; LKSR - LOSR	mws0884	3.28E+02	1.34E+02	3.29E+02	C10H12N5O6P	[M-H]-	ç?3',5'-è ºåå¤æ ¸è·é ¸	Nucleotides_and_derivatives	æ ¸è·é ¸åå ¶è¡çç©	Nucleotides and derivatives	æ ¸è·é ¸åå ¶è¡çç©	60-92-4	1	C00575	ko00230,ko01100
DL-2-hydroxystearic acid*	4.9434	0.035595	1.4486	0.11573	LKSR - HSR; LOSR - HSR; LKSR - LOSR	MWS4295	2.99E+02	2.53E+02	3.00E+02	C18H36O3	[M-H]-	DL-2-ç¾åºç¡¬èé ?	Lipids	èè´¨	Free fatty acids	æ¸¸ç¦»èèªé ?629-22-1	2	-	-
D-Cellobiose	4.9411	0.035633	1.4481	0.11573	LKSR - HSR; LOSR - HSR; LKSR - LOSR	MWSmce203	3.41E+02	7.30E+01	3.42E+02	C12H22O11	[M-H]-	D-çº¤ç»´äºç³	Others	å ¶å®ç±?Saccharides	ç³ç±»	528-50-7	3	-	-
LysoPE 20:2	4.9222	0.035957	1.4442	0.11643	LKSR - HSR; LOSR - HSR; LOSR - LKSR	Lmhp010757	5.06E+02	3.65E+02	5.05E+02	C25H48NO7P	[M+H]+	æº¶è¡ç£·èé °ä¹éèº 20:2	Lipids	èè´¨	LPE	æº¶è¡ç£·èé °ä¹éèº	-	1	-	-
Î²-Nicotyrine	4.9183	0.036023	1.4434	0.11643	HSR - LKSR; HSR - LOSR; LKSR - LOSR	mws1373	1.59E+02	1.18E+02	1.58E+02	C10H10N2	[M+H]+	Î²-äºç¯çç¢±	Alkaloids	çç©ç¢?Pyridine alkaloids	å¡å¶ç±»çç©ç¢±	487-19-4	2	C10161	-
Methoxyindoleacetic acid	4.9155	0.036072	1.4428	0.11643	HSR - LKSR; HSR - LOSR; LKSR - LOSR	pmb0818	2.06E+02	1.45E+02	2.05E+02	C11H11NO3	[M+H]+	ç²æ°§åºå²åä¹é ?Alkaloids	çç©ç¢?Plumerane	å²åç±»çç©ç¢±	3471-31-6	3	C05660	ko00380
N-Acetyl-L-phenylalanine	4.9066	0.036224	1.441	0.11668	HSR - LKSR; LOSR - HSR; LOSR - LKSR	Zmgn002106	2.06E+02	5.80E+01	2.07E+02	C11H13NO3	[M-H]-	N-ä¹é °-L-è¯ä¸æ°¨é ¸	Amino_acids_and_derivatives	æ°¨åºé ¸åå ¶è¡çç©	Amino acids and derivatives	æ°¨åºé ¸åå ¶è¡çç©	2018-61-3	1	C03519	ko00360,ko01100
Tricetin-5-O-(6''-malonyl)glucoside	4.8818	0.036658	1.4358	0.11784	LKSR - HSR; LOSR - HSR; LOSR - LKSR	pma0795	5.51E+02	3.03E+02	5.50E+02	C24H22O15	[M+H]+	äºç¾é»é ®-5-O-(6''-ä¸äºé ?è¡èç³è·	Flavonoids	é»é ®	Flavones	é»é ®	-	3	-	-
6-Methoxy-2-(2-phenylethyl)chromone	4.86	0.037043	1.4313	0.11883	HSR - LKSR; HSR - LOSR; LKSR - LOSR	Lmbp010382	2.81E+02	9.11E+01	2.80E+02	C18H16O3	[M+H]+	6-ç²æ°§å?2-(2-è¯ä¹å?è²é ®	Others	å ¶å®ç±?Chromone	è²é ®ç±?84294-89-3	3	-	-
Quercetin-3-O-sophoroside-7-O-rhamnoside	4.8064	0.038014	1.4201	0.12169	LKSR - HSR; LOSR - HSR; LKSR - LOSR	Lmsp002982	7.73E+02	3.03E+02	7.72E+02	C33H40O21	[M+H]+	æ§²ç®ç´?3-O-æ§ç³è?7-O-é¼ æç³è·	Flavonoids	é»é ®	Flavonols	é»é ®é?-	3	-	-
Sinapaldehyde-4-O-Glucoside	4.7781	0.038538	1.4141	0.12312	LKSR - HSR; LOSR - HSR; LOSR - LKSR	Lmbp002309	3.71E+02	2.09E+02	3.70E+02	C17H22O9	[M+H]+	è¥å­é?4-O-è¡èç³è·	Phenolic_acids	é é ¸ç±?Phenolic acids	é é ¸ç±?154461-65-1	3	-	-
3-[(1-Carboxyvinyl)oxy]benzoic acid	4.7594	0.03889	1.4102	0.12399	HSR - LKSR; LOSR - HSR; LOSR - LKSR	MA10107783	2.07E+02	1.19E+02	2.08E+02	C10H8O5	[M-H]-	3-[(1-ç¾§ä¹ç¯åº)æ°§åº]è¯ç²é ?Phenolic_acids	é é ¸ç±?Phenolic acids	é é ¸ç±?16929-37-6	2	C20772	ko00130,ko01100,ko01110,ko01240
Trimethyllysine	4.7393	0.039272	1.4059	0.12495	LKSR - HSR; LOSR - HSR; LOSR - LKSR	Zmzp000145	1.89E+02	8.41E+01	1.88E+02	C9H20N2O2	[M+H]+	ä¸ç²åºèµæ°¨é ¸	Amino_acids_and_derivatives	æ°¨åºé ¸åå ¶è¡çç©	Amino acids and derivatives	æ°¨åºé ¸åå ¶è¡çç©	23284-33-5	1	C03793	ko00310,ko01100
5-(2-Hydroxyethyl)-2-O-glucosylphenol	4.7195	0.039652	1.4017	0.12564	LKSR - HSR; LOSR - HSR; LOSR - LKSR	Hmtn001120	3.15E+02	1.53E+02	3.16E+02	C14H20O8	[M-H]-	5-(2-ç¾ä¹å?-2-O-è¡èç³åºè¯é 	Phenolic_acids	é é ¸ç±?Phenolic acids	é é ¸ç±?-	1	-	-
Cimidahurinine	4.7195	0.039652	1.4017	0.12564	LKSR - HSR; LOSR - HSR; LOSR - LKSR	pmn001553	3.15E+02	1.53E+02	3.16E+02	C14H20O8	[M-H]-	ååéº»å®	Phenolic_acids	é é ¸ç±?Phenolic acids	é é ¸ç±?142542-89-0	2	-	-
Isotachioside*	4.7083	0.039871	1.3993	0.12608	LKSR - HSR; LOSR - HSR; LOSR - LKSR	Zbdn001947	3.01E+02	1.23E+02	3.02E+02	C13H18O8	[M-H]-	å¼å®ä¹ç³è?	Phenolic_acids	é é ¸ç±?Phenolic acids	é é ¸ç±?31427-08-4	1	-	-
12-Hydroxyhydromethylabietate	4.699	0.040052	1.3974	0.1264	HSR - LKSR; HSR - LOSR; LOSR - LKSR	Hmqp006656	3.35E+02	3.35E+02	3.34E+02	C21H34O3	[M+H]+	12-ç¾åºæ°¢åæ¾é¦é ¸ç²é ?Terpenoids	èç±»	Ditepenoids	äºè	-	3	-	-
Choline Alfoscerate	4.6881	0.040266	1.3951	0.12666	LKSR - HSR; LOSR - HSR; LKSR - LOSR	mws0120	2.58E+02	1.04E+02	2.57E+02	C8H20NO6P	[M+H]+	çç£·é ¸èç¢?GPC	Lipids	èè´¨	PC	ç£·èé °èç¢?28319-77-9	3	C00670	ko00564,ko00565
2,6-Diaminooimelic acid	4.6865	0.040299	1.3947	0.12666	LKSR - HSR; LOSR - HSR; LKSR - LOSR	pme0278	1.91E+02	1.28E+02	1.90E+02	C7H14N2O4	[M+H]+	2,6-äºæ°¨åºåºäºé ¸	Organic_acids	ææºé ?Organic acids	ææºé ?583-93-7	3	C00666	ko00300,ko00470,ko01100,ko01110,ko01230
Diosmetin (5,7,3'-Trihydroxy-4'-methoxyflavone)	4.668	0.040665	1.3908	0.12756	LKSR - HSR; HSR - LOSR; LKSR - LOSR	MWSHY0009	3.01E+02	2.86E+02	3.00E+02	C16H12O6	[M+H]+	é¦å¶æ¨ç´	Flavonoids	é»é ®	Flavones	é»é ®	520-34-3	1	C10038	-
Vanilloloside	4.6582	0.040861	1.3887	0.12792	LKSR - HSR; HSR - LOSR; LKSR - LOSR	Zmtn001661	3.15E+02	1.53E+02	3.16E+02	C14H20O8	[M-H]-	é¦èéè·	Phenolic_acids	é é ¸ç±?Phenolic acids	é é ¸ç±?74950-96-2	1	-	-
Tyr-Phe-His-Glu	4.6536	0.040954	1.3877	0.12795	LKSR - HSR; LOSR - HSR; LKSR - LOSR	MW0158570	6.53E+02	5.09E+02	5.94E+02	C29H34N6O8	[M+CH3COO]-	é ªæ°¨é ?è¯ä¸æ°¨é ¸-ç»æ°¨é ?è°·æ°¨é ?Amino_acids_and_derivatives	æ°¨åºé ¸åå ¶è¡çç©	Amino acids and derivatives	æ°¨åºé ¸åå ¶è¡çç©	-	3	-	-
L-Î³-Glutamyl-L-leucine	4.6466	0.041095	1.3862	0.12811	HSR - LKSR; HSR - LOSR; LKSR - LOSR	Zmdp002216	2.61E+02	8.61E+01	2.60E+02	C11H20N2O5	[M+H]+	L-Î³-è°·æ°¨é °èº-L-äº®æ°¨é ?Amino_acids_and_derivatives	æ°¨åºé ¸åå ¶è¡çç©	Amino acids and derivatives	æ°¨åºé ¸åå ¶è¡çç©	2566-39-4	1	-	-
cyclo-(Gly-Phe)	4.6407	0.041214	1.385	0.12811	HSR - LKSR; HSR - LOSR; LKSR - LOSR	Zazp002547	2.05E+02	1.46E+02	2.04E+02	C11H12N2O2	[M+H]+	ç?ä¸æ°¨é ?è¯ä¸æ°¨é ¸)	Amino_acids_and_derivatives	æ°¨åºé ¸åå ¶è¡çç©	Amino acids and derivatives	æ°¨åºé ¸åå ¶è¡çç©	10125-07-2	1	-	-
2R-Hydroxyoctadecanoic Acid*	4.6388	0.041253	1.3845	0.12811	LKSR - HSR; LOSR - HSR; LKSR - LOSR	Zmyn005384	2.99E+02	2.53E+02	3.00E+02	C18H36O3	[M-H]-	2R-ç¾åºåå «ç·é ¸*	Lipids	èè´¨	Free fatty acids	æ¸¸ç¦»èèªé ?26633-48-7	2	C03042	-
3'-O-Methyltricetin-7-O-(6''-malonyl)glucoside	4.6289	0.041455	1.3824	0.12832	LKSR - HSR; LOSR - HSR; LOSR - LKSR	pma0760	5.65E+02	3.17E+02	5.64E+02	C25H24O15	[M+H]+	3'-O-ç²åºäºç¾é»é ®-7-O-(6''-ä¸äºé ?è¡èç³è·	Flavonoids	é»é ®	Flavones	é»é ®	-	3	-	-
Chrysoeriol; 5,7,4'-Trihydroxy-3'-Methoxyflavone	4.6275	0.041483	1.3821	0.12832	LKSR - HSR; HSR - LOSR; LKSR - LOSR	pmp001127	3.01E+02	2.86E+02	3.00E+02	C16H12O6	[M+H]+	éå£èé»ç´?Flavonoids	é»é ®	Flavones	é»é ®	491-71-4	3	C04293	ko00944
LysoPE 16:3	4.62	0.041637	1.3805	0.12843	LKSR - HSR; LOSR - HSR; LOSR - LKSR	Lmhp007836	4.48E+02	3.07E+02	4.47E+02	C21H38NO7P	[M+H]+	æº¶è¡ç£·èé °ä¹éèº 16:3	Lipids	èè´¨	LPE	æº¶è¡ç£·èé °ä¹éèº	-	3	-	-
His-Lys-Ser-Glu	4.6151	0.041739	1.3795	0.12843	HSR - LKSR; LOSR - HSR; LOSR - LKSR	MW0151020	5.00E+02	3.08E+02	4.99E+02	C20H33N7O8	[M+H]+	ç»æ°¨é ?èµæ°¨é ?ä¸æ°¨é ?è°·æ°¨é ?Amino_acids_and_derivatives	æ°¨åºé ¸åå ¶è¡çç©	Amino acids and derivatives	æ°¨åºé ¸åå ¶è¡çç©	-	3	-	-
Kaempferol-3,7-O-diglucoside	4.6138	0.041765	1.3792	0.12843	HSR - LKSR; HSR - LOSR; LKSR - LOSR	Zmcn003728	6.09E+02	2.85E+02	6.10E+02	C27H30O16	[M-H]-	å±±æ°é ?3,7-O-åè¡èç³è?,Flavonoids,é»é ®,Flavonols,é»é ®é?25615-14-9,2,-,- 3-(Acetyloxy)-13	15-dihydroxyoleanan-12-one (Rubiprasin A)"	4.5771	0.04253	1.3713	0.13025	LKSR - HSR; LOSR - HSR; LOSR - LKSR	Lhcp090202	5.17E+02	4.25E+02	5.16E+02	C32H52O5	[M+H]+	3-(ä¹é °åºæ°§å?-13,15-äºç¾åºé½å¢©æç?12-é ?(é»æèèè?A)	Terpenoids	èç±»	Triterpene	ä¸è	-	1	-	-
LysoPE 20:2(2n isomer)	4.57	0.04268	1.3698	0.13025	LKSR - HSR; LOSR - HSR; LKSR - LOSR	Lmhp010514	5.06E+02	3.65E+02	5.05E+02	C25H48NO7P	[M+H]+	æº¶è¡ç£·èé °ä¹éèº 20:2(2nå¼æ)	Lipids	èè´¨	LPE	æº¶è¡ç£·èé °ä¹éèº	-	1	-	-
2-Methyl-3-oxoadipic acid*	4.5678	0.042725	1.3693	0.13025	HSR - LKSR; HSR - LOSR; LKSR - LOSR	Lmgn002091	1.73E+02	9.30E+01	1.74E+02	C7H10O5	[M-H]-	2-ç²åº-3-æ°§ä»£å·±äºé ?	Organic_acids	ææºé ?Organic acids	ææºé ?-	1	C18307	-
2-Oxoheptanedionic acid*	4.5678	0.042725	1.3693	0.13025	HSR - LKSR; HSR - LOSR; LKSR - LOSR	Lmgn002184	1.73E+02	9.30E+01	1.74E+02	C7H10O5	[M-H]-	2-æ°§åºäºé ¸*	Organic_acids	ææºé ?Organic acids	ææºé ?17126-90-8	1	C16588	ko01100,ko01210,ko01240
Phe-Val-Ser-Glu-Ala	4.5654	0.042778	1.3688	0.13025	LKSR - HSR; LOSR - HSR; LOSR - LKSR	MW0155415	5.52E+02	8.11E+01	5.51E+02	C25H37N5O9	[M+H]+	Phe-Val-Ser-Glu-Ala	Amino_acids_and_derivatives	æ°¨åºé ¸åå ¶è¡çç©	Amino acids and derivatives	æ°¨åºé ¸åå ¶è¡çç©	-	3	-	-
L-Isoleucyl-L-Aspartate	4.5596	0.042902	1.3675	0.13029	LKSR - HSR; HSR - LOSR; LKSR - LOSR	Lmrj002087	2.47E+02	8.61E+01	2.46E+02	C10H18N2O5	[M+H]+	L-å¼äº®æ°¨é °-L-å¤©å¬æ°¨é ¸	Amino_acids_and_derivatives	æ°¨åºé ¸åå ¶è¡çç©	Amino acids and derivatives	æ°¨åºé ¸åå ¶è¡çç©	-	3	-	-
Malic acid-1-O-diglucoside	4.5569	0.042958	1.367	0.13029	LKSR - HSR; LOSR - HSR; LKSR - LOSR	Wayn000504	4.57E+02	3.41E+02	4.58E+02	C16H26O15	[M-H]-	è¹æé ?1-O-äºè¡èç³è?Organic_acids	ææºé ?Organic acids	ææºé ?-	2	-	-
Bis(Caffeoyl)Spermidine	4.5422	0.043273	1.3638	0.13099	HSR - LKSR; LOSR - HSR; LOSR - LKSR	Lmmp003167	4.70E+02	2.20E+02	4.69E+02	C25H31N3O6	[M+H]+	äºåå¡é °äºç²¾è?Alkaloids	çç©ç¢?Phenolamine	é èº	124935-80-4	2	-	-
Methylsalicylate-2-O-glucoside	4.536	0.043407	1.3624	0.13115	LKSR - HSR; LOSR - HSR; LOSR - LKSR	Lmmn002179	3.13E+02	1.07E+02	3.14E+02	C14H18O8	[M-H]-	æ°´æ¨é ¸ç²é ?2-O-è¡èç³è·	Phenolic_acids	é é ¸ç±?Phenolic acids	é é ¸ç±?10019-60-0	2	-	-
Tatarine	4.4975	0.04425	1.3541	0.13344	LKSR - HSR; LOSR - HSR; LOSR - LKSR	Lszp210010	3.25E+02	1.91E+02	3.24E+02	C15H20N2O6	[M+H]+	Tatarine	Alkaloids	çç©ç¢?Alkaloids	çç©ç¢?-	1	-	-
Bis(2-ethylhexyl)phthalate*	4.4902	0.044412	1.3525	0.13357	LKSR - HSR; LOSR - HSR; LOSR - LKSR	Lmwp011196	3.91E+02	1.49E+02	3.90E+02	C24H38O4	[M+H]+	é»è¯äºç²é ¸äº(2-ä¹åºå·±åº)é ?	Phenolic_acids	é é ¸ç±?Phenolic acids	é é ¸ç±?117-81-7	3	C03690	-
Luteolin-7,3'-di-O-glucoside*	4.4878	0.044465	1.352	0.13357	LKSR - HSR; HSR - LOSR; LKSR - LOSR	Zmxp003107	6.11E+02	2.87E+02	6.10E+02	C27H30O16	[M+H]+	æ¨çèç´ -7,3'-O-äºè¡èç³è?	Flavonoids	é»é ®	Flavones	é»é ®	52187-80-1	3	-	-
Esculetin-7-O-quinic acid	4.4791	0.04466	1.3501	0.13367	LKSR - HSR; LOSR - HSR; LOSR - LKSR	pmb3093	3.51E+02	1.05E+02	3.52E+02	C16H16O9	[M-H]-	ç§¦ç®ä¹ç´ -7-O-å¥å®é ?Lignans_and_Coumarins	æ¨èç´ åé¦è±ç´?Coumarins	é¦è±ç´?-	3	-	-
Val-Val	4.4786	0.044671	1.35	0.13367	HSR - LKSR; LOSR - HSR; LOSR - LKSR	MW0110378	2.17E+02	8.40E+01	2.16E+02	C10H20N2O3	[M+H]+	ç¼¬æ°¨é ?ç¼¬æ°¨é ?Amino_acids_and_derivatives	æ°¨åºé ¸åå ¶è¡çç©	Amino acids and derivatives	æ°¨åºé ¸åå ¶è¡çç©	3918-94-3	3	-	-
Tyrosol; 4-Hydroxyphenylethanol	4.4375	0.045602	1.341	0.13619	HSR - LKSR; LOSR - HSR; LOSR - LKSR	mws2368	1.37E+02	1.19E+02	1.38E+02	C8H10O2	[M-H]-	é ªé; å¯¹ç¾åºè¯ä¹é	Phenolic_acids	é é ¸ç±?Phenolic acids	é é ¸ç±?501-94-0	2	C06044	ko00350,ko01100
2,3',4-Tri(Isovaleryl)Sucrose-6'-O-Acetate	4.4335	0.045695	1.3401	0.13621	LKSR - HSR; LOSR - HSR; LKSR - LOSR	Wafn008994	6.95E+02	5.09E+02	6.36E+02	C29H48O15	[M+CH3COOH-H]-	2,3',4-ä¸?å¼æé °åº)èç³-6'-O-ä¹é ¸é ?,Others,å ¶å®ç±?Saccharides,ç³ç±»,-,2,-,- Î²-Hydroxyisovaleric acid,4.4138,0.04615,1.3358,0.13703,LKSR - HSR; HSR - LOSR; LKSR - LOSR,mws0147,1.17E+02,5.90E+01,1.18E+02,C5H10O3,[M-H]-,Î²-ç¾åºå¼æé ?Organic_acids,ææºé ?Organic acids,ææºé ?625-08-1,3,C20827,ko00280	ko01100"
LysoPE 16:0(2n isomer)	4.4118	0.046197	1.3354	0.13703	LKSR - HSR; LOSR - HSR; LKSR - LOSR	pmd0160	4.54E+02	3.13E+02	4.53E+02	C21H44NO7P	[M+H]+	æº¶è¡ç£·èé °ä¹éèº 16:0(2nå¼æ)	Lipids	èè´¨	LPE	æº¶è¡ç£·èé °ä¹éèº	-	1	-	-
Retinol (Vitamin A1)	4.4103	0.046232	1.3351	0.13703	LKSR - HSR; LOSR - HSR; LKSR - LOSR	pme2289	2.87E+02	1.19E+02	2.86E+02	C20H30O	[M+H]+	è§é»é?(ç»´çç´?A1)	Others	å ¶å®ç±?Vitamin	ç»´çç´?68-26-8	3	C00473	ko01100,ko01240
Xeroboside	4.3797	0.046954	1.3283	0.13865	LKSR - HSR; LOSR - HSR; LOSR - LKSR	Walp003001	4.87E+02	1.93E+02	4.86E+02	C21H26O13	[M+H]+	Xeroboside	Lignans_and_Coumarins	æ¨èç´ åé¦è±ç´?Coumarins	é¦è±ç´?117842-09-8	1	-	-
6-Hydroxy-7-methoxycoumarin	4.3794	0.046959	1.3283	0.13865	LKSR - HSR; LOSR - HSR; LOSR - LKSR	Zbsp004940	1.93E+02	1.33E+02	1.92E+02	C10H8O4	[M+H]+	6-ç¾åº-7-ç²æ°§åºé¦è±ç´	Lignans_and_Coumarins	æ¨èç´ åé¦è±ç´?Coumarins	é¦è±ç´?-	2	-	-
D-Galacturonic acid	4.3606	0.047409	1.3241	0.13972	HSR - LKSR; LOSR - HSR; LOSR - LKSR	mws1189	1.93E+02	7.30E+01	1.94E+02	C6H10O7	[M-H]-	D-åä¹³ç³éé ?Others	å ¶å®ç±?Saccharides	ç³ç±»	685-73-4	3	C00333	ko00040,ko00053,ko00520,ko01100,ko01240,ko01250,ko02010
Lactobiose	4.3141	0.048546	1.3138	0.1428	LKSR - HSR; HSR - LOSR; LKSR - LOSR	MA10039641	3.41E+02	8.90E+01	3.42E+02	C12H22O11	[M-H]-	ä¹³äºç³?Others	å ¶å®ç±?Saccharides	ç³ç±»	63-42-3	1	C00243	ko00052,ko01100,ko02010
Gnetifolin B	4.2923	0.04909	1.309	0.14373	LKSR - HSR; HSR - LOSR; LKSR - LOSR	Xmyn008071	2.99E+02	2.84E+02	3.00E+02	C16H12O6	[M-H]-	ä¹°éº»æ»ä¹ç´?Flavonoids	é»é ®	Flavones	é»é ®	140671-06-3	1	-	-
Sesamin	4.2907	0.049132	1.3086	0.14373	HSR - LKSR; LOSR - HSR; LOSR - LKSR	Lhzp102808	3.55E+02	1.63E+02	3.54E+02	C20H18O6	[M+H]+	èéº»ç´?Lignans_and_Coumarins	æ¨èç´ åé¦è±ç´?Lignans	æ¨èç´?607-80-7	2	C10882	-
3,4-O-Dicaffeoylquinic Acid Methyl Ester*	4.2904	0.049138	1.3086	0.14373	HSR - LKSR; LOSR - HSR; LOSR - LKSR	Lmjp003731	5.31E+02	1.77E+02	5.30E+02	C26H26O12	[M+H]+	3,4-O-ååå¡é °å¥å®é ¸ç²é ?	Phenolic_acids	é é ¸ç±?Phenolic acids	é é ¸ç±?-	3	-	-
Ala-Glu-Ala-Leu-Glu	4.2856	0.049259	1.3075	0.14381	HSR - LKSR; HSR - LOSR; LOSR - LKSR	MW0144553	5.32E+02	5.00E+02	5.31E+02	C22H37N5O10	[M+H]+	Ala-Glu-Ala-Leu-Glu	Amino_acids_and_derivatives	æ°¨åºé ¸åå ¶è¡çç©	Amino acids and derivatives	æ°¨åºé ¸åå ¶è¡çç©	-	3	-	-
DL-O-tyrosine	4.2749	0.049529	1.3051	0.14422	HSR - LKSR; HSR - LOSR; LKSR - LOSR	MWS00275g	1.80E+02	1.19E+02	1.81E+02	C9H11NO3	[M-H]-	DL-é»é ªæ°¨é ¸	Amino_acids_and_derivatives	æ°¨åºé ¸åå ¶è¡çç©	Amino acids and derivatives	æ°¨åºé ¸åå ¶è¡çç©	2370-61-8	2	-	-
Octanoic acid	4.2728	0.049583	1.3047	0.14422	LKSR - HSR; HSR - LOSR; LKSR - LOSR	Lmyn008503	1.43E+02	1.43E+02	1.44E+02	C8H16O2	[M-H]-	è¾é ¸	Lipids	èè´¨	Free fatty acids	æ¸¸ç¦»èèªé ?124-07-2	3	C06423	ko00061,ko00785,ko01100,ko01240
Phe-Tyr-Val-Lys	4.2545	0.050052	1.3006	0.14483	LKSR - HSR; LOSR - HSR; LKSR - LOSR	MW0155398	5.54E+02	5.04E+02	5.55E+02	C29H41N5O6	[M-H]-	Phe-Tyr-Val-Lys	Amino_acids_and_derivatives	æ°¨åºé ¸åå ¶è¡çç©	Amino acids and derivatives	æ°¨åºé ¸åå ¶è¡çç©	-	3	-	-
LysoPC 18:3	4.2539	0.050068	1.3004	0.14483	LKSR - HSR; LOSR - HSR; LOSR - LKSR	pmb0854	5.18E+02	1.84E+02	5.17E+02	C26H48NO7P	[M+H]+	æº¶è¡ç£·èé °èç¢?18:3	Lipids	èè´¨	LPC	æº¶è¡ç£·èé °èç¢?-	1	-	-
Caffeoyl(p-Hydroxybenzoyl)tartaric acid	4.251	0.050142	1.2998	0.14483	LKSR - HSR; LOSR - HSR; LOSR - LKSR	Lmhn002574	4.31E+02	1.37E+02	4.32E+02	C20H16O11	[M-H]-	åå¡é °å¯¹ç¾åºè¯ç²é °é ç³é ¸	Phenolic_acids	é é ¸ç±?Phenolic acids	é é ¸ç±?-	3	-	-
1-Î±-Linolenoyl-glycerol*	4.2501	0.050166	1.2996	0.14483	HSR - LKSR; HSR - LOSR; LKSR - LOSR	Lmhp011562	3.53E+02	2.61E+02	3.52E+02	C21H36O4	[M+H]+	1-Î±-äºéº»é ¸çæ²¹é ¯*	Lipids	èè´¨	Glycerol ester	çæ²¹é ?-	1	-	-
Kaempferol-7-O-rhamnoside*	4.246	0.05027	1.2987	0.14486	LKSR - HSR; LOSR - HSR; LOSR - LKSR	pme0321	4.31E+02	2.85E+02	4.32E+02	C21H20O10	[M-H]-	å±±æ°é ?7-O-é¼ æç³è·*	Flavonoids	é»é ®	Flavonols	é»é ®é?20196-89-8	3	-	-
3-(2-Methylbutanoyl)-2,4-Di(Isovaleryl)-6'-(Dihydroxyethyl)Sucrose	4.2333	0.0506	1.2958	0.14543	LKSR - HSR; LOSR - HSR; LKSR - LOSR	Wafn007355	6.53E+02	5.09E+02	6.54E+02	C29H50O16	[M-H]-	3-(2-ç²åºä¸é °å?-2,4-äº?å¼æé °åº)-6'-(äºç¾ä¹åº)èç³	Others	å ¶å®ç±?Saccharides	ç³ç±»	-	2	-	-
Benzoic acid	4.2312	0.050654	1.2954	0.14543	LKSR - HSR; HSR - LOSR; LKSR - LOSR	pme0241	1.23E+02	7.91E+01	1.22E+02	C7H6O2	[M+H]+	è¯ç²é ?Phenolic_acids	é é ¸ç±?Phenolic acids	é é ¸ç±?65-85-0	3	C00180	ko00996,ko01100,ko01110
1-Methylhistidine	4.2261	0.050789	1.2942	0.14555	HSR - LKSR; LOSR - HSR; LOSR - LKSR	MWS0933	1.70E+02	1.24E+02	1.69E+02	C7H11N3O2	[M+H]+	1-ç²åºç»æ°¨é ?Amino_acids_and_derivatives	æ°¨åºé ¸åå ¶è¡çç©	Amino acids and derivatives	æ°¨åºé ¸åå ¶è¡çç©	332-80-9	3	-	-
Eicosenoic acid	4.2077	0.051274	1.2901	0.14667	LKSR - HSR; LOSR - HSR; LKSR - LOSR	pmn001606	3.09E+02	3.09E+02	3.10E+02	C20H38O2	[M-H]-	äºåç¢³ç¯é ?Lipids	èè´¨	Free fatty acids	æ¸¸ç¦»èèªé ?26764-41-0	1	C16526	ko01040
Trans-5-O-(p-Coumaroyl)shikimate	4.2006	0.051462	1.2885	0.14671	LKSR - HSR; LOSR - HSR; LKSR - LOSR	pmb0751	3.21E+02	1.47E+02	3.20E+02	C16H16O7	[M+H]+	åå¼-5-O-å¯¹é¦è±é °è½èé ?Phenolic_acids	é é ¸ç±?Phenolic acids	é é ¸ç±?-	3	C02947	ko00940,ko00941,ko00945,ko01100,ko01110
Methionylvaline	4.2001	0.051475	1.2884	0.14671	HSR - LKSR; HSR - LOSR; LOSR - LKSR	MW0153885	2.49E+02	1.78E+02	2.48E+02	C10H20N2O3S	[M+H]+	ç²ç¡«æ°¨é °ç¼¬æ°¨é ?Amino_acids_and_derivatives	æ°¨åºé ¸åå ¶è¡çç©	Amino acids and derivatives	æ°¨åºé ¸åå ¶è¡çç©	14486-13-6	3	-	-
Eucommioside	4.1941	0.051634	1.2871	0.14689	HSR - LKSR; HSR - LOSR; LOSR - LKSR	pmn001381	3.49E+02	1.87E+02	3.50E+02	C15H26O9	[M-H]-	æä»²è?Terpenoids	èç±»	Terpene	èç±»	-	3	-	-
Naringenin-7-O-(6''-malonyl)glucoside	4.1752	0.052142	1.2828	0.14782	LKSR - HSR; LOSR - HSR; LOSR - LKSR	pma0791	5.21E+02	2.73E+02	5.20E+02	C24H24O13	[M+H]+	æç®ç´?7-O-(6''-ä¸äºé ?è¡èç³è·	Flavonoids	é»é ®	Flavanones	äºæ°¢é»é ®	-	3	-	-
Syringaresinol	4.1749	0.052151	1.2827	0.14782	HSR - LKSR; LOSR - HSR; LOSR - LKSR	MWS20152	4.17E+02	4.02E+02	4.18E+02	C22H26O8	[M-H]-	ä¸é¦æ èé ?Lignans_and_Coumarins	æ¨èç´ åé¦è±ç´?Lignans	æ¨èç´?21453-71-4	2	C10889	-
LysoPE 16:0	4.1626	0.052486	1.28	0.1485	LKSR - HSR; LOSR - HSR; LKSR - LOSR	pmb0876	4.54E+02	3.13E+02	4.53E+02	C21H44NO7P	[M+H]+	æº¶è¡ç£·èé °ä¹éèº 16:0	Lipids	èè´¨	LPE	æº¶è¡ç£·èé °ä¹éèº	53862-35-4	1	-	-
N-Acetyl-L-Glutamine	4.1581	0.052609	1.2789	0.14858	LKSR - HSR; LOSR - HSR; LOSR - LKSR	pme0137	1.87E+02	1.25E+02	1.88E+02	C7H12N2O4	[M-H]-	N-ä¹é °-L-è°·æ°¨é °èº	Amino_acids_and_derivatives	æ°¨åºé ¸åå ¶è¡çç©	Amino acids and derivatives	æ°¨åºé ¸åå ¶è¡çç©	2490-97-3	3	-	-
Uridine	4.1415	0.053064	1.2752	0.14949	LKSR - HSR; LOSR - HSR; LKSR - LOSR	mws0248	2.43E+02	1.10E+02	2.44E+02	C9H12N2O6	[M-H]-	å°¿å§å¶æ ¸è?Nucleotides_and_derivatives	æ ¸è·é ¸åå ¶è¡çç©	Nucleotides and derivatives	æ ¸è·é ¸åå ¶è¡çç©	58-96-8	1	C00299	ko00240,ko01100,ko01232,ko02010
Cinnamic acid	4.1395	0.053121	1.2747	0.14949	LKSR - HSR; LOSR - HSR; LOSR - LKSR	MWS20194	1.49E+02	1.03E+02	1.48E+02	C9H8O2	[M+H]+	èæ¡é ?Phenolic_acids	é é ¸ç±?Phenolic acids	é é ¸ç±?140-10-3	3	C00423	ko00130,ko00360,ko00940,ko00996,ko00999,ko01100,ko01110
D-Arabinose	4.1346	0.053254	1.2736	0.14959	HSR - LKSR; HSR - LOSR; LOSR - LKSR	mws1499	1.49E+02	5.90E+01	1.50E+02	C5H10O5	[M-H]-	D-é¿æä¼¯ç³	Others	å ¶å®ç±?Saccharides	ç³ç±»	10323-20-3	3	C00216	ko00040,ko00053,ko00520,ko01100,ko01250
Isosalipurposide (Phlorizin Chalcone)	4.1272	0.053462	1.272	0.14975	HSR - LKSR; LOSR - HSR; LOSR - LKSR	Lmlp006175	4.35E+02	2.73E+02	4.34E+02	C21H22O10	[M+H]+	å¼ææ³è· (æ ¹ç®è·æ¥è³é ®)	Flavonoids	é»é ®	Chalcones	æ¥è³é ®	4547-85-7	3	C16406	ko00941
6,7,8-Tetrahydroxy-5-methoxyflavone	4.1258	0.053502	1.2716	0.14975	LKSR - HSR; HSR - LOSR; LKSR - LOSR	Zmhp003514	3.01E+02	2.86E+02	3.00E+02	C16H12O6	[M+H]+	6,7,8-ä¸ç¾å?5-ç²æ°§åºé»é ?,Flavonoids,é»é ®,Flavones,é»é ®,-,3,-,- 3	4-Dihydroxy-L-phenylalanine (L-Dopa)"	4.1163	0.053765	1.2695	0.15022	HSR - LKSR; LOSR - HSR; LOSR - LKSR	pme3827	1.98E+02	1.52E+02	1.97E+02	C9H11NO4	[M+H]+	3,4-äºç¾å?L-è¯ä¸æ°¨é ¸ (å·¦æå¤å·´)	Amino_acids_and_derivatives	æ°¨åºé ¸åå ¶è¡çç©	Amino acids and derivatives	æ°¨åºé ¸åå ¶è¡çç©	59-92-7	3	C00355	ko00350,ko00950,ko00965,ko01100,ko01110
4-Hydroxy-L-Isoleucine	4.1035	0.054128	1.2666	0.1508	HSR - LKSR; LOSR - HSR; LOSR - LKSR	MWSmce608	1.48E+02	7.40E+01	1.47E+02	C6H13NO3	[M+H]+	4-ç¾åº-L-å¼äº®æ°¨é ¸	Amino_acids_and_derivatives	æ°¨åºé ¸åå ¶è¡çç©	Amino acids and derivatives	æ°¨åºé ¸åå ¶è¡çç©	781658-23-9	3	-	-
3-Ureidopropionic Acid	4.1021	0.054167	1.2663	0.1508	HSR - LKSR; LOSR - HSR; LOSR - LKSR	Lmgn000160	1.31E+02	7.00E+01	1.32E+02	C4H8N2O3	[M-H]-	3-è²åºä¸é ¸	Organic_acids	ææºé ?Organic acids	ææºé ?462-88-4	3	C02642	ko00240,ko00410,ko00770,ko01100
L-Valine	4.0972	0.054305	1.2652	0.15091	HSR - LKSR; LOSR - HSR; LOSR - LKSR	mws0256	1.18E+02	7.21E+01	1.17E+02	C5H11NO2	[M+H]+	L-ç¼¬æ°¨é ?Amino_acids_and_derivatives	æ°¨åºé ¸åå ¶è¡çç©	Amino acids and derivatives	æ°¨åºé ¸åå ¶è¡çç©	72-18-4	1	C00183	ko00280,ko00290,ko00460,ko00770,ko00966,ko00970,ko01100,ko01110,ko01210,ko01230,ko01240,ko02010
Chlorogenic acid methyl ester	4.0404	0.055949	1.2522	0.1552	HSR - LKSR; HSR - LOSR; LKSR - LOSR	mws0179	3.67E+02	1.91E+02	3.68E+02	C17H20O9	[M-H]-	ç»¿åé ¸ç²é ?Phenolic_acids	é é ¸ç±?Phenolic acids	é é ¸ç±?29708-87-0	2	-	-
Galangin-7-O-glucoside	4.0358	0.056087	1.2511	0.15531	HSR - LKSR; LOSR - HSR; LOSR - LKSR	Lmlp005572	4.33E+02	2.71E+02	4.32E+02	C21H20O10	[M+H]+	é«è¯å§ç´ -7-O-è¡èç³è·	Flavonoids	é»é ®	Flavones	é»é ®	-	3	-	-
Asp-Leu-Phe-Arg	4.0182	0.05661	1.2471	0.15648	LKSR - HSR; LOSR - HSR; LKSR - LOSR	MW0146176	5.48E+02	6.20E+01	5.49E+02	C25H39N7O7	[M-H]-	Asp-Leu-Phe-Arg	Amino_acids_and_derivatives	æ°¨åºé ¸åå ¶è¡çç©	Amino acids and derivatives	æ°¨åºé ¸åå ¶è¡çç©	-	3	-	-
2,4-Di(2-Methylbutanoyl)-3-(2-Methylcrotonyl)Sucrose	3.9952	0.057303	1.2418	0.15812	LKSR - HSR; LOSR - HSR; LOSR - LKSR	Wafn008390	6.51E+02	5.07E+02	5.92E+02	C27H44O14	[M+CH3COOH-H]-	2,4-äº?2-ç²åº)ä¸é °å?3-(2-ç²åºå·´è±é °åº)èç³	Others	å ¶å®ç±?Saccharides	ç³ç±»	-	2	-	-
Sinapinaldehyde	3.9839	0.057646	1.2392	0.15863	LKSR - HSR; LOSR - HSR; LOSR - LKSR	pme3443	2.07E+02	1.92E+02	2.08E+02	C11H12O4	[M-H]-	è¥å­é?Phenolic_acids	é é ¸ç±?Phenolic acids	é é ¸ç±?4206-58-0	3	C05610	ko00940,ko01100,ko01110
Arginine methyl ester	3.9824	0.057692	1.2389	0.15863	HSR - LKSR; HSR - LOSR; LOSR - LKSR	Zmdp000292	1.89E+02	7.01E+01	1.88E+02	C7H16N4O2	[M+H]+	ç²¾æ°¨é ¸ç²é ?Amino_acids_and_derivatives	æ°¨åºé ¸åå ¶è¡çç©	Amino acids and derivatives	æ°¨åºé ¸åå ¶è¡çç©	-	3	-	-
Lys-Phe-Leu-Glu	3.9698	0.05808	1.236	0.15941	LKSR - HSR; LOSR - HSR; LKSR - LOSR	MW0153100	5.34E+02	4.52E+02	5.35E+02	C26H41N5O7	[M-H]-	Lys-Phe-Leu-Glu	Amino_acids_and_derivatives	æ°¨åºé ¸åå ¶è¡çç©	Amino acids and derivatives	æ°¨åºé ¸åå ¶è¡çç©	-	3	-	-
3-Hydroxylup-20(29)-en-28-oic acid (Betulinic acid)	3.9437	0.058893	1.2299	0.16136	LKSR - HSR; HSR - LOSR; LKSR - LOSR	HJN110	4.55E+02	4.55E+02	4.56E+02	C30H48O3	[M-H]-	3-ç¾åºç¾½æè±?20(29)-ç?28-é ?(ç½æ¡¦èé ¸)	Terpenoids	èç±»	Triterpene	ä¸è	472-15-1	1	C08619	-
Asn-Val-Phe-Lys	3.9102	0.059955	1.2222	0.16398	HSR - LKSR; HSR - LOSR; LKSR - LOSR	MW0145959	5.05E+02	1.45E+02	5.06E+02	C24H38N6O6	[M-H]-	Asn-Val-Phe-Lys	Amino_acids_and_derivatives	æ°¨åºé ¸åå ¶è¡çç©	Amino acids and derivatives	æ°¨åºé ¸åå ¶è¡çç©	-	3	-	-
TyrMe-Ile-OH	3.8985	0.060332	1.2194	0.16473	HSR - LKSR; HSR - LOSR; LOSR - LKSR	MW0158704	4.31E+02	2.69E+02	4.30E+02	C22H26N2O7	[M+H]+	TyrMe-Ile-OH	Amino_acids_and_derivatives	æ°¨åºé ¸åå ¶è¡çç©	Amino acids and derivatives	æ°¨åºé ¸åå ¶è¡çç©	-	3	-	-
3-amino-2-naphthoic acid	3.8909	0.060578	1.2177	0.16511	HSR - LKSR; HSR - LOSR; LKSR - LOSR	Hmgp002327	1.88E+02	1.18E+02	1.87E+02	C11H9O2N	[M+H]+	3-æ°¨åº-2-èç²é ?Alkaloids	çç©ç¢?Alkaloids	çç©ç¢?-	1	-	-
Arg-Ala-Leu-Lys	3.8766	0.061044	1.2144	0.16609	LKSR - HSR; LOSR - HSR; LKSR - LOSR	MW0145251	5.45E+02	4.85E+02	4.86E+02	C21H42N8O5	[M+CH3COO]-	Arg-Ala-Leu-Lys	Amino_acids_and_derivatives	æ°¨åºé ¸åå ¶è¡çç©	Amino acids and derivatives	æ°¨åºé ¸åå ¶è¡çç©	-	3	-	-
2'-O-Methyladenosine	3.8636	0.061473	1.2113	0.16685	HSR - LKSR; HSR - LOSR; LKSR - LOSR	Hmhp001812	2.82E+02	1.36E+02	2.81E+02	C11H15N5O4	[M+H]+	2-ç²æ°§åºè ºè?Nucleotides_and_derivatives	æ ¸è·é ¸åå ¶è¡çç©	Nucleotides and derivatives	æ ¸è·é ¸åå ¶è¡çç©	2140-79-6	3	-	-
N6-methyladenosine	3.8616	0.061539	1.2108	0.16685	LKSR - HSR; HSR - LOSR; LKSR - LOSR	MWS4354	2.82E+02	1.50E+02	2.81E+02	C11H15N5O4	[M+H]+	N6-ç²åºè ºè·	Nucleotides_and_derivatives	æ ¸è·é ¸åå ¶è¡çç©	Nucleotides and derivatives	æ ¸è·é ¸åå ¶è¡çç©	1867-73-8	1	-	-
Gingerglycolipid B	3.8359	0.062399	1.2048	0.16879	HSR - LKSR; HSR - LOSR; LKSR - LOSR	Lmyn006011	6.77E+02	3.97E+02	6.78E+02	C33H58O14	[M-H]-	å§ç³è?B	Lipids	èè´¨	Glycerol ester	çæ²¹é ?88168-90-5	1	-	-
Isoscopoletin (6-Hydroxy-7-Methoxycoumarin)	3.8337	0.062473	1.2043	0.16879	LKSR - HSR; LOSR - HSR; LOSR - LKSR	Hmcp002123	1.93E+02	1.78E+02	1.92E+02	C10H8O4	[M+H]+	å¼è¨èªäº­	Lignans_and_Coumarins	æ¨èç´ åé¦è±ç´?Coumarins	é¦è±ç´?776-86-3	3	C18079	ko00999
6-Hydroxykaempferol-3,6-O-Diglucoside	3.8268	0.062705	1.2027	0.16913	LKSR - HSR; HSR - LOSR; LKSR - LOSR	pmp001310	6.27E+02	3.03E+02	6.26E+02	C27H30O17	[M+H]+	6-ç¾åºå±±æ°é ?3,6-O-äºè¡èç³è?,Flavonoids,é»é ®,Flavonols,é»é ®é?-,1,-,- L-Homocysteine,3.8012,0.06358,1.1967,0.17119,LKSR - HSR; LOSR - HSR; LKSR - LOSR,pme0057,1.36E+02,1.18E+02,1.35E+02,C4H9NO2S,[M+H]+,L-é«åè±æ°¨é ?Amino_acids_and_derivatives,æ°¨åºé ¸åå ¶è¡çç©,Amino acids and derivatives,æ°¨åºé ¸åå ¶è¡çç©,6027-13-0,3,C00155,ko00270	ko00920	ko01100	ko01110	ko01230"
Maltitol	3.7941	0.063825	1.195	0.17156	LKSR - HSR; HSR - LOSR; LKSR - LOSR	MWS1983	3.43E+02	8.90E+01	3.44E+02	C12H24O11	[M-H]-	éº¦è½ç³é	Others	å ¶å®ç±?Saccharides	ç³ç±»	585-88-6	3	-	-
Glucosyl 2-Hydroxy-4-Methylpentanoic Acid	3.7738	0.064533	1.1902	0.17309	LKSR - HSR; HSR - LOSR; LKSR - LOSR	Wasn003258	2.93E+02	1.31E+02	2.94E+02	C12H22O8	[M-H]-	è¡èç³åº 2-ç¾åº-4-ç²åºæé ¸	Organic_acids	ææºé ?Organic acids	ææºé ?-	1	-	-
2-Aminopurine	3.7714	0.064618	1.1896	0.17309	LKSR - HSR; LOSR - HSR; LKSR - LOSR	pmb0374	1.36E+02	1.19E+02	1.35E+02	C5H5N5	[M+H]+	2-æ°¨åºåå¤	Nucleotides_and_derivatives	æ ¸è·é ¸åå ¶è¡çç©	Nucleotides and derivatives	æ ¸è·é ¸åå ¶è¡çç©	452-06-2	1	-	-
3-Aminosalicylic acid	3.7589	0.065058	1.1867	0.17397	LKSR - HSR; LOSR - HSR; LKSR - LOSR	mws0444	1.52E+02	1.08E+02	1.53E+02	C7H7NO3	[M-H]-	3-æ°¨åºæ°´æ¨é ?Phenolic_acids	é é ¸ç±?Phenolic acids	é é ¸ç±?570-23-0	1	-	-
Lys-Leu-Arg-Asp	3.7328	0.065991	1.1805	0.17616	HSR - LKSR; HSR - LOSR; LKSR - LOSR	MW0153025	5.29E+02	2.79E+02	5.30E+02	C22H42N8O7	[M-H]-	Lys-Leu-Arg-Asp	Amino_acids_and_derivatives	æ°¨åºé ¸åå ¶è¡çç©	Amino acids and derivatives	æ°¨åºé ¸åå ¶è¡çç©	-	3	-	-
Epipinoresinol*	3.724	0.066311	1.1784	0.17641	LKSR - HSR; LOSR - HSR; LKSR - LOSR	Lmdn004267	3.57E+02	1.51E+02	3.58E+02	C20H22O6	[M-H]-	è¡¨æ¾èé*	Lignans_and_Coumarins	æ¨èç´ åé¦è±ç´?Lignans	æ¨èç´?24404-50-0	3	-	-
Pinoresinol*	3.724	0.066311	1.1784	0.17641	LKSR - HSR; LOSR - HSR; LKSR - LOSR	mws0097	3.57E+02	1.51E+02	3.58E+02	C20H22O6	[M-H]-	æ¾èé?	Lignans_and_Coumarins	æ¨èç´ åé¦è±ç´?Lignans	æ¨èç´?487-36-5	3	C05366	ko00999,ko01100,ko01110
7-methoxycoumarin	3.711	0.066784	1.1753	0.17723	HSR - LKSR; HSR - LOSR; LKSR - LOSR	HX1352	1.77E+02	8.90E+01	1.76E+02	C10H8O3	[M+H]+	7-ç²æ°§åºé¦è±ç´	Lignans_and_Coumarins	æ¨èç´ åé¦è±ç´?Coumarins	é¦è±ç´?-	3	-	-
3-(2-Methylbutanoyl)-2,4-Di(isovaleryl)Sucrose-1'-O-Acetate*	3.7078	0.066902	1.1746	0.17723	LKSR - HSR; LOSR - HSR; LKSR - LOSR	Wafn009606	6.35E+02	1.01E+02	6.36E+02	C29H48O15	[M-H]-	3-(2-ç²åºä¸é °å?-2,4-äº?å¼æé °åº)èç³-1'-O-ä¹é ¸é ?	Others	å ¶å®ç±?Saccharides	ç³ç±»	-	2	-	-
Diosmetin-7-O-(6''-malonyl)glucoside	3.7051	0.067	1.1739	0.17723	HSR - LKSR; LOSR - HSR; LOSR - LKSR	pmp000588	5.49E+02	4.63E+02	5.48E+02	C25H24O14	[M+H]+	é¦å¶æ¨ç´ -7-O-(6''-O-ä¸äºé ?è¡èç³è·	Flavonoids	é»é ®	Flavones	é»é ®	-	1	-	-
Phenylpyruvic acid	3.7032	0.067072	1.1735	0.17723	HSR - LKSR; HSR - LOSR; LOSR - LKSR	mws0159	1.63E+02	9.11E+01	1.64E+02	C9H8O3	[M-H]-	è¯ä¸é ®é ¸	Organic_acids	ææºé ?Organic acids	ææºé ?156-06-9	3	C00166	ko00360,ko00400,ko00470,ko00960,ko01100,ko01110,ko01210,ko01230
L-threo-3-Methylaspartate	3.6986	0.067242	1.1724	0.17724	LKSR - HSR; LOSR - HSR; LOSR - LKSR	Zmzn000113	1.46E+02	1.02E+02	1.47E+02	C5H9NO4	[M-H]-	L-èå¼-3-ç²åºå¤©å¬æ°¨é ¸	Amino_acids_and_derivatives	æ°¨åºé ¸åå ¶è¡çç©	Amino acids and derivatives	æ°¨åºé ¸åå ¶è¡çç©	6061-13-8	1	C03618	ko00630,ko00660,ko01100,ko01200
N7-Methylguanosine	3.6951	0.067368	1.1715	0.17724	HSR - LKSR; HSR - LOSR; LKSR - LOSR	pmb0197	2.98E+02	1.66E+02	2.97E+02	C11H15N5O5	[M+H]+	N7-ç²åºé¸è·	Nucleotides_and_derivatives	æ ¸è·é ¸åå ¶è¡çç©	Nucleotides and derivatives	æ ¸è·é ¸åå ¶è¡çç©	20244-86-4	3	C20674	-
Lys-Tyr-Val-Lys	3.6938	0.067418	1.1712	0.17724	LKSR - HSR; LOSR - HSR; LOSR - LKSR	MW0153190	5.37E+02	1.84E+02	5.36E+02	C26H44N6O6	[M+H]+	Lys-Tyr-Val-Lys	Amino_acids_and_derivatives	æ°¨åºé ¸åå ¶è¡çç©	Amino acids and derivatives	æ°¨åºé ¸åå ¶è¡çç©	-	3	-	-
Benzoylmalic acid	3.6876	0.067646	1.1698	0.17732	LKSR - HSR; HSR - LOSR; LKSR - LOSR	Lmhn003240	2.37E+02	1.21E+02	2.38E+02	C11H10O6	[M-H]-	è¯ç²é °è¹æé ¸	Phenolic_acids	é é ¸ç±?Phenolic acids	é é ¸ç±?22138-51-8	3	-	-
Val-Ala-His-Glu	3.6852	0.067737	1.1692	0.17732	HSR - LKSR; HSR - LOSR; LOSR - LKSR	MW0158872	4.55E+02	1.77E+02	4.54E+02	C19H30N6O7	[M+H]+	Val-Ala-His-Glu	Amino_acids_and_derivatives	æ°¨åºé ¸åå ¶è¡çç©	Amino acids and derivatives	æ°¨åºé ¸åå ¶è¡çç©	-	3	-	-
Grevilloside F	3.6817	0.067867	1.1683	0.17732	HSR - LKSR; HSR - LOSR; LKSR - LOSR	Lman002731	3.41E+02	1.35E+02	3.42E+02	C15H18O9	[M-H]-	é¶æ¡¦è?F	Phenolic_acids	é é ¸ç±?Phenolic acids	é é ¸ç±?1094004-50-8	1	-	-
3'-Adenylic Acid	3.6808	0.067902	1.1681	0.17732	LKSR - HSR; LOSR - HSR; LKSR - LOSR	mws0874	3.46E+02	2.11E+02	3.47E+02	C10H14N5O7P	[M-H]-	3'-è ºåå¤æ ¸è·é ¸	Nucleotides_and_derivatives	æ ¸è·é ¸åå ¶è¡çç©	Nucleotides and derivatives	æ ¸è·é ¸åå ¶è¡çç©	84-21-9	3	C01367	ko00230,ko01100
Isochlorogenic acid A*	3.6654	0.06848	1.1644	0.17831	HSR - LKSR; LOSR - HSR; LOSR - LKSR	pmn001382	5.15E+02	3.53E+02	5.16E+02	C25H24O12	[M-H]-	å¼ç»¿åé ¸ A*	Phenolic_acids	é é ¸ç±?Phenolic acids	é é ¸ç±?2450-53-5	1	-	-
24,30-Dihydroxy-12(13)-ene-lupeol	3.66	0.068684	1.1631	0.17831	LKSR - HSR; HSR - LOSR; LKSR - LOSR	pmn001700	4.55E+02	4.55E+02	4.56E+02	C30H48O3	[M-H]-	24,30-äºç¾å?12(13)ç?ç¾½æè±é	Terpenoids	èç±»	Triterpene	ä¸è	-	1	-	-
naphthisoxazol A	3.6589	0.068726	1.1629	0.17831	HSR - LKSR; HSR - LOSR; LKSR - LOSR	Smcp001137	1.88E+02	1.18E+02	1.87E+02	C11H9NO2	[M+H]+	naphthisoxazol A	Alkaloids	çç©ç¢?Alkaloids	çç©ç¢?-	1	-	-
Palmitaldehyde	3.6581	0.068753	1.1627	0.17831	LKSR - HSR; HSR - LOSR; LKSR - LOSR	pme2827	2.39E+02	2.23E+02	2.40E+02	C16H32O	[M-H]-	æ£æ¦é?Lipids	èè´¨	Free fatty acids	æ¸¸ç¦»èèªé ?629-80-1	3	C00517	ko00071
1-Methoxy-indole-3-acetamide	3.6539	0.068916	1.1617	0.17831	HSR - LKSR; HSR - LOSR; LKSR - LOSR	Zmbp002538	2.05E+02	1.46E+02	2.04E+02	C11H12N2O2	[M+H]+	1-ç²æ°§å?å²å-3-ä¹é °è?Alkaloids	çç©ç¢?Plumerane	å²åç±»çç©ç¢±	-	1	-	-
L-Serine	3.6525	0.068969	1.1613	0.17831	HSR - LKSR; LOSR - HSR; LOSR - LKSR	pme0010	1.06E+02	7.00E+01	1.05E+02	C3H7NO3	[M+H]+	L-ä¸æ°¨é ?Amino_acids_and_derivatives	æ°¨åºé ¸åå ¶è¡çç©	Amino acids and derivatives	æ°¨åºé ¸åå ¶è¡çç©	56-45-1	3	C00065	ko00260,ko00261,ko00270,ko00460,ko00470,ko00564,ko00600,ko00630,ko00920,ko00970,ko01100,ko01110,ko01200,ko01230,ko01240,ko02010
5-O-Feruloylquinic acid	3.6421	0.069364	1.1589	0.17904	HSR - LKSR; HSR - LOSR; LKSR - LOSR	Lmgn003073	7.35E+02	3.67E+02	3.68E+02	C17H20O9	[2M-H]-	5-O-é¿é­é °å¥å°¼é ¸	Phenolic_acids	é é ¸ç±?Phenolic acids	é é ¸ç±?-	1	-	-
Isorhamnetin-3-O-(6''-malonyl)glucoside	3.62	0.070218	1.1535	0.1809	LKSR - HSR; LOSR - HSR; LOSR - LKSR	HJAP064	5.65E+02	3.17E+02	5.64E+02	C25H24O15	[M+H]+	å¼é¼ æç´ -3-O-(6''-ä¸äºé ?è¡èç³è·	Flavonoids	é»é ®	Flavonols	é»é ®é?-	2	-	-
Hispidulin (5,7,4'-Trihydroxy-6-methoxyflavone)	3.6174	0.070319	1.1529	0.1809	LKSR - HSR; HSR - LOSR; LKSR - LOSR	pmp000001	3.01E+02	2.86E+02	3.00E+02	C16H12O6	[M+H]+	é«è½¦åç´	Flavonoids	é»é ®	Flavones	é»é ®	1447-88-7	3	C10058	-
Leu-Gly-Gly-His-Leu	3.6016	0.070941	1.1491	0.1822	LKSR - HSR; HSR - LOSR; LKSR - LOSR	MW0152342	4.96E+02	8.41E+01	4.95E+02	C22H37N7O6	[M+H]+	Leu-Gly-Gly-His-Leu	Amino_acids_and_derivatives	æ°¨åºé ¸åå ¶è¡çç©	Amino acids and derivatives	æ°¨åºé ¸åå ¶è¡çç©	-	3	-	-
(9Z,11E)-Octadecadienoic acid	3.5959	0.071164	1.1477	0.18247	HSR - LKSR; HSR - LOSR; LOSR - LKSR	Lmbn006152	2.79E+02	5.90E+01	2.80E+02	C18H32O2	[M-H]-	(9Z,11E)-åå «ç¢³äºç¯é ¸	Lipids	èè´¨	Free fatty acids	æ¸¸ç¦»èèªé ?2540-56-9	1	C04056	ko00591
Ala-Lys-His-Asp	3.5894	0.071423	1.1462	0.18269	HSR - LKSR; LOSR - HSR; LOSR - LKSR	MW0144664	4.70E+02	2.20E+02	4.69E+02	C19H31N7O7	[M+H]+	Ala-Lys-His-Asp	Amino_acids_and_derivatives	æ°¨åºé ¸åå ¶è¡çç©	Amino acids and derivatives	æ°¨åºé ¸åå ¶è¡çç©	-	3	-	-
LysoPE 14:0	3.5879	0.071483	1.1458	0.18269	LKSR - HSR; LOSR - HSR; LKSR - LOSR	pmb0864	4.26E+02	2.85E+02	4.25E+02	C19H40NO7P	[M+H]+	æº¶è¡ç£·èé °ä¹éèº 14:0	Lipids	èè´¨	LPE	æº¶è¡ç£·èé °ä¹éèº	-	3	-	-
2,3,23-Trihydroxyurs-12-en-28-oic acid*	3.5836	0.071655	1.1448	0.18283	LKSR - HSR; HSR - LOSR; LKSR - LOSR	Wbmn009702	4.87E+02	4.87E+02	4.88E+02	C30H48O5	[M-H]-	2,3,23-ä¸ç¾åºçæç·-12-ç?28-é ?	Terpenoids	èç±»	Triterpene	ä¸è	-	2	-	-
L-Asparagine	3.5753	0.071985	1.1428	0.1832	LKSR - HSR; LOSR - HSR; LOSR - LKSR	mws0001	1.33E+02	7.40E+01	1.32E+02	C4H8N2O3	[M+H]+	L-å¤©å¬é °èº	Amino_acids_and_derivatives	æ°¨åºé ¸åå ¶è¡çç©	Amino acids and derivatives	æ°¨åºé ¸åå ¶è¡çç©	70-47-3	1	C00152	ko00250,ko00460,ko00970,ko01100,ko01110,ko01230
His-Glu-Phe-Glu	3.5741	0.072035	1.1425	0.1832	HSR - LKSR; LOSR - HSR; LOSR - LKSR	MW0150925	5.61E+02	5.17E+02	5.60E+02	C25H32N6O9	[M+H]+	ç»æ°¨é ?è°·æ°¨é ?è¯ä¸æ°¨é ¸-è°·æ°¨é ?Amino_acids_and_derivatives	æ°¨åºé ¸åå ¶è¡çç©	Amino acids and derivatives	æ°¨åºé ¸åå ¶è¡çç©	-	3	-	-
N-Acetyl-D-mannosamine	3.5607	0.072573	1.1392	0.18411	LKSR - HSR; HSR - LOSR; LKSR - LOSR	mws4174	2.22E+02	1.38E+02	2.21E+02	C8H15NO6	[M+H]+	N-ä¹é °-D-çé²ç³èº	Others	å ¶å®ç±?Saccharides	ç³ç±»	7772-94-3	3	C00645	ko00520,ko01100,ko01250
12-Hydroxyoctadecanoic acid	3.5593	0.072629	1.1389	0.18411	LKSR - HSR; LOSR - HSR; LKSR - LOSR	MWS5235	2.99E+02	2.53E+02	3.00E+02	C18H36O3	[M-H]-	12-ç¾åºç¡¬èé ?Lipids	èè´¨	Free fatty acids	æ¸¸ç¦»èèªé ?106-14-9	2	-	-
Kaempferol-3-O-(6''-malonyl)galactoside*	3.5499	0.073012	1.1366	0.18478	HSR - LKSR; HSR - LOSR; LOSR - LKSR	Lmdp004892	5.35E+02	2.87E+02	5.34E+02	C24H22O14	[M+H]+	å±±æ°é ?3-O-(6''-ä¸äºé ?åä¹³ç³è·*	Flavonoids	é»é ®	Flavonols	é»é ®é?-	1	-	-
Myricetin-3,7,3'-trimethyl ether	3.536	0.073583	1.1332	0.18593	LKSR - HSR; HSR - LOSR; LKSR - LOSR	Lmfn004235	3.59E+02	1.61E+02	3.60E+02	C18H16O8	[M-H]-	æ¨æ¢ ç´?3,7,3'-ä¸ç²é?,Flavonoids,é»é ®,Flavonols,é»é ®é?-,3,-,- Santalol,3.5268,0.073961,1.131,0.18658,LKSR - HSR; LOSR - HSR; LKSR - LOSR,Lmtp005226,2.21E+02,1.05E+02,2.20E+02,C15H24O,[M+H]+,æªé¦é,Terpenoids,èç±»,Sesquiterpenoids,ååè?11031-45-1,3,-,- Indole-3-carboxaldehyde,3.5177,0.074342,1.1288,0.18724,HSR - LKSR; HSR - LOSR; LKSR - LOSR,Qmkp093004,1.46E+02,9.11E+01,1.45E+02,…	14-methyl-	methyl ester"	3.5092	0.074696	1.1267	0.18752	LKSR - HSR; HSR - LOSR; LKSR - LOSR	Zasn010461	2.69E+02	2.69E+02	2.70E+02	C17H34O2	[M-H]-	14-ç²åºåäºç·é ¸ç²é ¯	Others	å ¶å®ç±?Others	å ¶å®	5129-60-2	3	-	-
Kaurenoic Acid	3.5069	0.074796	1.1261	0.18752	HSR - LKSR; HSR - LOSR; LOSR - LKSR	MWSslk208	3.01E+02	3.01E+02	3.02E+02	C20H30O2	[M-H]-	è´å£³æç¯é ?Terpenoids	èç±»	Ditepenoids	äºè	6730-83-2	1	C11874	ko00904,ko01100,ko01110
Salicylic acid-2-O-glucoside	3.5064	0.074815	1.126	0.18752	LKSR - HSR; LOSR - HSR; LOSR - LKSR	pmb3142	2.99E+02	1.37E+02	3.00E+02	C13H16O8	[M-H]-	æ°´æ¨é ?2-O-è¡èç³è·	Phenolic_acids	é é ¸ç±?Phenolic acids	é é ¸ç±?10366-91-3	3	-	-
Thr-Lys-Gln-Lys	3.4974	0.075193	1.1238	0.18816	LKSR - HSR; LOSR - HSR; LOSR - LKSR	MW0157725	5.62E+02	5.02E+02	5.03E+02	C21H41N7O7	[M+CH3COO]-	Thr-Lys-Gln-Lys	Amino_acids_and_derivatives	æ°¨åºé ¸åå ¶è¡çç©	Amino acids and derivatives	æ°¨åºé ¸åå ¶è¡çç©	-	3	-	-
D-Glucosamine	3.4898	0.075515	1.122	0.18867	HSR - LKSR; HSR - LOSR; LKSR - LOSR	pmb0786	1.80E+02	1.63E+02	1.79E+02	C6H13NO5	[M+H]+	D-æ°¨åºè¡èç³?Others	å ¶å®ç±?Saccharides	ç³ç±»	3416-24-8	3	C00329	ko00520,ko01100,ko01250
1-(9Z-octadecenoyl)-sn-glycero-3-phosphocholine	3.486	0.07568	1.121	0.18878	LKSR - HSR; LOSR - HSR; LKSR - LOSR	MEDL00392	5.80E+02	5.06E+02	5.21E+02	C26H52NO7P	[M+CH3COO]-	1-(9Z-åå «ç¯é °å?-sn-glycero-3-phosphocholine	Lipids	èè´¨	LPC	æº¶è¡ç£·èé °èç¢?19420-56-5	3	-	-
Hypoxanthine	3.4694	0.076391	1.117	0.19025	LKSR - HSR; LOSR - HSR; LKSR - LOSR	pme0033	1.37E+02	1.19E+02	1.36E+02	C5H4N4O	[M+H]+	æ¬¡é»åå¤	Nucleotides_and_derivatives	æ ¸è·é ¸åå ¶è¡çç©	Nucleotides and derivatives	æ ¸è·é ¸åå ¶è¡çç©	68-94-0	3	C00262	ko00230,ko01100,ko01232
D-Panthenol	3.4614	0.076736	1.115	0.1908	LKSR - HSR; LOSR - HSR; LKSR - LOSR	pme1261	2.06E+02	7.61E+01	2.05E+02	C9H19NO4	[M+H]+	D-æ³é °é?Others	å ¶å®ç±?Alcohol compounds	éç±»ååç?81-13-0	3	C05944	ko00770
Ala-Ala-Pro-Ala-Ala	3.4563	0.07696	1.1137	0.19105	LKSR - HSR; HSR - LOSR; LKSR - LOSR	MW0144461	4.00E+02	1.45E+02	3.99E+02	C17H29N5O6	[M+H]+	Ala-Ala-Pro-Ala-Ala	Amino_acids_and_derivatives	æ°¨åºé ¸åå ¶è¡çç©	Amino acids and derivatives	æ°¨åºé ¸åå ¶è¡çç©	-	3	-	-
LysoPE 18:0(2n isomer)	3.4507	0.077202	1.1124	0.19129	LKSR - HSR; LOSR - HSR; LKSR - LOSR	pmb0880	4.82E+02	3.41E+02	4.81E+02	C23H48NO7P	[M+H]+	æº¶è¡ç£·èé °ä¹éèº 18:0(2nå¼æ)	Lipids	èè´¨	LPE	æº¶è¡ç£·èé °ä¹éèº	-	3	-	-
7S,8R-threo-3',9,9'-trihydroxy-3-methoxy-4',7-epoxy-neolignan-4-O-rhamnoside	3.4485	0.077299	1.1118	0.19129	LKSR - HSR; LOSR - HSR; LOSR - LKSR	Cmsn002067	4.91E+02	3.15E+02	4.92E+02	C25H32O10	[M-H]-	7S,8R-èå¼-3',9,9'-ä¸ç¾å?3-ç²æ°§å?7,8-äºæ°¢è¯å¹¶åå-1'-ä¸éåºæ°æ¨èç´?4-O-é¼ æç³è·	Lignans_and_Coumarins	æ¨èç´ åé¦è±ç´?Lignans	æ¨èç´?-	2	-	-
3,5-Bis(3-methoxy-4-hydroxyphenyl)-2,3-dihydro-2(1H)-pyridinone	3.4005	0.079435	1.1	0.19618	HSR - LKSR; HSR - LOSR; LKSR - LOSR	Hmmp002150	3.42E+02	1.77E+02	3.41E+02	C19H19NO5	[M+H]+	3,5-å?3-ç²æ°§å?4-ç¾åºè¯åº)-2,3-äºæ°¢-2(1H)-å¡å¶é ?,Alkaloids,çç©ç¢?Pyridine alkaloids,å¡å¶ç±»çç©ç¢±,-,1,-,- D-Maltose,3.3984,0.079528,1.0995,0.19618,HSR - LKSR; HSR - LOSR; LKSR - LOSR,Lmsn000381,3.41E+02,8.90E+01,3.42E+02,C12H22O11,[M-H]-,D-éº¦è½ç³?Others,å ¶å®ç±?Saccharides,ç³ç±»,69-79-4,1,C01971,- Dehydrodiconiferyl alcohol-gamma'-O-glucoside,3.381,0.080324,1.0952,0.19783,…	8	13-Duvatriene-1	3-diol 2"	3.3723	0.080722	1.093	0.19794	LKSR - HSR; LOSR - HSR; LKSR - LOSR	Wayp007675	3.07E+02	8.51E+01	3.06E+02	C20H34O2	[M+H]+	4,8,13-Duvatriene-1,3-diol	Terpenoids	èç±»	Ditepenoids	äºè	7220-78-2	1	-	-
Acacetin-7-O-(6''-O-acetyl)glucoside	3.3717	0.080752	1.0928	0.19794	HSR - LKSR; HSR - LOSR; LOSR - LKSR	pmb2987	4.87E+02	1.63E+02	4.88E+02	C24H24O11	[M-H]-	éåæ¬¢ç´ -7-O-(6''-O-ä¹é °)è¡èç³è·	Flavonoids	é»é ®	Flavones	é»é ®	-	3	-	-
Gingerglycolipid A	3.369	0.080876	1.0922	0.19794	HSR - LKSR; HSR - LOSR; LKSR - LOSR	Lmyn005812	6.75E+02	3.97E+02	6.76E+02	C33H56O14	[M-H]-	å§ç³è?A	Lipids	èè´¨	Glycerol ester	çæ²¹é ?145937-22-0	1	-	-
Lys-Thr-Gln-Lys	3.3531	0.081617	1.0882	0.19944	LKSR - HSR; LOSR - HSR; LOSR - LKSR	MW0153146	5.02E+02	2.77E+02	5.03E+02	C21H41N7O7	[M-H]-	Lys-Thr-Gln-Lys	Amino_acids_and_derivatives	æ°¨åºé ¸åå ¶è¡çç©	Amino acids and derivatives	æ°¨åºé ¸åå ¶è¡çç©	-	3	-	-
4-O-Glucosyl-3,4-dihydroxybenzyl alcohol	3.3455	0.081971	1.0863	0.1997	LKSR - HSR; LOSR - HSR; LOSR - LKSR	Zmhn000892	3.01E+02	1.39E+02	3.02E+02	C13H18O8	[M-H]-	4-O-è¡èç³åº-3,4-äºç¾åºèé?,Phenolic_acids,é é ¸ç±?Phenolic acids,é é ¸ç±?-,2,-,- Phe-Ser,3.3453,0.081982,1.0863,0.1997,LKSR - HSR; LOSR - HSR; LKSR - LOSR,MWS201478,2.53E+02,1.20E+02,2.52E+02,C12H16N2O4,[M+H]+,L-è¯ä¸æ°¨é ¸-L-ä¸æ°¨é ?Amino_acids_and_derivatives,æ°¨åºé ¸åå ¶è¡çç©,Amino acids and derivatives,æ°¨åºé ¸åå ¶è¡çç©,16053-39-7,3,-,- Kaempferol-3-O-robinoside-7-…	3-Dihydroxy-1-(4-hydroxy-3	5-dimethoxyphenyl)propan-1-one"	3.2719	0.085522	1.0679	0.20671	LKSR - HSR; LOSR - HSR; LOSR - LKSR	Lafp002342	2.43E+02	1.40E+02	2.42E+02	C11H14O6	[M+H]+	2,3-äºç¾å?1-(4-ç¾åº-3,5-äºç²æ°§åºè¯åº)ä¸?1-é ?,Phenolic_acids,é é ¸ç±?Phenolic acids,é é ¸ç±?33900-74-2,3,-,- Isochlorogenic acid C*,3.2677,0.08573,1.0669,0.20689,HSR - LKSR; LOSR - HSR; LOSR - LKSR,pmn001384,5.15E+02,3.53E+02,5.16E+02,C25H24O12,[M-H]-,å¼ç»¿åé ¸ C*,Phenolic_acids,é é ¸ç±?Phenolic acids,é é ¸ç±?57378-72-0,1,-,- Phe-Glu-Val-Glu,3.262,0.086017,1.0654,0.20717,HSR - L…	ko00410	ko00480	ko00770	ko01100	ko01240"
1-Monomyristin	3.2315	0.087552	1.0577	0.20972	LKSR - HSR; LOSR - HSR; LKSR - LOSR	MWSmce549	3.03E+02	5.71E+01	3.02E+02	C17H34O4	[M+H]+	1-èè±è»é ¸åçæ²¹é ¯	Lipids	èè´¨	Glycerol ester	çæ²¹é ?589-68-4	3	-	-
L-Tryptophan	3.2311	0.087575	1.0576	0.20972	HSR - LKSR; HSR - LOSR; LKSR - LOSR	mws0282	2.03E+02	1.16E+02	2.04E+02	C11H12N2O2	[M-H]-	L-è²æ°¨é ?Amino_acids_and_derivatives	æ°¨åºé ¸åå ¶è¡çç©	Amino acids and derivatives	æ°¨åºé ¸åå ¶è¡çç©	73-22-3	1	C00078	ko00260,ko00380,ko00400,ko00966,ko00970,ko00996,ko01100,ko01110,ko01210,ko01230,ko01240
3-Carbamyl-1-methylpyridinium;(1-Methylnicotinamide)	3.2152	0.08839	1.0536	0.21135	LKSR - HSR; LOSR - HSR; LKSR - LOSR	pme1738	1.38E+02	9.41E+01	1.37E+02	C7H9N2O	[M+H]+	3-æ°¨åºç²é °-1-ç²åºæ°§åå¡å¶	Alkaloids	çç©ç¢?Pyridine alkaloids	å¡å¶ç±»çç©ç¢±	1005-24-9	3	C02918	ko00760,ko01100
D-Arabinono-1,4-lactone	3.2116	0.088575	1.0527	0.21147	HSR - LKSR; LOSR - HSR; LOSR - LKSR	ML10171848	1.47E+02	8.50E+01	1.48E+02	C5H8O5	[M-H]-	D-é¿æä¼?1,4-å é ¯	Others	å ¶å®ç±?Saccharides	ç³ç±»	2782-9-4	1	C00652	ko00053,ko01100
Tyr-Ile-Val-Glu	3.2011	0.089121	1.05	0.21245	LKSR - HSR; LOSR - HSR; LKSR - LOSR	MW0158510	5.21E+02	4.17E+02	5.22E+02	C25H38N4O8	[M-H]-	é ªæ°¨é ?å¼äº®æ°¨é ¸-ç¼¬æ°¨é ?è°·æ°¨é ?Amino_acids_and_derivatives	æ°¨åºé ¸åå ¶è¡çç©	Amino acids and derivatives	æ°¨åºé ¸åå ¶è¡çç©	-	3	-	-
Tricin-7-O-Glucoside	3.1968	0.089341	1.049	0.21264	LKSR - HSR; HSR - LOSR; LKSR - LOSR	pmb0736	4.93E+02	3.31E+02	4.92E+02	C23H24O12	[M+H]+	èè¿ç´?7-O-è¡èç³è·	Flavonoids	é»é ®	Flavones	é»é ®	32769-01-0	3	-	-
Abscisic acid	3.1775	0.090356	1.044	0.21473	HSR - LKSR; HSR - LOSR; LOSR - LKSR	Lmtn004049	2.63E+02	2.04E+02	2.64E+02	C15H20O4	[M-H]-	è±è½é ?Organic_acids	ææºé ?Organic acids	ææºé ?21293-29-8	2	C06082	ko00906,ko01100,ko01110,ko04075
Goshuyic acid	3.1636	0.091101	1.0405	0.21617	LKSR - HSR; LOSR - HSR; LOSR - LKSR	Lmwp102712	2.25E+02	6.71E+01	2.24E+02	C14H24O2	[M+H]+	å´è±è¸é ¸	Lipids	èè´¨	Free fatty acids	æ¸¸ç¦»èèªé ?39039-37-7	3	-	-
Isopentenyladenine-7-N-glucoside	3.1468	0.092	1.0362	0.21798	LKSR - HSR; LOSR - HSR; LKSR - LOSR	pmb0964	3.66E+02	2.04E+02	3.65E+02	C16H23N5O5	[M+H]+	å¼æç¯åºè ºè·-7-N-è¡èç³è·	Nucleotides_and_derivatives	æ ¸è·é ¸åå ¶è¡çç©	Nucleotides and derivatives	æ ¸è·é ¸åå ¶è¡çç©	-	3	-	-
13-KODE; (9Z,11E)-13-Oxooctadeca-9,11-dienoic acid	3.1342	0.092685	1.033	0.21926	HSR - LKSR; HSR - LOSR; LOSR - LKSR	Lmbn005443	2.93E+02	2.35E+02	2.94E+02	C18H30O3	[M-H]-	13-æ°§ä»£åå «ç¢?9,11-äºç¯é ?,Lipids,èè´¨,Free fatty acids,æ¸¸ç¦»èèªé ?54739-30-9,2,C14765,ko00591 Naringenin (5	7	4'-Trihydroxyflavanone)"	3.1157	0.093706	1.0282	0.22135	LKSR - HSR; HSR - LOSR; LKSR - LOSR	MWSHY0137	2.73E+02	1.53E+02	2.72E+02	C15H12O5	[M+H]+	æç®ç´?Flavonoids	é»é ®	Flavanones	äºæ°¢é»é ®	480-41-1	3	C00509	ko00941,ko00943,ko01100,ko01110
N',N'',N'''-p-Coumaroyl-cinnamoyl-caffeoyl spermidine	3.1119	0.093916	1.0273	0.22151	HSR - LKSR; HSR - LOSR; LKSR - LOSR	pmb0492	5.84E+02	3.25E+02	5.83E+02	C34H37N3O6	[M+H]+	N',N'',N'''-å¯¹é¦è±é °èæ¡é °åå¡é °äºç²¾è?,Alkaloids,çç©ç¢?Phenolamine,é èº,-,3,-,- O-Acetylserine,3.1014,0.0945,1.0246,0.22255,LKSR - HSR; LOSR - HSR; LOSR - LKSR,mws1050,1.48E+02,8.80E+01,1.47E+02,C5H9NO4,[M+H]+,O-ä¹é °ä¸æ°¨é ?Amino_acids_and_derivatives,æ°¨åºé ¸åå ¶è¡çç©,Amino acids and derivatives,æ°¨åºé ¸åå ¶è¡çç©,5147-00-2,3,C00979,ko00270	ko00908	ko00920	ko01100	ko01110	ko01200	ko01230	ko04122"
Val-Ala-Phe-Asp	3.0967	0.094762	1.0234	0.22283	LKSR - HSR; HSR - LOSR; LKSR - LOSR	MW0158878	4.49E+02	1.99E+02	4.50E+02	C21H30N4O7	[M-H]-	Val-Ala-Phe-Asp	Amino_acids_and_derivatives	æ°¨åºé ¸åå ¶è¡çç©	Amino acids and derivatives	æ°¨åºé ¸åå ¶è¡çç©	-	3	-	-
5-O-p-Coumaroylquinic acid*	3.0926	0.094997	1.0223	0.22304	HSR - LKSR; HSR - LOSR; LKSR - LOSR	pmb3074	3.37E+02	1.91E+02	3.38E+02	C16H18O8	[M-H]-	5-O-å¯¹é¦è±é °å¥å®é ?	Phenolic_acids	é é ¸ç±?Phenolic acids	é é ¸ç±?1899-30-5	1	C12208	ko00940,ko00941,ko00945,ko01110
Î²-Pseudouridine	3.0796	0.095728	1.019	0.22413	LKSR - HSR; LOSR - HSR; LKSR - LOSR	mws0976	2.43E+02	1.53E+02	2.44E+02	C9H12N2O6	[M-H]-	Î²-åå°¿è?Nucleotides_and_derivatives	æ ¸è·é ¸åå ¶è¡çç©	Nucleotides and derivatives	æ ¸è·é ¸åå ¶è¡çç©	1445-07-4	3	C02067	ko00240,ko01100
2,3'-Bipyridine	3.0793	0.095746	1.0189	0.22413	HSR - LKSR; HSR - LOSR; LOSR - LKSR	mws1377	1.57E+02	1.03E+02	1.56E+02	C10H8N2	[M+H]+	2,3'-èå¡å?,Alkaloids,çç©ç¢?Pyridine alkaloids,å¡å¶ç±»çç©ç¢±,581-50-0,3,-,- Isoquinoline,3.0623,0.096719,1.0145,0.22606,LKSR - HSR; HSR - LOSR; LKSR - LOSR,MWSmce709,1.30E+02,1.03E+02,1.29E+02,C9H7N,[M+H]+,å¼å¹å?Alkaloids,çç©ç¢?Isoquinoline alkaloids,å¼å¹åç±»çç©ç¢?119-65-3,3,C06323,- Succinic acid*,3.0512,0.097359,1.0116,0.22688,HSR - LKSR; HSR - LOSR; LKSR - LOSR,mws0192,…	ko00190	ko00250	ko00310	ko00350	ko00360	ko00620	ko00630	ko00640	ko00650	ko00760	ko00920	ko01100	ko01110	ko01200"
Methylmalonic acid*	3.0512	0.097359	1.0116	0.22688	HSR - LKSR; HSR - LOSR; LKSR - LOSR	mws0470	1.17E+02	7.30E+01	1.18E+02	C4H6O4	[M-H]-	ç²åºä¸äºé ?	Organic_acids	ææºé ?Organic acids	ææºé ?516-05-2	1	C02170	ko00240,ko00280,ko00640,ko01100
11,12-O-Isopropyfidenesolajiangxin F	3.0479	0.097554	1.0108	0.22699	HSR - LKSR; HSR - LOSR; LOSR - LKSR	Qmyp101339	2.93E+02	1.21E+02	2.92E+02	C18H28O3	[M+H]+	11,12-O-Isopropyfidenesolajiangxin F	Terpenoids	èç±»	Sesquiterpenoids	ååè?-	2	-	-
15-keto-PGF1alpha	3.0426	0.097861	1.0094	0.22725	LKSR - HSR; LOSR - HSR; LKSR - LOSR	MW0015494	4.13E+02	5.90E+01	3.54E+02	C20H34O5	[M+CH3COO]-	9Sï¼?1R-äºç¾å?15-æ°§ä»£-13E-é¾ç¯é ?Lipids	èè´¨	Free fatty acids	æ¸¸ç¦»èèªé ?-	3	-	-
Pimaric acid*	3.041	0.097957	1.009	0.22725	HSR - LKSR; HSR - LOSR; LOSR - LKSR	Lmbn014696	3.01E+02	3.01E+02	3.02E+02	C20H30O2	[M-H]-	æµ·æ¾é ?	Terpenoids	èç±»	Ditepenoids	äºè	127-27-5	3	C09159	-
Hesperetin-7-O-(6''-malonyl)glucoside	3.0272	0.098764	1.0054	0.22879	HSR - LKSR; LOSR - HSR; LOSR - LKSR	pmb2979	5.49E+02	3.87E+02	5.50E+02	C25H26O14	[M-H]-	æ©ç®ç´?7-O-(6''-ä¸äºé ?è¡èç³è·	Flavonoids	é»é ®	Flavanones	äºæ°¢é»é ®	-	3	-	-
Isopimaric acid*	3.0097	0.099806	1.0008	0.23086	HSR - LKSR; HSR - LOSR; LOSR - LKSR	Cmmn013275	3.01E+02	3.01E+02	3.02E+02	C20H30O2	[M-H]-	å¼æµ·æ¾é ¸*	Terpenoids	èç±»	Ditepenoids	äºè	5835-26-7	3	-	-
Azetidine-2-carboxylic acid	3.0014	0.1003	0.99868	0.23166	HSR - LKSR; HSR - LOSR; LOSR - LKSR	MWSmce331	1.02E+02	5.61E+01	1.01E+02	C4H7NO2	[M+H]+	æ°®æç¯ä¸ç?2-ç¾§é ¸	Alkaloids	çç©ç¢?Alkaloids	çç©ç¢?2517/4/6	3	C08267	-
Ala-Tyr-Trp	2.9721	0.10208	0.99105	0.23542	LKSR - HSR; LOSR - HSR; LOSR - LKSR	MW0144784	4.39E+02	1.33E+02	4.38E+02	C23H26N4O5	[M+H]+	L-ä¸æ°¨é ?L-é ªæ°¨é ?L-è²æ°¨é ?Amino_acids_and_derivatives	æ°¨åºé ¸åå ¶è¡çç©	Amino acids and derivatives	æ°¨åºé ¸åå ¶è¡çç©	-	3	-	-
Cryptochlorogenic acid (4-O-Caffeoylquinic acid)*	2.9527	0.10329	0.98596	0.23785	HSR - LKSR; LOSR - HSR; LOSR - LKSR	mws2108	3.53E+02	1.91E+02	3.54E+02	C16H18O9	[M-H]-	éç»¿åé ¸ (4-O-åå¡é °å¥å®é ¸)*	Phenolic_acids	é é ¸ç±?Phenolic acids	é é ¸ç±?905-99-7	1	-	-
12-Oxo-phytodienoic acid	2.9483	0.10356	0.98481	0.23812	HSR - LKSR; HSR - LOSR; LKSR - LOSR	Zmyn004548	2.91E+02	2.35E+02	2.92E+02	C18H28O3	[M-H]-	12-æ°?æ¤ç©äºç¯é ?Lipids	èè´¨	Free fatty acids	æ¸¸ç¦»èèªé ?85551-10-6	2	C01226	ko00592,ko01100,ko01110
7-Hydroxycoumarin;Umbelliferone	2.9459	0.10371	0.98417	0.23812	HSR - LKSR; LOSR - HSR; LOSR - LKSR	Hmqn002118	1.61E+02	1.33E+02	1.62E+02	C9H6O3	[M-H]-	7-ç¾åºé¦è±ç´?ä¼å½¢é ?Lignans_and_Coumarins	æ¨èç´ åé¦è±ç´?Coumarins	é¦è±ç´?93-35-6	1	C09315	ko00999,ko01110
N-Feruloylhomoagmatine	2.9322	0.10458	0.98056	0.23944	HSR - LKSR; HSR - LOSR; LKSR - LOSR	Wafp003158	3.21E+02	1.77E+02	3.20E+02	C16H24N4O3	[M+H]+	N-é¿é­é °é«èä¸è?Alkaloids	çç©ç¢?Phenolamine	é èº	-	2	-	-
Isomaltulose	2.9319	0.10459	0.9805	0.23944	LKSR - HSR; LOSR - HSR; LKSR - LOSR	mws5038	3.41E+02	8.90E+01	3.42E+02	C12H22O11	[M-H]-	å¼éº¦è½é ®ç³?Others	å ¶å®ç±?Saccharides	ç³ç±»	13718-94-0	1	C01742	-
5,4'-Dihydroxy-7-methoxyflavanone (Sakuranetin)	2.9206	0.10531	0.97752	0.24074	LKSR - HSR; LOSR - HSR; LKSR - LOSR	pme1662	2.87E+02	1.67E+02	2.86E+02	C16H14O5	[M+H]+	5,4'-äºç¾å?7-ç²æ°§åºé»é ?(æ¨±è±ç´?	Flavonoids	é»é ®	Flavanones	äºæ°¢é»é ®	2957-21-3	3	C09833	ko00941,ko01110
Thr-Met	2.9055	0.10628	0.97354	0.24216	LKSR - HSR; LOSR - HSR; LKSR - LOSR	MW0109886	3.71E+02	1.21E+02	2.50E+02	C9H18N2O4S	[M-H]-	Thr-Met	Amino_acids_and_derivatives	æ°¨åºé ¸åå ¶è¡çç©	Amino acids and derivatives	æ°¨åºé ¸åå ¶è¡çç©	90729-28-5	3	-	-
1-O-Galloyl-rhamnose	2.9045	0.10635	0.97328	0.24216	LKSR - HSR; LOSR - HSR; LKSR - LOSR	Lmfp001509	3.17E+02	1.53E+02	3.16E+02	C13H16O9	[M+H]+	1-O-æ²¡é£å­é °-é¼ æç³?Phenolic_acids	é é ¸ç±?Phenolic acids	é é ¸ç±?-	3	-	-
Vanillic acid-4-O-glucoside	2.9036	0.1064	0.97305	0.24216	HSR - LKSR; LOSR - HSR; LOSR - LKSR	Zmhn001883	3.29E+02	2.09E+02	3.30E+02	C14H18O9	[M-H]-	é¦èé ?4-O-è¡èç³è·	Phenolic_acids	é é ¸ç±?Phenolic acids	é é ¸ç±?32142-31-7	2	-	-
1-(Dihydroxyphenyl)-N2,N3-bis(4-hydroxyphenethyl)-(5-8)-dimethoxy-1,2dihydronaphthalene-2,3-dicarboxamide	2.8982	0.10676	0.9716	0.24262	HSR - LKSR; HSR - LOSR; LKSR - LOSR	pmp001187	6.25E+02	4.60E+02	6.24E+02	C36H36N2O8	[M+H]+	1-(äºç¾åºè¯å?-N 2,N 3-å?4-ç¾åºè¯ä¹å?-(5-8)-äºç²æ°§åº-1,2-äºæ°¢è?2,3-äºç²é °èº	Alkaloids	çç©ç¢?Phenolamine	é èº	-	1	-	-
Tricin-7-O-neohesperidoside	2.8919	0.10716	0.96995	0.24318	HSR - LKSR; HSR - LOSR; LKSR - LOSR	Lmgp004959	6.39E+02	3.31E+02	6.38E+02	C29H34O16	[M+H]+	èè¿ç´?7-O-æ°æ©ç®ç³è?Flavonoids	é»é ®	Flavones	é»é ®	53766-40-8	3	-	-
Protocatechualdehyde	2.8844	0.10766	0.96796	0.24395	HSR - LKSR; HSR - LOSR; LOSR - LKSR	Hmgn001653	1.37E+02	9.30E+01	1.38E+02	C7H6O3	[M-H]-	åå¿è¶é	Phenolic_acids	é é ¸ç±?Phenolic acids	é é ¸ç±?139-85-5	2	C16700	ko00950
Isorhamnetin-3-O-arabinoside	2.8799	0.10795	0.96676	0.24401	LKSR - HSR; LOSR - HSR; LOSR - LKSR	Hmcp002316	4.49E+02	3.17E+02	4.48E+02	C21H20O11	[M+H]+	å¼é¼ æç´ -3-O-é¿æä¼¯ç³è?Flavonoids	é»é ®	Flavonols	é»é ®é?-	3	-	-
Salidroside	2.8792	0.108	0.96659	0.24401	LKSR - HSR; HSR - LOSR; LKSR - LOSR	Ymjm000148	2.99E+02	1.37E+02	3.00E+02	C14H20O7	[M-H]-	çº¢æ¯å¤©è·	Phenolic_acids	é é ¸ç±?Phenolic acids	é é ¸ç±?10338-51-9	1	C06046	ko00350,ko01100
Pinoresinol-4-O-glucoside	2.8747	0.1083	0.96539	0.24433	LKSR - HSR; LOSR - HSR; LOSR - LKSR	pmn001378	5.19E+02	3.57E+02	5.20E+02	C26H32O11	[M-H]-	æ¾èé?4-O-è¡èç³è·	Lignans_and_Coumarins	æ¨èç´ åé¦è±ç´?Lignans	æ¨èç´?41607-20-9	1	C17529	-
Cordianol B	2.8531	0.10973	0.95967	0.24721	LKSR - HSR; HSR - LOSR; LKSR - LOSR	Zbzn008660	4.87E+02	4.87E+02	4.88E+02	C30H48O5	[M-H]-	Cordianol B	Terpenoids	èç±»	Triterpene	ä¸è	-	1	-	-
14(15)-Bisnor-13-oxolabd-8(17),11(E)-dien-19-oic acid	2.8432	0.1104	0.95703	0.24826	HSR - LKSR; LOSR - HSR; LOSR - LKSR	Qmjp080407	2.91E+02	2.33E+02	2.90E+02	C18H26O3	[M+H]+	14(15)-Bisnor-13-oxolabd-8(17),11(E)-dien-19-oic acid	Terpenoids	èç±»	Sesquiterpenoids	ååè?-	1	-	-
Xanthosine 5'-monophosphate	2.8411	0.11054	0.95646	0.24826	LKSR - HSR; LOSR - HSR; LKSR - LOSR	MW0159412	3.63E+02	1.33E+02	3.64E+02	C10H13N4O9P	[M-H]-	é»åå?5'-åç£·é ?Nucleotides_and_derivatives	æ ¸è·é ¸åå ¶è¡çç©	Nucleotides and derivatives	æ ¸è·é ¸åå ¶è¡çç©	523-98-8	3	C00655	ko00230,ko01100,ko01110,ko01232
2,3,6-Trihydroxyurs-12-en-28-oic acid (Madasiatic acid)*	2.8392	0.11067	0.95596	0.24826	LKSR - HSR; HSR - LOSR; LKSR - LOSR	Hmjn003948	4.87E+02	4.87E+02	4.88E+02	C30H48O5	[M-H]-	2,3,6-ä¸ç¾åºçæ?12-ç?28-é ?(é©¬è¾¾ç§¯éªèé ¸)*	Terpenoids	èç±»	Triterpene	ä¸è	26532-66-1	2	-	-
5-Hydroxyicosa-6,8,11-trienoic acid	2.8363	0.11087	0.95518	0.24834	LKSR - HSR; LOSR - HSR; LKSR - LOSR	MW0143625	3.81E+02	5.90E+01	3.22E+02	C20H34O3	[M+CH3COO]-	5-ç¾åºäºåç¢³ç·-6,8,11-ä¸ç¯é ?,Organic_acids,ææºé ?Organic acids,ææºé ?88053-46-7,3,-,- Adenosine 5'-monophosphate,2.8268,0.11152,0.95266,0.24943,HSR - LKSR; LOSR - HSR; LOSR - LKSR,pmb0981,3.48E+02,1.36E+02,3.47E+02,C10H14N5O7P,[M+H]+,è ºè·-5'-åç£·é ?Nucleotides_and_derivatives,æ ¸è·é ¸åå ¶è¡çç©,Nucleotides and derivatives,æ ¸è·é ¸åå ¶è¡çç©,61-19-8,3,C00020,ko00230	ko00908	ko01100	ko01110	ko01232	ko01240"
Dehydroascorbic acid	2.8233	0.11175	0.95174	0.2496	HSR - LKSR; HSR - LOSR; LKSR - LOSR	MA10039492	1.73E+02	7.10E+01	1.74E+02	C6H6O6	[M-H]-	è±æ°¢æåè¡é ?Others	å ¶å®ç±?Vitamin	ç»´çç´?490-83-5	2	C05422	ko00053,ko00480,ko01100
Syringaldehyde-4-O-glucoside	2.8144	0.11237	0.94934	0.25063	LKSR - HSR; LOSR - HSR; LOSR - LKSR	Zmln000899	3.43E+02	1.81E+02	3.44E+02	C15H20O9	[M-H]-	ä¸é¦é?4-O-è¡èç³è·	Phenolic_acids	é é ¸ç±?Phenolic acids	é é ¸ç±?-	1	-	-
2-Acetyl-2-Hydroxybutanoic Acid	2.7907	0.11402	0.94301	0.25363	LKSR - HSR; HSR - LOSR; LKSR - LOSR	Lmbn001609	1.45E+02	8.31E+01	1.46E+02	C6H10O4	[M-H]-	2-ä¹é °-2-ç¾åºä¸é ¸	Organic_acids	ææºé ?Organic acids	ææºé ?-	3	C06006	ko00290,ko01100,ko01110,ko01210,ko01230
5-Oxo-L-Proline	2.7877	0.11424	0.94219	0.25363	LKSR - HSR; HSR - LOSR; LKSR - LOSR	mws0263	1.28E+02	8.20E+01	1.29E+02	C5H7NO3	[M-H]-	5-æ°§ä»£-L-è¯æ°¨é ?Amino_acids_and_derivatives	æ°¨åºé ¸åå ¶è¡çç©	Amino acids and derivatives	æ°¨åºé ¸åå ¶è¡çç©	98-79-3	3	C01879	ko00480,ko01100
9,10-Epoxyoctadecanoic Acid	2.7855	0.11439	0.94162	0.25363	LKSR - HSR; LOSR - HSR; LOSR - LKSR	Zmgn005057	2.97E+02	1.83E+02	2.98E+02	C18H34O3	[M-H]-	9,10-ç¯æ°§åå «ç·é ¸	Lipids	èè´¨	Free fatty acids	æ¸¸ç¦»èèªé ?2443-39-2	1	C19418	ko00073
Trihydroxycinnamoylquinic acid	2.7826	0.11459	0.94084	0.25363	LKSR - HSR; LOSR - HSR; LKSR - LOSR	pmn001695	3.71E+02	2.49E+02	3.72E+02	C16H20O10	[M-H]-	ä¸ç¾åºèæ¡é °å¥å®é ?Phenolic_acids	é é ¸ç±?Phenolic acids	é é ¸ç±?-	1	-	-
Rosmarinic acid-3'-O-glucoside	2.7822	0.11463	0.94072	0.25363	LKSR - HSR; LOSR - HSR; LOSR - LKSR	pmn001710	5.21E+02	3.59E+02	5.22E+02	C24H26O13	[M-H]-	è¿·è¿­é¦é ¸-3'-O-è¡èç³è·	Phenolic_acids	é é ¸ç±?Phenolic acids	é é ¸ç±?910028-78-3	3	-	-
Pimelic acid*	2.7806	0.11474	0.94029	0.25363	HSR - LKSR; HSR - LOSR; LKSR - LOSR	Zmjn001813	1.59E+02	9.71E+01	1.60E+02	C7H12O4	[M-H]-	åºäºé ?	Organic_acids	ææºé ?Organic acids	ææºé ?111-16-0	3	C02656	ko00780,ko01100,ko01240
Sedoheptulose	2.7789	0.11486	0.93983	0.25363	LKSR - HSR; HSR - LOSR; LKSR - LOSR	Hmcn000192	2.09E+02	5.90E+01	2.10E+02	C7H14O7	[M-H]-	æ¯å¤©åºé ®ç³?Others	å ¶å®ç±?Saccharides	ç³ç±»	3019-74-7	3	C02076	ko00710,ko01100
1-Feruloyl-sn-glycerol*	2.7583	0.11633	0.93429	0.25653	LKSR - HSR; LOSR - HSR; LKSR - LOSR	pmp000086	2.69E+02	1.77E+02	2.68E+02	C13H16O6	[M+H]+	1-é¿é­é ?sn-çæ²¹*	Phenolic_acids	é é ¸ç±?Phenolic acids	é é ¸ç±?-	3	-	-
D-Pinitol	2.7541	0.11664	0.93316	0.25683	HSR - LKSR; LOSR - HSR; LOSR - LKSR	mws2104	1.93E+02	5.90E+01	1.94E+02	C7H14O6	[M-H]-	D-æ¾é	Others	å ¶å®ç±?Saccharides	ç³ç±»	10284-63-6	3	C03844	-
pterodontoside C	2.7316	0.11828	0.92709	0.26008	LKSR - HSR; LOSR - HSR; LKSR - LOSR	Jmcn006682	4.01E+02	5.90E+01	4.02E+02	C21H38O7	[M-H]-	è­çµä¸¹è· C	Terpenoids	èç±»	Sesquiterpenoids	ååè?-	1	-	-
Abietatrien-3Î²-ol	2.7254	0.11874	0.92541	0.26072	LKSR - HSR; LOSR - HSR; LKSR - LOSR	Qmdp112507	2.87E+02	1.71E+02	2.86E+02	C20H30O	[M+H]+	Abietatrien-3Î²-ol	Terpenoids	èç±»	Ditepenoids	äºè	-	1	-	-
Syringoylcaffeoylquinic acid-D-glucose	2.7185	0.11925	0.92354	0.26148	LKSR - HSR; LOSR - HSR; LKSR - LOSR	Lmgn002253	6.95E+02	3.53E+02	6.96E+02	C31H36O18	[M-H]-	ä¸é¦é °åå¡é °å¥å®é ¸è¡èç³	Phenolic_acids	é é ¸ç±?Phenolic acids	é é ¸ç±?-	1	-	-
L-Azetidine-2-carboxylic acid	2.6927	0.12118	0.91656	0.26534	HSR - LKSR; HSR - LOSR; LOSR - LKSR	Jmyp000635	1.02E+02	5.61E+01	1.01E+02	C4H7NO2	[M+H]+	L-åå¶-2-ç¾§é ¸	Alkaloids	çç©ç¢?Alkaloids	çç©ç¢?2133-34-8	3	-	-
Asn-Glu-Thr-Asp-Leu	2.6812	0.12206	0.91344	0.2665	LKSR - HSR; LOSR - HSR; LKSR - LOSR	MW0145746	5.91E+02	4.11E+02	5.90E+02	C23H38N6O12	[M+H]+	Asn-Glu-Thr-Asp-Leu	Amino_acids_and_derivatives	æ°¨åºé ¸åå ¶è¡çç©	Amino acids and derivatives	æ°¨åºé ¸åå ¶è¡çç©	-	3	-	-
5,7-Dihydroxy-4-methylcoumarin	2.6798	0.12217	0.91305	0.2665	HSR - LKSR; LOSR - HSR; LOSR - LKSR	MWSmce221	1.93E+02	9.11E+01	1.92E+02	C10H8O4	[M+H]+	5,7-äºç¾å?4-ç²åºé¦è±ç´?,Lignans_and_Coumarins,æ¨èç´ åé¦è±ç´?Coumarins,é¦è±ç´?2107-76-8,3,-,- His-Lys-Phe-Lys,2.679,0.12222,0.91284,0.2665,LKSR - HSR; LOSR - HSR; LKSR - LOSR,MW0151018,5.59E+02,2.91E+02,5.58E+02,C27H42N8O5,[M+H]+,ç»æ°¨é ?èµæ°¨é ?è¯ä¸æ°¨é ¸-èµæ°¨é ?Amino_acids_and_derivatives,æ°¨åºé ¸åå ¶è¡çç©,Amino acids and derivatives,æ°¨åºé ¸åå ¶è¡çç©,-,3,-,- …	ko01100	ko02010"
4-Oxoisotretinoin	2.6242	0.12651	0.89786	0.27318	HSR - LKSR; HSR - LOSR; LKSR - LOSR	MW0014550	3.73E+02	2.91E+02	3.14E+02	C20H26O3	[M+CH3COO]-	4-æ°§ä»£ç»´ç²é ?Organic_acids	ææºé ?Organic acids	ææºé ?71748-58-8	3	-	-
Asp-Lys-Tyr-Asp	2.617	0.12709	0.89588	0.27376	LKSR - HSR; LOSR - HSR; LOSR - LKSR	MW0146199	5.38E+02	4.68E+02	5.39E+02	C23H33N5O10	[M-H]-	Asp-Lys-Tyr-Asp	Amino_acids_and_derivatives	æ°¨åºé ¸åå ¶è¡çç©	Amino acids and derivatives	æ°¨åºé ¸åå ¶è¡çç©	-	3	-	-
N-Phenylethylcrinasiadine	2.615	0.12725	0.89534	0.27376	LKSR - HSR; LOSR - HSR; LOSR - LKSR	Wcsp002246	3.44E+02	1.47E+02	3.43E+02	C22H17NO3	[M+H]+	N-Phenylethylcrinasiadine	Alkaloids	çç©ç¢?Alkaloids	çç©ç¢?-	1	-	-
(6R,9R)-3-Oxo-Î±-ionol-Î²-D-malonyl-glucoside	2.6143	0.12731	0.89513	0.27376	LKSR - HSR; LOSR - HSR; LOSR - LKSR	Lafp004533	4.57E+02	2.09E+02	4.56E+02	C22H32O10	[M+H]+	(6R,9R)-3-æ°§ä»£-Î±-ç´«ç½å °é-Î²-D-ä¸äºé ?è¡èç³è·	Terpenoids	èç±»	Sesquiterpenoids	ååè?-	2	-	-
Capsaicin	2.6098	0.12767	0.8939	0.27402	LKSR - HSR; LOSR - HSR; LKSR - LOSR	mws1604	3.06E+02	1.37E+02	3.05E+02	C18H27NO3	[M+H]+	è¾£æ¤ç¢?Alkaloids	çç©ç¢?Phenolamine	é èº	404-86-4	3	C06866	ko00996,ko01100,ko01110
Gln-Phe-Asp	2.6084	0.12778	0.89352	0.27402	HSR - LKSR; HSR - LOSR; LKSR - LOSR	MW0149772	4.09E+02	1.88E+02	4.08E+02	C18H24N4O7	[M+H]+	è°·é °æ°?è¯ä¸æ°¨é ¸-å¤©é¨å¬æ°¨é ?Amino_acids_and_derivatives	æ°¨åºé ¸åå ¶è¡çç©	Amino acids and derivatives	æ°¨åºé ¸åå ¶è¡çç©	-	3	-	-
5,6,7,7a-tetrahydro-4,4,7a-trimethyl-2(4H)-benzofuranone	2.6003	0.12844	0.89129	0.27506	LKSR - HSR; LOSR - HSR; LKSR - LOSR	Zbzp007397	1.81E+02	1.35E+02	1.80E+02	C11H16O2	[M+H]+	5,6,7,7a-åæ°¢-4,4,7a-ä¸ç²å?2(4H)-è¯å¹¶ååé ?,Others,å ¶å®ç±?Others,å ¶å®,15356-74-8,3,-,- Avicularin(Quercetin-3-O-Î±-L-arabinofuranoside),2.5954,0.12885,0.88993,0.27554,HSR - LKSR; HSR - LOSR; LOSR - LKSR,MWSHY0100,4.35E+02,3.03E+02,4.34E+02,C20H18O11,[M+H]+,æèè?å¹¿å¯çè·),Flavonoids,é»é ®,Flavonols,é»é ®é?572-30-5,3,-,- Val-Lys-Val,2.5882,0.12943,0.88796,0.27642,LKSR - HSR…	ko01100	ko01110	ko01232	ko01240"
1-Methoxyindole-3-carbaldehyde	2.5764	0.1304	0.88471	0.27697	LKSR - HSR; HSR - LOSR; LKSR - LOSR	pmb0813	1.76E+02	1.33E+02	1.75E+02	C10H9NO2	[M+H]+	1-ç²æ°§åºå²å?3-ç²é	Alkaloids	çç©ç¢?Plumerane	å²åç±»çç©ç¢±	67282-55-7	3	-	-
Lyciumamide C	2.5715	0.13082	0.88334	0.27747	LKSR - HSR; LOSR - HSR; LOSR - LKSR	Hmgp006095	4.92E+02	3.25E+02	4.91E+02	C28H29O7N	[M+H]+	Lyciumamide C	Alkaloids	çç©ç¢?Phenolamine	é èº	-	1	-	-
5'-Deoxy-5'-(methylthio)adenosine	2.5647	0.13138	0.88147	0.27829	LKSR - HSR; LOSR - HSR; LOSR - LKSR	pme1474	2.98E+02	1.36E+02	2.97E+02	C11H15N5O3S	[M+H]+	5-è±æ°§-5-ç²ç¡«è ºè·	Nucleotides_and_derivatives	æ ¸è·é ¸åå ¶è¡çç©	Nucleotides and derivatives	æ ¸è·é ¸åå ¶è¡çç©	2457-80-9	1	C00170	ko00270,ko00908,ko01100
2-Î±-Linolenoyl-glycerol-1,3-di-O-glucoside*	2.5597	0.1318	0.88007	0.27881	HSR - LKSR; HSR - LOSR; LOSR - LKSR	Lmhp008513	6.77E+02	2.61E+02	6.76E+02	C33H56O14	[M+H]+	2-Î±-äºéº»é ¸çæ²¹é ¯-1,3-äº?O-è¡èç³è·*	Lipids	èè´¨	Glycerol ester	çæ²¹é ?-	2	-	-
4-Aminoindole	2.5494	0.13267	0.87723	0.28	HSR - LKSR; HSR - LOSR; LOSR - LKSR	pmc0682	1.33E+02	1.16E+02	1.32E+02	C8H8N2	[M+H]+	4-æ°¨åºå²å	Alkaloids	çç©ç¢?Plumerane	å²åç±»çç©ç¢±	5192-23-4	3	-	-
lyciumamide M(2)	2.5487	0.13273	0.87705	0.28	LKSR - HSR; LOSR - HSR; LKSR - LOSR	Hmgp005540	6.57E+02	3.14E+02	6.56E+02	C37H40N2O9	[M+H]+	lyciumamide M(2)	Alkaloids	çç©ç¢?Phenolamine	é èº	-	3	-	-
4-Nitrophenol	2.5466	0.13291	0.87645	0.28001	LKSR - HSR; HSR - LOSR; LKSR - LOSR	pme2828	1.40E+02	9.90E+01	1.39E+02	C6H5NO3	[M+H]+	4-ç¡åºè¯é 	Phenolic_acids	é é ¸ç±?Phenolic acids	é é ¸ç±?100-02-7	3	C00870	-
LysoPC 15:0	2.5405	0.13343	0.87476	0.28046	LKSR - HSR; HSR - LOSR; LKSR - LOSR	pmb2319	4.82E+02	1.84E+02	4.81E+02	C23H48NO7P	[M+H]+	æº¶è¡ç£·èé °èç¢?15:0	Lipids	èè´¨	LPC	æº¶è¡ç£·èé °èç¢?108273-89-8	1	-	-
Icariside B1	2.5398	0.13348	0.87457	0.28046	LKSR - HSR; LOSR - HSR; LOSR - LKSR	Cmyp003257	3.87E+02	2.25E+02	3.86E+02	C19H30O8	[M+H]+	æ·«ç¾è¿æ¬¡è?B1	Terpenoids	èç±»	Terpene	èç±»	109062-00-2	3	-	-
3-(3'-Hydroxybutyl)-2,4,4-trimethylcyclohexa-2,5-dienone glucoside	2.5302	0.13431	0.87188	0.28148	HSR - LKSR; HSR - LOSR; LKSR - LOSR	Lacp005171	3.71E+02	1.33E+02	3.70E+02	C19H30O7	[M+H]+	3-(3'-ç¾åºä¸åº)-2,4,4-ä¸ç²åºç¯å·±ç·-2,5-äºç¯é ®è¡èç³è?,Terpenoids,èç±»,Sesquiterpenoids,ååè?-,1,-,- Confertifoline,2.5296,0.13436,0.87172,0.28148,LKSR - HSR; LOSR - HSR; LKSR - LOSR,ML10174588,2.33E+02,2.33E+02,2.34E+02,C15H22O2,[M-H]-,å¯å¶è¾æ¨ç´?Terpenoids,èç±»,Sesquiterpenoids,ååè?1811-23-0,1,C09376,- Inosine,2.5277,0.13452,0.87121,0.28148,LKSR - HSR; LOSR - HS…	ko01100	ko01232	ko02010"
(Â±)-3-Hydroxynonanoic acid	2.5257	0.13469	0.87066	0.28148	LKSR - HSR; HSR - LOSR; LKSR - LOSR	MW0103813	1.73E+02	1.27E+02	1.74E+02	C9H18O3	[M-H]-	3-ç¾åºå£¬é ¸	Organic_acids	ææºé ?Organic acids	ææºé ?88930-09-0	3	-	-
4-O-p-Coumaroylquinic acid	2.5147	0.13565	0.86759	0.2831	HSR - LKSR; HSR - LOSR; LKSR - LOSR	pma6460	3.37E+02	1.63E+02	3.38E+02	C16H18O8	[M-H]-	4-O-å¯¹é¦è±é °å¥å®é ?Phenolic_acids	é é ¸ç±?Phenolic acids	é é ¸ç±?32451-86-8	3	C10441	-
LysoPE 14:0(2n isomer)	2.5025	0.13671	0.86419	0.28456	LKSR - HSR; LOSR - HSR; LKSR - LOSR	Lmhp008337	4.26E+02	2.85E+02	4.25E+02	C19H40NO7P	[M+H]+	æº¶è¡ç£·èé °ä¹éèº 14:0(2nå¼æ)	Lipids	èè´¨	LPE	æº¶è¡ç£·èé °ä¹éèº	-	3	-	-
2-Hydroxyisocaproic acid	2.5003	0.13691	0.86357	0.28456	HSR - LKSR; HSR - LOSR; LKSR - LOSR	mws0341	1.31E+02	8.51E+01	1.32E+02	C6H12O3	[M-H]-	2-ç¾åºå¼å·±é ?Organic_acids	ææºé ?Organic acids	ææºé ?20312-37-2	3	C03264	-
3-O-p-Coumaroylquinic acid*	2.4995	0.13698	0.86336	0.28456	HSR - LKSR; HSR - LOSR; LKSR - LOSR	pmn001421	3.37E+02	1.91E+02	3.38E+02	C16H18O8	[M-H]-	3-O-å¯¹é¦è±é °å¥å®é ?	Phenolic_acids	é é ¸ç±?Phenolic acids	é é ¸ç±?87099-71-6	1	-	-
LysoPE 17:1	2.4984	0.13708	0.86304	0.28456	LKSR - HSR; LOSR - HSR; LKSR - LOSR	Lmhp009769	4.66E+02	3.25E+02	4.65E+02	C22H44NO7P	[M+H]+	æº¶è¡ç£·èé °ä¹éèº 17:1	Lipids	èè´¨	LPE	æº¶è¡ç£·èé °ä¹éèº	-	3	-	-
3-O-Galloyl-D-glucose*	2.4781	0.13888	0.85736	0.28792	HSR - LKSR; LOSR - HSR; LOSR - LKSR	Hmln000659	3.31E+02	1.69E+02	3.32E+02	C13H16O10	[M-H]-	3-O-æ²¡é£å­é °-D-è¡èç³?	Phenolic_acids	é é ¸ç±?Phenolic acids	é é ¸ç±?-	2	-	-
Dodecanoic acid (Lauric acid)	2.4689	0.1397	0.85479	0.28924	LKSR - HSR; LOSR - HSR; LKSR - LOSR	pmb2640	1.99E+02	1.99E+02	2.00E+02	C12H24O2	[M-H]-	åäºç·é ¸(ææ¡é ?	Lipids	èè´¨	Free fatty acids	æ¸¸ç¦»èèªé ?143-07-7	1	C02679	ko00061,ko01100,ko01110
3-O-caffeoyl quininyl arabinoside	2.4644	0.14011	0.85353	0.2897	LKSR - HSR; LOSR - HSR; LOSR - LKSR	Lhmp122020	4.87E+02	3.55E+02	4.86E+02	C21H26O13	[M+H]+	3-O-åå¡é °å¥å®é °é¿æä¼¯ç³è?Others	å ¶å®ç±?Others	å ¶å®	-	2	-	-
Quercetin	2.4576	0.14073	0.85161	0.29042	HSR - LKSR; LOSR - HSR; LOSR - LKSR	pme2954	3.03E+02	1.37E+02	3.02E+02	C15H10O7	[M+H]+	æ§²ç®ç´?Flavonoids	é»é ®	Flavonols	é»é ®é?117-39-5	3	C00389	ko00941,ko00944,ko01100,ko01110
Ile-Thr-Tyr-Asp	2.4552	0.14095	0.85094	0.29042	LKSR - HSR; LOSR - HSR; LKSR - LOSR	MW0151607	5.69E+02	4.25E+02	5.10E+02	C23H34N4O9	[M+CH3COO]-	Ile-Thr-Tyr-Asp	Amino_acids_and_derivatives	æ°¨åºé ¸åå ¶è¡çç©	Amino acids and derivatives	æ°¨åºé ¸åå ¶è¡çç©	-	3	-	-
Isosakuranetin-7-O-glucoside (Isosakuranin)	2.4516	0.14128	0.84991	0.29042	LKSR - HSR; LOSR - HSR; LOSR - LKSR	MWSHY0165	4.49E+02	2.87E+02	4.48E+02	C22H24O10	[M+H]+	å¼æ¨±è±ç´ -7-O-è¡èç³è· (å¼éæ¨±é»è?	Flavonoids	é»é ®	Flavonols	é»é ®é?491-69-0	3	-	-
Val-Met	2.4509	0.14134	0.84973	0.29042	HSR - LKSR; LOSR - HSR; LOSR - LKSR	MW0110412	3.55E+02	1.93E+02	2.48E+02	C10H20N2O3S	[M-H]-	ç¼¬æ°¨é °èæ°¨é ¸	Amino_acids_and_derivatives	æ°¨åºé ¸åå ¶è¡çç©	Amino acids and derivatives	æ°¨åºé ¸åå ¶è¡çç©	-	3	-	-
Dicaffeoylshikimic acid	2.4504	0.14139	0.84958	0.29042	HSR - LKSR; LOSR - HSR; LOSR - LKSR	Lmgp003989	4.99E+02	1.63E+02	4.98E+02	C25H22O11	[M+H]+	äºåå¡é °åºè½èé ¸	Phenolic_acids	é é ¸ç±?Phenolic acids	é é ¸ç±?-	1	-	-
Gallic acid-4-O-glucoside	2.4357	0.14274	0.84544	0.29281	HSR - LKSR; HSR - LOSR; LKSR - LOSR	pmb2928	3.31E+02	3.13E+02	3.32E+02	C13H16O10	[M-H]-	æ²¡é£å­é ¸-4-O-è¡èç³è·	Phenolic_acids	é é ¸ç±?Phenolic acids	é é ¸ç±?84274-52-2	3	-	-
N-Hydroxypipecolic acid	2.4255	0.14369	0.84258	0.29436	LKSR - HSR; LOSR - HSR; LKSR - LOSR	MWSmce338	1.46E+02	7.01E+01	1.45E+02	C6H11NO3	[M+H]+	N-ç¾åº-2-åå¶ç¾§é ¸	Alkaloids	çç©ç¢?Piperidine alkaloids	åå¶ç±»çç©ç¢±	115819-92-6	3	-	-
Tyr-Trp-Lys	2.4061	0.14551	0.8371	0.29771	LKSR - HSR; HSR - LOSR; LKSR - LOSR	MW0110224	4.96E+02	2.46E+02	4.95E+02	C26H33N5O5	[M+H]+	é ªæ°¨é ?è²æ°¨é ?èµæ°¨é ?Amino_acids_and_derivatives	æ°¨åºé ¸åå ¶è¡çç©	Amino acids and derivatives	æ°¨åºé ¸åå ¶è¡çç©	-	3	-	-
15(R)-Hydroxylinoleic Acid	2.4026	0.14585	0.83609	0.29779	LKSR - HSR; LOSR - HSR; LOSR - LKSR	Hmqp005455	2.97E+02	8.11E+01	2.96E+02	C18H32O3	[M+H]+	15(R)-ç¾åºäºæ²¹é ?Lipids	èè´¨	Free fatty acids	æ¸¸ç¦»èèªé ?177931-23-6	3	-	-
N-Acetylputrescine	2.4017	0.14594	0.83584	0.29779	HSR - LKSR; LOSR - HSR; LOSR - LKSR	pme2693	1.31E+02	1.14E+02	1.30E+02	C6H14N2O	[M+H]+	N-ä¹é °è èº	Alkaloids	çç©ç¢?Alkaloids	çç©ç¢?18233-70-0	3	C02714	ko00330,ko01100
2,5-Dihydroxybenzaldehyde	2.3943	0.14664	0.83375	0.29865	HSR - LKSR; HSR - LOSR; LOSR - LKSR	Lmbn001981	1.37E+02	9.30E+01	1.38E+02	C7H6O3	[M-H]-	2,5-äºç¾åºè¯ç²é	Phenolic_acids	é é ¸ç±?Phenolic acids	é é ¸ç±?1194-98-5	1	C05585	ko00350,ko01100
L-Aspartyl-L-Phenylalanine	2.3932	0.14674	0.83345	0.29865	HSR - LKSR; HSR - LOSR; LKSR - LOSR	mws0629	2.81E+02	1.66E+02	2.80E+02	C13H16N2O5	[M+H]+	L-å¤©å¬æ°¨é °-L-è¯ä¸æ°¨é ¸	Amino_acids_and_derivatives	æ°¨åºé ¸åå ¶è¡çç©	Amino acids and derivatives	æ°¨åºé ¸åå ¶è¡çç©	13433-09-5	3	-	-
6-hydroxycoumarin	2.3899	0.14706	0.8325	0.29891	HSR - LKSR; LOSR - HSR; LOSR - LKSR	zjgp122320	1.63E+02	8.90E+01	1.62E+02	C9H6O3	[M+H]+	6-ç¾åºé¦è±ç´?Lignans_and_Coumarins	æ¨èç´ åé¦è±ç´?Coumarins	é¦è±ç´?6093-68-1	2	-	-
L-Norleucine*	2.3765	0.14835	0.82871	0.30115	HSR - LKSR; HSR - LOSR; LOSR - LKSR	mws1587	1.32E+02	8.61E+01	1.31E+02	C6H13NO2	[M+H]+	L-æ­£äº®æ°¨é ¸*	Amino_acids_and_derivatives	æ°¨åºé ¸åå ¶è¡çç©	Amino acids and derivatives	æ°¨åºé ¸åå ¶è¡çç©	327-57-1	3	C01933	-
Eriodictyol-7-O-glucoside	2.3736	0.14864	0.82788	0.30133	HSR - LKSR; LOSR - HSR; LOSR - LKSR	MWS20145	4.51E+02	2.89E+02	4.50E+02	C21H22O11	[M+H]+	å£èé ?7-O-è¡èç³è·	Flavonoids	é»é ®	Flavanones	äºæ°¢é»é ®	38965-51-4	2	-	-
Vanillic Acid-4-O-Glucuronide	2.3707	0.14892	0.82704	0.30148	HSR - LKSR; HSR - LOSR; LOSR - LKSR	Jmwn002620	3.41E+02	1.61E+02	3.42E+02	C15H18O9	[M-H]-	é¦èé ?4-O-è¡èç³éé ¸è·	Phenolic_acids	é é ¸ç±?Phenolic acids	é é ¸ç±?-	3	-	-
1-O-p-Coumaroyl-Î²-D-glucose	2.3689	0.1491	0.82653	0.30148	HSR - LKSR; HSR - LOSR; LKSR - LOSR	Lmsn003111	3.25E+02	1.45E+02	3.26E+02	C15H18O8	[M-H]-	1-O-å¯¹é¦è±é °-Î²-D-è¡èç³?Phenolic_acids	é é ¸ç±?Phenolic acids	é é ¸ç±?7139-64-2	3	C16827	-
Fargesin	2.361	0.14987	0.82427	0.30266	LKSR - HSR; LOSR - HSR; LOSR - LKSR	Lhhp102905	3.71E+02	1.67E+02	3.70E+02	C21H22O6	[M+H]+	è¾å¤·èç´	Lignans_and_Coumarins	æ¨èç´ åé¦è±ç´?Lignans	æ¨èç´?31008-19-2	3	C16957	-
2,3-Dihydroxybenzoic Acid*	2.3223	0.15374	0.81322	0.31006	LKSR - HSR; LOSR - HSR; LOSR - LKSR	mws0639	1.53E+02	1.09E+02	1.54E+02	C7H6O4	[M-H]-	2,3-äºç¾åºè¯ç²é ¸*	Phenolic_acids	é é ¸ç±?Phenolic acids	é é ¸ç±?303-38-8	3	C00196	ko01110
4,7,9,9'-Tetrahydroxy-3,3'-dimethoxy-8-O-4'-neolignan	2.3178	0.15419	0.81195	0.31057	HSR - LKSR; HSR - LOSR; LKSR - LOSR	HJN012	3.77E+02	3.29E+02	3.78E+02	C20H26O7	[M-H]-	4,7,9,9'-åç¾å?3,3'-äºç²æ°§åº-8-O-4'-æ°æ¨è´¨ç´	Phenolic_acids	é é ¸ç±?Phenolic acids	é é ¸ç±?-	3	-	-
N6-Acetyl-L-lysine	2.3102	0.15497	0.80976	0.31173	HSR - LKSR; HSR - LOSR; LKSR - LOSR	pme0122	1.89E+02	1.26E+02	1.88E+02	C8H16N2O3	[M+H]+	N6-ä¹é °-L-èµæ°¨é ?Amino_acids_and_derivatives	æ°¨åºé ¸åå ¶è¡çç©	Amino acids and derivatives	æ°¨åºé ¸åå ¶è¡çç©	692-04-6	3	C02727	ko00310,ko01100
Melibiose	2.3024	0.15576	0.80753	0.31293	LKSR - HSR; HSR - LOSR; LKSR - LOSR	mws1333	3.41E+02	1.13E+02	3.42E+02	C12H22O11	[M-H]-	èäºç³?Others	å ¶å®ç±?Saccharides	ç³ç±»	585-99-9	1	C05402	ko00052,ko01100,ko02010
1,3-dihydroxy-6(E)-tetradecene-8,10,12-triyne	2.3004	0.15597	0.80696	0.31294	LKSR - HSR; HSR - LOSR; LKSR - LOSR	zjgp122304	2.17E+02	1.28E+02	2.16E+02	C14H16O2	[M+H]+	1,3-äºç¾å?6(E)-ååç?8,10,12-ä¸ç	Others	å ¶å®ç±?Others	å ¶å®	-	3	-	-
Î³-glutamylmethionine	2.2898	0.15707	0.80391	0.31455	HSR - LKSR; HSR - LOSR; LKSR - LOSR	Zmdp001663	2.79E+02	1.33E+02	2.78E+02	C10H18N2O5S	[M+H]+	Î³-è°·æ°¨é °èºç²ç¡«æ°¨é ¸	Amino_acids_and_derivatives	æ°¨åºé ¸åå ¶è¡çç©	Amino acids and derivatives	æ°¨åºé ¸åå ¶è¡çç©	17663-87-5	3	-	-
Diisooctyl Phthalate*	2.2888	0.15717	0.80362	0.31455	LKSR - HSR; LOSR - HSR; LOSR - LKSR	Lmmp010562	3.91E+02	1.49E+02	3.90E+02	C24H38O4	[M+H]+	é»è¯äºç²é ¸äºå¼è¾é ?	Phenolic_acids	é é ¸ç±?Phenolic acids	é é ¸ç±?27554-26-3	3	C14577	-
Glu-Thr-His-Glu	2.2816	0.15793	0.80153	0.31533	LKSR - HSR; LOSR - HSR; LOSR - LKSR	MW0150162	5.15E+02	4.69E+02	5.14E+02	C20H30N6O10	[M+H]+	è°·æ°¨é ?èæ°¨é ?ç»æ°¨é ?è°·æ°¨é ?Amino_acids_and_derivatives	æ°¨åºé ¸åå ¶è¡çç©	Amino acids and derivatives	æ°¨åºé ¸åå ¶è¡çç©	-	3	-	-
Dehydroabietic acid	2.2812	0.15797	0.80143	0.31533	HSR - LKSR; HSR - LOSR; LKSR - LOSR	Cmmn012461	2.99E+02	2.99E+02	3.00E+02	C20H28O2	[M-H]-	è±æ°¢æ¾é¦é ?Terpenoids	èç±»	Ditepenoids	äºè	1740-19-8	2	C12078	-
9s,13r-12-Oxophytodienoic Acid	2.275	0.15862	0.79963	0.3159	HSR - LKSR; HSR - LOSR; LKSR - LOSR	MW0017099	2.91E+02	2.47E+02	2.92E+02	C18H28O3	[M-H]-	9s,13r-12-æ°§ä»£æ¤ç©äºç¯é ?,Lipids,èè´¨,Free fatty acids,æ¸¸ç¦»èèªé ?71606-07-0,3,-,- L-Saccharopine,2.2747,0.15866,0.79954,0.3159,HSR - LKSR; HSR - LOSR; LKSR - LOSR,pme1712,2.75E+02,1.45E+02,2.76E+02,C11H20N2O6,[M-H]-,L-é µæ¯æ°¨é ¸,Amino_acids_and_derivatives,æ°¨åºé ¸åå ¶è¡çç©,Amino acids and derivatives,æ°¨åºé ¸åå ¶è¡çç©,997-68-2,3,C00449,ko00300	ko00310	ko01100	ko01110	ko01230"
7-hydroxy-2H-1-benzopyran-2-one	2.2715	0.159	0.79861	0.31617	HSR - LKSR; LOSR - HSR; LOSR - LKSR	HX1341	1.63E+02	8.90E+01	1.62E+02	C9H6O3	[M+H]+	7-ç¾åº-2H-1-è¯å¹¶å¡å-2-é ?Lignans_and_Coumarins	æ¨èç´ åé¦è±ç´?Coumarins	é¦è±ç´?-	1	-	-
Ecgonine methyl ester	2.2352	0.16289	0.78811	0.32333	HSR - LKSR; LOSR - HSR; LOSR - LKSR	MW0000243	2.00E+02	1.30E+02	1.99E+02	C10H17NO3	[M+H]+	æ æª¬é ¸ç²é ¯ï¼EMEï¼?Alkaloids	çç©ç¢?Tropan alkaloids	è¨èªç·ç±»çç©ç¢?7143/9/1	3	C12448	ko00960,ko01100,ko01110
Bis(Dihydrocaffeoyl)spermidine	2.2335	0.16307	0.78763	0.32333	HSR - LKSR; LOSR - HSR; LOSR - LKSR	Lmmp002914	4.74E+02	2.22E+02	4.73E+02	C25H35N3O6	[M+H]+	å?äºæ°¢åå¡é ?äºç²¾è?Alkaloids	çç©ç¢?Phenolamine	é èº	-	1	-	-
9,10,13-Trihydroxy-11-Octadecenoic Acid	2.2294	0.16352	0.78643	0.32333	LKSR - HSR; HSR - LOSR; LKSR - LOSR	pmn001694	3.29E+02	2.29E+02	3.30E+02	C18H34O5	[M-H]-	9,10,13-ä¸ç¾å?11-åå «ç¢³ç¯é ?,Lipids,èè´¨,Free fatty acids,æ¸¸ç¦»èèªé ?29907-57-1,1,C14835,ko00591 1-O-Galloyl-Î²-D-glucose,2.229,0.16356,0.78633,0.32333,HSR - LKSR; LOSR - HSR; LOSR - LKSR,pmn001518,3.31E+02,1.69E+02,3.32E+02,C13H16O10,[M-H]-,1-O-æ²¡é£å­é °-Î²-D-è¡èç³?Phenolic_acids,é é ¸ç±?Phenolic acids,é é ¸ç±?58511-73-2,3,C01158,ko00999 2-Decanol*,2.2256,0.16393,0.78535,0.3…	2-Ethylenediphosphonic acid"	2.1836	0.16862	0.7731	0.329	LKSR - HSR; LOSR - HSR; LOSR - LKSR	MW0104841	2.49E+02	1.91E+02	1.90E+02	C2H8O6P2	[M+CH3COO]-	2-è¦é °åºä¹åºè¦é ?Organic_acids	ææºé ?Organic acids	ææºé ?6145-31-9	3	-	-
Ricinoleic acid	2.18	0.16903	0.77203	0.3293	LKSR - HSR; LOSR - HSR; LKSR - LOSR	Zmyn004714	2.97E+02	1.83E+02	2.98E+02	C18H34O3	[M-H]-	èéº»æ²¹é ¸	Lipids	èè´¨	Free fatty acids	æ¸¸ç¦»èèªé ?141-22-0	1	C08365	-
Umckalin (7-hydroxy-5,6-dimethoxycoumarin)	2.1786	0.16919	0.77162	0.3293	HSR - LKSR; HSR - LOSR; LKSR - LOSR	Lmjp002764	2.23E+02	1.90E+02	2.22E+02	C11H10O5	[M+H]+	5,6-äºç²æ°§åº-7-ç¾åºé¦è±ç´?,Lignans_and_Coumarins,æ¨èç´ åé¦è±ç´?Coumarins,é¦è±ç´?43053-62-9,1,-,- L-Leucyl-L-Leucine,2.1608,0.17124,0.7664,0.33287,HSR - LKSR; LOSR - HSR; LOSR - LKSR,Lmhp002031,2.45E+02,8.61E+01,2.44E+02,C12H24N2O3,[M+H]+,L-äº®æ°¨é ?L-äº®æ°¨é ?Amino_acids_and_derivatives,æ°¨åºé ¸åå ¶è¡çç©,Amino acids and derivatives,æ°¨åºé ¸åå ¶è¡çç©,3303-31-9,1,-,- 5	7-Dihydroxy-1(3H)-isobenzofuranone"	2.1537	0.17205	0.76434	0.33403	LKSR - HSR; HSR - LOSR; LKSR - LOSR	Zmhn001420	1.65E+02	1.21E+02	1.66E+02	C8H6O4	[M-H]-	5,7-äºç¾å?1(3H)-å¼è¯å¹¶ååé ®	Phenolic_acids	é é ¸ç±?Phenolic acids	é é ¸ç±?27979-58-4	3	-	-
Quercetin 3-xylosyl-(1->6)-glucoside	2.1473	0.17281	0.76243	0.33498	HSR - LKSR; LOSR - HSR; LOSR - LKSR	MW0139530	5.95E+02	2.29E+02	5.96E+02	C26H28O16	[M-H]-	æ§²ç®ç´?3-æ¨ç³å?(1->6)-è¡èç³è·	Flavonoids	é»é ®	Flavones	é»é ®	-	3	-	-
Argininosuccinic acid	2.145	0.17308	0.76176	0.33498	HSR - LKSR; HSR - LOSR; LKSR - LOSR	pmb2657	2.89E+02	1.31E+02	2.90E+02	C10H18N4O6	[M-H]-	ç²¾æ°¨åºç¥çé ?Organic_acids	ææºé ?Organic acids	ææºé ?2387-71-5	3	C03406	ko00220,ko00250,ko01100,ko01110,ko01230
Dihydrokaempferol-3-O-glucoside	2.1441	0.17318	0.76149	0.33498	HSR - LKSR; LOSR - HSR; LOSR - LKSR	Lmlp005236	4.51E+02	2.89E+02	4.50E+02	C21H22O11	[M+H]+	äºæ°¢å±±æ°é ?3-O-è¡èç³è·	Flavonoids	é»é ®	Flavanonols	äºæ°¢é»é ®é?31049-08-8	3	-	-
N,N'-Dimethylarginine;SDMA	2.1416	0.17347	0.76078	0.33512	HSR - LKSR; HSR - LOSR; LKSR - LOSR	MWS5164	2.03E+02	7.01E+01	2.02E+02	C8H18N4O2	[M+H]+	N,N'-äºç²åºç²¾æ°¨é ¸	Amino_acids_and_derivatives	æ°¨åºé ¸åå ¶è¡çç©	Amino acids and derivatives	æ°¨åºé ¸åå ¶è¡çç©	30344-00-4	1	-	-
6-Hydroxykaempferol-3-O-Rutinoside-6-O-glucoside	2.1367	0.17405	0.75931	0.33542	LKSR - HSR; LOSR - HSR; LKSR - LOSR	Zmhp002640	7.73E+02	3.03E+02	7.72E+02	C33H40O21	[M+H]+	6-ç¾åºå±±æ°é ?3-O-è¸é¦ç³?6-O-è¡èç³è·	Flavonoids	é»é ®	Flavonols	é»é ®é?-	1	-	-
Ribosyladenosine	2.1366	0.17406	0.7593	0.33542	LKSR - HSR; LOSR - HSR; LOSR - LKSR	pmc0281	4.00E+02	1.36E+02	3.99E+02	C15H21N5O8	[M+H]+	æ ¸ç³è ºè·	Nucleotides_and_derivatives	æ ¸è·é ¸åå ¶è¡çç©	Nucleotides and derivatives	æ ¸è·é ¸åå ¶è¡çç©	-	3	-	-
Capsianoside I	2.1343	0.17433	0.75863	0.33553	HSR - LKSR; HSR - LOSR; LKSR - LOSR	Hmln004940	6.59E+02	6.59E+02	6.60E+02	C32H52O14	[M-H]-	è¾£æ¤èè· I	Terpenoids	èç±»	Ditepenoids	äºè	121924-04-7	2	-	-
9,12,13-Trihydroxy-10,15-octadecadienoic acid	2.1243	0.17552	0.75568	0.33739	HSR - LKSR; HSR - LOSR; LKSR - LOSR	pmn001691	3.27E+02	2.91E+02	3.28E+02	C18H32O5	[M-H]-	9,12,13-ä¸ç¾å?10,15-åå «ç¢³äºç¯é ¸	Lipids	èè´¨	Free fatty acids	æ¸¸ç¦»èèªé ?-	2	-	-
Gln-Val-Tyr-Asp	2.1226	0.17573	0.75516	0.33739	LKSR - HSR; HSR - LOSR; LKSR - LOSR	MW0149872	5.22E+02	3.12E+02	5.23E+02	C23H33N5O9	[M-H]-	è°·é °æ°?ç¼¬æ°¨é ?é ªæ°¨é ?å¤©é¨å¬æ°¨é ?Amino_acids_and_derivatives	æ°¨åºé ¸åå ¶è¡çç©	Amino acids and derivatives	æ°¨åºé ¸åå ¶è¡çç©	-	3	-	-
3,7-Dihydroxychromen-4-one	2.1078	0.1775	0.75081	0.34036	LKSR - HSR; LOSR - HSR; LOSR - LKSR	Hmsp003093	1.79E+02	7.70E+01	1.78E+02	C9H6O4	[M+H]+	3,7-äºç¾åºè²åé ®	Others	å ¶å®ç±?Chromone	è²é ®ç±?-	2	-	-
Trp-Nap-OH	2.1033	0.17805	0.74946	0.34101	LKSR - HSR; LOSR - HSR; LOSR - LKSR	MW0158307	5.22E+02	1.30E+02	5.23E+02	C30H25N3O6	[M-H]-	Trp-Nap-OH	Amino_acids_and_derivatives	æ°¨åºé ¸åå ¶è¡çç©	Amino acids and derivatives	æ°¨åºé ¸åå ¶è¡çç©	-	3	-	-
Nicotinic acid adenine dinucleotide	2.0964	0.17889	0.74742	0.34219	HSR - LKSR; LOSR - HSR; LOSR - LKSR	pmb0530	6.64E+02	1.36E+02	6.63E+02	C21H27N7O14P2	[M+H]+	çé ¸è ºåå¤äºæ ¸è·é ?Nucleotides_and_derivatives	æ ¸è·é ¸åå ¶è¡çç©	Nucleotides and derivatives	æ ¸è·é ¸åå ¶è¡çç©	53-84-9	3	C00003	ko00190,ko00730,ko00760,ko01100,ko01240
His-Phe-Glu-Asp	2.0937	0.17921	0.74663	0.34239	LKSR - HSR; LOSR - HSR; LOSR - LKSR	MW0151043	5.45E+02	8.90E+01	5.46E+02	C24H30N6O9	[M-H]-	ç»æ°¨é ?è¯ä¸æ°¨é ¸-è°·æ°¨é ?å¤©é¨å¬æ°¨é ?Amino_acids_and_derivatives	æ°¨åºé ¸åå ¶è¡çç©	Amino acids and derivatives	æ°¨åºé ¸åå ¶è¡çç©	-	3	-	-
Arg-Phe-Tyr-Arg	2.0882	0.17989	0.74498	0.34327	HSR - LKSR; HSR - LOSR; LKSR - LOSR	MW0145472	6.99E+02	6.55E+02	6.40E+02	C30H44N10O6	[M+CH3COO]-	Arg-Phe-Tyr-Arg	Amino_acids_and_derivatives	æ°¨åºé ¸åå ¶è¡çç©	Amino acids and derivatives	æ°¨åºé ¸åå ¶è¡çç©	-	3	-	-
5,6,7,3',4',5'-hexanmethoxyflavone	2.0841	0.18039	0.74378	0.34351	LKSR - HSR; HSR - LOSR; LKSR - LOSR	Hagn007569	4.01E+02	5.90E+01	4.02E+02	C21H22O8	[M-H]-	5,6,7,3',4',5'-å·±ç²æ°§åºé»é ®	Flavonoids	é»é ®	Flavones	é»é ®	-	2	-	-
Kaempferol-3-O-(2''-O-acetyl)glucuronide	2.0836	0.18046	0.74363	0.34351	LKSR - HSR; HSR - LOSR; LKSR - LOSR	pmn001642	5.03E+02	4.59E+02	5.04E+02	C23H20O13	[M-H]-	å±±æ°é ?3-O-(2''-O-ä¹é °)è¡èç³éé ¸è·	Flavonoids	é»é ®	Flavonols	é»é ®é?-	2	-	-
LysoPC 16:2	2.0694	0.18222	0.7394	0.34644	LKSR - HSR; LOSR - HSR; LKSR - LOSR	pma1303	4.92E+02	1.84E+02	4.91E+02	C24H46NO7P	[M+H]+	æº¶è¡ç£·èé °èç¢?16:2	Lipids	èè´¨	LPC	æº¶è¡ç£·èé °èç¢?-	1	-	-
p-Coumaroylputrescine	2.0675	0.18246	0.73884	0.34647	LKSR - HSR; LOSR - HSR; LOSR - LKSR	pmb0490	2.35E+02	1.47E+02	2.34E+02	C13H18N2O2	[M+H]+	å¯¹é¦è±é °åºè è?Alkaloids	çç©ç¢?Phenolamine	é èº	34136-53-3	1	C18326	ko00330,ko01100
Ser-Asp-Thr-Glu	2.065	0.18276	0.73811	0.34663	LKSR - HSR; LOSR - HSR; LKSR - LOSR	MW0156688	4.49E+02	2.41E+02	4.50E+02	C16H26N4O11	[M-H]-	Ser-Asp-Thr-Glu	Amino_acids_and_derivatives	æ°¨åºé ¸åå ¶è¡çç©	Amino acids and derivatives	æ°¨åºé ¸åå ¶è¡çç©	-	3	-	-
Lariciresinol-4'-O-glucoside	2.0577	0.18368	0.73593	0.34795	LKSR - HSR; LOSR - HSR; LOSR - LKSR	HJN083	5.21E+02	3.59E+02	5.22E+02	C26H34O11	[M-H]-	è½å¶æ¾èç´?4'-O-è¡èç³è·	Lignans_and_Coumarins	æ¨èç´ åé¦è±ç´?Lignans	æ¨èç´?143663-00-7	1	-	-
Homoeriodictyol	2.0492	0.18476	0.73338	0.34957	LKSR - HSR; LOSR - HSR; LKSR - LOSR	mws1033	3.03E+02	1.53E+02	3.02E+02	C16H14O6	[M+H]+	é«å£èé 	Flavonoids	é»é ®	Flavanones	äºæ°¢é»é ®	446-71-9	3	C09756	ko00941
Tricin-7-O-saccharic acid	2.0458	0.18519	0.73238	0.34996	LKSR - HSR; LOSR - HSR; LOSR - LKSR	pmb3041	5.21E+02	3.29E+02	5.22E+02	C23H22O14	[M-H]-	èè¿ç´?7-O-è¡èç³äºé ¸è·	Flavonoids	é»é ®	Flavones	é»é ®	-	3	-	-
3-(3'-Hydroxybutyl)-2,4,4-trimethylcyclohexa-2,5-dienone malonyl glucoside	2.0411	0.18579	0.73097	0.35067	LKSR - HSR; LOSR - HSR; LKSR - LOSR	Lacp005577	4.57E+02	1.33E+02	4.56E+02	C22H32O10	[M+H]+	3-(3'-ç¾åºä¸åº)-2,4,4-ä¸ç²åºç¯å·±ç·-2,5-äºç¯é ®ä¸äºé °è¡èç³è·	Terpenoids	èç±»	Sesquiterpenoids	ååè?-	1	-	-
Asn-Gln-Val-Lys	2.0311	0.18708	0.72798	0.35267	LKSR - HSR; LOSR - HSR; LOSR - LKSR	MW0145733	4.86E+02	2.64E+02	4.87E+02	C20H37N7O7	[M-H]-	Asn-Gln-Val-Lys	Amino_acids_and_derivatives	æ°¨åºé ¸åå ¶è¡çç©	Amino acids and derivatives	æ°¨åºé ¸åå ¶è¡çç©	-	3	-	-
Tricin-7-O-Glucuronide	2.0249	0.18787	0.72613	0.35374	HSR - LKSR; HSR - LOSR; LKSR - LOSR	pmb3045	5.05E+02	3.29E+02	5.06E+02	C23H22O13	[M-H]-	èè¿ç´?7-O-è¡èç³éé ¸è·	Flavonoids	é»é ®	Flavones	é»é ®	-	1	-	-
13-methylmyristic acid	2.0203	0.18848	0.72473	0.35445	HSR - LKSR; HSR - LOSR; LKSR - LOSR	MWS2430	2.41E+02	2.41E+02	2.42E+02	C15H30O2	[M-H]-	13-ç²åºååç·é ¸	Lipids	èè´¨	Free fatty acids	æ¸¸ç¦»èèªé ?2485-71-4	3	-	-
PC(16:1/14:1)	2.0093	0.18992	0.72144	0.35672	LKSR - HSR; LOSR - HSR; LOSR - LKSR	pmb0168	7.00E+02	1.84E+02	6.99E+02	C38H70NO8P	[M+H]+	ç£·èé °èç¢?16:1/14:1)	Lipids	èè´¨	PC	ç£·èé °èç¢?-	3	-	-
N-Acetyl-D-galactosamine	2.001	0.191	0.71896	0.35833	HSR - LKSR; LOSR - HSR; LOSR - LKSR	mws2608	2.22E+02	8.41E+01	2.21E+02	C8H15NO6	[M+H]+	N-ä¹é °-D-åä¹³ç³èº	Others	å ¶å®ç±?Saccharides	ç³ç±»	1811-31-0	3	C01132	ko00052,ko00520,ko01100,ko01250
Pterodontriol	1.9924	0.19214	0.71638	0.36004	LKSR - HSR; LOSR - HSR; LKSR - LOSR	Qmyp101202	2.57E+02	9.51E+01	2.56E+02	C15H28O3	[M+H]+	Pterodontriol	Terpenoids	èç±»	Sesquiterpenoids	ååè?-	3	-	-
DMelezitose O-rhamnoside	1.9775	0.19414	0.71189	0.36288	HSR - LKSR; HSR - LOSR; LKSR - LOSR	pmb2653	6.49E+02	1.45E+02	6.50E+02	C24H42O20	[M-H]-	æ¾ä¸ç³?O-é¼ æç³è·	Others	å ¶å®ç±?Saccharides	ç³ç±»	-	3	-	-
Met-Phe-Thr-Glu-Asp	1.9774	0.19416	0.71185	0.36288	HSR - LKSR; HSR - LOSR; LKSR - LOSR	MW0153637	6.42E+02	3.06E+02	6.41E+02	C27H39N5O11S	[M+H]+	Met-Phe-Thr-Glu-Asp	Amino_acids_and_derivatives	æ°¨åºé ¸åå ¶è¡çç©	Amino acids and derivatives	æ°¨åºé ¸åå ¶è¡çç©	-	3	-	-
Aminomalonic acid	1.9749	0.19449	0.7111	0.36288	HSR - LKSR; HSR - LOSR; LKSR - LOSR	pme3096	1.18E+02	7.40E+01	1.19E+02	C3H5NO4	[M-H]-	æ°¨åºä¸äºé ?Organic_acids	ææºé ?Organic acids	ææºé ?1068-84-4	3	C00872	-
N-Methylserotonin	1.9742	0.19459	0.71087	0.36288	HSR - LKSR; HSR - LOSR; LKSR - LOSR	ML10198935	1.91E+02	1.60E+02	1.90E+02	C11H14N2O	[M+H]+	N-ç²åº-5-ç¾åºè²èº	Alkaloids	çç©ç¢?Plumerane	å²åç±»çç©ç¢±	1134-01-6	3	C06212	ko00380
L-Lysine-Butanoic Acid	1.9711	0.195	0.70996	0.36322	LKSR - HSR; HSR - LOSR; LKSR - LOSR	pmb0962	2.35E+02	1.18E+02	2.34E+02	C10H22N2O4	[M+H]+	L-èµæ°¨é ¸ä¸é ¸é ¯	Amino_acids_and_derivatives	æ°¨åºé ¸åå ¶è¡çç©	Amino acids and derivatives	æ°¨åºé ¸åå ¶è¡çç©	80407-71-2	3	-	-
3,5,7-Trihydroxyflavanone (Pinobanksin)	1.9672	0.19554	0.70877	0.36364	LKSR - HSR; LOSR - HSR; LKSR - LOSR	mws0914	2.71E+02	1.51E+02	2.72E+02	C15H12O5	[M-H]-	3,5,7-ä¸ç¾åºé»ç·é ® (ç­å¶æ¾ç´ )	Flavonoids	é»é ®	Flavanonols	äºæ°¢é»é ®é?548-82-3	1	C09826	ko00941
Dihydroactinidiolide	1.966	0.1957	0.70841	0.36364	LKSR - HSR; LOSR - HSR; LKSR - LOSR	Cmyp007180	1.81E+02	1.07E+02	1.80E+02	C11H16O2	[M+H]+	äºæ°¢çç´æ¡å é ?Others	å ¶å®ç±?Lactones	å é ¯ç±»ååç©	17092-92-1	3	-	-
Forsythoside F; Arenarioside	1.9626	0.19616	0.70738	0.36407	LKSR - HSR; LOSR - HSR; LOSR - LKSR	Wbmn003494	7.55E+02	5.93E+02	7.56E+02	C34H44O19	[M-H]-	è¿ç¿é ¯è·F	Phenolic_acids	é é ¸ç±?Phenolic acids	é é ¸ç±?-	2	-	-
Yuanhuanin	1.952	0.19762	0.70417	0.36633	LKSR - HSR; LOSR - HSR; LKSR - LOSR	Cmyp002064	4.63E+02	3.01E+02	4.62E+02	C22H22O11	[M+H]+	è«è±å¶è·	Flavonoids	é»é ®	Flavones	é»é ®	83133-14-6	3	-	-
5-hydroxy-1-phenyl-7-(3,4-dihydroxy-5-methoxyphenyl)-3-heptanone	1.9424	0.19895	0.70125	0.36837	LKSR - HSR; LOSR - HSR; LKSR - LOSR	Zmgp003208	3.45E+02	3.27E+02	3.44E+02	C20H24O5	[M+H]+	5-ç¾åº-1-è¯åº-7-(3,4-äºç¾å?5-ç²æ°§åºè¯å?-3-åºé ®	Others	å ¶å®ç±?Ketone compounds	é ®ç±»ååç?-	3	-	-
Dibutyl sebacate	1.9333	0.20022	0.6985	0.37027	LKSR - HSR; LOSR - HSR; LKSR - LOSR	MWSmce539	3.15E+02	1.85E+02	3.14E+02	C18H34O4	[M+H]+	ç¸äºé ¸äºä¸é ¯	Lipids	èè´¨	Free fatty acids	æ¸¸ç¦»èèªé ?109-43-3	3	-	-
Ser-Asn-Thr-Ile-Leu	1.9269	0.20111	0.69656	0.37149	LKSR - HSR; LOSR - HSR; LOSR - LKSR	MW0156669	6.05E+02	3.57E+02	5.46E+02	C23H42N6O9	[M+CH3COO]-	Ser-Asn-Thr-Ile-Leu	Amino_acids_and_derivatives	æ°¨åºé ¸åå ¶è¡çç©	Amino acids and derivatives	æ°¨åºé ¸åå ¶è¡çç©	-	3	-	-
Scutebarbolide C	1.9196	0.20215	0.69433	0.37287	LKSR - HSR; LOSR - HSR; LKSR - LOSR	zjbp120812	4.25E+02	3.65E+02	4.24E+02	C22H32O8	[M+H]+	Scutebarbolide C	Terpenoids	èç±»	Ditepenoids	äºè	-	1	-	-
(Z)-4-[3-(Î²-D-Glucopyranosyloxy)butylidene]-3,5,5-trimethyl-2-cyclohexen-1-one	1.9179	0.20239	0.69381	0.37287	LKSR - HSR; HSR - LOSR; LKSR - LOSR	Qmyp101139	1.95E+02	6.91E+01	1.94E+02	C13H22O	[M+H]+	(Z)-4-[3-(Î²-D-å¡åè¡èç³æ°§å?ä¸äºç¯]-3,5,5-ä¸ç²å?2-ç¯å·±ç?2-é ?,Terpenoids,èç±»,Sesquiterpenoids,ååè?-,1,-,- Myosmine,1.9166,0.20258,0.6934,0.37287,HSR - LKSR; LOSR - HSR; LOSR - LKSR,mws1372,1.47E+02,1.05E+02,1.46E+02,C9H10N2,[M+H]+,éº¦å¸æ?Alkaloids,çç©ç¢?Pyridine alkaloids,å¡å¶ç±»çç©ç¢±,532-12-7,3,C10160,- LysoPC 14:0,1.9119,0.20324,0.69199,0.37365,LKSR - HSR; LO…	ko00350	ko00940	ko00950	ko01100	ko01110"
N-(4-Aminobutyl)benzamide	1.9031	0.2045	0.6893	0.37504	LKSR - HSR; LOSR - HSR; LOSR - LKSR	Lmmp002080	1.93E+02	1.05E+02	1.92E+02	C11H16N2O	[M+H]+	N-(4-æ°¨åºä¸åº)è¯ç²é °èº	Alkaloids	çç©ç¢?Alkaloids	çç©ç¢?5692-23-9	3	-	-
12,13-Epoxy-9-Octadecenoic Acid	1.9014	0.20475	0.68879	0.37504	HSR - LKSR; HSR - LOSR; LKSR - LOSR	pmb2799	2.95E+02	1.95E+02	2.96E+02	C18H32O3	[M-H]-	12,13-ç¯æ°§-9-åå «ç¢³ç¯é ?,Lipids,èè´¨,Free fatty acids,æ¸¸ç¦»èèªé ?6799-85-5,2,C14826,ko00591	ko01100"
Lys-Ile-Arg-Asp	1.8999	0.20496	0.68833	0.37504	LKSR - HSR; HSR - LOSR; LKSR - LOSR	MW0153001	5.89E+02	2.93E+02	5.30E+02	C22H42N8O7	[M+CH3COO]-	Lys-Ile-Arg-Asp	Amino_acids_and_derivatives	æ°¨åºé ¸åå ¶è¡çç©	Amino acids and derivatives	æ°¨åºé ¸åå ¶è¡çç©	-	3	-	-
Pinoresinol-4-O-(6''-acetyl)glucoside	1.8962	0.20549	0.6872	0.37536	LKSR - HSR; LOSR - HSR; LOSR - LKSR	Rfmb25702	5.61E+02	3.57E+02	5.62E+02	C28H34O12	[M-H]-	æ¾èé?4-O-(6''-ä¹é °)è¡èç³è·	Lignans_and_Coumarins	æ¨èç´ åé¦è±ç´?Lignans	æ¨èç´?-	1	-	-
Isofraxetin	1.8954	0.20561	0.68695	0.37536	LKSR - HSR; HSR - LOSR; LKSR - LOSR	Lmbp002962	2.09E+02	1.94E+02	2.08E+02	C10H8O5	[M+H]+	å¼ç§¦ç®ç´	Lignans_and_Coumarins	æ¨èç´ åé¦è±ç´?Coumarins	é¦è±ç´?50656-75-2	3	-	-
Quercetin-3-O-sambubioside*	1.8922	0.20608	0.68597	0.37576	HSR - LKSR; HSR - LOSR; LKSR - LOSR	Lmjp002596	5.97E+02	3.03E+02	5.96E+02	C26H28O16	[M+H]+	æ§²ç®ç´?3-O-æ¡å¸åç³è?	Flavonoids	é»é ®	Flavonols	é»é ®é?83048-35-5	3	C12637	ko00944
Val-Gly-Asp-Asp-Ile	1.8849	0.20713	0.68375	0.37725	LKSR - HSR; LOSR - HSR; LKSR - LOSR	MW0159007	5.18E+02	5.00E+02	5.17E+02	C21H35N5O10	[M+H]+	Val-Gly-Asp-Asp-Ile	Amino_acids_and_derivatives	æ°¨åºé ¸åå ¶è¡çç©	Amino acids and derivatives	æ°¨åºé ¸åå ¶è¡çç©	-	3	-	-
9S-Hydroperoxy-10E,12Z-octadecadienoic acid	1.8731	0.20887	0.68011	0.37997	HSR - LKSR; HSR - LOSR; LOSR - LKSR	Zmjn004133	3.11E+02	2.93E+02	3.12E+02	C18H32O4	[M-H]-	9S-æ°¢è¿æ°?10E,12Z-åå «ç¢³äºç¯é ¸	Lipids	èè´¨	Free fatty acids	æ¸¸ç¦»èèªé ?5502-91-0	3	C14827	ko00591,ko01100
2-Propylsuccinic acid*	1.855	0.21157	0.67456	0.38328	HSR - LKSR; HSR - LOSR; LKSR - LOSR	Lmbn002072	1.59E+02	9.71E+01	1.60E+02	C7H12O4	[M-H]-	2-ä¸åºç¥çé ?	Organic_acids	ææºé ?Organic acids	ææºé ?618-57-5	3	C16657	-
Homoproline	1.8544	0.21165	0.67438	0.38328	HSR - LKSR; LOSR - HSR; LOSR - LKSR	MWS04447	1.30E+02	7.01E+01	1.29E+02	C6H11NO2	[M+H]+	é«è¯æ°¨é ¸	Amino_acids_and_derivatives	æ°¨åºé ¸åå ¶è¡çç©	Amino acids and derivatives	æ°¨åºé ¸åå ¶è¡çç©	56879-46-0	2	-	-
Kaempferol-3-O-neohesperidoside-7-O-glucoside*	1.854	0.21172	0.67424	0.38328	LKSR - HSR; LOSR - HSR; LKSR - LOSR	pmp001105	7.57E+02	2.87E+02	7.56E+02	C33H40O20	[M+H]+	å±±æ°é ?3-O-æ°æ©ç®ç³è?7-O-è¡èç³è·*	Flavonoids	é»é ®	Flavonols	é»é ®é?-	2	-	-
Quercetin 3-O-glucoside 7-O-xyloside*	1.8532	0.21183	0.67402	0.38328	HSR - LKSR; LOSR - HSR; LOSR - LKSR	Zahp003766	5.97E+02	3.03E+02	5.96E+02	C26H28O16	[M+H]+	æ§²ç®ç´?3-O-è¡èç³?7-O-æ¨ç³è?	Flavonoids	é»é ®	Flavonols	é»é ®é?-	3	-	-
His-Tyr-Thr	1.8526	0.21192	0.67382	0.38328	LKSR - HSR; HSR - LOSR; LKSR - LOSR	MW0151136	4.20E+02	1.33E+02	4.19E+02	C19H25N5O6	[M+H]+	L-ç»æ°¨é ?L-é ªæ°¨é ?L-èæ°¨é ?Amino_acids_and_derivatives	æ°¨åºé ¸åå ¶è¡çç©	Amino acids and derivatives	æ°¨åºé ¸åå ¶è¡çç©	-	3	-	-
Feruloylmalic acid	1.8489	0.21247	0.6727	0.38373	LKSR - HSR; HSR - LOSR; LKSR - LOSR	Lmhn003074	3.09E+02	1.93E+02	3.10E+02	C14H14O8	[M-H]-	é¿é­é °è¹æé ¸	Phenolic_acids	é é ¸ç±?Phenolic acids	é é ¸ç±?-	3	-	-
Riboflavin (Vitamin B2)	1.8477	0.21266	0.67231	0.38373	LKSR - HSR; HSR - LOSR; LKSR - LOSR	mws0232	3.77E+02	2.43E+02	3.76E+02	C17H20N4O6	[M+H]+	æ ¸é»ç´?(ç»´çç´?B2)	Others	å ¶å®ç±?Vitamin	ç»´çç´?83-88-5	1	C00255	ko00740,ko01100,ko01110,ko01240,ko02010
Icariside E5	1.824	0.21627	0.665	0.38979	LKSR - HSR; LOSR - HSR; LOSR - LKSR	Hmln003754	5.21E+02	3.59E+02	5.22E+02	C26H34O11	[M-H]-	æ·«ç¾è¿æ¬¡è?E5	Others	å ¶å®ç±?Ketone compounds	é ®ç±»ååç?126176-79-2	2	-	-
Glu-Arg-Phe-Asp	1.8153	0.21761	0.66232	0.39175	HSR - LKSR; LOSR - HSR; LOSR - LKSR	MW0149921	5.66E+02	3.79E+02	5.65E+02	C24H35N7O9	[M+H]+	è°·æ°¨é ?ç²¾æ°¨é ?è¯ä¸æ°¨é ¸-å¤©é¨å¬æ°¨é ?Amino_acids_and_derivatives	æ°¨åºé ¸åå ¶è¡çç©	Amino acids and derivatives	æ°¨åºé ¸åå ¶è¡çç©	-	3	-	-
Glu-Trp-Phe	1.8121	0.21811	0.66132	0.3922	LKSR - HSR; LOSR - HSR; LOSR - LKSR	MW0150178	4.81E+02	4.63E+02	4.80E+02	C25H28N4O6	[M+H]+	è°·æ°¨é ?è²æ°¨é ?è¯ä¸æ°¨é ¸	Amino_acids_and_derivatives	æ°¨åºé ¸åå ¶è¡çç©	Amino acids and derivatives	æ°¨åºé ¸åå ¶è¡çç©	-	3	-	-
Dimethyl phthalate	1.8104	0.21838	0.66078	0.39223	LKSR - HSR; LOSR - HSR; LKSR - LOSR	MWSslk097	1.95E+02	1.63E+02	1.94E+02	C10H10O4	[M+H]+	é»è¯äºç²é ¸äºç²é ¯	Phenolic_acids	é é ¸ç±?Phenolic acids	é é ¸ç±?131-11-3	2	C11233	-
DL-Methionine	1.8061	0.21905	0.65946	0.39298	LKSR - HSR; LOSR - HSR; LOSR - LKSR	mws0224	1.50E+02	6.10E+01	1.49E+02	C5H11NO2S	[M+H]+	DL-èæ°¨é ?Amino_acids_and_derivatives	æ°¨åºé ¸åå ¶è¡çç©	Amino acids and derivatives	æ°¨åºé ¸åå ¶è¡çç©	59-51-8	3	C01733	-
H-Tyr-tyr-tyr-OH	1.8043	0.21933	0.6589	0.39304	HSR - LKSR; HSR - LOSR; LOSR - LKSR	MW0110229	5.06E+02	2.18E+02	5.07E+02	C27H29N3O7	[M-H]-	H-Tyr-tyr-tyr-OH	Amino_acids_and_derivatives	æ°¨åºé ¸åå ¶è¡çç©	Amino acids and derivatives	æ°¨åºé ¸åå ¶è¡çç©	7390-78-5	3	-	-
3-Indoleacetonitrile	1.7896	0.22164	0.65436	0.39671	HSR - LKSR; HSR - LOSR; LKSR - LOSR	pmb0819	1.57E+02	1.30E+02	1.56E+02	C10H8N2	[M+H]+	3-å²åä¹è 	Alkaloids	çç©ç¢?Plumerane	å²åç±»çç©ç¢±	771-51-7	3	C02938	ko00380,ko01100
Eriodictyol (5,7,3',4'-Tetrahydroxyflavanone)	1.7873	0.22201	0.65362	0.39692	LKSR - HSR; LOSR - HSR; LOSR - LKSR	mws0064	2.87E+02	1.35E+02	2.88E+02	C15H12O6	[M-H]-	å£èé ?Flavonoids	é»é ®	Flavanones	äºæ°¢é»é ®	552-58-9	3	C05631	ko00941,ko01100,ko01110
Rumphioside B	1.7777	0.22354	0.65065	0.39919	LKSR - HSR; LOSR - HSR; LOSR - LKSR	Lhyp112511	5.81E+02	3.29E+02	5.82E+02	C28H38O13	[M-H]-	Rumphioside B	Terpenoids	èç±»	Ditepenoids	äºè	-	1	-	-
Xanthine	1.7737	0.22418	0.64941	0.39954	HSR - LKSR; HSR - LOSR; LKSR - LOSR	pme0256	1.51E+02	1.08E+02	1.52E+02	C5H4N4O2	[M-H]-	é»åå?Nucleotides_and_derivatives	æ ¸è·é ¸åå ¶è¡çç©	Nucleotides and derivatives	æ ¸è·é ¸åå ¶è¡çç©	69-89-6	3	C00385	ko00230,ko00232,ko01100,ko01110,ko01232
1,5-dihydroxy ketone-6 murine O-Î²-D-glucoside	1.7733	0.22424	0.64928	0.39954	HSR - LKSR; HSR - LOSR; LKSR - LOSR	Lssp210280	4.23E+02	2.61E+02	4.22E+02	C19H18O11	[M+H]+	1,5-äºç¾å?é ?6-O-Î²-D-è¡èç³è·	Others	å ¶å®ç±?Others	å ¶å®	-	3	-	-
Hesperetin-7-O-glucoside	1.7583	0.22668	0.64459	0.40341	HSR - LKSR; HSR - LOSR; LKSR - LOSR	Lmzp002365	4.65E+02	3.03E+02	4.64E+02	C22H24O11	[M+H]+	æ©ç®ç´?7-O-è¡èç³è·	Flavonoids	é»é ®	Flavanones	äºæ°¢é»é ®	31712-49-9	3	C16422	ko00941
Maltotriose	1.7519	0.22772	0.64259	0.404	LKSR - HSR; LOSR - HSR; LKSR - LOSR	MWS0442	5.27E+02	3.65E+02	5.04E+02	C18H32O16	[M+Na]+	éº¦è½ä¸ç³	Others	å ¶å®ç±?Saccharides	ç³ç±»	1109-28-0	2	C01835	ko02010
Ile-Glu-Val-Asp-Leu	1.7506	0.22794	0.64218	0.404	HSR - LKSR; HSR - LOSR; LKSR - LOSR	MW0151427	5.86E+02	5.42E+02	5.87E+02	C26H45N5O10	[M-H]-	Ile-Glu-Val-Asp-Leu	Amino_acids_and_derivatives	æ°¨åºé ¸åå ¶è¡çç©	Amino acids and derivatives	æ°¨åºé ¸åå ¶è¡çç©	-	3	-	-
1-Decanol*	1.7503	0.22798	0.6421	0.404	LKSR - HSR; HSR - LOSR; LKSR - LOSR	pmf0174	1.57E+02	1.57E+02	1.58E+02	C10H22O	[M-H]-	1-ç¸é*	Others	å ¶å®ç±?Alcohol compounds	éç±»ååç?112-30-1	3	C01633	-
Isorhamnetin-3-O-neohesperidoside*	1.7499	0.22805	0.64198	0.404	HSR - LKSR; HSR - LOSR; LOSR - LKSR	MWSHY0064	6.25E+02	3.17E+02	6.24E+02	C28H32O16	[M+H]+	å¼é¼ æç´ -3-O-æ°æ©ç®ç³è?	Flavonoids	é»é ®	Flavonols	é»é ®é?55033-90-4	2	-	-
Dihydrodehydrodiconiferyl alcohol-4-O-glucoside	1.7428	0.22922	0.63974	0.40507	LKSR - HSR; LOSR - HSR; LKSR - LOSR	Lmyn003971	5.21E+02	3.59E+02	5.22E+02	C26H34O11	[M-H]-	äºæ°¢è±æ°¢åæ¾æé-4-O-è¡èç³è·	Lignans_and_Coumarins	æ¨èç´ åé¦è±ç´?Lignans	æ¨èç´?-	2	-	-
Isolariciresinol-9'-O-glucoside	1.7428	0.22922	0.63974	0.40507	LKSR - HSR; LOSR - HSR; LKSR - LOSR	Lmmn002274	5.21E+02	3.59E+02	5.22E+02	C26H34O11	[M-H]-	å¼è½å¶æ¾èç´ -9'-O-è¡èç³è·	Lignans_and_Coumarins	æ¨èç´ åé¦è±ç´?Lignans	æ¨èç´?63358-12-3	2	-	-
4-Hydroxyacetophenone	1.7415	0.22943	0.63936	0.40507	HSR - LKSR; LOSR - HSR; LOSR - LKSR	MWSmce466	1.35E+02	9.20E+01	1.36E+02	C8H8O2	[M-H]-	4-ç¾åºè¯ä¹é ?Phenolic_acids	é é ¸ç±?Phenolic acids	é é ¸ç±?99-93-4	3	C10700	ko01100
Luteolin-7-O-(6''-malonyl)glucoside	1.7398	0.22971	0.63882	0.40511	HSR - LKSR; HSR - LOSR; LOSR - LKSR	pmp000587	5.35E+02	2.87E+02	5.34E+02	C24H22O14	[M+H]+	æ¨çèç´ -7-O-(6''-ä¸äºé ?è¡èç³è·	Flavonoids	é»é ®	Flavones	é»é ®	-	1	C10103	-
2-Methylglutaric acid	1.7379	0.23002	0.63823	0.4052	LKSR - HSR; LOSR - HSR; LKSR - LOSR	mws0924	1.45E+02	1.01E+02	1.46E+02	C6H10O4	[M-H]-	2-ç²åºæäºé ?Organic_acids	ææºé ?Organic acids	ææºé ?617-62-9	3	-	-
Dihydroferuloylputrescine	1.7317	0.23106	0.63627	0.40657	HSR - LKSR; LOSR - HSR; LOSR - LKSR	Lmmp002013	2.67E+02	1.79E+02	2.66E+02	C14H22N2O3	[M+H]+	äºæ°¢é¿é­é °è è?Alkaloids	çç©ç¢?Phenolamine	é èº	-	2	-	-
Agmatine	1.7201	0.23301	0.63263	0.40954	HSR - LKSR; LOSR - HSR; LOSR - LKSR	pmb0501	1.31E+02	1.14E+02	1.30E+02	C5H14N4	[M+H]+	èä¸è?Alkaloids	çç©ç¢?Alkaloids	çç©ç¢?306-60-5	3	C00179	ko00330,ko01100
Ile-Lys-Thr	1.7122	0.23435	0.63014	0.41138	LKSR - HSR; LOSR - HSR; LKSR - LOSR	MW0151517	3.61E+02	2.19E+02	3.60E+02	C16H32N4O5	[M+H]+	L-å¼äº®æ°¨é ¸-L-èµæ°¨é ?L-èæ°¨é ?Amino_acids_and_derivatives	æ°¨åºé ¸åå ¶è¡çç©	Amino acids and derivatives	æ°¨åºé ¸åå ¶è¡çç©	-	3	-	-
L-Tyrosine	1.7108	0.23458	0.6297	0.41138	HSR - LKSR; HSR - LOSR; LKSR - LOSR	mws0250	1.82E+02	1.36E+02	1.81E+02	C9H11NO3	[M+H]+	L-é ªæ°¨é ?Amino_acids_and_derivatives	æ°¨åºé ¸åå ¶è¡çç©	Amino acids and derivatives	æ°¨åºé ¸åå ¶è¡çç©	60-18-4	1	C00082	ko00130,ko00261,ko00350,ko00360,ko00400,ko00460,ko00730,ko00940,ko00950,ko00965,ko00966,ko00970,ko00999,ko01100,ko01110,ko01210,ko01230,ko01240
Arg-Ser-Tyr	1.6944	0.2374	0.62453	0.41551	LKSR - HSR; LOSR - HSR; LKSR - LOSR	MW0145505	4.25E+02	3.65E+02	4.24E+02	C18H28N6O6	[M+H]+	L-ç²¾æ°¨é ?L-ä¸æ°¨é ?L-é ªæ°¨é ?Amino_acids_and_derivatives	æ°¨åºé ¸åå ¶è¡çç©	Amino acids and derivatives	æ°¨åºé ¸åå ¶è¡çç©	-	3	-	-
2-Propylglutaric acid	1.6935	0.23754	0.62427	0.41551	HSR - LKSR; LOSR - HSR; LOSR - LKSR	Lmgn002555	1.73E+02	5.90E+01	1.74E+02	C8H14O4	[M-H]-	2-ä¸åºæäºé ?Organic_acids	ææºé ?Organic acids	ææºé ?32806-62-5	1	C16658	-
Usnic acid	1.6924	0.23774	0.6239	0.41551	HSR - LKSR; HSR - LOSR; LKSR - LOSR	MWSslk092	3.43E+02	3.28E+02	3.44E+02	C18H16O7	[M-H]-	æ¾èé ?Phenolic_acids	é é ¸ç±?Phenolic acids	é é ¸ç±?125-46-2	1	C10101	-
Daminozide	1.6865	0.23876	0.62204	0.41682	HSR - LKSR; LOSR - HSR; LOSR - LKSR	MWSmce526	1.61E+02	1.43E+02	1.60E+02	C6H12N2O3	[M+H]+	ä¸é °è?Alkaloids	çç©ç¢?Alkaloids	çç©ç¢?1596-84-5	2	C10996	-
2-Picolinic acid	1.6744	0.24087	0.61822	0.42003	LKSR - HSR; LOSR - HSR; LOSR - LKSR	pme1216	1.22E+02	7.80E+01	1.23E+02	C6H5NO2	[M-H]-	2-å¡å¶ç²é ¸	Organic_acids	ææºé ?Organic acids	ææºé ?98-98-6	3	C10164	ko00380,ko01100
Lyciumamide A	1.6607	0.24329	0.61388	0.42378	HSR - LKSR; HSR - LOSR; LKSR - LOSR	Hmgp006701	6.25E+02	3.25E+02	6.24E+02	C36H36O8N2	[M+H]+	Lyciumamide A	Alkaloids	çç©ç¢?Phenolamine	é èº	-	1	-	-
4-Pyridoxic acid	1.6513	0.24497	0.61089	0.42529	HSR - LKSR; LOSR - HSR; LOSR - LKSR	pme2596	1.84E+02	1.48E+02	1.83E+02	C8H9NO4	[M+H]+	4-å¡åé ?Others	å ¶å®ç±?Vitamin	ç»´çç´?82-82-6	3	C00847	ko00750,ko01100
Coniferyl alcohol	1.6477	0.24562	0.60974	0.42529	HSR - LKSR; LOSR - HSR; LOSR - LKSR	mws0093	1.79E+02	1.46E+02	1.80E+02	C10H12O3	[M-H]-	æ¾æé?Phenolic_acids	é é ¸ç±?Phenolic acids	é é ¸ç±?458-35-5	3	C00590	ko00940,ko00999,ko01100,ko01110
LysoPC 16:0	1.6471	0.24571	0.60957	0.42529	LKSR - HSR; LOSR - HSR; LKSR - LOSR	pmb0855	4.96E+02	1.84E+02	4.95E+02	C24H50NO7P	[M+H]+	æº¶è¡ç£·èé °èç¢?16:0	Lipids	èè´¨	LPC	æº¶è¡ç£·èé °èç¢?17364-16-8	1	-	-
4-Hydroxy-3-methoxymandelate	1.6457	0.24597	0.60912	0.42529	HSR - LKSR; LOSR - HSR; LOSR - LKSR	pmb2497	1.97E+02	1.53E+02	1.98E+02	C9H10O5	[M-H]-	4-ç¾åº-3-ç²æ°§åºææ¡é ¸	Phenolic_acids	é é ¸ç±?Phenolic acids	é é ¸ç±?1955/10/7	3	C05584	ko00350,ko01100
Phe-Thr	1.6454	0.24602	0.60903	0.42529	HSR - LKSR; HSR - LOSR; LKSR - LOSR	MWS201442	2.67E+02	1.20E+02	2.66E+02	C13H18N2O4	[M+H]+	L-è¯ä¸æ°¨é ¸-L-èæ°¨é ?Amino_acids_and_derivatives	æ°¨åºé ¸åå ¶è¡çç©	Amino acids and derivatives	æ°¨åºé ¸åå ¶è¡çç©	51352-44-4	3	-	-
Isorhamnetin-3-O-sophoroside	1.6453	0.24604	0.609	0.42529	LKSR - HSR; LOSR - HSR; LOSR - LKSR	Lmsp003252	6.41E+02	3.17E+02	6.40E+02	C28H32O17	[M+H]+	å¼é¼ æç´ -3-O-æ§ç³è?Flavonoids	é»é ®	Flavonols	é»é ®é?-	3	-	-
Dunalianoside C	1.6452	0.24606	0.60895	0.42529	HSR - LKSR; HSR - LOSR; LKSR - LOSR	Cmzn004594	4.49E+02	2.87E+02	4.50E+02	C21H22O11	[M-H]-	æ¨å¶è¶æ¡è?C	Phenolic_acids	é é ¸ç±?Phenolic acids	é é ¸ç±?-	1	-	-
Dihydromyricetin-3-O-glucoside	1.6392	0.24715	0.60704	0.42669	HSR - LKSR; LOSR - HSR; LOSR - LKSR	HJN104	4.81E+02	3.19E+02	4.82E+02	C21H22O13	[M-H]-	äºæ°¢æ¨æ¢ ç´?3-O-è¡èç³è·	Flavonoids	é»é ®	Flavanonols	äºæ°¢é»é ®é?-	3	-	-
3,24-Dihydroxyolean-12-en-22-one (Soyasapogenol E)	1.6362	0.24769	0.60609	0.42716	LKSR - HSR; HSR - LOSR; LKSR - LOSR	Lmdn006811	4.55E+02	4.55E+02	4.56E+02	C30H48O3	[M-H]-	3,24-äºç¾åºé½å¢©æ-12-ç?22-é ?(å¤§è±çé E)	Terpenoids	èç±»	Triterpene	ä¸è	6750-59-0	2	C17420	-
2,3,23-Trihydroxyolean-12-en-28-oic acid methyl ester	1.6335	0.24818	0.60523	0.42753	HSR - LKSR; HSR - LOSR; LKSR - LOSR	Wbmn010451	4.87E+02	4.87E+02	4.88E+02	C30H48O5	[M-H]-	2,3,23-ä¸ç¾åºé½å¢©æç?12-ç?28-é ?ç²é ¯	Terpenoids	èç±»	Triterpene	ä¸è	-	3	-	-
4-O-Glucosyl-sinapate	1.6309	0.24865	0.60441	0.42787	LKSR - HSR; HSR - LOSR; LKSR - LOSR	Zmhn002227	3.85E+02	2.23E+02	3.86E+02	C17H22O10	[M-H]-	4-O-è¡èç³åºè¥å­é ?Phenolic_acids	é é ¸ç±?Phenolic acids	é é ¸ç±?-	1	C02919	-
Isoascorbic acid 2-O-glucoside	1.6147	0.25162	0.59925	0.43192	HSR - LKSR; LOSR - HSR; LOSR - LKSR	Wasn001007	3.37E+02	2.77E+02	3.38E+02	C12H18O11	[M-H]-	å¼æåè¡é ?2-O-è¡èç³è·	Others	å ¶å®ç±?Vitamin	ç»´çç´?-	2	-	-
Phe-Val-Asn	1.6146	0.25165	0.5992	0.43192	LKSR - HSR; LOSR - HSR; LOSR - LKSR	MW0155400	3.79E+02	2.73E+02	3.78E+02	C18H26N4O5	[M+H]+	è¯ä¸æ°¨é °-ç¼¬æ°¨é ?å¤©å¬é °èº	Amino_acids_and_derivatives	æ°¨åºé ¸åå ¶è¡çç©	Amino acids and derivatives	æ°¨åºé ¸åå ¶è¡çç©	-	3	-	-
(2E)-3-(4-Hydroxyphenyl)-N-[2-(4-hydroxyphenyl)ethyl]-2-propenamide	1.6136	0.25184	0.59888	0.43192	LKSR - HSR; LOSR - HSR; LOSR - LKSR	Hmjp005556	2.84E+02	1.47E+02	2.83E+02	C17H17NO3	[M+H]+	(2E)-3-(4-ç¾åºè¯åº)-N-[2-(4-ç¾åºè¯åº)ä¹åº]-2-ä¸ç¯é °èº	Alkaloids	çç©ç¢?Alkaloids	çç©ç¢?-	3	-	-
L-Valyl-L-Leucine	1.6068	0.2531	0.59672	0.4336	LKSR - HSR; HSR - LOSR; LKSR - LOSR	Lmhp001670	2.31E+02	7.21E+01	2.30E+02	C11H22N2O3	[M+H]+	L-ç¼¬æ°¨é ?L-äº®æ°¨é ?Amino_acids_and_derivatives	æ°¨åºé ¸åå ¶è¡çç©	Amino acids and derivatives	æ°¨åºé ¸åå ¶è¡çç©	3989-97-7	3	-	-
Lycibarbarspermidine A	1.6039	0.25365	0.59576	0.43388	LKSR - HSR; LOSR - HSR; LOSR - LKSR	Qagp002804	6.34E+02	4.72E+02	6.33E+02	C31H43N3O11	[M+H]+	æ¸æäºç²¾è?A	Alkaloids	çç©ç¢?Phenolamine	é èº	-	2	-	-
N(6),N(6)-Dimethyl-L-lysine	1.603	0.25382	0.59548	0.43388	HSR - LKSR; HSR - LOSR; LOSR - LKSR	MWS04412	1.75E+02	7.01E+01	1.74E+02	C8H18N2O2	[M+H]+	N(6),N(6)-äºç²å?L-èµæ°¨é ?,Amino_acids_and_derivatives,æ°¨åºé ¸åå ¶è¡çç©,Amino acids and derivatives,æ°¨åºé ¸åå ¶è¡çç©,2259-86-1,2,-,- 3-(2-Methylbutanoyl)-2	4-Di(isovaleryl)Sucrose-6'-O-Acetate*"	1.6015	0.2541	0.59499	0.43389	LKSR - HSR; HSR - LOSR; LKSR - LOSR	Wafn009767	6.35E+02	1.01E+02	6.36E+02	C29H48O15	[M-H]-	3-(2-ç²åºä¸é °å?-2,4-äº?å¼æé °åº)èç³-6'-O-ä¹é ¸é ?	Others	å ¶å®ç±?Saccharides	ç³ç±»	-	2	-	-
Phloretin-2'-O-glucoside (Phlorizin)	1.5985	0.25465	0.59406	0.43435	HSR - LKSR; LOSR - HSR; LOSR - LKSR	mws2118	4.35E+02	1.67E+02	4.36E+02	C21H24O10	[M-H]-	æ ¹ç®è?Flavonoids	é»é ®	Chalcones	æ¥è³é ®	60-81-1	1	C01604	ko00941,ko01110
2,3-Dihydroxyoleana-11,13(18)-dien-28-oic acid (Camaldulenic acid)	1.5962	0.25508	0.59332	0.43462	LKSR - HSR; HSR - LOSR; LKSR - LOSR	Hmjn008136	4.69E+02	4.69E+02	4.70E+02	C30H46O4	[M-H]-	2,3-äºç¾åºé½å¢©æ-11,13(18)-äºç¯-28-é ?(è±æ°¢å±±æ¥é ?	Terpenoids	èç±»	Triterpene	ä¸è	71850-15-2	2	-	-
Arg-Ile-Glu-Asp	1.5912	0.25603	0.59171	0.43566	LKSR - HSR; LOSR - HSR; LKSR - LOSR	MW0145390	5.32E+02	8.41E+01	5.31E+02	C21H37N7O9	[M+H]+	Arg-Ile-Glu-Asp	Amino_acids_and_derivatives	æ°¨åºé ¸åå ¶è¡çç©	Amino acids and derivatives	æ°¨åºé ¸åå ¶è¡çç©	-	3	-	-
Quercetin-3-O-(6''-O-acetyl)galactoside	1.59	0.25625	0.59133	0.43566	HSR - LKSR; HSR - LOSR; LKSR - LOSR	Hmln002199	5.05E+02	3.00E+02	5.06E+02	C23H22O13	[M-H]-	æ§²ç®ç´?3-O-(6''-O-ä¹é °)åä¹³ç³è·	Flavonoids	é»é ®	Flavonols	é»é ®é?-	1	-	-
3,4-Dihydro-4-(4'-hydroxyphenyl)-5,7-dihydroxycoumarin glucoside	1.5791	0.25833	0.58783	0.4387	HSR - LKSR; LOSR - HSR; LOSR - LKSR	Lahp003986	4.35E+02	2.73E+02	4.34E+02	C21H22O10	[M+H]+	3,4-äºæ°¢-4-(4'-ç¾åºè¯åº)-5,7-äºç¾åºé¦è±ç´ è¡èç³è·	Lignans_and_Coumarins	æ¨èç´ åé¦è±ç´?Coumarins	é¦è±ç´?-	3	-	-
Syringaresinol-4'-O-(6''-acetyl)glucoside	1.5747	0.25918	0.5864	0.43967	LKSR - HSR; LOSR - HSR; LKSR - LOSR	Rfmb26201	6.21E+02	4.17E+02	6.22E+02	C30H38O14	[M-H]-	ä¸é¦æ èé ?4'-O-(6''-ä¹é °)è¡èç³è·	Lignans_and_Coumarins	æ¨èç´ åé¦è±ç´?Lignans	æ¨èç´?-	3	-	-
Alpha-Hydrojuglone 4-Glucoside	1.5688	0.26032	0.58449	0.44113	HSR - LKSR; HSR - LOSR; LKSR - LOSR	Wchn003984	3.37E+02	1.91E+02	3.38E+02	C16H18O8	[M-H]-	Alpha-Hydrojuglone 4-Glucoside	Others	å ¶å®ç±?Others	å ¶å®	39015-63-9	1	-	-
p-Coumaric acid-4-O-glucoside	1.5635	0.26134	0.5828	0.44174	LKSR - HSR; LOSR - HSR; LOSR - LKSR	Zmhn002301	3.25E+02	1.63E+02	3.26E+02	C15H18O8	[M-H]-	å¯¹é¦è±é ¸-4-O-è¡èç³è·	Phenolic_acids	é é ¸ç±?Phenolic acids	é é ¸ç±?117405-48-8	1	C06739	-
Pentadecanoic Acid	1.5617	0.26168	0.58222	0.44174	HSR - LKSR; HSR - LOSR; LKSR - LOSR	mws0359	2.41E+02	2.41E+02	2.42E+02	C15H30O2	[M-H]-	åäºç·é ¸	Lipids	èè´¨	Free fatty acids	æ¸¸ç¦»èèªé ?1002-84-2	3	C16537	-
(E)-2-(4,5-Dihydroxy-2-(3-((4-hydroxyphenethyl)amino)-3-oxopropyl)phenyl)-3-(4-hydroxy-3,5-dimethoxyphenyl)-N-(4-hydroxyphenethyl)acrylamide	1.5617	0.26168	0.58222	0.44174	HSR - LKSR; HSR - LOSR; LKSR - LOSR	pmp001179	6.43E+02	5.06E+02	6.42E+02	C36H38N2O9	[M+H]+	(e)-2-(4,5-äºç¾å?2-(3-((4-ç¾åºè¯ä¹å?æ°¨åº)-3-æ°§ä»£ä¸åº)è¯åº)-3-(4-ç¾åº-3,5-äºç²æ°§åºè¯åº)-N-(4-ç¾åºè¯ä¹å?ä¸ç¯é °èº	Alkaloids	çç©ç¢?Phenolamine	é èº	-	3	-	-
Pyridoxine-5'-O-glucoside	1.561	0.26181	0.58201	0.44174	LKSR - HSR; LOSR - HSR; LOSR - LKSR	pmb0789	3.32E+02	1.52E+02	3.31E+02	C14H21NO8	[M+H]+	å¡åé?5'-O-è¡èç³è·	Others	å ¶å®ç±?Vitamin	ç»´çç´?-	3	C03996	-
1-(2,3-dihydroxypropoxy)-3-(((2-(dimethylamino)ethoxy)(hydroxy)phosphoryl)oxy)propan-2-yl palmitate	1.5555	0.2629	0.5802	0.4431	LKSR - HSR; LOSR - HSR; LKSR - LOSR	Waln011524	5.54E+02	2.55E+02	5.55E+02	C26H54NO9P	[M-H]-	1-(2,3-äºç¾åºä¸æ°§åº)-3-(((2-(äºç²åºæ°¨å?ä¹æ°§å?(ç¾åº)ç£·é °å?æ°§åº)ä¸?2-å?æ£æ¦é ¸é ¯	Lipids	èè´¨	LPE	æº¶è¡ç£·èé °ä¹éèº	-	1	-	-
3,4'-Dihydroxy-3',5'-dimethoxypropiophenone	1.5516	0.26365	0.57897	0.44388	LKSR - HSR; LOSR - HSR; LOSR - LKSR	Cmsp002787	2.27E+02	1.81E+02	2.26E+02	C11H14O5	[M+H]+	3,4'-äºç¾å?3',5'-äºç²æ°§åºè¯ä¹é ?,Phenolic_acids,é é ¸ç±?Phenolic acids,é é ¸ç±?136196-47-9,3,-,- 3-Oxo-Alpha-Ionol 3'-(6''-Malonyl)Glucoside,1.5444,0.26507,0.57663,0.44579,LKSR - HSR; LOSR - HSR; LOSR - LKSR,Wagp005779,4.57E+02,1.91E+02,4.56E+02,C22H32O10,[M+H]+,3-Oxo-Alpha-Ionol 3'-(6''-Malonyl)Glucoside,Others,å ¶å®ç±?Others,å ¶å®,-,1,-,- Feruloyl syringic acid,1.5421,0.26552,0.575…	6-Dimethoxybenzoic acid"	1.5347	0.26699	0.5735	0.44663	HSR - LKSR; HSR - LOSR; LKSR - LOSR	Hmcn006267	1.81E+02	1.07E+02	1.82E+02	C9H10O4	[M-H]-	2,6-äºç²æ°§åºè¯ç²é ?,Phenolic_acids,é é ¸ç±?Phenolic acids,é é ¸ç±?1466-76-8,3,-,- Glucosyl 6	9-dihydroxydec-4-enoic acid"	1.5338	0.26718	0.5732	0.44663	LKSR - HSR; LOSR - HSR; LOSR - LKSR	Wasn003942	3.63E+02	2.01E+02	3.64E+02	C16H28O9	[M-H]-	è¡èç³åº6,9-äºç¾åºç¸-4-ç¯é ¸	Others	å ¶å®ç±?Others	å ¶å®	-	2	-	-
6,8-Dihydroxy-2-[2-(4-methoxyphenyl)ethyl]chromone	1.5332	0.26729	0.57302	0.44663	LKSR - HSR; LOSR - HSR; LOSR - LKSR	Lmcp005089	3.13E+02	1.21E+02	3.12E+02	C18H16O5	[M+H]+	6,8-äºç¾å?2-[2-(4-ç²æ°§åºè¯)ä¹åº]è²é ®	Others	å ¶å®ç±?Chromone	è²é ®ç±?-	3	-	-
N-acetyl-alpha-D-glucosamine 1-phosphate	1.5289	0.26816	0.57161	0.4476	HSR - LKSR; HSR - LOSR; LKSR - LOSR	MW0114960	3.60E+02	1.34E+02	3.01E+02	C8H16NO9P	[M+CH3COO]-	N-ä¹é °å?Î±-D-è¡ç³è?-ç£·é ¸	Organic_acids	ææºé ?Organic acids	ææºé ?119185-04-5	3	C04501	ko00520,ko01100,ko01250
Lys-Ala-Glu	1.5204	0.26986	0.56886	0.44996	HSR - LKSR; HSR - LOSR; LKSR - LOSR	MW0152846	3.47E+02	1.63E+02	3.46E+02	C14H26N4O6	[M+H]+	L-èµæ°¨é ?L-ä¸æ°¨é ?L-è°·æ°¨é ?Amino_acids_and_derivatives	æ°¨åºé ¸åå ¶è¡çç©	Amino acids and derivatives	æ°¨åºé ¸åå ¶è¡çç©	-	3	-	-
Isonicotinic acid	1.5184	0.27026	0.56822	0.45015	LKSR - HSR; LOSR - HSR; LOSR - LKSR	Lmbp000668	1.24E+02	7.80E+01	1.23E+02	C6H5NO2	[M+H]+	å¼çé ?Others	å ¶å®ç±?Vitamin	ç»´çç´?55-22-1	1	C07446	-
DL-Leucine*	1.5151	0.27094	0.56713	0.45079	HSR - LKSR; HSR - LOSR; LOSR - LKSR	MWS1926	1.32E+02	8.61E+01	1.31E+02	C6H13NO2	[M+H]+	DL-äº®æ°¨é ?	Amino_acids_and_derivatives	æ°¨åºé ¸åå ¶è¡çç©	Amino acids and derivatives	æ°¨åºé ¸åå ¶è¡çç©	328-39-2	3	-	-
Pyridoxine	1.5101	0.27196	0.5655	0.45175	HSR - LKSR; HSR - LOSR; LKSR - LOSR	pme1383	1.70E+02	1.34E+02	1.69E+02	C8H11NO3	[M+H]+	å¡åé?Others	å ¶å®ç±?Vitamin	ç»´çç´?65-23-6	3	C00314	ko00750,ko01100,ko01240
Itaconic acid	1.5094	0.27209	0.56528	0.45175	HSR - LKSR; HSR - LOSR; LKSR - LOSR	Zmgn000217	1.29E+02	8.50E+01	1.30E+02	C5H6O4	[M-H]-	è¡£åº·é ?Organic_acids	ææºé ?Organic acids	ææºé ?97-65-4	1	C00490	ko00660,ko01100
Quercetin-3-O-rhamnoside(Quercitrin)	1.4998	0.27405	0.56217	0.45452	HSR - LKSR; LOSR - HSR; LOSR - LKSR	mws0045	4.49E+02	3.03E+02	4.48E+02	C21H20O11	[M+H]+	æ§²ç®ç´?3-O-é¼ æç³è·(æ§²ç®è?	Flavonoids	é»é ®	Flavonols	é»é ®é?522-12-3	3	C01750	ko00944
Isorhamnetin-3,7-O-diglucoside	1.497	0.27464	0.56124	0.45501	LKSR - HSR; LOSR - HSR; LKSR - LOSR	Hmcp001578	6.41E+02	4.79E+02	6.40E+02	C28H32O17	[M+H]+	å¼é¼ æç´ -3,7-O-äºè¡èç³è?,Flavonoids,é»é ®,Flavonols,é»é ®é?6758-51-6,3,-,- 4-Oxo-9Z	11Z	13E	15E-Octadecatetraenoic Acid"	1.4927	0.27552	0.55985	0.45551	LKSR - HSR; LOSR - HSR; LOSR - LKSR	pmb0885	2.91E+02	1.91E+02	2.90E+02	C18H26O3	[M+H]+	4-æ°§å-9Z,11Z,13E,15E-åå «ç¢³åç¯é ¸	Lipids	èè´¨	Free fatty acids	æ¸¸ç¦»èèªé ?-	3	-	-
Lys-Leu-Glu-Arg	1.4923	0.2756	0.55971	0.45551	LKSR - HSR; LOSR - HSR; LKSR - LOSR	MW0153035	5.43E+02	5.90E+01	5.44E+02	C23H44N8O7	[M-H]-	Lys-Leu-Glu-Arg	Amino_acids_and_derivatives	æ°¨åºé ¸åå ¶è¡çç©	Amino acids and derivatives	æ°¨åºé ¸åå ¶è¡çç©	-	3	-	-
Ala-Tyr	1.4913	0.27582	0.55938	0.45551	HSR - LKSR; HSR - LOSR; LKSR - LOSR	MW0105485	4.19E+02	3.59E+02	2.52E+02	C12H16N2O4	[M+CH3COO]-	ä¸æ°¨é ¸é ªæ°¨é ¸	Amino_acids_and_derivatives	æ°¨åºé ¸åå ¶è¡çç©	Amino acids and derivatives	æ°¨åºé ¸åå ¶è¡çç©	3061-88-9	3	-	-
N-Sinapoylcadaverine	1.4872	0.27665	0.55807	0.45593	LKSR - HSR; LOSR - HSR; LKSR - LOSR	pma1839	3.09E+02	2.07E+02	3.08E+02	C16H24N2O4	[M+H]+	è¥å­é °å°¸è?Alkaloids	çç©ç¢?Phenolamine	é èº	-	3	-	-
3-Hydroxybutyric acid	1.4864	0.27682	0.5578	0.45593	HSR - LKSR; HSR - LOSR; LKSR - LOSR	mws0576	1.03E+02	5.90E+01	1.04E+02	C4H8O3	[M-H]-	3-ç¾åºä¸é ¸	Organic_acids	ææºé ?Organic acids	ææºé ?300-85-6	3	C01089	ko00650,ko01100
2-Hydroxycinnamic acid*	1.4826	0.27763	0.55653	0.45593	LKSR - HSR; HSR - LOSR; LKSR - LOSR	Lmmn001643	1.63E+02	1.19E+02	1.64E+02	C9H8O3	[M-H]-	2-ç¾åºèæ¡é ?	Phenolic_acids	é é ¸ç±?Phenolic acids	é é ¸ç±?583-17-5	3	C01772	ko00360,ko00999,ko01100,ko01110
3-Hydroxycinnamic Acid*	1.4826	0.27763	0.55653	0.45593	LKSR - HSR; HSR - LOSR; LKSR - LOSR	MWSmce248	1.63E+02	1.19E+02	1.64E+02	C9H8O3	[M-H]-	3-ç¾åºèæ¡é ?	Phenolic_acids	é é ¸ç±?Phenolic acids	é é ¸ç±?14755-02-3	3	C12621	ko00360,ko01100
2,4-Di-Tert-Butylphenol*	1.4816	0.27783	0.55622	0.45593	LKSR - HSR; LOSR - HSR; LKSR - LOSR	Lmbn013410	2.05E+02	1.89E+02	2.06E+02	C14H22O	[M-H]-	2,4-äºåä¸åºè¯é *	Phenolic_acids	é é ¸ç±?Phenolic acids	é é ¸ç±?96-76-4	1	-	-
2,6-Di-tert-butylphenol*	1.4816	0.27783	0.55622	0.45593	LKSR - HSR; LOSR - HSR; LKSR - LOSR	Lmln010063	2.05E+02	1.89E+02	2.06E+02	C14H22O	[M-H]-	2,6-äºåä¸åºè¯é *	Phenolic_acids	é é ¸ç±?Phenolic acids	é é ¸ç±?128-39-2	1	-	-
5-Hydroxy-2-pyrrolidinone	1.4683	0.28064	0.55186	0.46005	LKSR - HSR; LOSR - HSR; LKSR - LOSR	MWStz073	1.02E+02	8.41E+01	1.01E+02	C4H7NO2	[M+H]+	5-ç¾åº-2-å¡å¯ç·é ®	Alkaloids	çç©ç¢?Pyrrole alkaloids	å¡å¯ç±»çç©ç¢±	62312-55-4	3	-	-
Palmitic acid	1.4656	0.2812	0.55098	0.4605	LKSR - HSR; HSR - LOSR; LKSR - LOSR	mws1488	2.55E+02	2.37E+02	2.56E+02	C16H32O2	[M-H]-	æ£æ¦é ?Lipids	èè´¨	Free fatty acids	æ¸¸ç¦»èèªé ?1957/10/3	2	C00249	ko00061,ko00062,ko00071,ko00073,ko01040,ko01100,ko01212
D-Threo-guaiacylglycerol-7-O-Î²-D-glucoside	1.4554	0.28337	0.54764	0.46357	LKSR - HSR; LOSR - HSR; LOSR - LKSR	Lmzn001983	3.75E+02	1.35E+02	3.76E+02	C16H24O10	[M-H]-	D-èå¼-æåæ¨åºçæ²¹-7-O-Î²-D-è¡èç³è·	Phenolic_acids	é é ¸ç±?Phenolic acids	é é ¸ç±?-	1	-	-
Tetahydroxyflavone-7-O-glucuronide	1.4527	0.28394	0.54677	0.46401	HSR - LKSR; HSR - LOSR; LOSR - LKSR	pmn001702	4.61E+02	2.85E+02	4.62E+02	C21H18O12	[M-H]-	åç¾åºé»é ?7-O-è¡èç³éé ¸è·	Flavonoids	é»é ®	Flavones	é»é ®	-	3	-	-
Blumenol B malonyl Glucoside	1.441	0.28647	0.54291	0.46766	LKSR - HSR; LOSR - HSR; LOSR - LKSR	Lacp004368	4.75E+02	2.09E+02	4.74E+02	C22H34O11	[M+H]+	å¸å¢é¨é B ä¸äºé °è¡èç³è?Terpenoids	èç±»	Sesquiterpenoids	ååè?-	3	-	-
LysoPC 16:0(2n isomer)	1.4358	0.2876	0.54121	0.46901	LKSR - HSR; LOSR - HSR; LKSR - LOSR	pmd0132	4.96E+02	1.84E+02	4.95E+02	C24H50NO7P	[M+H]+	æº¶è¡ç£·èé °èç¢?16:0(2nå¼æ)	Lipids	èè´¨	LPC	æº¶è¡ç£·èé °èç¢?-	1	-	-
1,3-O-Dicaffeoylglycerol	1.4309	0.28867	0.53959	0.47013	LKSR - HSR; LOSR - HSR; LKSR - LOSR	Cmbp005523	4.17E+02	1.63E+02	4.16E+02	C21H20O9	[M+H]+	1,3-O-äºåå¡é °çæ²¹é ?,Phenolic_acids,é é ¸ç±?Phenolic acids,é é ¸ç±?-,3,-,- Xanthosine,1.4299,0.28889,0.53927,0.47013,HSR - LKSR; HSR - LOSR; LKSR - LOSR,mws0668,2.83E+02,1.51E+02,2.84E+02,C10H12N4O6,[M-H]-,é»è·,Nucleotides_and_derivatives,æ ¸è·é ¸åå ¶è¡çç©,Nucleotides and derivatives,æ ¸è·é ¸åå ¶è¡çç©,146-80-5,1,C01762,ko00230	ko00232	ko01100	ko01110	ko01232	ko02010"
octadecadienoic acid amide	1.4254	0.28988	0.53779	0.47124	LKSR - HSR; LOSR - HSR; LKSR - LOSR	Zahp012577	2.80E+02	8.11E+01	2.79E+02	C18H33NO	[M+H]+	åå «ç¢³äºç¯é ¸é °èº	Alkaloids	çç©ç¢?Alkaloids	çç©ç¢?-	1	-	-
Asp-Lys-Val-Lys	1.4174	0.29166	0.53512	0.47351	LKSR - HSR; LOSR - HSR; LOSR - LKSR	MW0146202	5.47E+02	2.51E+02	4.88E+02	C21H40N6O7	[M+CH3COO]-	Asp-Lys-Val-Lys	Amino_acids_and_derivatives	æ°¨åºé ¸åå ¶è¡çç©	Amino acids and derivatives	æ°¨åºé ¸åå ¶è¡çç©	-	3	-	-
L-Malic acid	1.4152	0.29214	0.53441	0.47351	HSR - LKSR; HSR - LOSR; LKSR - LOSR	mws0275	1.33E+02	7.10E+01	1.34E+02	C4H6O5	[M-H]-	L-è¹æé ?Organic_acids	ææºé ?Organic acids	ææºé ?97-67-6	1	C00149	ko00020,ko00620,ko00630,ko00710,ko01100,ko01110,ko01200
3-Hydroxy-palmitic acid methyl ester	1.415	0.29219	0.53434	0.47351	LKSR - HSR; LOSR - HSR; LKSR - LOSR	Zmyn005252	2.85E+02	2.39E+02	2.86E+02	C17H34O3	[M-H]-	3-ç¾åº-æ£æ¦é ¸ç²é ?Lipids	èè´¨	Free fatty acids	æ¸¸ç¦»èèªé ?51883-36-4	3	C11849	-
6-Hydroxykaempferol-7,6-O-Diglucoside	1.4126	0.29271	0.53356	0.47387	LKSR - HSR; LOSR - HSR; LKSR - LOSR	pmp001311	6.27E+02	3.03E+02	6.26E+02	C27H30O17	[M+H]+	6-ç¾åºå±±æ°é ?7,6-O-äºè¡èç³è?,Flavonoids,é»é ®,Flavonols,é»é ®é?-,1,-,- isatioxyneolignoside E,1.4111,0.29306,0.53304,0.47395,LKSR - HSR; LOSR - HSR; LKSR - LOSR,Lcsn000193,5.97E+02,3.27E+02,5.98E+02,C28H38O14,[M-H]-,isatioxyneolignoside E,Lignans_and_Coumarins,æ¨èç´ åé¦è±ç´?Lignans,æ¨èç´?-,1,-,- Hesperetin-5-O-glucoside,1.409,0.29352,0.53236,0.4742,HSR - LKSR; HSR - LOSR; L…	10	11-Trihydroxy-12-octadecenoic acid"	1.4037	0.29472	0.53059	0.47564	LKSR - HSR; HSR - LOSR; LKSR - LOSR	Hmqn003054	3.29E+02	3.11E+02	3.30E+02	C18H34O5	[M-H]-	9,10,11-ä¸ç¾å?12-åå «ç¢³ç¯é ?,Lipids,èè´¨,Free fatty acids,æ¸¸ç¦»èèªé ?61911-67-9,1,-,- Isololiolide,1.4019,0.29513,0.52999,0.4758,LKSR - HSR; LOSR - HSR; LKSR - LOSR,Lmlp002205,1.97E+02,1.61E+02,1.96E+02,C11H16O3,[M+H]+,å¼é»éº¦èå é ¯,Terpenoids,èç±»,Terpene,èç±»,38274-00-9,3,-,- LysoPE 15:0,1.3949,0.29669,0.5277,0.47783,LKSR - HSR; LOSR - HSR; LKSR - LOSR,Lmhp009187,4.40E+02,…	ko01100	ko01110	ko01230"
1-(9Z-Octadecenoyl)-2-(9-oxo-nonanoyl)-sn-glycero-3-phosphocholine	1.3344	0.31079	0.50754	0.49541	HSR - LKSR; LOSR - HSR; LOSR - LKSR	Lmxp010913	6.76E+02	1.84E+02	6.75E+02	C35H66NO9P	[M+H]+	1-(9Z-åå «ç¯é °å?-2-(9-æ°?å£¬é °å?-sn-çæ²¹-3-ç£·é ¸èç¢±	Lipids	èè´¨	Glycerol ester	çæ²¹é ?-	3	-	-
3-Chloroaniline	1.3289	0.31212	0.50567	0.49704	HSR - LKSR; HSR - LOSR; LKSR - LOSR	MWS1777	1.28E+02	9.31E+01	1.27E+02	C6H6ClN	[M+H]+	3-æ°¯è¯è?Alkaloids	çç©ç¢?Alkaloids	çç©ç¢?108-42-9	3	-	-
3-Hydroxy-3-methylpentane-1,5-dioic acid	1.3198	0.31431	0.50264	0.50001	LKSR - HSR; HSR - LOSR; LKSR - LOSR	pme2914	1.61E+02	9.91E+01	1.62E+02	C6H10O5	[M-H]-	3-ç¾åº-3-ç²åºè°·æ°¨é ?Amino_acids_and_derivatives	æ°¨åºé ¸åå ¶è¡çç©	Amino acids and derivatives	æ°¨åºé ¸åå ¶è¡çç©	503-49-1	1	C03761	-
Scopoletin (7-Hydroxy-6-methoxycoumarin)	1.3161	0.31521	0.5014	0.50093	HSR - LKSR; LOSR - HSR; LOSR - LKSR	Qmzp101838	1.93E+02	1.33E+02	1.92E+02	C10H8O4	[M+H]+	ä¸è¨èªå é ?Lignans_and_Coumarins	æ¨èç´ åé¦è±ç´?Coumarins	é¦è±ç´?92-61-5	3	C01752	ko00999,ko01110
Leu-Glu-Ala-Ile-Asn	1.3123	0.31615	0.50011	0.50191	LKSR - HSR; LOSR - HSR; LOSR - LKSR	MW0152307	5.59E+02	5.15E+02	5.58E+02	C24H42N6O9	[M+H]+	Leu-Glu-Ala-Ile-Asn	Amino_acids_and_derivatives	æ°¨åºé ¸åå ¶è¡çç©	Amino acids and derivatives	æ°¨åºé ¸åå ¶è¡çç©	-	3	-	-
p-Coumaroyltyramine	1.3104	0.31661	0.49948	0.50213	LKSR - HSR; LOSR - HSR; LOSR - LKSR	MWSmce089	2.84E+02	1.47E+02	2.83E+02	C17H17NO3	[M+H]+	å¯¹é¦è±é °é ªèº	Alkaloids	çç©ç¢?Phenolamine	é èº	36417-86-4	1	-	-
Petroselinic acid*	1.3058	0.31775	0.49792	0.50294	LKSR - HSR; LOSR - HSR; LKSR - LOSR	Lmyn012331	2.81E+02	2.81E+02	2.82E+02	C18H34O2	[M-H]-	å²©è¹é ?	Lipids	èè´¨	Free fatty acids	æ¸¸ç¦»èèªé ?593-39-5	3	C08363	-
3',5,5',7-Tetrahydroxyflavanone-7-O-glucoside	1.3041	0.31815	0.49736	0.50294	HSR - LKSR; LOSR - HSR; LOSR - LKSR	Lmsp004301	4.51E+02	2.89E+02	4.50E+02	C21H22O11	[M+H]+	3',5,5',7-åç¾åºé»ç·é ®-7-O-Î²-D-è¡èç³è·	Flavonoids	é»é ®	Flavanones	äºæ°¢é»é ®	-	3	-	-
Eriodictyol-8-C-glucoside	1.3021	0.31867	0.49666	0.50294	LKSR - HSR; HSR - LOSR; LKSR - LOSR	pmb3023	4.49E+02	2.87E+02	4.50E+02	C21H22O11	[M-H]-	å£èé ?8-C-è¡èç³è·	Flavonoids	é»é ®	Flavanones	äºæ°¢é»é ®	1023271-51-3	3	-	-
Arg-Met-Met	1.3018	0.31873	0.49657	0.50294	HSR - LKSR; HSR - LOSR; LKSR - LOSR	MW0145452	4.37E+02	3.03E+02	4.36E+02	C16H32N6O4S2	[M+H]+	L-ç²¾æ°¨é ?L-ç²ç¡«æ°¨é °-L-ç²ç¡«æ°¨é ¸	Amino_acids_and_derivatives	æ°¨åºé ¸åå ¶è¡çç©	Amino acids and derivatives	æ°¨åºé ¸åå ¶è¡çç©	-	3	-	-
His-Ala-Leu-Glu	1.3018	0.31873	0.49657	0.50294	HSR - LKSR; LOSR - HSR; LOSR - LKSR	MW0150820	4.69E+02	1.63E+02	4.68E+02	C20H32N6O7	[M+H]+	ç»æ°¨é ?ä¸æ°¨é ?äº®æ°¨é ?è°·æ°¨é ?Amino_acids_and_derivatives	æ°¨åºé ¸åå ¶è¡çç©	Amino acids and derivatives	æ°¨åºé ¸åå ¶è¡çç©	-	3	-	-
4-Oxoretinol	1.2996	0.31928	0.49583	0.5033	LKSR - HSR; LOSR - HSR; LKSR - LOSR	pme2816	3.01E+02	2.09E+02	3.00E+02	C20H28O2	[M+H]+	4-æ°§è§é»é	Others	å ¶å®ç±?Vitamin	ç»´çç´?62702-55-0	3	C16683	-
LysoPE 17:0	1.2964	0.32008	0.49474	0.50404	LKSR - HSR; LOSR - HSR; LKSR - LOSR	Lmhp010162	4.68E+02	3.27E+02	4.67E+02	C22H46NO7P	[M+H]+	æº¶è¡ç£·èé °ä¹éèº 17:0	Lipids	èè´¨	LPE	æº¶è¡ç£·èé °ä¹éèº	-	3	-	-
3-Hydroxy-4-isopropylbenzylalcohol-3-O-glucoside	1.2949	0.32045	0.49424	0.50412	HSR - LKSR; HSR - LOSR; LKSR - LOSR	pmn001690	3.27E+02	1.65E+02	3.28E+02	C16H24O7	[M-H]-	3-ç¾åº-4-å¼ä¸åºè¯ç²é-3-O-è¡èç³è·	Phenolic_acids	é é ¸ç±?Phenolic acids	é é ¸ç±?-	2	-	-
Isorhamnetin-3-O-rhamnoside	1.2933	0.32084	0.49371	0.50422	HSR - LKSR; LOSR - HSR; LOSR - LKSR	Hmcp002539	4.63E+02	3.17E+02	4.62E+02	C22H22O11	[M+H]+	å¼é¼ æç´ -3-O-é¼ æç³è·	Flavonoids	é»é ®	Flavonols	é»é ®é?-	3	-	-
L-Arginine	1.2899	0.3217	0.49255	0.50506	HSR - LKSR; HSR - LOSR; LOSR - LKSR	MWSmce119	1.75E+02	7.01E+01	1.74E+02	C6H14N4O2	[M+H]+	L-ç²¾æ°¨é ?Amino_acids_and_derivatives	æ°¨åºé ¸åå ¶è¡çç©	Amino acids and derivatives	æ°¨åºé ¸åå ¶è¡çç©	74-79-3	1	C00062	ko00220,ko00261,ko00330,ko00470,ko00970,ko01100,ko01110,ko01230,ko02010
Vanillic acid	1.2859	0.32268	0.49123	0.5061	HSR - LKSR; LOSR - HSR; LOSR - LKSR	mws0028	1.67E+02	1.08E+02	1.68E+02	C8H8O4	[M-H]-	é¦èé ?Phenolic_acids	é é ¸ç±?Phenolic acids	é é ¸ç±?121-34-6	3	C06672	-
8-Hydroxy-Î±-conidendrin	1.281	0.32393	0.48955	0.50704	LKSR - HSR; HSR - LOSR; LKSR - LOSR	Zmgp003492	3.73E+02	1.05E+02	3.72E+02	C20H20O7	[M+H]+	8-ç¾åº-Î±-éæèç´	Lignans_and_Coumarins	æ¨èç´ åé¦è±ç´?Lignans	æ¨èç´?-	3	-	-
N-(2-Hydroxy-4-methoxyphenyl)acetamide	1.2797	0.32424	0.48913	0.50704	HSR - LKSR; HSR - LOSR; LOSR - LKSR	MWStz070	1.82E+02	9.11E+01	1.81E+02	C9H11NO3	[M+H]+	N-(2-ç¾åº-4-ç²æ°§åºè¯å?ä¹é °è?Alkaloids	çç©ç¢?Phenolamine	é èº	58469-06-0	3	-	-
Quinic Acid	1.2796	0.32427	0.4891	0.50704	LKSR - HSR; HSR - LOSR; LKSR - LOSR	mws0277	1.91E+02	8.50E+01	1.92E+02	C7H12O6	[M-H]-	å¥å®é ?Organic_acids	ææºé ?Organic acids	ææºé ?77-95-2	1	C00296	ko00400,ko01100
Anhydro-Î²-rotunol	1.2784	0.32459	0.48867	0.50704	LKSR - HSR; LOSR - HSR; LKSR - LOSR	Qmyp101308	2.21E+02	9.51E+01	2.20E+02	C15H24O	[M+H]+	è±æ°´-Î²-èèé?Terpenoids	èç±»	Sesquiterpenoids	ååè?-	3	-	-
Isorhamnetin-3-O-rutinoside (Narcissin)*	1.2749	0.32548	0.48748	0.5076	HSR - LKSR; LOSR - HSR; LOSR - LKSR	MWSHY0135	6.25E+02	3.17E+02	6.24E+02	C28H32O16	[M+H]+	å¼é¼ æç´ -3-O-è¸é¦ç³è· (æ°´ä»è?*	Flavonoids	é»é ®	Flavonols	é»é ®é?604-80-8	2	-	-
TyrMe-HoPhe-OH	1.2744	0.32559	0.48733	0.5076	LKSR - HSR; LOSR - HSR; LOSR - LKSR	MW0158703	4.79E+02	4.35E+02	4.78E+02	C26H26N2O7	[M+H]+	TyrMe-HoPhe-OH	Amino_acids_and_derivatives	æ°¨åºé ¸åå ¶è¡çç©	Amino acids and derivatives	æ°¨åºé ¸åå ¶è¡çç©	-	3	-	-
Monogalactosyldiacylglycerol	1.2666	0.32757	0.4847	0.51017	LKSR - HSR; LOSR - HSR; LKSR - LOSR	Sazp010264	7.72E+02	6.09E+02	7.70E+02	C45H70O10	[M+H]+	Monogalactosyldiacylglycerol	Lipids	èè´¨	Free fatty acids	æ¸¸ç¦»èèªé ?-	1	-	-
Quercetin-3-O-(2''-O-Rhamnosyl)rutinoside	1.2623	0.32867	0.48324	0.51128	HSR - LKSR; LOSR - HSR; LOSR - LKSR	HJAP127	7.57E+02	3.03E+02	7.56E+02	C33H40O20	[M+H]+	æ§²ç®ç´?3-O-(2''-O-é¼ æç³åº)è¸é¦ç³è·	Flavonoids	é»é ®	Flavonols	é»é ®é?55696-57-6	3	-	-
PI(18:2/0:0)	1.2604	0.32918	0.48257	0.51128	LKSR - HSR; LOSR - HSR; LOSR - LKSR	Lmqn008369	5.95E+02	1.53E+02	5.96E+02	C27H49O12P	[M-H]-	ç£·èé °èé?18:2/0:0)	Lipids	èè´¨	Glycerol ester	çæ²¹é ?-	3	-	-
2'-Fucosyl-D-lactose	1.26	0.32927	0.48245	0.51128	HSR - LKSR; HSR - LOSR; LKSR - LOSR	MW0112142	5.11E+02	2.29E+02	4.88E+02	C18H32O15	[M+Na]+	2-å²©è»ç³åä¹³ç³	Others	å ¶å®ç±?Saccharides	ç³ç±»	41263-94-9	3	-	-
Ile-Ser-Arg-Lys	1.2538	0.33088	0.48033	0.51299	HSR - LKSR; HSR - LOSR; LKSR - LOSR	MW0151568	5.61E+02	5.01E+02	5.02E+02	C21H42N8O6	[M+CH3COO]-	Ile-Ser-Arg-Lys	Amino_acids_and_derivatives	æ°¨åºé ¸åå ¶è¡çç©	Amino acids and derivatives	æ°¨åºé ¸åå ¶è¡çç©	-	3	-	-
Dihydrokaempferide	1.2532	0.33102	0.48014	0.51299	HSR - LKSR; HSR - LOSR; LKSR - LOSR	Cmsp004086	3.03E+02	2.29E+02	3.02E+02	C16H14O6	[M+H]+	äºæ°¢å±±æ°ç´?Flavonoids	é»é ®	Flavanonols	äºæ°¢é»é ®é?137225-59-3	3	-	-
Butanone acid	1.2508	0.33164	0.47933	0.51344	HSR - LKSR; LOSR - HSR; LOSR - LKSR	MWS4312	1.01E+02	5.50E+01	1.02E+02	C4H6O3	[M-H]-	ä¸é ®é ?Organic_acids	ææºé ?Organic acids	ææºé ?600-18-0	3	-	-
Quercetin-3-O-xyloside (Reynoutrin)	1.2483	0.3323	0.47847	0.51394	HSR - LKSR; LOSR - HSR; LOSR - LKSR	Lmdp003509	4.35E+02	3.03E+02	4.34E+02	C20H18O11	[M+H]+	æ§²ç®ç´?3-O-æ¨ç³è?(çè¯ºè?	Flavonoids	é»é ®	Flavonols	é»é ®é?549-32-6	3	-	-
2',4'-Dimethylacetophenone	1.2466	0.33273	0.4779	0.51411	LKSR - HSR; HSR - LOSR; LKSR - LOSR	MWSmce698	1.49E+02	6.50E+01	1.48E+02	C10H12O	[M+H]+	2',4'-äºç²åºè¯ä¹é ®	Others	å ¶å®ç±?Ketone compounds	é ®ç±»ååç?89-74-7	3	-	-
L-Methionine methyl ester	1.2403	0.33439	0.47575	0.51615	LKSR - HSR; LOSR - HSR; LKSR - LOSR	pme1419	1.64E+02	1.04E+02	1.63E+02	C6H13NO2S	[M+H]+	L-ç²ç¡«æ°¨é ¸ç²é ¯	Amino_acids_and_derivatives	æ°¨åºé ¸åå ¶è¡çç©	Amino acids and derivatives	æ°¨åºé ¸åå ¶è¡çç©	10332-17-9	3	-	-
5'-Methoxyisolariciresinol-9'-O-glucoside	1.2359	0.33555	0.47425	0.51743	LKSR - HSR; HSR - LOSR; LKSR - LOSR	Lmmn002260	5.51E+02	3.89E+02	5.52E+02	C27H36O12	[M-H]-	5'-ç²æ°§åºå¼è½å¶æ¾èé?9'-O-è¡èç³è·	Lignans_and_Coumarins	æ¨èç´ åé¦è±ç´?Lignans	æ¨èç´?-	2	-	-
Hydroxyicosanoic Acid	1.2285	0.3375	0.47172	0.51993	HSR - LKSR; LOSR - HSR; LOSR - LKSR	Wafn015217	3.27E+02	5.90E+01	3.28E+02	C20H40O3	[M-H]-	ç¾åºäºåç·é ¸	Lipids	èè´¨	Free fatty acids	æ¸¸ç¦»èèªé ?-	3	-	-
Undecylic Acid	1.2153	0.34102	0.46722	0.52483	LKSR - HSR; HSR - LOSR; LKSR - LOSR	mws0752	1.85E+02	1.85E+02	1.86E+02	C11H22O2	[M-H]-	åä¸ç·é ¸	Lipids	èè´¨	Free fatty acids	æ¸¸ç¦»èèªé ?112-37-8	1	C17715	-
2-Methyl-3-oxosuccinic acid	1.2079	0.34301	0.46469	0.52697	HSR - LKSR; HSR - LOSR; LKSR - LOSR	Lmgn000224	1.45E+02	5.70E+01	1.46E+02	C5H6O5	[M-H]-	2-ç²åº-3-æ°§ä»£ç¥çé ?Organic_acids	ææºé ?Organic acids	ææºé ?-	2	C06030	ko00660
Solatuberenol A	1.2076	0.34309	0.46459	0.52697	HSR - LKSR; LOSR - HSR; LOSR - LKSR	Lmmp003517	2.25E+02	9.51E+01	2.24E+02	C13H20O3	[M+H]+	Solatuberenol A	Others	å ¶å®ç±?Others	å ¶å®	-	3	-	-
DL-2-Aminoadipic acid	1.1999	0.34519	0.46195	0.5293	HSR - LKSR; LOSR - HSR; LOSR - LKSR	mws1346	1.62E+02	9.81E+01	1.61E+02	C6H11NO4	[M+H]+	DL-2-æ°¨åºå·±äºé ?Alkaloids	çç©ç¢?Alkaloids	çç©ç¢?542-32-5	3	C00956	ko00300,ko00310,ko01100,ko01110,ko01210,ko01230
Trehalose 6-phosphate	1.1995	0.34529	0.46182	0.5293	HSR - LKSR; LOSR - HSR; LOSR - LKSR	mws2523	4.21E+02	2.41E+02	4.22E+02	C12H23O14P	[M-H]-	æµ·è»ç³?6-ç£·é ¸	Others	å ¶å®ç±?Saccharides	ç³ç±»	4484-88-2	3	C00689	ko00500,ko01100,ko01110
Leu-Ser-Ser-Asp-Ile	1.1977	0.3458	0.46118	0.52957	LKSR - HSR; LOSR - HSR; LKSR - LOSR	MW0152501	5.34E+02	2.23E+02	5.33E+02	C22H39N5O10	[M+H]+	Leu-Ser-Ser-Asp-Ile	Amino_acids_and_derivatives	æ°¨åºé ¸åå ¶è¡çç©	Amino acids and derivatives	æ°¨åºé ¸åå ¶è¡çç©	-	3	-	-
Negundoin A	1.1889	0.34821	0.45816	0.53233	HSR - LKSR; HSR - LOSR; LOSR - LKSR	Wbmn010746	3.77E+02	2.95E+02	3.78E+02	C22H34O5	[M-H]-	Negundoin A	Terpenoids	èç±»	Ditepenoids	äºè	-	1	-	-
11-Octadecanoic acid(Vaccenic acid)*	1.1886	0.34828	0.45807	0.53233	LKSR - HSR; LOSR - HSR; LKSR - LOSR	mws2623	2.81E+02	2.81E+02	2.82E+02	C18H34O2	[M-H]-	11-åå «ç¢³ç¯é ?	Lipids	èè´¨	Free fatty acids	æ¸¸ç¦»èèªé ?506-17-2	3	C21944	-
Cys-Thr-Met	1.1828	0.34989	0.45607	0.5335	HSR - LKSR; LOSR - HSR; LOSR - LKSR	MW0148070	3.54E+02	1.62E+02	3.53E+02	C12H23N3O5S2	[M+H]+	åè±æ°¨é ¸-èæ°¨é ?èæ°¨é ?Amino_acids_and_derivatives	æ°¨åºé ¸åå ¶è¡çç©	Amino acids and derivatives	æ°¨åºé ¸åå ¶è¡çç©	-	3	-	-
Methyl dioxindole-3-acetate	1.1824	0.35	0.45594	0.5335	HSR - LKSR; HSR - LOSR; LOSR - LKSR	Hmyp002656	2.22E+02	1.30E+02	2.21E+02	C11H11NO4	[M+H]+	ç²åº-äºæ°§å²å-ä¹é ¸	Alkaloids	çç©ç¢?Plumerane	å²åç±»çç©ç¢±	57061-18-4	3	-	-
Val-Glu-Pro-Ser-Asp	1.1821	0.35008	0.45583	0.5335	HSR - LKSR; HSR - LOSR; LKSR - LOSR	MW0158996	5.46E+02	5.00E+02	5.45E+02	C22H35N5O11	[M+H]+	Val-Glu-Pro-Ser-Asp	Amino_acids_and_derivatives	æ°¨åºé ¸åå ¶è¡çç©	Amino acids and derivatives	æ°¨åºé ¸åå ¶è¡çç©	-	3	-	-
1-Eicosanol	1.1791	0.35092	0.4548	0.53426	LKSR - HSR; LOSR - HSR; LKSR - LOSR	pmf0297	2.97E+02	1.83E+02	2.98E+02	C20H42O	[M-H]-	æ­£äºåé	Lipids	èè´¨	Free fatty acids	æ¸¸ç¦»èèªé ?629-96-9	3	-	-
Glu-Asp-Gln-Asp	1.1752	0.352	0.45346	0.53538	LKSR - HSR; LOSR - HSR; LOSR - LKSR	MW0149945	5.04E+02	1.65E+02	5.05E+02	C18H27N5O12	[M-H]-	è°·æ°¨é ?å¤©é¨å¬æ°¨é ?è°·é °è?å¤©é¨å¬æ°¨é ?Amino_acids_and_derivatives	æ°¨åºé ¸åå ¶è¡çç©	Amino acids and derivatives	æ°¨åºé ¸åå ¶è¡çç©	-	3	-	-
Indole-5-carboxylic acid*	1.174	0.35235	0.45303	0.53539	HSR - LKSR; HSR - LOSR; LOSR - LKSR	mws0102	1.60E+02	1.16E+02	1.61E+02	C9H7NO2	[M-H]-	å²å-5-ç²é ¸*	Alkaloids	çç©ç¢?Plumerane	å²åç±»çç©ç¢±	1670-81-1	3	-	-
Blumenol A	1.1696	0.35357	0.45153	0.5361	HSR - LKSR; LOSR - HSR; LOSR - LKSR	Qmyp101233	2.25E+02	6.71E+01	2.24E+02	C13H20O3	[M+H]+	å¸å¢é¨é A	Terpenoids	èç±»	Sesquiterpenoids	ååè?-	3	-	-
13(s)-hydroperoxy-(9z,11e,15z)-octadecatrienoic acid	1.1687	0.35382	0.45122	0.5361	LKSR - HSR; HSR - LOSR; LKSR - LOSR	Zmzn003953	3.09E+02	2.27E+02	3.10E+02	C18H30O4	[M-H]-	13-æ°¢è¿æ°§å-9z,11e,15z-åå «ç¢³ä¸ç¯é ¸	Lipids	èè´¨	Free fatty acids	æ¸¸ç¦»èèªé ?67597-26-6	1	C04785	ko00592,ko01100,ko01110
S-(5'-Adenosyl)-L-methionine	1.1686	0.35385	0.45118	0.5361	LKSR - HSR; LOSR - HSR; LKSR - LOSR	pme2735	3.99E+02	2.50E+02	3.98E+02	C15H22N6O5S	[M+H]+	S-(5'-è ºè·å?-L-èæ°¨é ?Amino_acids_and_derivatives	æ°¨åºé ¸åå ¶è¡çç©	Amino acids and derivatives	æ°¨åºé ¸åå ¶è¡çç©	29908-03-0	3	C00019	ko00261,ko00270,ko00330,ko00908,ko00999,ko01100,ko01110,ko01230,ko01240,ko04122
Gingerglycolipid C	1.1655	0.35471	0.45013	0.53641	HSR - LKSR; HSR - LOSR; LKSR - LOSR	Lmyn006221	6.79E+02	3.97E+02	6.80E+02	C33H60O14	[M-H]-	å§ç³è?C	Lipids	èè´¨	Glycerol ester	çæ²¹é ?-	2	-	-
Strictamine	1.1654	0.35474	0.45009	0.53641	LKSR - HSR; LOSR - HSR; LOSR - LKSR	Wdgp004715	3.23E+02	2.91E+02	3.22E+02	C20H22N2O2	[M+H]+	å²ç´è?Alkaloids	çç©ç¢?Alkaloids	çç©ç¢?6475/5/4	3	-	-
Crenatine	1.1592	0.3565	0.44794	0.53812	HSR - LKSR; LOSR - HSR; LOSR - LKSR	Hmcp002354	2.27E+02	1.21E+02	2.26E+02	C14H14N2O	[M+H]+	1-ä¹ç¯å?4-ç²æ°§å?9H-å¡å¶å¹¶[3,4-b]å²å	Alkaloids	çç©ç¢?Plumerane	å²åç±»çç©ç¢±	26585-14-8	3	-	-
LysoPE 20:4	1.159	0.35656	0.44786	0.53812	HSR - LKSR; LOSR - HSR; LOSR - LKSR	Lmhp009497	5.02E+02	3.61E+02	5.01E+02	C25H44NO7P	[M+H]+	æº¶è¡ç£·èé °ä¹éèº 20:4	Lipids	èè´¨	LPE	æº¶è¡ç£·èé °ä¹éèº	-	3	-	-
Cis-10-Pentadecenoic Acid(C15:1)	1.1545	0.35785	0.4463	0.53954	LKSR - HSR; LOSR - HSR; LKSR - LOSR	MWS0552	2.39E+02	2.23E+02	2.40E+02	C15H28O2	[M-H]-	é¡?10-åäºç¢³ç¯é ?Lipids	èè´¨	Free fatty acids	æ¸¸ç¦»èèªé ?84743-29-3	1	-	-
Ser-Arg-Phe-Lys	1.148	0.3597	0.44407	0.5418	LKSR - HSR; LOSR - HSR; LKSR - LOSR	MW0156650	5.35E+02	5.90E+01	5.36E+02	C24H40N8O6	[M-H]-	Ser-Arg-Phe-Lys	Amino_acids_and_derivatives	æ°¨åºé ¸åå ¶è¡çç©	Amino acids and derivatives	æ°¨åºé ¸åå ¶è¡çç©	-	3	-	-
Citric Acid	1.1409	0.36174	0.44161	0.54435	LKSR - HSR; HSR - LOSR; LKSR - LOSR	mws0281	1.91E+02	1.11E+02	1.92E+02	C6H8O7	[M-H]-	æ æª¬é ?Organic_acids	ææºé ?Organic acids	ææºé ?77-92-9	1	C00158	ko00020,ko00250,ko00630,ko01100,ko01110,ko01200,ko01210,ko01230,ko01240
Lumazine	1.1385	0.36243	0.44078	0.54486	HSR - LKSR; LOSR - HSR; LOSR - LKSR	mws1641	1.65E+02	1.20E+02	1.64E+02	C6H4N4O2	[M+H]+	2,4-äºæ°§åæ°¢è¶å¶	Nucleotides_and_derivatives	æ ¸è·é ¸åå ¶è¡çç©	Nucleotides and derivatives	æ ¸è·é ¸åå ¶è¡çç©	487-21-8	3	C03212	-
p-Coumaric acid methyl ester	1.1363	0.36305	0.44003	0.54528	LKSR - HSR; HSR - LOSR; LKSR - LOSR	mws1200	1.77E+02	1.45E+02	1.78E+02	C10H10O3	[M-H]-	å¯¹é¦è±é ¸ç²é ¯	Phenolic_acids	é é ¸ç±?Phenolic acids	é é ¸ç±?19367-38-5	3	-	-
Procurcumenol	1.1342	0.36367	0.43929	0.54549	LKSR - HSR; LOSR - HSR; LKSR - LOSR	Qmyp101119	2.35E+02	1.33E+02	2.34E+02	C15H22O2	[M+H]+	åèªæ¯é	Terpenoids	èç±»	Sesquiterpenoids	ååè?21698-40-8	3	-	-
Eriodictyol-7-O-glucoronide	1.1324	0.36421	0.43865	0.54549	HSR - LKSR; LOSR - HSR; LOSR - LKSR	Hmpp103270	4.65E+02	2.89E+02	4.64E+02	C21H20O12	[M+H]+	å£èé ?7-O-è¡èç³éé ¸è·	Flavonoids	é»é ®	Flavanones	äºæ°¢é»é ®	133360-47-1	3	-	-
Dihydroquercetin	1.1312	0.36454	0.43825	0.54549	HSR - LKSR; HSR - LOSR; LKSR - LOSR	MW0130123	3.63E+02	3.45E+02	3.04E+02	C15H12O7	[M+CH3COO]-	2-(3ï¼?-äºç¾åºè¯å?-3ï¼?ï¼?-ä¸ç¾å?3ï¼?-äºæ°¢-2H-1-è¯å¹¶å¡å-4-é ?Others	å ¶å®ç±?Ketone compounds	é ®ç±»ååç?98006-93-0	3	-	-
1,14-Tetradecanedioic Acid	1.131	0.36459	0.43819	0.54549	LKSR - HSR; LOSR - HSR; LKSR - LOSR	MWSslk133	2.57E+02	1.95E+02	2.58E+02	C14H26O4	[M-H]-	1,14-ååç·äºé ?,Lipids,èè´¨,Free fatty acids,æ¸¸ç¦»èèªé ?821-38-5,3,-,- 4-Hydroxy-3	5-diisopropylbenzaldehyde"	1.1234	0.36682	0.43555	0.54829	LKSR - HSR; LOSR - HSR; LKSR - LOSR	pmb1587	2.07E+02	1.65E+02	2.06E+02	C13H18O2	[M+H]+	4-ç¾åº-3,5-äºå¼ä¸åºè¯ç²é?,Phenolic_acids,é é ¸ç±?Phenolic acids,é é ¸ç±?10537-86-7,3,-,- Geniposide,1.1128,0.36994,0.43187,0.55243,LKSR - HSR; LOSR - HSR; LOSR - LKSR,mws1565,3.89E+02,2.09E+02,3.88E+02,C17H24O10,[M+H]+,äº¬å°¼å¹³è·,Terpenoids,èç±»,Monoterpenoids,åè,24512-63-8,3,C09781,- 6	7-dimethoxy-2-[2-phenylethyl]chromone"	1.1057	0.37208	0.42937	0.55509	LKSR - HSR; LOSR - HSR; LOSR - LKSR	zjbp110819	3.11E+02	2.51E+02	3.10E+02	C19H18O4	[M+H]+	6,7-äºç²æ°§åº-2-[2-è¯ä¹åº]è²é ®	Others	å ¶å®ç±?Chromone	è²é ®ç±?-	2	-	-
p-Hydroxypheny-Î²-D-allopyranoside	1.0963	0.37489	0.4261	0.55875	LKSR - HSR; LOSR - HSR; LKSR - LOSR	Ymjm000152	2.71E+02	1.08E+02	2.72E+02	C12H16O7	[M-H]-	å¯¹ç¾åºè¯-Î²-D-å«å¡åç³è?Phenolic_acids	é é ¸ç±?Phenolic acids	é é ¸ç±?-	1	-	-
Elaidic Acid*	1.0934	0.37577	0.42508	0.55953	LKSR - HSR; LOSR - HSR; LKSR - LOSR	mws0396	2.81E+02	2.81E+02	2.82E+02	C18H34O2	[M-H]-	åæ²¹é ?	Lipids	èè´¨	Free fatty acids	æ¸¸ç¦»èèªé ?112-79-8	3	C01712	-
Vidarabine	1.0896	0.37691	0.42376	0.56006	LKSR - HSR; LOSR - HSR; LOSR - LKSR	Zmjp000966	2.68E+02	1.36E+02	2.67E+02	C10H13N5O4	[M+H]+	é¿ç³è ºè·	Nucleotides_and_derivatives	æ ¸è·é ¸åå ¶è¡çç©	Nucleotides and derivatives	æ ¸è·é ¸åå ¶è¡çç©	5536-17-4	1	-	-
2-Hydroxyhexadecanoic acid	1.0894	0.37699	0.42367	0.56006	LKSR - HSR; HSR - LOSR; LKSR - LOSR	Lmmn003323	2.71E+02	2.25E+02	2.72E+02	C16H32O3	[M-H]-	2-ç¾åºåå ­ç·é ¸	Organic_acids	ææºé ?Organic acids	ææºé ?764-67-0	1	-	-
Taxifolin-3'-O-glucoside	1.0887	0.3772	0.42343	0.56006	HSR - LKSR; LOSR - HSR; LOSR - LKSR	Xmsn002700	4.65E+02	3.03E+02	4.66E+02	C21H22O12	[M-H]-	è±ææ¾ç´ -3'-O-è¡èç³è·	Flavonoids	é»é ®	Flavanonols	äºæ°¢é»é ®é?31106-05-5	3	-	-
1-O-Caffeoyl-(6-O-glucosyl)-Î²-D-glucose	1.0833	0.37883	0.42155	0.56183	LKSR - HSR; LOSR - HSR; LKSR - LOSR	Lmsn002288	5.03E+02	3.41E+02	5.04E+02	C21H28O14	[M-H]-	1-O-åå¡é ?6-O-è¡èç³åº-Î²-D-è¡èç³?Phenolic_acids	é é ¸ç±?Phenolic acids	é é ¸ç±?-	1	-	-
3-Dehydroshikimic acid	1.0824	0.37912	0.42123	0.56183	HSR - LKSR; HSR - LOSR; LKSR - LOSR	ML10176345	1.71E+02	1.09E+02	1.72E+02	C7H8O5	[M-H]-	3-è±æ°¢è½èé ?Organic_acids	ææºé ?Organic acids	ææºé ?2922-42-1	3	C02637	ko00400,ko00999,ko01100,ko01110,ko01230,ko01240
L-Histidine	1.079	0.38015	0.42005	0.56282	HSR - LKSR; LOSR - HSR; LOSR - LKSR	mws0254	1.56E+02	1.10E+02	1.55E+02	C6H9N3O2	[M+H]+	L-ç»æ°¨é ?Amino_acids_and_derivatives	æ°¨åºé ¸åå ¶è¡çç©	Amino acids and derivatives	æ°¨åºé ¸åå ¶è¡çç©	71-00-1	1	C00135	ko00340,ko00410,ko00470,ko00970,ko01100,ko01110,ko01230,ko02010
Oxiglutatione	1.0749	0.3814	0.41862	0.56413	HSR - LKSR; HSR - LOSR; LOSR - LKSR	MWS0132	6.11E+02	3.06E+02	6.12E+02	C20H32N6O12S2	[M-H]-	æ°§åè°·è±çè½	Amino_acids_and_derivatives	æ°¨åºé ¸åå ¶è¡çç©	Amino acids and derivatives	æ°¨åºé ¸åå ¶è¡çç©	27025-41-8	2	C00127	ko00480,ko01100,ko01240
Val-Pro-Glu-Lys-Lys	1.0723	0.3822	0.41771	0.56478	LKSR - HSR; LOSR - HSR; LKSR - LOSR	MW0159139	6.00E+02	3.75E+02	5.99E+02	C27H49N7O8	[M+H]+	Val-Pro-Glu-Lys-Lys	Amino_acids_and_derivatives	æ°¨åºé ¸åå ¶è¡çç©	Amino acids and derivatives	æ°¨åºé ¸åå ¶è¡çç©	-	3	-	-
Glu-Asp-Val-Asp	1.0699	0.38294	0.41687	0.56535	LKSR - HSR; LOSR - HSR; LOSR - LKSR	MW0149956	5.35E+02	5.03E+02	4.76E+02	C18H28N4O11	[M+CH3COO]-	è°·æ°¨é ?å¤©é¨å¬æ°¨é ?ç¼¬æ°¨é ?å¤©é¨å¬æ°¨é ?Amino_acids_and_derivatives	æ°¨åºé ¸åå ¶è¡çç©	Amino acids and derivatives	æ°¨åºé ¸åå ¶è¡çç©	-	3	-	-
LysoPC 20:5	1.0676	0.38366	0.41605	0.56587	LKSR - HSR; LOSR - HSR; LOSR - LKSR	Lmhp008742	5.42E+02	1.84E+02	5.41E+02	C28H48NO7P	[M+H]+	æº¶è¡ç£·èé °èç¢?20:5	Lipids	èè´¨	LPC	æº¶è¡ç£·èé °èç¢?162440-04-2	3	-	-
Kaempferol-3-O-(6''-Rhamnosyl-2''-Glucosyl)Glucoside (Camelliaside A)	1.0626	0.38522	0.41429	0.56764	HSR - LKSR; HSR - LOSR; LKSR - LOSR	Xmyp004945	7.57E+02	2.87E+02	7.56E+02	C33H40O20	[M+H]+	å±±æ°é ?3-O-(6'''-é¼ æç³åº-2'''-è¡èç³åº)è¡èç³è· (å±±è¶è?A)	Flavonoids	é»é ®	Flavonols	é»é ®é?135095-52-2	2	-	-
Persicoside	1.0599	0.38606	0.41335	0.56833	LKSR - HSR; LOSR - HSR; LKSR - LOSR	mws1454	4.77E+02	3.15E+02	4.78E+02	C23H26O11	[M-H]-	æ¡è·	Flavonoids	é»é ®	Flavanones	äºæ°¢é»é ®	28978-03-2	3	-	-
Uracil	1.0572	0.3869	0.4124	0.56889	LKSR - HSR; LOSR - HSR; LKSR - LOSR	pme0257	1.11E+02	6.70E+01	1.12E+02	C4H4N2O2	[M-H]-	å°¿å§å?Nucleotides_and_derivatives	æ ¸è·é ¸åå ¶è¡çç©	Nucleotides and derivatives	æ ¸è·é ¸åå ¶è¡çç©	66-22-8	3	C00106	ko00240,ko00410,ko00770,ko01100,ko01232
Methyl linolenate	1.0564	0.38717	0.4121	0.56889	LKSR - HSR; LOSR - HSR; LKSR - LOSR	MWSmce689	2.93E+02	9.51E+01	2.92E+02	C19H32O2	[M+H]+	äºéº»é ¸ç²é ?Lipids	èè´¨	Free fatty acids	æ¸¸ç¦»èèªé ?301-00-8	3	-	-
Stachydrine	1.0545	0.38774	0.41146	0.5692	LKSR - HSR; LOSR - HSR; LKSR - LOSR	pmp000966	1.44E+02	8.41E+01	1.43E+02	C7H13NO2	[M+H]+	æ°´èç¢?Alkaloids	çç©ç¢?Pyrrole alkaloids	å¡å¯ç±»çç©ç¢±	471-87-4	3	C10172	-
Cinnamoylferuloyltartaric acid	1.052	0.38852	0.41058	0.56924	HSR - LKSR; LOSR - HSR; LOSR - LKSR	Lmhn004756	4.55E+02	2.33E+02	4.56E+02	C23H20O10	[M-H]-	èæ¡é °é¿é­é °é ç³é ?Phenolic_acids	é é ¸ç±?Phenolic acids	é é ¸ç±?-	3	-	-
Robinlin	1.052	0.38854	0.41056	0.56924	LKSR - HSR; LOSR - HSR; LKSR - LOSR	Hmln008119	1.97E+02	1.53E+02	1.98E+02	C11H18O3	[M-H]-	Robinlin	Terpenoids	èç±»	Terpene	èç±»	-	1	-	-
Ehretioside B	1.051	0.38886	0.4102	0.56924	LKSR - HSR; LOSR - HSR; LOSR - LKSR	Lmlp004754	3.12E+02	2.94E+02	3.11E+02	C14H17NO7	[M+H]+	2-(è¡èç³åºæ°§åº)-4-ç¾åºè¯ä¹è ?Alkaloids	çç©ç¢?Phenolamine	é èº	156368-84-2	3	-	-
3,4-Methylenedioxy cinnamyl alcohol	1.044	0.39105	0.40776	0.57191	LKSR - HSR; HSR - LOSR; LKSR - LOSR	Jmzn006005	1.77E+02	1.17E+02	1.78E+02	C10H10O3	[M-H]-	3,4-äºç²äºæ°§èæ¡é?,Lignans_and_Coumarins,æ¨èç´ åé¦è±ç´?Lignans,æ¨èç´?58095-76-4,3,-,- 3Î²	11-Dihydroxy-4	14-oxideenantiocudesmane"	1.0416	0.39182	0.40691	0.57249	HSR - LKSR; HSR - LOSR; LKSR - LOSR	Qmyp101322	2.55E+02	8.11E+01	2.54E+02	C15H26O3	[M+H]+	3Î²,11-Dihydroxy-4,14-oxideenantiocudesmane	Terpenoids	èç±»	Sesquiterpenoids	ååè?-	3	-	-
Quercetin-7-O-(6''-malonyl)glucoside	1.0405	0.39219	0.40651	0.57249	HSR - LKSR; HSR - LOSR; LOSR - LKSR	pmp000589	5.51E+02	3.03E+02	5.50E+02	C24H22O15	[M+H]+	æ§²ç®ç´?7-O-(6''-ä¸äºé ?è¡èç³è·	Flavonoids	é»é ®	Flavonols	é»é ®é?-	1	-	-
Nap-Abu-OH	1.0344	0.39413	0.40436	0.57479	LKSR - HSR; HSR - LOSR; LKSR - LOSR	MW0154268	4.67E+02	1.91E+02	4.08E+02	C22H20N2O6	[M+CH3COO]-	Nap-Abu-OH	Amino_acids_and_derivatives	æ°¨åºé ¸åå ¶è¡çç©	Amino acids and derivatives	æ°¨åºé ¸åå ¶è¡çç©	-	3	-	-
Menatetrenone (Vitamin K2)	1.033	0.39456	0.40388	0.57488	LKSR - HSR; LOSR - HSR; LKSR - LOSR	pme1014	4.45E+02	3.41E+02	4.44E+02	C31H40O2	[M+H]+	åç¯ç²èé?(ç»´çç´?K2)	Others	å ¶å®ç±?Vitamin	ç»´çç´?11032-49-8	3	-	-
Quercetin-7-O-rutinoside-4'-O-glucoside	1.0295	0.39569	0.40265	0.57599	HSR - LKSR; HSR - LOSR; LKSR - LOSR	Lmmp002755	7.73E+02	3.03E+02	7.72E+02	C33H40O21	[M+H]+	æ§²ç®ç´?7-O-è¸é¦ç³è·-4'-O-è¡èç³è·	Flavonoids	é»é ®	Flavonols	é»é ®é?-	2	-	-
3-O-Acetylhamayne	1.0283	0.3961	0.4022	0.57604	HSR - LKSR; HSR - LOSR; LKSR - LOSR	pmn001692	3.28E+02	2.95E+02	3.29E+02	C18H19NO5	[M-H]-	3-O-ä¹é °ææ å¶ç¢±	Alkaloids	çç©ç¢?Isoquinoline alkaloids	å¼å¹åç±»çç©ç¢?-	1	C12165	-
Erucic acid	1.0271	0.39649	0.40177	0.57608	LKSR - HSR; LOSR - HSR; LOSR - LKSR	Lmyn011997	3.37E+02	3.37E+02	3.38E+02	C22H42O2	[M-H]-	è¥é ¸	Lipids	èè´¨	Free fatty acids	æ¸¸ç¦»èèªé ?112-86-7	1	C08316	ko01040
DL-Threonine	1.0206	0.3986	0.39947	0.57805	HSR - LKSR; LOSR - HSR; LOSR - LKSR	MWSmce607	1.20E+02	5.61E+01	1.19E+02	C4H9NO3	[M+H]+	DL-èæ°¨é ?Amino_acids_and_derivatives	æ°¨åºé ¸åå ¶è¡çç©	Amino acids and derivatives	æ°¨åºé ¸åå ¶è¡çç©	80-68-2	2	-	-
Nitensoside B	1.0189	0.39913	0.39888	0.57805	HSR - LKSR; LOSR - HSR; LOSR - LKSR	Hmlp004943	6.25E+02	3.17E+02	6.24E+02	C28H32O16	[M+H]+	Nitensoside B	Lignans_and_Coumarins	æ¨èç´ åé¦è±ç´?Coumarins	é¦è±ç´?-	1	-	-
Ile-Glu-Tyr-Cys-Lys	1.0175	0.3996	0.39838	0.57805	LKSR - HSR; LOSR - HSR; LKSR - LOSR	MW0151425	6.55E+02	5.99E+02	6.54E+02	C29H46N6O9S	[M+H]+	Ile-Glu-Tyr-Cys-Lys	Amino_acids_and_derivatives	æ°¨åºé ¸åå ¶è¡çç©	Amino acids and derivatives	æ°¨åºé ¸åå ¶è¡çç©	-	3	-	-
3-O-caffeoylshikimic acid*	1.0162	0.40001	0.39793	0.57805	HSR - LKSR; LOSR - HSR; LOSR - LKSR	Zaln004082	3.35E+02	1.79E+02	3.36E+02	C16H16O8	[M-H]-	3-O-åå¡é °è½èé ¸*	Phenolic_acids	é é ¸ç±?Phenolic acids	é é ¸ç±?-	1	-	-
4-caffeoylshikimic acid*	1.0162	0.40001	0.39793	0.57805	HSR - LKSR; LOSR - HSR; LOSR - LKSR	Zaln004057	3.35E+02	1.79E+02	3.36E+02	C16H16O8	[M-H]-	4-åå¡é °è½èé ¸*	Phenolic_acids	é é ¸ç±?Phenolic acids	é é ¸ç±?-	1	-	-
Tridecanedioic acid	1.016	0.40007	0.39786	0.57805	LKSR - HSR; LOSR - HSR; LKSR - LOSR	MWS5231	2.43E+02	1.81E+02	2.44E+02	C13H24O4	[M-H]-	åä¸ç¢³äºé ?Lipids	èè´¨	Free fatty acids	æ¸¸ç¦»èèªé ?505-52-2	2	-	-
Thr-Glu-Lys-Asp-Glu	1.0072	0.40296	0.39474	0.58167	HSR - LKSR; LOSR - HSR; LOSR - LKSR	MW0157635	6.21E+02	5.61E+02	6.20E+02	C24H40N6O13	[M+H]+	Thr-Glu-Lys-Asp-Glu	Amino_acids_and_derivatives	æ°¨åºé ¸åå ¶è¡çç©	Amino acids and derivatives	æ°¨åºé ¸åå ¶è¡çç©	-	3	-	-
Ayanin (3',5-Dihydroxy-3,4',7-Trimethoxyflavone)	1.0042	0.40395	0.39367	0.58217	HSR - LKSR; HSR - LOSR; LOSR - LKSR	Zmap009745	3.45E+02	3.30E+02	3.44E+02	C18H16O7	[M+H]+	é¿äºé»ç´ (3',5-äºç¾å?3,4',7-ä¸ç²æ°§åºé»é ®)	Flavonoids	é»é ®	Flavones	é»é ®	572-32-7	3	C04444	ko00944,ko01110
6-Hydroxyluteolin 5-glucoside	1.0029	0.40438	0.39321	0.58217	HSR - LKSR; HSR - LOSR; LKSR - LOSR	Hmcn001884	4.63E+02	3.01E+02	4.64E+02	C21H20O12	[M-H]-	6-ç¾åºæ¨çèç´ -5-è¡èç³è·	Flavonoids	é»é ®	Flavones	é»é ®	-	2	-	-
Methyl dihydrojasmonate	1.0028	0.40442	0.39317	0.58217	LKSR - HSR; LOSR - HSR; LOSR - LKSR	MWS1912	2.27E+02	1.53E+02	2.26E+02	C13H22O3	[M+H]+	äºæ°¢èèé ®é ¸ç²é ¯	Organic_acids	ææºé ?Organic acids	ææºé ?24851-98-7	3	-	-
N-Carbamoyl-L-aspartate	0.99861	0.40581	0.39168	0.58363	HSR - LKSR; HSR - LOSR; LKSR - LOSR	MWS0994	3.51E+02	1.64E+02	3.52E+02	C10H16N4O10	[M-H]-	N-æ°¨åºç²é °å?L-å¤©å¬æ°¨é ¸	Amino_acids_and_derivatives	æ°¨åºé ¸åå ¶è¡çç©	Amino acids and derivatives	æ°¨åºé ¸åå ¶è¡çç©	13184-27-5	3	C00438	ko00240,ko00250,ko01100,ko01240
N-trans-ferulicacidacylp-hydroxyphenylethylamine	0.99747	0.40618	0.39128	0.58363	LKSR - HSR; HSR - LOSR; LKSR - LOSR	Zblp005777	3.14E+02	1.77E+02	3.13E+02	C18H19NO4	[M+H]+	N-åå¼-é¿é­é ¸é °å¯¹ç¾åºè¯ä¹èº	Alkaloids	çç©ç¢?Phenolamine	é èº	-	1	-	-
1-O-Sinapoyl-Î²-D-glucose	0.99463	0.40713	0.39027	0.58445	LKSR - HSR; LOSR - HSR; LKSR - LOSR	HJN003	3.85E+02	2.23E+02	3.86E+02	C17H22O10	[M-H]-	1-O-è¥å­é ?D-è¡èç³?Phenolic_acids	é é ¸ç±?Phenolic acids	é é ¸ç±?-	1	C01175	ko00940,ko01110
Nordihydrocapsiate	0.99219	0.40794	0.3894	0.58502	LKSR - HSR; HSR - LOSR; LKSR - LOSR	Hmln007772	2.93E+02	2.21E+02	2.94E+02	C17H26O4	[M-H]-	éäºæ°¢è¾£æ¤é ¯	Phenolic_acids	é é ¸ç±?Phenolic acids	é é ¸ç±?220012-53-3	1	-	-
Quercetin-4'-O-glucoside (Spiraeoside)*	0.99067	0.40845	0.38886	0.58502	HSR - LKSR; HSR - LOSR; LKSR - LOSR	mws0856	4.63E+02	3.01E+02	4.64E+02	C21H20O12	[M-H]-	æ§²ç®ç´?4'-O-è¡èç³è· (ç»£çº¿èè·)*	Flavonoids	é»é ®	Flavonols	é»é ®é?20229-56-5	1	-	-
10-Undecenoic acid	0.98755	0.4095	0.38775	0.58502	LKSR - HSR; LOSR - HSR; LKSR - LOSR	MWS1816	1.83E+02	1.83E+02	1.84E+02	C11H20O2	[M-H]-	10-åä¸ç¯é ¸	Lipids	èè´¨	Free fatty acids	æ¸¸ç¦»èèªé ?112-38-9	3	C13910	-
9-Hydroxy-13-oxo-10-octadecenoic Acid	0.98683	0.40974	0.38749	0.58502	HSR - LKSR; HSR - LOSR; LOSR - LKSR	Rfmb087	3.11E+02	2.93E+02	3.12E+02	C18H32O4	[M-H]-	9-ç¾åº-13-æ°§ä»£-10-åå «ç¢³ç¯é ?Lipids	èè´¨	Free fatty acids	æ¸¸ç¦»èèªé ?-	3	-	-
Asn-Asp-Leu-Asp	0.98623	0.40994	0.38728	0.58502	LKSR - HSR; LOSR - HSR; LOSR - LKSR	MW0145703	4.76E+02	3.14E+02	4.75E+02	C18H29N5O10	[M+H]+	Asn-Asp-Leu-Asp	Amino_acids_and_derivatives	æ°¨åºé ¸åå ¶è¡çç©	Amino acids and derivatives	æ°¨åºé ¸åå ¶è¡çç©	-	3	-	-
S-Methyl-L-cysteine	0.98622	0.40995	0.38727	0.58502	HSR - LKSR; HSR - LOSR; LOSR - LKSR	Zmdp000972	1.36E+02	9.11E+01	1.35E+02	C4H9NO2S	[M+H]+	S-ç²åº-L-åè±æ°¨é ¸	Amino_acids_and_derivatives	æ°¨åºé ¸åå ¶è¡çç©	Amino acids and derivatives	æ°¨åºé ¸åå ¶è¡çç©	1187-84-4	3	C22040	ko02010
L-Xylose	0.98374	0.41078	0.38639	0.58502	HSR - LKSR; HSR - LOSR; LOSR - LKSR	MWSmce199	1.49E+02	5.90E+01	1.50E+02	C5H10O5	[M-H]-	L-æ¨ç³	Others	å ¶å®ç±?Saccharides	ç³ç±»	609-06-3	3	C01510	-
2,4,5-Trimethoxybenzoic acid	0.98354	0.41085	0.38632	0.58502	HSR - LKSR; HSR - LOSR; LOSR - LKSR	HJAP048	2.13E+02	1.95E+02	2.12E+02	C10H12O5	[M+H]+	2,4,5-ä¸ç²æ°§åºè¯ç²é ?,Phenolic_acids,é é ¸ç±?Phenolic acids,é é ¸ç±?-,3,-,- 9S-Hydroxy-10E	12Z-octadecadienoic acid*"	0.98206	0.41135	0.38579	0.58502	LKSR - HSR; HSR - LOSR; LKSR - LOSR	Rfmb091	2.95E+02	1.95E+02	2.96E+02	C18H32O3	[M-H]-	9S-ç¾åº-10E,12Z-åå «ç¢³äºç¯é ¸*	Lipids	èè´¨	Free fatty acids	æ¸¸ç¦»èèªé ?15514-85-9	1	C14767	ko00591
Phytic acid	0.98146	0.41155	0.38558	0.58502	HSR - LKSR; LOSR - HSR; LOSR - LKSR	Lmsn015919	6.59E+02	4.83E+02	6.60E+02	C6H18O24P6	[M-H]-	æ¤é ¸	Organic_acids	ææºé ?Organic acids	ææºé ?83-86-3	3	C01204	ko00562,ko01100,ko04070
9-Oxo-10E,12Z-octadecadienoic acid	0.98116	0.41165	0.38547	0.58502	LKSR - HSR; HSR - LOSR; LKSR - LOSR	pmb2787	2.93E+02	2.75E+02	2.94E+02	C18H30O3	[M-H]-	9-è¿æ°§-10E,12Z-åå «ç¢³äºç¯é ¸	Lipids	èè´¨	Free fatty acids	æ¸¸ç¦»èèªé ?54232-59-6	3	C14766	ko00591
Caffeine	0.97554	0.41356	0.38347	0.58616	HSR - LKSR; HSR - LOSR; LOSR - LKSR	mws2218	1.95E+02	8.31E+01	1.94E+02	C8H10N4O2	[M+H]+	åå¡ç¢?Alkaloids	çç©ç¢?Alkaloids	çç©ç¢?1958/8/2	3	C07481	ko00232,ko01100,ko01110
Inositol	0.97499	0.41374	0.38327	0.58616	HSR - LKSR; LOSR - HSR; LOSR - LKSR	pme0516	1.79E+02	8.70E+01	1.80E+02	C6H12O6	[M-H]-	èé	Others	å ¶å®ç±?Saccharides	ç³ç±»	87-89-8	3	C00137	ko00052,ko00053,ko00562,ko01100,ko01110,ko01250,ko02010,ko04070
1-phenyl-7-(4-hydroxyphenyl)-4-ene-3-heptanone	0.97283	0.41448	0.3825	0.58616	HSR - LKSR; HSR - LOSR; LKSR - LOSR	Zmgp004297	2.81E+02	1.07E+02	2.80E+02	C19H20O2	[M+H]+	1-è¯åº-7-(4-ç¾åºè¯åº)-4-ç?3-åºé ®	Others	å ¶å®ç±?Ketone compounds	é ®ç±»ååç?-	3	-	-
3'-methoxyquercetin-3-O-L-rhamnosyl(1â?)-glucopyranoside	0.97243	0.41462	0.38235	0.58616	HSR - LKSR; LOSR - HSR; LOSR - LKSR	Zblp004717	6.25E+02	3.17E+02	6.24E+02	C28H32O16	[M+H]+	3'-ç²æ°§å?æ§²ç®ç´?3-O-Î±-L-é¼ æç³åº(1â?)-Î²-D-è¡èç³å¡åè·	Flavonoids	é»é ®	Flavonols	é»é ®é?-	1	-	-
L-Tyrosine methyl ester	0.97154	0.41492	0.38204	0.58616	LKSR - HSR; HSR - LOSR; LKSR - LOSR	MWS1771	1.96E+02	9.11E+01	1.95E+02	C10H13NO3	[M+H]+	L-é ªæ°¨é ¸ç²é ?Amino_acids_and_derivatives	æ°¨åºé ¸åå ¶è¡çç©	Amino acids and derivatives	æ°¨åºé ¸åå ¶è¡çç©	1080-06-4	3	C03404	-
5S,8R-DiHODE; (5S,8R,9Z,12Z)-5,8-Dihydroxyoctadeca-9,12-dienoate	0.97115	0.41505	0.3819	0.58616	LKSR - HSR; LOSR - HSR; LKSR - LOSR	Lmbn004685	3.11E+02	2.23E+02	3.12E+02	C18H32O4	[M-H]-	5,8-äºç¾å?9,12-åå «ç¢³äºç¯é ¸	Lipids	èè´¨	Free fatty acids	æ¸¸ç¦»èèªé ?-	3	C20186	ko00591
Capsidiol	0.97077	0.41518	0.38176	0.58616	LKSR - HSR; LOSR - HSR; LKSR - LOSR	Hmlp007639	2.37E+02	1.49E+02	2.36E+02	C15H24O2	[M+H]+	è¾£æ¤é?Terpenoids	èç±»	Sesquiterpenoids	ååè?37208-05-2	3	C09627	ko00909
Cycloolivil-6-O-glucoside	0.96994	0.41546	0.38147	0.58616	HSR - LKSR; HSR - LOSR; LKSR - LOSR	Zmdn003480	5.37E+02	3.75E+02	5.38E+02	C26H34O12	[M-H]-	ç¯æ©æ¦æ èç´ -6-O-è¡èç³è·	Lignans_and_Coumarins	æ¨èç´ åé¦è±ç´?Lignans	æ¨èç´?-	3	-	-
Sexangularetin-3-O-glucoside-7-O-rhamnoside	0.96669	0.41658	0.3803	0.5872	HSR - LKSR; LOSR - HSR; LOSR - LKSR	Lmmp002463	6.25E+02	3.17E+02	6.24E+02	C28H32O16	[M+H]+	3,5,7,4'-åç¾å?8-ç²æ°§åºé»é ?3-O-è¡èç³è·-7-O-é¼ æç³è·	Flavonoids	é»é ®	Flavonols	é»é ®é?-	1	-	-
(2r,3s,4r,5s)-2-(6-aminopurin-9-yl)-5-(hydroxymethyl)oxolane-3,4-diol	0.96278	0.41792	0.3789	0.5885	LKSR - HSR; LOSR - HSR; LOSR - LKSR	Zmsp001773	2.68E+02	1.36E+02	2.67E+02	C10H13N5O4	[M+H]+	(2r,3s,4r,5s)-2-(6-aminopurin-9-yl)-5-(hydroxymethyl)oxolane-3,4-diol	Nucleotides_and_derivatives	æ ¸è·é ¸åå ¶è¡çç©	Nucleotides and derivatives	æ ¸è·é ¸åå ¶è¡çç©	-	1	-	-
N-Monomethyl-L-arginine	0.96181	0.41825	0.37856	0.5885	HSR - LKSR; HSR - LOSR; LKSR - LOSR	Zmjp000182	1.89E+02	7.01E+01	1.88E+02	C7H16N4O2	[M+H]+	N-åç²å?L-ç²¾æ°¨é ?Amino_acids_and_derivatives	æ°¨åºé ¸åå ¶è¡çç©	Amino acids and derivatives	æ°¨åºé ¸åå ¶è¡çç©	17035-90-4	1	C03884	-
Lys-Lys	0.95866	0.41934	0.37743	0.5895	LKSR - HSR; LOSR - HSR; LOSR - LKSR	MW0108101	4.41E+02	3.81E+02	2.74E+02	C12H26N4O3	[M+CH3COO]-	èµæ°¨é °èµæ°¨é ¸	Amino_acids_and_derivatives	æ°¨åºé ¸åå ¶è¡çç©	Amino acids and derivatives	æ°¨åºé ¸åå ¶è¡çç©	13184-13-9	3	-	-
Naringenin-7-O-glucoside (Prunin)	0.95741	0.41977	0.37698	0.58957	LKSR - HSR; LOSR - HSR; LKSR - LOSR	mws1179	4.33E+02	2.71E+02	4.34E+02	C21H22O10	[M-H]-	æç®ç´?7-O-è¡èç³è· (æ¨±æ¡è?	Flavonoids	é»é ®	Flavanones	äºæ°¢é»é ®	529-55-5	2	C09099	ko00941
1-Octadecanol	0.95246	0.42149	0.37521	0.59146	HSR - LKSR; LOSR - HSR; LOSR - LKSR	pmf0293	2.69E+02	2.09E+02	2.70E+02	C18H38O	[M-H]-	æ­£åå «é	Lipids	èè´¨	Free fatty acids	æ¸¸ç¦»èèªé ?112-92-5	3	-	-
Isoorientin-7-O-(6''-p-coumaroyl)glucoside	0.94943	0.42255	0.37412	0.5924	HSR - LKSR; LOSR - HSR; LOSR - LKSR	pmb0660	7.57E+02	1.47E+02	7.56E+02	C36H36O18	[M+H]+	å¼è­èç´ -7-O-(6''-å¯¹é¦è±é °)è¡èç³è·	Flavonoids	é»é ®	Flavones	é»é ®	-	3	-	-
vitelignin A	0.9442	0.42438	0.37225	0.59444	LKSR - HSR; HSR - LOSR; LKSR - LOSR	Wbmn00859	3.83E+02	1.91E+02	3.84E+02	C20H16O8	[M-H]-	vitelignin A	Lignans_and_Coumarins	æ¨èç´ åé¦è±ç´?Lignans	æ¨èç´?-	1	-	-
Glucarate O-Phosphoric acid	0.93987	0.4259	0.37069	0.59603	HSR - LKSR; LOSR - HSR; LOSR - LKSR	pmb3081	2.89E+02	9.70E+01	2.90E+02	C6H11PO11	[M-H]-	ç£·é ¸è¡èç³é ¸	Others	å ¶å®ç±?Saccharides	ç³ç±»	-	3	-	-
Tranexamic Acid	0.93247	0.42852	0.36803	0.59915	LKSR - HSR; LOSR - HSR; LOSR - LKSR	MWS1837	1.58E+02	9.51E+01	1.57E+02	C8H15NO2	[M+H]+	åå¼-4-(æ°¨ç²å?ç¯å·±ç·ç²é ?Organic_acids	ææºé ?Organic acids	ææºé ?1197-18-8	3	-	-
2'-Deoxyadenosine-5'-monophosphate	0.93107	0.42901	0.36753	0.59931	LKSR - HSR; LOSR - HSR; LOSR - LKSR	pme3184	3.32E+02	1.36E+02	3.31E+02	C10H14N5O6P	[M+H]+	2'-è±æ°§è ºè·-5'-åç£·é ?Nucleotides_and_derivatives	æ ¸è·é ¸åå ¶è¡çç©	Nucleotides and derivatives	æ ¸è·é ¸åå ¶è¡çç©	653-63-4	3	C00360	ko00230,ko01100,ko01232
Methyl 4-hydroxybenzoate	0.92943	0.4296	0.36694	0.59959	HSR - LKSR; HSR - LOSR; LOSR - LKSR	Zmgn004894	1.51E+02	1.36E+02	1.52E+02	C8H8O3	[M-H]-	å¯¹ç¾åºè¯ç²é ¸ç²é ¯	Phenolic_acids	é é ¸ç±?Phenolic acids	é é ¸ç±?99-76-3	1	-	-
Dunalianoside A	0.91968	0.43309	0.36343	0.60392	LKSR - HSR; LOSR - HSR; LKSR - LOSR	Cmzn005970	4.33E+02	2.71E+02	4.34E+02	C21H22O10	[M-H]-	æ¨å¶è¶æ¡è?A	Phenolic_acids	é é ¸ç±?Phenolic acids	é é ¸ç±?-	2	-	-
Cys-Pro-Ile	0.91595	0.43443	0.36208	0.60511	LKSR - HSR; LOSR - HSR; LKSR - LOSR	MW0148063	3.32E+02	1.44E+02	3.31E+02	C14H25N3O4S1	[M+H]+	åè±æ°¨é ¸-è¯æ°¨é ?å¼äº®æ°¨é ¸	Amino_acids_and_derivatives	æ°¨åºé ¸åå ¶è¡çç©	Amino acids and derivatives	æ°¨åºé ¸åå ¶è¡çç©	-	3	-	-
Punicic acid (9Z,11E,13Z-octadecatrienoic acid)	0.91425	0.43504	0.36147	0.60511	HSR - LKSR; HSR - LOSR; LOSR - LKSR	pmb0889	2.79E+02	9.51E+01	2.78E+02	C18H30O2	[M+H]+	ç³æ¦´é ?(9Z,11E,13Z-åå «ç¢³ä¸ç¯é ¸)	Lipids	èè´¨	Free fatty acids	æ¸¸ç¦»èèªé ?544-72-9	3	C08364	-
Candicine	0.91306	0.43548	0.36104	0.60511	LKSR - HSR; HSR - LOSR; LKSR - LOSR	Hmcp009963	1.80E+02	1.23E+02	1.80E+02	C11H18NO+	[M]+	N-ç²åºå¤§éº¦è½ç¢±	Alkaloids	çç©ç¢?Phenolamine	é èº	6656-13-9	2	C10575	-
1-Linoleoylglycerol*	0.91301	0.43549	0.36102	0.60511	HSR - LKSR; HSR - LOSR; LKSR - LOSR	Lmhp112042	3.55E+02	2.63E+02	3.54E+02	C21H38O4	[M+H]+	1-äºæ²¹é °çæ²¹é ¯*	Lipids	èè´¨	Glycerol ester	çæ²¹é ?2277-28-3	1	-	-
Tricin-7-O-(6''-O-malonyl)glucoside	0.90942	0.4368	0.35972	0.60638	LKSR - HSR; LOSR - HSR; LKSR - LOSR	Zmxp005470	5.79E+02	3.31E+02	5.78E+02	C26H26O15	[M+H]+	èè¿ç´?7-O-(6''-O-ä¸äºé ?è¡èç³è·	Flavonoids	é»é ®	Flavones	é»é ®	-	3	-	-
2,4,6-Trihydroxybenzoic acid methyl ester	0.904	0.43877	0.35776	0.60858	LKSR - HSR; LOSR - HSR; LKSR - LOSR	mws4171	1.83E+02	1.07E+02	1.84E+02	C8H8O5	[M-H]-	2,4,6-ä¸ç¾åºè¯ç²é ¸ç²é ¯	Phenolic_acids	é é ¸ç±?Phenolic acids	é é ¸ç±?3147-39-5	3	-	-
Androsin	0.90195	0.43952	0.35702	0.60908	HSR - LKSR; LOSR - HSR; LOSR - LKSR	Lmtn002233	3.27E+02	1.65E+02	3.28E+02	C15H20O8	[M-H]-	èå¤¹ç«¹æ¡è?Phenolic_acids	é é ¸ç±?Phenolic acids	é é ¸ç±?531-28-2	1	-	-
Ile-Leu	0.8971	0.4413	0.35527	0.611	LKSR - HSR; LOSR - HSR; LKSR - LOSR	MW0151674	3.99E+02	1.73E+02	2.44E+02	C12H24N2O3	[M-H]-	L-å¼äº®æ°¨é ¸-L-äº®æ°¨é ?Amino_acids_and_derivatives	æ°¨åºé ¸åå ¶è¡çç©	Amino acids and derivatives	æ°¨åºé ¸åå ¶è¡çç©	26462-22-6	3	-	-
Morin	0.89139	0.44341	0.3532	0.61337	LKSR - HSR; HSR - LOSR; LKSR - LOSR	pme3514	3.01E+02	1.51E+02	3.02E+02	C15H10O7	[M-H]-	æ¡è²ç´?Flavonoids	é»é ®	Flavonols	é»é ®é?480-16-0	1	C10105	-
Isovanillin	0.88535	0.44565	0.35101	0.61593	HSR - LKSR; LOSR - HSR; LOSR - LKSR	MWSmce040	1.53E+02	6.50E+01	1.52E+02	C8H8O3	[M+H]+	å¼é¦èé	Phenolic_acids	é é ¸ç±?Phenolic acids	é é ¸ç±?621-59-0	3	-	-
Isorhamnetin; 3'-Methoxy-3,4',5,7-Tetrahydroxyflavone	0.88346	0.44635	0.35032	0.61614	LKSR - HSR; HSR - LOSR; LKSR - LOSR	mws0066	3.15E+02	1.51E+02	3.16E+02	C16H12O7	[M-H]-	å¼é¼ æç´	Flavonoids	é»é ®	Flavonols	é»é ®é?480-19-3	1	C10084	-
4-Hydroxybenzoic acid	0.88258	0.44668	0.35	0.61614	HSR - LKSR; HSR - LOSR; LOSR - LKSR	mws0749	1.37E+02	9.30E+01	1.38E+02	C7H6O3	[M-H]-	4-ç¾åºè¯ç²é ?Phenolic_acids	é é ¸ç±?Phenolic acids	é é ¸ç±?99-96-7	1	C00156	ko00130,ko00790,ko01100,ko01110,ko01240
Isohyperoside*	0.88109	0.44724	0.34946	0.61614	LKSR - HSR; LOSR - HSR; LOSR - LKSR	Lmdp003286	4.65E+02	3.03E+02	4.64E+02	C21H20O12	[M+H]+	å¼éä¸æ¡è?	Flavonoids	é»é ®	Flavonols	é»é ®é?35589-21-0	1	-	-
3-Methyl-2-Oxobutanoic acid	0.88071	0.44738	0.34932	0.61614	HSR - LKSR; LOSR - HSR; LOSR - LKSR	mws0823	1.15E+02	7.10E+01	1.16E+02	C5H8O3	[M-H]-	3-ç²åº-2-æ°§ä»£-ä¸é ¸	Organic_acids	ææºé ?Organic acids	ææºé ?759-05-7	3	C00141	ko00280,ko00290,ko00770,ko00966,ko01100,ko01110,ko01210,ko01230,ko01240
Manglieside D	0.87694	0.44879	0.34795	0.61754	LKSR - HSR; LOSR - HSR; LOSR - LKSR	Jmzn003632	5.21E+02	3.29E+02	5.22E+02	C26H34O11	[M-H]-	Manglieside D	Lignans_and_Coumarins	æ¨èç´ åé¦è±ç´?Lignans	æ¨èç´?-	1	-	-
Vomifoliol	0.87435	0.44977	0.34701	0.61833	HSR - LKSR; HSR - LOSR; LOSR - LKSR	Qmyp101232	2.25E+02	9.51E+01	2.24E+02	C13H20O3	[M+H]+	å¬åèèå¶é	Terpenoids	èç±»	Monoterpenoids	åè	189351-15-3	3	C04166	-
1,4-Dihydro-1-Methyl-4-oxo-3-pyridinecarboxamide	0.87237	0.45051	0.34629	0.61881	HSR - LKSR; HSR - LOSR; LKSR - LOSR	mws0943	1.51E+02	7.10E+01	1.52E+02	C7H8N2O2	[M-H]-	1,4-äºæ°¢-1-ç²åº-4-æ°§ä»£-3-å¡å¶ç²é °è?,Alkaloids,çç©ç¢?Pyridine alkaloids,å¡å¶ç±»çç©ç¢±,769-49-3,3,C05843,ko00760	ko01100"
(2E)-3-[4-(Î²-D-glucopyranoside)-phenylacrylic]-acid	0.86926	0.45169	0.34516	0.61988	LKSR - HSR; HSR - LOSR; LKSR - LOSR	Jmwn002494	3.25E+02	1.19E+02	3.26E+02	C15H18O8	[M-H]-	(2E)-3-[4-(Î²-D-å¡åè¡èç³è·)-è¯ä¸ç¯é ¸]é ?Phenolic_acids	é é ¸ç±?Phenolic acids	é é ¸ç±?-	1	-	-
Gentianamine	0.86607	0.4529	0.344	0.621	LKSR - HSR; HSR - LOSR; LKSR - LOSR	Cmqp003383	2.06E+02	1.46E+02	2.05E+02	C11H11NO3	[M+H]+	é¾èè?Alkaloids	çç©ç¢?Pyridine alkaloids	å¡å¶ç±»çç©ç¢±	22952-54-1	3	C09961	-
5-hydroxy-3,4-dimeth-yl-5-pentylfuran-2(5H)-one	0.86446	0.45351	0.34341	0.62124	LKSR - HSR; LOSR - HSR; LKSR - LOSR	Zahn007990	1.97E+02	1.53E+02	1.98E+02	C11H18O3	[M-H]-	5-ç¾åº-3,4-äºç²å?5-æåºåå-2(5H)-é ?,Others,å ¶å®ç±?Others,å ¶å®,-,1,-,- Aurantiamide acetate,0.86286,0.45412,0.34283,0.62124,LKSR - HSR; LOSR - HSR; LKSR - LOSR,MWStz079,4.45E+02,2.24E+02,4.44E+02,C27H28N2O4,[M+H]+,æ©é»è¡æ¤é °èºä¹é ¸é ?Alkaloids,çç©ç¢?Alkaloids,çç©ç¢?56121-42-7,3,-,- 2-Amino-4	5-dihydro-1H-imidazole-4-acetic acid"	0.86246	0.45427	0.34268	0.62124	LKSR - HSR; LOSR - HSR; LKSR - LOSR	Lmcp000611	1.44E+02	8.41E+01	1.43E+02	C5H9N3O2	[M+H]+	2-æ°¨åº-4,5-äºæ°¢-1H-åªå-4-ä¹é ¸	Alkaloids	çç©ç¢?Alkaloids	çç©ç¢?69098-41-5	3	-	-
Protocatechuic acid 1-O-(Glucosylvanilloyl)	0.85992	0.45525	0.34175	0.62153	HSR - LKSR; HSR - LOSR; LOSR - LKSR	Wasn004683	4.65E+02	3.03E+02	4.66E+02	C21H22O12	[M-H]-	åå¿è¶é ¸ 1-O-(è¡èç³åºé¦èé ?	Phenolic_acids	é é ¸ç±?Phenolic acids	é é ¸ç±?-	2	-	-
13(S)-HODE;13(S)-Hydroxyoctadeca-9Z,11E-dienoic acid*	0.85981	0.45529	0.34172	0.62153	LKSR - HSR; LOSR - HSR; LKSR - LOSR	Lmbn005369	2.95E+02	1.95E+02	2.96E+02	C18H32O3	[M-H]-	13-ç¾åºåå «ç·åº-9,11-äºç¯é ?	Lipids	èè´¨	Free fatty acids	æ¸¸ç¦»èèªé ?10219-69-9	1	C14762	ko00591
N-Hydroxytryptamine	0.85313	0.45785	0.33928	0.62387	LKSR - HSR; LOSR - HSR; LOSR - LKSR	pmb0774	1.77E+02	1.60E+02	1.76E+02	C10H12N2O	[M+H]+	N-ç¾åºè²èº	Alkaloids	çç©ç¢?Plumerane	å²åç±»çç©ç¢±	-	3	C17203	ko00380,ko01100
N'-Formylkynurenine	0.85181	0.45836	0.3388	0.62387	HSR - LKSR; HSR - LOSR; LOSR - LKSR	pme1313	2.37E+02	1.92E+02	2.36E+02	C11H12N2O4	[M+H]+	N'-ç²é °åºç¬å°¿æ°¨é ?Amino_acids_and_derivatives	æ°¨åºé ¸åå ¶è¡çç©	Amino acids and derivatives	æ°¨åºé ¸åå ¶è¡çç©	1022-31-7	3	C02700	ko00380,ko01100,ko01240
Isoacteoside	0.8513	0.45855	0.33861	0.62387	LKSR - HSR; LOSR - HSR; LOSR - LKSR	Hmgp001944	6.25E+02	1.63E+02	6.24E+02	C29H36O15	[M+H]+	å¼æ¯èè±ç³è·	Phenolic_acids	é é ¸ç±?Phenolic acids	é é ¸ç±?61303-13-7	3	-	-
Lys-Arg-Ala	0.85117	0.4586	0.33856	0.62387	LKSR - HSR; HSR - LOSR; LKSR - LOSR	MW0152859	3.74E+02	1.77E+02	3.73E+02	C15H31N7O4	[M+H]+	L-èµæ°¨é ?L-ç²¾æ°¨é ?L-ä¸æ°¨é ?Amino_acids_and_derivatives	æ°¨åºé ¸åå ¶è¡çç©	Amino acids and derivatives	æ°¨åºé ¸åå ¶è¡çç©	-	3	-	-
LysoPE 15:0(2n isomer)	0.8491	0.4594	0.33781	0.62437	LKSR - HSR; LOSR - HSR; LKSR - LOSR	Lmhp008885	4.40E+02	2.99E+02	4.39E+02	C20H42NO7P	[M+H]+	æº¶è¡ç£·èé °ä¹éèº 15:0(2nå¼æ)	Lipids	èè´¨	LPE	æº¶è¡ç£·èé °ä¹éèº	-	1	-	-
Phe-Gln-Asp-Arg	0.84816	0.45976	0.33746	0.62437	HSR - LKSR; LOSR - HSR; LOSR - LKSR	MW0155158	5.65E+02	3.78E+02	5.64E+02	C24H36N8O8	[M+H]+	Phe-Gln-Asp-Arg	Amino_acids_and_derivatives	æ°¨åºé ¸åå ¶è¡çç©	Amino acids and derivatives	æ°¨åºé ¸åå ¶è¡çç©	-	3	-	-
N-Monocinnamoylputrescine	0.84619	0.46053	0.33674	0.62486	HSR - LKSR; LOSR - HSR; LOSR - LKSR	Qagp003587	2.19E+02	1.31E+02	2.18E+02	C13H18N2O	[M+H]+	N-åèæ¡é °åºè è?Alkaloids	çç©ç¢?Phenolamine	é èº	-	2	-	-
N-Acetyl-5-hydroxytryptamine	0.84301	0.46176	0.33558	0.62599	HSR - LKSR; LOSR - HSR; LOSR - LKSR	mws0677	2.19E+02	1.60E+02	2.18E+02	C12H14N2O2	[M+H]+	N-ä¹é °-5-ç¾åºè²èº	Alkaloids	çç©ç¢?Plumerane	å²åç±»çç©ç¢±	1210-83-9	3	C00978	ko00380,ko01100,ko01110
Trp-Trp-Asp	0.83901	0.46332	0.33412	0.62756	LKSR - HSR; HSR - LOSR; LKSR - LOSR	MW0158262	5.06E+02	1.77E+02	5.05E+02	C26H27N5O6	[M+H]+	è²æ°¨é ?è²æ°¨é ?å¤©å¬æ°¨é ¸	Amino_acids_and_derivatives	æ°¨åºé ¸åå ¶è¡çç©	Amino acids and derivatives	æ°¨åºé ¸åå ¶è¡çç©	-	3	-	-
Cyclo(Ala-Gly)	0.83505	0.46487	0.33267	0.62911	LKSR - HSR; LOSR - HSR; LOSR - LKSR	MWSmce706	1.29E+02	5.61E+01	1.28E+02	C5H8N2O2	[M+H]+	ç?çæ°¨é ?L-ä¸æ°¨é ?	Amino_acids_and_derivatives	æ°¨åºé ¸åå ¶è¡çç©	Amino acids and derivatives	æ°¨åºé ¸åå ¶è¡çç©	4526-77-6	3	-	-
(-)-olivil-4'-O-bate-D-glucopyranoside	0.83289	0.46572	0.33187	0.62917	LKSR - HSR; LOSR - HSR; LOSR - LKSR	Lmnn102709	5.37E+02	1.95E+02	5.38E+02	C26H34O12	[M-H]-	(-)-æ©æ¦æ èç´?4-O-Î²-D-å¡ååè¡èç³	Lignans_and_Coumarins	æ¨èç´ åé¦è±ç´?Lignans	æ¨èç´?-	3	-	-
Hydroxypentadecenoic acid glucoside	0.83288	0.46572	0.33187	0.62917	LKSR - HSR; HSR - LOSR; LKSR - LOSR	Wacn005438	4.77E+02	1.61E+02	4.18E+02	C21H38O8	[M+CH3COOH-H]-	ç¾åºåäºç¢³ç¯é ¸è¡èç³è?Lipids	èè´¨	Free fatty acids	æ¸¸ç¦»èèªé ?-	1	-	-
cis-Citral	0.82546	0.46865	0.32915	0.63202	LKSR - HSR; LOSR - HSR; LOSR - LKSR	MWS1962	1.53E+02	8.31E+01	1.52E+02	C10H16O	[M+H]+	æ æª¬é?Organic_acids	ææºé ?Organic acids	ææºé ?5392-40-5	3	C09847	ko01110
Cupressic acid	0.82422	0.46914	0.3287	0.63202	LKSR - HSR; HSR - LOSR; LKSR - LOSR	Lhlp111209	3.21E+02	1.47E+02	3.20E+02	C20H32O3	[M+H]+	ææ²¹é ?Terpenoids	èç±»	Ditepenoids	äºè	1909-90-6	2	-	-
L-Tyramine	0.82371	0.46934	0.32851	0.63202	HSR - LKSR; HSR - LOSR; LKSR - LOSR	MWSmce584	1.38E+02	7.70E+01	1.37E+02	C8H11NO	[M+H]+	L-é ªèº	Alkaloids	çç©ç¢?Alkaloids	çç©ç¢?51-67-2	2	C00483	ko00350,ko00950,ko01100,ko01110,ko01240
Apigenin-6,8-di-C-arabinoside*	0.82242	0.46986	0.32803	0.63202	HSR - LKSR; HSR - LOSR; LKSR - LOSR	Lmtp002942	5.35E+02	4.99E+02	5.34E+02	C25H26O13	[M+H]+	è¹èç´?6,8-äº?C-é¿æä¼¯ç³è?	Flavonoids	é»é ®	Flavones	é»é ®	-	3	-	-
Apigenin-6-C-arabinoside-8-C-xyloside*	0.82242	0.46986	0.32803	0.63202	HSR - LKSR; HSR - LOSR; LKSR - LOSR	Lmtp002822	5.35E+02	4.99E+02	5.34E+02	C25H26O13	[M+H]+	è¹èç´?6-C-é¿æä¼¯ç³è?8-C-æ¨ç³è?	Flavonoids	é»é ®	Flavones	é»é ®	-	3	-	-
Solanone	0.8191	0.47118	0.32681	0.63325	LKSR - HSR; LOSR - HSR; LKSR - LOSR	Lmyp008093	1.95E+02	6.91E+01	1.94E+02	C13H22O	[M+H]+	èé ®	Others	å ¶å®ç±?Ketone compounds	é ®ç±»ååç?1937-54-8	1	-	-
Ser-Arg-Ala-Val-Cys	0.81734	0.47188	0.32617	0.63364	LKSR - HSR; LOSR - HSR; LKSR - LOSR	MW0156639	5.35E+02	2.11E+02	5.34E+02	C20H38N8O7S	[M+H]+	Ser-Arg-Ala-Val-Cys	Amino_acids_and_derivatives	æ°¨åºé ¸åå ¶è¡çç©	Amino acids and derivatives	æ°¨åºé ¸åå ¶è¡çç©	-	3	-	-
Tricin-5-O-Glucoside	0.81607	0.47239	0.3257	0.63378	HSR - LKSR; LOSR - HSR; LOSR - LKSR	pmb3042	4.91E+02	3.29E+02	4.92E+02	C23H24O12	[M-H]-	èè¿ç´?5-O-è¡èç³è·	Flavonoids	é»é ®	Flavones	é»é ®	32769-00-9	3	-	-
Luteolin (5,7,3',4'-Tetrahydroxyflavone)	0.81372	0.47333	0.32484	0.63408	LKSR - HSR; LOSR - HSR; LKSR - LOSR	pme0088	2.85E+02	1.51E+02	2.86E+02	C15H10O6	[M-H]-	æ¨çèç´	Flavonoids	é»é ®	Flavones	é»é ®	491-70-3	3	C01514	ko00941,ko00944,ko01100,ko01110
3-Hydroxyglutaric acid	0.81349	0.47342	0.32475	0.63408	HSR - LKSR; LOSR - HSR; LOSR - LKSR	MWS3036	1.47E+02	8.50E+01	1.48E+02	C5H8O5	[M-H]-	3-ç¾åºæäºé ?Organic_acids	ææºé ?Organic acids	ææºé ?638-18-6	1	-	-
Asn-Thr-Asp-Arg	0.80203	0.47804	0.32053	0.63971	LKSR - HSR; LOSR - HSR; LOSR - LKSR	MW0145898	5.05E+02	2.44E+02	5.04E+02	C18H32N8O9	[M+H]+	Asn-Thr-Asp-Arg	Amino_acids_and_derivatives	æ°¨åºé ¸åå ¶è¡çç©	Amino acids and derivatives	æ°¨åºé ¸åå ¶è¡çç©	-	3	-	-
Ala-Ile-Cys-Glu	0.79767	0.47981	0.31893	0.64154	LKSR - HSR; LOSR - HSR; LOSR - LKSR	MW0144612	4.93E+02	4.75E+02	4.34E+02	C17H30N4O7S	[M+CH3COO]-	Ala-Ile-Cys-Glu	Amino_acids_and_derivatives	æ°¨åºé ¸åå ¶è¡çç©	Amino acids and derivatives	æ°¨åºé ¸åå ¶è¡çç©	-	3	-	-
Hexadecylsphingosine	0.7932	0.48164	0.31728	0.64343	HSR - LKSR; HSR - LOSR; LOSR - LKSR	pmp001264	2.74E+02	2.56E+02	2.73E+02	C16H35NO2	[M+H]+	åå ­ç·åºéèºé?Lipids	èè´¨	Sphingolipids	éè	-	1	-	-
Vnilloylcaffeoyltartaric acid	0.78299	0.48584	0.3135	0.64849	LKSR - HSR; LOSR - HSR; LKSR - LOSR	Lmhn002321	4.61E+02	1.67E+02	4.62E+02	C21H18O12	[M-H]-	é¦èé °åå¡é °é ç³é ?Phenolic_acids	é é ¸ç±?Phenolic acids	é é ¸ç±?-	3	-	-
1-Î±-Linolenoyl-glycerol-3-O-glucoside*	0.78195	0.48628	0.31312	0.64851	LKSR - HSR; LOSR - HSR; LOSR - LKSR	Lmhp009773	5.15E+02	2.61E+02	5.14E+02	C27H46O9	[M+H]+	1-Î±-äºéº»é ¸çæ²¹é ¯-3-O-è¡èç³è·*	Lipids	èè´¨	Glycerol ester	çæ²¹é ?-	1	-	-
Lumichrome	0.77852	0.4877	0.31185	0.64985	LKSR - HSR; LOSR - HSR; LOSR - LKSR	mws1383	2.43E+02	1.45E+02	2.42E+02	C12H10N4O2	[M+H]+	7,8-äºç²åºå¯å?,Alkaloids,çç©ç¢?Alkaloids,çç©ç¢?1086-80-2,3,C01727,ko00740 Thr-Asp-Lys-Arg,0.77468,0.4893,0.31042,0.65143,LKSR - HSR; LOSR - HSR; LKSR - LOSR,MW0157590,5.77E+02,3.37E+02,5.18E+02,C20H38N8O8,[M+CH3COO]-,Thr-Asp-Lys-Arg,Amino_acids_and_derivatives,æ°¨åºé ¸åå ¶è¡çç©,Amino acids and derivatives,æ°¨åºé ¸åå ¶è¡çç©,-,3,-,- Leu-Tyr-Asp-Lys,0.77346,0.48981,0.30997,0…	ko01100	ko01110"
Î²-Oxoacteoside	0.76703	0.4925	0.30759	0.65339	LKSR - HSR; LOSR - HSR; LOSR - LKSR	Hmgn002038	6.37E+02	4.75E+02	6.38E+02	C29H34O16	[M-H]-	Î²-æ°§åæ¯èè±ç³è?Phenolic_acids	é é ¸ç±?Phenolic acids	é é ¸ç±?-	3	-	-
S-Adenosylmethionine	0.76616	0.49287	0.30727	0.65339	LKSR - HSR; LOSR - HSR; LKSR - LOSR	mws1051	3.99E+02	2.50E+02	3.99E+02	C15H23N6O5S+	[M]+	S-è ºè·èæ°¨é ?Amino_acids_and_derivatives	æ°¨åºé ¸åå ¶è¡çç©	Amino acids and derivatives	æ°¨åºé ¸åå ¶è¡çç©	485-80-3	3	-	-
Suberic Acid	0.76344	0.49402	0.30626	0.65435	HSR - LKSR; HSR - LOSR; LKSR - LOSR	mws0242	1.73E+02	1.11E+02	1.74E+02	C8H14O4	[M-H]-	è¾äºé ?Organic_acids	ææºé ?Organic acids	ææºé ?505-48-6	2	C08278	-
LysoPC 15:0(2n isomer)	0.75919	0.49582	0.30468	0.65562	LKSR - HSR; HSR - LOSR; LKSR - LOSR	Lmhp009129	4.82E+02	1.84E+02	4.81E+02	C23H48NO7P	[M+H]+	æº¶è¡ç£·èé °èç¢?15:0(2nå¼æ)	Lipids	èè´¨	LPC	æº¶è¡ç£·èé °èç¢?-	1	-	-
4-Aminobenzoic acid	0.75912	0.49585	0.30465	0.65562	LKSR - HSR; HSR - LOSR; LKSR - LOSR	mws1336	1.38E+02	1.20E+02	1.37E+02	C7H7NO2	[M+H]+	4-æ°¨åºè¯ç²é ?Phenolic_acids	é é ¸ç±?Phenolic acids	é é ¸ç±?150-13-0	3	C00568	ko00790,ko01100,ko01240
L-Ornithine	0.75821	0.49623	0.30431	0.65562	HSR - LKSR; LOSR - HSR; LOSR - LKSR	pme2527	1.33E+02	1.16E+02	1.32E+02	C5H12N2O2	[M+H]+	L-é¸æ°¨é ?Amino_acids_and_derivatives	æ°¨åºé ¸åå ¶è¡çç©	Amino acids and derivatives	æ°¨åºé ¸åå ¶è¡çç©	70-26-8	3	C00077	ko00220,ko00330,ko00470,ko00480,ko01100,ko01110,ko01210,ko01230,ko02010
Grossamide	0.75557	0.49735	0.30333	0.65654	LKSR - HSR; HSR - LOSR; LKSR - LOSR	MWStz038	6.25E+02	3.25E+02	6.24E+02	C36H36N2O8	[M+H]+	å ç½é °èº	Alkaloids	çç©ç¢?Phenolamine	é èº	80510-06-1	1	-	-
Kaempferol-6,8-di-C-glucoside-7-O-glucoside	0.75393	0.49805	0.30272	0.65691	LKSR - HSR; LOSR - HSR; LOSR - LKSR	HJAP023	7.73E+02	6.11E+02	7.72E+02	C33H40O21	[M+H]+	å±±æ°é ?6,8-äº?C-è¡èç³è·-7-O-è¡èç³è·	Flavonoids	é»é ®	Flavonols	é»é ®é?-	3	-	-
Chrysoeriol-5-O-glucoside	0.7511	0.49926	0.30167	0.65795	HSR - LKSR; HSR - LOSR; LKSR - LOSR	pmb2999	4.61E+02	2.99E+02	4.62E+02	C22H22O11	[M-H]-	éå£èé»ç´?5-O-è¡èç³è·	Flavonoids	é»é ®	Flavones	é»é ®	-	3	-	-
Ala-Val-Ala-His-Val	0.74895	0.50018	0.30087	0.6586	HSR - LKSR; LOSR - HSR; LOSR - LKSR	MW0144787	4.96E+02	4.60E+02	4.95E+02	C22H37N7O6	[M+H]+	Ala-Val-Ala-His-Val	Amino_acids_and_derivatives	æ°¨åºé ¸åå ¶è¡çç©	Amino acids and derivatives	æ°¨åºé ¸åå ¶è¡çç©	-	3	-	-
N-Feruloylspermidine	0.74629	0.50132	0.29988	0.65955	HSR - LKSR; HSR - LOSR; LKSR - LOSR	Wahp001558	3.22E+02	1.77E+02	3.21E+02	C17H27N3O3	[M+H]+	N-é¿é­é °äºç²¾èº	Alkaloids	çç©ç¢?Phenolamine	é èº	-	1	-	-
Dicaffeoylspermine	0.7431	0.5027	0.29869	0.66058	HSR - LKSR; HSR - LOSR; LKSR - LOSR	Lmmp003443	5.27E+02	1.63E+02	5.26E+02	C28H38N4O6	[M+H]+	äºåå¡é °ç²¾èº	Alkaloids	çç©ç¢?Phenolamine	é èº	-	3	-	-
L-Glutamine	0.74167	0.50332	0.29816	0.66058	HSR - LKSR; HSR - LOSR; LKSR - LOSR	pme0193	1.47E+02	8.40E+01	1.46E+02	C5H10N2O3	[M+H]+	L-è°·æ°¨é °èº	Amino_acids_and_derivatives	æ°¨åºé ¸åå ¶è¡çç©	Amino acids and derivatives	æ°¨åºé ¸åå ¶è¡çç©	56-85-9	1	C00064	ko00220,ko00230,ko00240,ko00250,ko00470,ko00630,ko00750,ko00910,ko00970,ko01100,ko01230,ko01232,ko01240,ko02010
Limocitrin-7-O-glucoside	0.74153	0.50338	0.2981	0.66058	HSR - LKSR; HSR - LOSR; LOSR - LKSR	Hmcp001636	5.09E+02	3.47E+02	5.08E+02	C23H24O13	[M+H]+	æ æª¬ç´?7-O-è¡èç³è·	Flavonoids	é»é ®	Flavonols	é»é ®é?-	3	-	-
6-C-Glucosyl-2-Hydroxynaringenin	0.73498	0.50622	0.29566	0.66372	HSR - LKSR; LOSR - HSR; LOSR - LKSR	Jmgn004021	4.49E+02	2.69E+02	4.50E+02	C21H22O11	[M-H]-	6-ç¢³è¡èç³å?2-ç¾åºæç®ç´?Flavonoids	é»é ®	Flavanones	äºæ°¢é»é ®	-	2	-	-
TyrMe-Ser-OH	0.73405	0.50662	0.29531	0.66372	LKSR - HSR; LOSR - HSR; LKSR - LOSR	MW0158711	4.03E+02	2.83E+02	4.04E+02	C19H20N2O8	[M-H]-	TyrMe-Ser-OH	Amino_acids_and_derivatives	æ°¨åºé ¸åå ¶è¡çç©	Amino acids and derivatives	æ°¨åºé ¸åå ¶è¡çç©	-	3	-	-
Tangeretin (4',5,6,7,8-Pentamethoxyflavone)	0.73218	0.50744	0.29462	0.66423	HSR - LKSR; LOSR - HSR; LOSR - LKSR	mws0055	3.73E+02	3.43E+02	3.72E+02	C20H20O7	[M+H]+	æ¡ç®ç´?(4',5,6,7,8-äºç²æ°§åºé»é ®)	Flavonoids	é»é ®	Flavones	é»é ®	481-53-8	3	C10190	-
L-Sepiapterin	0.72579	0.51024	0.29223	0.66636	HSR - LKSR; HSR - LOSR; LOSR - LKSR	mws0984	2.36E+02	1.64E+02	2.37E+02	C9H11N5O3	[M-H]-	L-å¢¨åå?Nucleotides_and_derivatives	æ ¸è·é ¸åå ¶è¡çç©	Nucleotides and derivatives	æ ¸è·é ¸åå ¶è¡çç©	17094-01-8	3	C00835	ko00790,ko01100
L-Leucyl-L-phenylalanine	0.72491	0.51062	0.2919	0.66636	LKSR - HSR; HSR - LOSR; LKSR - LOSR	mws5035	2.79E+02	1.20E+02	2.78E+02	C15H22N2O3	[M+H]+	L-äº®æ°¨é ?L-è¯ä¸æ°¨é ¸	Amino_acids_and_derivatives	æ°¨åºé ¸åå ¶è¡çç©	Amino acids and derivatives	æ°¨åºé ¸åå ¶è¡çç©	56217-82-4	3	-	-
Lys-Met-OH	0.72339	0.51129	0.29133	0.66636	LKSR - HSR; LOSR - HSR; LOSR - LKSR	MW0153232	3.84E+02	1.78E+02	2.77E+02	C11H23N3O3S	[M-H]-	Lys-Met-OH	Amino_acids_and_derivatives	æ°¨åºé ¸åå ¶è¡çç©	Amino acids and derivatives	æ°¨åºé ¸åå ¶è¡çç©	-	3	-	-
3,4-Dihydroxybenzeneacetic acid	0.72263	0.51163	0.29105	0.66636	LKSR - HSR; LOSR - HSR; LOSR - LKSR	pme2598	1.67E+02	1.23E+02	1.68E+02	C8H8O4	[M-H]-	3,4-äºç¾åºè¯ä¹é ¸	Phenolic_acids	é é ¸ç±?Phenolic acids	é é ¸ç±?102-32-9	3	C01161	ko00350,ko01100
Homogentisic acid	0.72263	0.51163	0.29105	0.66636	LKSR - HSR; LOSR - HSR; LOSR - LKSR	pme1292	1.67E+02	1.23E+02	1.68E+02	C8H8O4	[M-H]-	é«é¾èé ¸	Phenolic_acids	é é ¸ç±?Phenolic acids	é é ¸ç±?451-13-8	3	C00544	ko00130,ko00350,ko01100,ko01240
Î³-Aminobutyric acid	0.72185	0.51197	0.29076	0.66636	LKSR - HSR; LOSR - HSR; LOSR - LKSR	pme3011	1.04E+02	6.90E+01	1.03E+02	C4H9NO2	[M+H]+	Î³-æ°¨åºä¸é ¸	Organic_acids	ææºé ?Organic acids	ææºé ?1956/12/2	3	C00334	ko00250,ko00330,ko00410,ko00650,ko00760,ko01100
D-Fructose-1,6-biphosphate	0.72151	0.51212	0.29063	0.66636	HSR - LKSR; LOSR - HSR; LOSR - LKSR	pme3311	3.39E+02	9.70E+01	3.40E+02	C6H14O12P2	[M-H]-	D-æç³-1,6-äºç£·é ?,Others,å ¶å®ç±?Saccharides,ç³ç±»,488-69-7,3,C00354,ko00400	ko00710	ko01100	ko01110	ko01200"
Quinine	0.72068	0.51249	0.29032	0.66636	LKSR - HSR; LOSR - HSR; LKSR - LOSR	mws0393	3.25E+02	1.60E+02	3.24E+02	C20H24O2N2	[M+H]+	å¥å®	Alkaloids	çç©ç¢?Quinoline alkaloids	å¹åç±»çç©ç¢±	130-95-0	3	C06526	-
LysoPC 15:1	0.71965	0.51294	0.28993	0.6664	HSR - LKSR; HSR - LOSR; LKSR - LOSR	pmb2260	4.80E+02	1.84E+02	4.79E+02	C23H46NO7P	[M+H]+	æº¶è¡ç£·èé °èç¢?15:1	Lipids	èè´¨	LPC	æº¶è¡ç£·èé °èç¢?-	2	-	-
Quercetin3-O-galactoside	0.71835	0.51352	0.28944	0.66659	LKSR - HSR; LOSR - HSR; LOSR - LKSR	Lssp210056	4.65E+02	3.03E+02	4.64E+02	C21H20O12	[M+H]+	æ§²ç®ç´?3-O-åä¹³ç³è·	Flavonoids	é»é ®	Flavonols	é»é ®é?-	1	-	-
L-Homomethionine	0.71458	0.51519	0.28803	0.66821	HSR - LKSR; HSR - LOSR; LOSR - LKSR	Lmbp000123	1.64E+02	5.61E+01	1.63E+02	C6H13NO2S	[M+H]+	L-é«ç²ç¡«æ°¨é ?Amino_acids_and_derivatives	æ°¨åºé ¸åå ¶è¡çç©	Amino acids and derivatives	æ°¨åºé ¸åå ¶è¡çç©	25148-30-5	3	C17213	ko00966,ko01110,ko01210
Val-His	0.71211	0.51629	0.2871	0.66901	LKSR - HSR; LOSR - HSR; LOSR - LKSR	MW0159268	3.61E+02	9.70E+01	2.54E+02	C11H18N4O3	[M-H]-	L-ç¼¬æ°¨é ?L-ç»æ°¨é ?Amino_acids_and_derivatives	æ°¨åºé ¸åå ¶è¡çç©	Amino acids and derivatives	æ°¨åºé ¸åå ¶è¡çç©	13589-07-6	3	-	-
6,9-Dihydroxy-7-megastigmen-3-one	0.71126	0.51667	0.28679	0.66901	LKSR - HSR; LOSR - HSR; LOSR - LKSR	Lmqp003432	2.27E+02	1.21E+02	2.26E+02	C13H22O3	[M+H]+	6,9-äºç¾å?7-å·¨è±ç?3-é ?,Terpenoids,èç±»,Sesquiterpenoids,ååè?-,3,-,- Arg-Phe-Ala,0.71,0.51724,0.28631,0.66919,LKSR - HSR; LOSR - HSR; LOSR - LKSR,MW0145457,3.93E+02,1.81E+02,3.92E+02,C18H28N6O4,[M+H]+,L-ç²¾æ°¨é ?L-è¯ä¸æ°¨é °-L-ä¸æ°¨é ?Amino_acids_and_derivatives,æ°¨åºé ¸åå ¶è¡çç©,Amino acids and derivatives,æ°¨åºé ¸åå ¶è¡çç©,-,3,-,- 2	3	4	5-Trihydroxybutyl 6-O-(E)-caffeoyl-Î²-D-glucopyranoside"	0.70793	0.51816	0.28554	0.66983	LKSR - HSR; HSR - LOSR; LKSR - LOSR	Ymjm000144	4.89E+02	2.67E+02	4.90E+02	C21H30O13	[M-H]-	2,3,4,5-ä¸ç¾åºä¸å?-O-(E)-åå¡é ?Î²-D-å¡åè¡èç³è·	Phenolic_acids	é é ¸ç±?Phenolic acids	é é ¸ç±?-	2	-	-
Kaempferol-3-O-sambubioside	0.70567	0.51917	0.28469	0.67058	LKSR - HSR; LOSR - HSR; LKSR - LOSR	HJAP148	5.81E+02	2.87E+02	5.80E+02	C26H28O15	[M+H]+	å±±æ°é ?3-O-æ¡å¸åç³è?Flavonoids	é»é ®	Flavonols	é»é ®é?27661-51-4	3	-	-
2-Amino-3-methoxybenzoic acid	0.70139	0.5211	0.28308	0.67234	LKSR - HSR; LOSR - HSR; LKSR - LOSR	NK10253223	1.68E+02	9.41E+01	1.67E+02	C8H9NO3	[M+H]+	2-æ°¨åº-3-ç²æ°§åºè¯ç²é ¸	Phenolic_acids	é é ¸ç±?Phenolic acids	é é ¸ç±?3177-80-8	3	C05831	ko00380
Undecanedioic acid	0.70072	0.5214	0.28283	0.67234	LKSR - HSR; LOSR - HSR; LKSR - LOSR	MWS1900	2.15E+02	1.53E+02	2.16E+02	C11H20O4	[M-H]-	åä¸ç·äºé ?Lipids	èè´¨	Free fatty acids	æ¸¸ç¦»èèªé ?1852-04-6	1	-	-
Quercetin-3-O-robinobioside	0.69876	0.52228	0.28209	0.67293	LKSR - HSR; HSR - LOSR; LKSR - LOSR	pmn001583	6.09E+02	3.00E+02	6.10E+02	C27H30O16	[M-H]-	æ§²ç®ç´?3-O-æ´æ§ç³è·	Flavonoids	é»é ®	Flavonols	é»é ®é?52525-35-6	1	-	-
Delphinidin-3-O-rutinoside-7-O-glucoside	0.69625	0.52342	0.28115	0.67329	LKSR - HSR; HSR - LOSR; LKSR - LOSR	Zmqp002952	7.73E+02	4.65E+02	7.73E+02	C33H41O21+	[M]+	é£çèç´ -3-O-è¸é¦ç³è·-7-O-è¡èç³è·	Flavonoids	é»é ®	Anthocyanidins	è±éç´?-	3	-	-
Quercetin-3-O-rutinoside (Rutin)	0.69622	0.52343	0.28114	0.67329	HSR - LKSR; HSR - LOSR; LKSR - LOSR	mws0059	6.09E+02	3.01E+02	6.10E+02	C27H30O16	[M-H]-	æ§²ç®ç´?3-O-è¸é¦ç³è· (è¦ä¸)	Flavonoids	é»é ®	Flavonols	é»é ®é?153-18-4	1	C05625	ko00944,ko01100,ko01110
2-(Formylamino)benzoic acid	0.69286	0.52496	0.27987	0.6747	HSR - LKSR; HSR - LOSR; LKSR - LOSR	pme3083	1.64E+02	1.20E+02	1.65E+02	C8H7NO3	[M-H]-	2-(ç²é °æ°¨åº)è¯ç²é ?Phenolic_acids	é é ¸ç±?Phenolic acids	é é ¸ç±?3342-77-6	3	C05653	ko00380,ko01100
Tyr-Leu-Phe-Asp	0.69152	0.52557	0.27937	0.67493	LKSR - HSR; LOSR - HSR; LKSR - LOSR	MW0158525	5.57E+02	3.94E+02	5.56E+02	C28H36N4O8	[M+H]+	Tyr-Leu-Phe-Asp	Amino_acids_and_derivatives	æ°¨åºé ¸åå ¶è¡çç©	Amino acids and derivatives	æ°¨åºé ¸åå ¶è¡çç©	-	3	-	-
Robinetin	0.68581	0.52818	0.27722	0.67772	HSR - LKSR; LOSR - HSR; LOSR - LKSR	Zmpp002571	3.03E+02	2.57E+02	3.02E+02	C15H10O7	[M+H]+	åºæ§äº?Flavonoids	é»é ®	Flavonols	é»é ®é?490-31-3	3	C10177	-
Tamarixetin-3-O-rutinoside	0.68082	0.53047	0.27534	0.68011	HSR - LKSR; HSR - LOSR; LOSR - LKSR	HJN051	6.23E+02	3.15E+02	6.24E+02	C28H32O16	[M-H]-	æ½æ³é»ç´ -3-O-è¸é¦ç³è·	Flavonoids	é»é ®	Flavonols	é»é ®é?-	1	-	-
His-Glu-Gln-Lys	0.67715	0.53216	0.27395	0.68136	HSR - LKSR; LOSR - HSR; LOSR - LKSR	MW0150915	5.41E+02	2.91E+02	5.40E+02	C22H36N8O8	[M+H]+	ç»æ°¨é ?è°·æ°¨é ?è°·é °è?èµæ°¨é ?Amino_acids_and_derivatives	æ°¨åºé ¸åå ¶è¡çç©	Amino acids and derivatives	æ°¨åºé ¸åå ¶è¡çç©	-	3	-	-
1-Linoleoylglycerol-2,3-di-O-glucoside*	0.67681	0.53232	0.27382	0.68136	HSR - LKSR; HSR - LOSR; LKSR - LOSR	Lmhp009384	6.79E+02	2.63E+02	6.78E+02	C33H58O14	[M+H]+	1-äºæ²¹é °çæ²¹é ¯-2,3-äº?O-è¡èç³è·*	Lipids	èè´¨	Glycerol ester	çæ²¹é ?-	1	-	-
Nicotinic Acid Methyl Ester(Methyl Nicotinate)	0.67511	0.53311	0.27318	0.68181	HSR - LKSR; HSR - LOSR; LKSR - LOSR	mws0146	1.38E+02	7.80E+01	1.37E+02	C7H7NO2	[M+H]+	çé ¸ç²é ¯	Alkaloids	çç©ç¢?Pyridine alkaloids	å¡å¶ç±»çç©ç¢±	93-60-7	3	-	-
Asp-Arg-Tyr	0.67208	0.53452	0.27204	0.68304	HSR - LKSR; HSR - LOSR; LKSR - LOSR	MW0146032	4.53E+02	1.47E+02	4.52E+02	C19H28N6O7	[M+H]+	L-å¤©å¬æ°¨é °-L-ç²¾æ°¨é ?L-é ªæ°¨é ?Amino_acids_and_derivatives	æ°¨åºé ¸åå ¶è¡çç©	Amino acids and derivatives	æ°¨åºé ¸åå ¶è¡çç©	-	3	-	-
His-Ser-Val-Glu	0.66899	0.53596	0.27087	0.68432	HSR - LKSR; LOSR - HSR; LOSR - LKSR	MW0151089	4.71E+02	2.23E+02	4.70E+02	C19H30N6O8	[M+H]+	His-Ser-Val-Glu	Amino_acids_and_derivatives	æ°¨åºé ¸åå ¶è¡çç©	Amino acids and derivatives	æ°¨åºé ¸åå ¶è¡çç©	-	3	-	-
3,4-Dimethoxycinnamic acid	0.66498	0.53783	0.26935	0.68615	LKSR - HSR; LOSR - HSR; LKSR - LOSR	pmb2620	2.07E+02	1.33E+02	2.08E+02	C11H12O4	[M-H]-	3,4-äºç²æ°§åºèæ¡é ?,Phenolic_acids,é é ¸ç±?Phenolic acids,é é ¸ç±?2316-26-9,3,-,- 5	6	7	4'-Tetramethoxyflavone"	0.65948	0.54042	0.26727	0.68824	LKSR - HSR; LOSR - HSR; LOSR - LKSR	MWSHY0118	3.43E+02	2.82E+02	3.42E+02	C19H18O6	[M+H]+	5,6,7,4'-åç²æ°§åºé»é ®	Flavonoids	é»é ®	Flavones	é»é ®	1168-42-9	3	C14472	-
Manninotriose	0.65923	0.54054	0.26718	0.68824	HSR - LKSR; HSR - LOSR; LKSR - LOSR	MWSmce486	5.03E+02	3.83E+02	5.04E+02	C18H32O16	[M-H]-	çé²ä¸ç³	Others	å ¶å®ç±?Saccharides	ç³ç±»	13382-86-0	3	C05404	ko00052,ko01100
7-hydroxy-N-trans-ferulic tyramine	0.65869	0.54079	0.26697	0.68824	LKSR - HSR; LOSR - HSR; LOSR - LKSR	Lssp210093	3.30E+02	1.77E+02	3.29E+02	C18H19NO5	[M+H]+	7-ç¾åº-N-åå¼-é¿é­é °é ªè?Alkaloids	çç©ç¢?Phenolamine	é èº	-	2	-	-
Leu-Asp-Gln-Gln-Val	0.6568	0.54168	0.26626	0.68881	HSR - LKSR; HSR - LOSR; LKSR - LOSR	MW0152260	6.02E+02	4.55E+02	6.01E+02	C25H43N7O10	[M+H]+	Leu-Asp-Gln-Gln-Val	Amino_acids_and_derivatives	æ°¨åºé ¸åå ¶è¡çç©	Amino acids and derivatives	æ°¨åºé ¸åå ¶è¡çç©	-	3	-	-
L-Citrulline	0.65304	0.54346	0.26483	0.69051	LKSR - HSR; LOSR - HSR; LKSR - LOSR	pme0008	1.76E+02	1.13E+02	1.75E+02	C6H13N3O3	[M+H]+	L-çæ°¨é ?Amino_acids_and_derivatives	æ°¨åºé ¸åå ¶è¡çç©	Amino acids and derivatives	æ°¨åºé ¸åå ¶è¡çç©	372-75-8	3	C00327	ko00220,ko01100,ko01110,ko01230
1-Aminocyclopropane-1-carboxylic acid	0.65191	0.544	0.2644	0.69063	HSR - LKSR; HSR - LOSR; LOSR - LKSR	mws4052	1.02E+02	5.61E+01	1.01E+02	C4H7NO2	[M+H]+	1-æ°¨åºç¯ä¸ç?1-ç¾§é ¸	Organic_acids	ææºé ?Organic acids	ææºé ?22059-21-8	3	C01234	ko00270,ko01100,ko01110
Canusesnol F	0.64953	0.54513	0.2635	0.69064	LKSR - HSR; LOSR - HSR; LKSR - LOSR	Qmyp101305	2.67E+02	1.45E+02	2.66E+02	C15H22O4	[M+H]+	Canusesnol F	Terpenoids	èç±»	Sesquiterpenoids	ååè?-	2	-	-
L-Methionine Sulfoxide	0.64856	0.5456	0.26313	0.69064	LKSR - HSR; LOSR - HSR; LOSR - LKSR	pme2617	1.66E+02	1.02E+02	1.65E+02	C5H11NO3S	[M+H]+	èæ°¨é ¸äºç ?Amino_acids_and_derivatives	æ°¨åºé ¸åå ¶è¡çç©	Amino acids and derivatives	æ°¨åºé ¸åå ¶è¡çç©	3226-65-1	3	C02989	ko00270,ko01100
L-Prolyl-L-Phenylalanine	0.64718	0.54625	0.26261	0.69064	HSR - LKSR; HSR - LOSR; LKSR - LOSR	Lmhp001732	2.63E+02	7.01E+01	2.62E+02	C14H18N2O3	[M+H]+	L-è¯æ°¨é ?L-è¯ä¸æ°¨é ¸	Amino_acids_and_derivatives	æ°¨åºé ¸åå ¶è¡çç©	Amino acids and derivatives	æ°¨åºé ¸åå ¶è¡çç©	13589-02-1	3	-	-
Linoelaidic acid	0.64651	0.54657	0.26235	0.69064	LKSR - HSR; LOSR - HSR; LKSR - LOSR	ZINC3802188	2.79E+02	9.70E+01	2.80E+02	C18H32O2	[M-H]-	äºæ²¹é ?Lipids	èè´¨	Free fatty acids	æ¸¸ç¦»èèªé ?506-21-8	3	-	-
L-Methionine	0.64632	0.54667	0.26228	0.69064	LKSR - HSR; HSR - LOSR; LKSR - LOSR	pme1210	1.50E+02	6.10E+01	1.49E+02	C5H11NO2S	[M+H]+	L-ç²ç¡«æ°¨é ¸	Amino_acids_and_derivatives	æ°¨åºé ¸åå ¶è¡çç©	Amino acids and derivatives	æ°¨åºé ¸åå ¶è¡çç©	63-68-3	1	C00073	ko00270,ko00470,ko00966,ko00970,ko00999,ko01100,ko01110,ko01210,ko01230,ko01240
4-Hydroxymandelonitrile	0.64632	0.54667	0.26228	0.69064	LKSR - HSR; HSR - LOSR; LKSR - LOSR	Lmgp000796	1.50E+02	6.10E+01	1.49E+02	C8H7NO2	[M+H]+	4-ç¾åºææ¡è ?Alkaloids	çç©ç¢?Phenolamine	é èº	13093-65-7	3	C00650	-
Lys-Ser-Gly	0.64527	0.54717	0.26188	0.69072	LKSR - HSR; LOSR - HSR; LKSR - LOSR	MW0153130	2.91E+02	1.32E+02	2.90E+02	C11H22N4O5	[M+H]+	L-èµæ°¨é ?L-ä¸æ°¨é ?L-çæ°¨é ?Amino_acids_and_derivatives	æ°¨åºé ¸åå ¶è¡çç©	Amino acids and derivatives	æ°¨åºé ¸åå ¶è¡çç©	-	3	-	-
Î±-Ketoglutaric acid	0.64027	0.54957	0.25998	0.69251	HSR - LKSR; HSR - LOSR; LOSR - LKSR	pme2380	1.45E+02	1.01E+02	1.46E+02	C5H6O5	[M-H]-	Î±-é ®æäºé ¸	Organic_acids	ææºé ?Organic acids	ææºé ?328-50-7	3	C00026	ko00020,ko00040,ko00053,ko00220,ko00250,ko00300,ko00310,ko00340,ko00430,ko00470,ko00630,ko00650,ko00660,ko01100,ko01110,ko01200,ko01210,ko01230,ko01240
Cimicifugamide A	0.64015	0.54963	0.25993	0.69251	HSR - LKSR; LOSR - HSR; LOSR - LKSR	pmp001142	4.92E+02	1.45E+02	4.91E+02	C24H29NO10	[M+H]+	åéº»é °èº A	Alkaloids	çç©ç¢?Phenolamine	é èº	-	3	-	-
LysoPC 17:0	0.63952	0.54992	0.2597	0.69251	LKSR - HSR; LOSR - HSR; LKSR - LOSR	pmb2406	5.10E+02	1.84E+02	5.09E+02	C25H52NO7P	[M+H]+	æº¶è¡ç£·èé °èç¢?17:0	Lipids	èè´¨	LPC	æº¶è¡ç£·èé °èç¢?50930-23-9	1	-	-
Maleoyl-caffeoylquinic acid	0.63729	0.551	0.25885	0.69331	HSR - LKSR; LOSR - HSR; LOSR - LKSR	Li512113	4.51E+02	3.91E+02	4.52E+02	C20H20O12	[M-H]-	é¡ºä¸ç¯äºé °åº-åå¡é °å¥å®é ¸	Phenolic_acids	é é ¸ç±?Phenolic acids	é é ¸ç±?-	3	-	-
(R)-3-(3'-Hydroxybutyl)-2,4,4-trimethylcyclohexa-2,5-dienone	0.63542	0.55191	0.25813	0.69371	LKSR - HSR; LOSR - HSR; LOSR - LKSR	Wbmp003697	2.09E+02	5.51E+01	2.08E+02	C13H20O2	[M+H]+	3-(3'-ç¾åºä¸åº)-2,4,4-ä¸ç²åºç¯å·±ç·-2,5-äºç¯é ?,Terpenoids,èç±»,Sesquiterpenoids,ååè?-,1,-,- Homocitrate,0.63479,0.55221,0.2579,0.69371,HSR - LKSR; HSR - LOSR; LOSR - LKSR,Wayn001528,2.05E+02,1.11E+02,2.06E+02,C7H10O7,[M-H]-,é«æ æª¬é ¸,Organic_acids,ææºé ?Organic acids,ææºé ?13052-73-8,1,C01251,ko00300	ko00620	ko01100	ko01110	ko01210	ko01230	ko01240"
NG,NG-Dimethyl-L-arginine	0.62625	0.55636	0.25464	0.69822	HSR - LKSR; HSR - LOSR; LKSR - LOSR	NK10251888	2.03E+02	7.01E+01	2.02E+02	C8H18N4O2	[M+H]+	NG,NG-äºç²å?L-ç²¾æ°¨é ?,Amino_acids_and_derivatives,æ°¨åºé ¸åå ¶è¡çç©,Amino acids and derivatives,æ°¨åºé ¸åå ¶è¡çç©,30315-93-6,1,C03626,- Azelaic acid,0.62557,0.55669,0.25438,0.69822,HSR - LKSR; HSR - LOSR; LOSR - LKSR,mws0237,1.87E+02,1.25E+02,1.88E+02,C9H16O4,[M-H]-,å£¬äºé ?Organic_acids,ææºé ?Organic acids,ææºé ?123-99-9,1,C08261,- N-Acetylcadaverine,0.62334,0.55778,0.2…	4-diol"	0.61475	0.56201	0.25026	0.70263	HSR - LKSR; HSR - LOSR; LOSR - LKSR	Walp007043	2.74E+02	8.81E+01	2.73E+02	C16H35NO2	[M+H]+	2-æ°¨åºåå ­ç?1,4-äºé	Lipids	èè´¨	Sphingolipids	éè	-	2	-	-
LysoPE 20:4(2n isomer)	0.61202	0.56336	0.24921	0.70375	HSR - LKSR; LOSR - HSR; LOSR - LKSR	Lmhp009349	5.02E+02	3.61E+02	5.01E+02	C25H44NO7P	[M+H]+	æº¶è¡ç£·èé °ä¹éèº 20:4(2nå¼æ)	Lipids	èè´¨	LPE	æº¶è¡ç£·èé °ä¹éèº	-	3	-	-
Syringaresinol-4'-O-glucoside; Acanthoside B	0.60799	0.56537	0.24767	0.70492	LKSR - HSR; LOSR - HSR; LOSR - LKSR	Lmqn001932	5.79E+02	4.17E+02	5.80E+02	C28H36O13	[M-H]-	ä¸é¦æ èé ?4'-O-è¡èç³è·; æ æ¢äºå è?B	Lignans_and_Coumarins	æ¨èç´ åé¦è±ç´?Lignans	æ¨èç´?7374-79-0	3	C10890	-
Blumenol B Glucoside	0.60788	0.56542	0.24763	0.70492	LKSR - HSR; LOSR - HSR; LKSR - LOSR	Lacp003991	3.89E+02	2.09E+02	3.88E+02	C19H32O8	[M+H]+	å¸å¢é¨é Bè¡èç³è·	Terpenoids	èç±»	Sesquiterpenoids	ååè?-	3	-	-
Hispidulin-7-O-glucoside(Homoplantaginin)	0.60741	0.56565	0.24745	0.70492	LKSR - HSR; LOSR - HSR; LOSR - LKSR	Hmgp002189	4.63E+02	3.01E+02	4.62E+02	C22H22O11	[M+H]+	é«è½¦åç´ -7-O-è¡èç³è·; é«è½¦åè·	Flavonoids	é»é ®	Flavones	é»é ®	17680-84-1	3	C17762	-
Quercetin-3-O-rutinoside-7-O-glucoside	0.60553	0.56659	0.24673	0.70553	LKSR - HSR; HSR - LOSR; LKSR - LOSR	Lmmp002334	7.73E+02	3.03E+02	7.72E+02	C33H40O21	[M+H]+	æ§²ç®ç´?3-O-è¸é¦ç³è·-7-O-è¡èç³è·	Flavonoids	é»é ®	Flavonols	é»é ®é?-	1	-	-
Delphinidin-3-O-glucoside (Mirtillin)	0.6042	0.56726	0.24622	0.70579	LKSR - HSR; LOSR - HSR; LOSR - LKSR	pme1398	4.65E+02	3.03E+02	4.65E+02	C21H21O12+	[M]+	é£çèç´ -3-O-è¡èç³è·	Flavonoids	é»é ®	Anthocyanidins	è±éç´?50986-17-9	3	C12138	ko00942,ko01110
alpha-Hydroxylinoleic acid*	0.60097	0.56888	0.24498	0.70676	LKSR - HSR; LOSR - HSR; LKSR - LOSR	Wafn011571	2.95E+02	1.95E+02	2.96E+02	C18H32O3	[M-H]-	Î±-ç¾åºäºæ²¹é ?	Lipids	èè´¨	Free fatty acids	æ¸¸ç¦»èèªé ?57818-44-7	1	-	-
Luteolin-7-O-glucuronide	0.60043	0.56915	0.24477	0.70676	LKSR - HSR; HSR - LOSR; LKSR - LOSR	mws4167	4.63E+02	2.87E+02	4.62E+02	C21H18O12	[M+H]+	æ¨çèç´ -7-O-è¡èç³éé ¸è·	Flavonoids	é»é ®	Flavones	é»é ®	29741-10-4	3	C03515	ko00944
L-Praziquanamine	0.59993	0.5694	0.24458	0.70676	HSR - LKSR; HSR - LOSR; LOSR - LKSR	MWSmce340	2.03E+02	1.32E+02	2.02E+02	C12H14N2O	[M+H]+	L-æ¯å¹è?Alkaloids	çç©ç¢?Isoquinoline alkaloids	å¼å¹åç±»çç©ç¢?99746-73-3	3	-	-
Isorhamnetin-3-O-Glucoside*	0.59786	0.57044	0.24379	0.70693	HSR - LKSR; HSR - LOSR; LOSR - LKSR	Lmjp003044	4.79E+02	3.17E+02	4.78E+02	C22H22O12	[M+H]+	å¼é¼ æç´ -3-O-è¡èç³è·*	Flavonoids	é»é ®	Flavonols	é»é ®é?5041-82-7	1	-	-
Isorhamnetin-7-O-glucoside (Brassicin)*	0.59786	0.57044	0.24379	0.70693	HSR - LKSR; HSR - LOSR; LOSR - LKSR	Hmcp002207	4.79E+02	3.17E+02	4.78E+02	C22H22O12	[M+H]+	å¼é¼ æç´ -7-O-è¡èç³è· (èèè?*	Flavonoids	é»é ®	Flavonols	é»é ®é?6743-96-0	1	-	-
Lycibarbarspermidine B	0.59611	0.57132	0.24312	0.70746	HSR - LKSR; HSR - LOSR; LKSR - LOSR	pmn001724	6.32E+02	4.70E+02	6.33E+02	C31H43N3O11	[M-H]-	æ¸æäºç²¾è?B	Alkaloids	çç©ç¢?Phenolamine	é èº	-	3	-	-
3,4-Dihydroxybenzoic acid (Protocatechuic acid)*	0.59133	0.57374	0.24129	0.70989	HSR - LKSR; HSR - LOSR; LKSR - LOSR	mws0183	1.53E+02	1.09E+02	1.54E+02	C7H6O4	[M-H]-	3,4-äºç¾åºè¯ç²é ¸; åå¿è¶é ¸*	Phenolic_acids	é é ¸ç±?Phenolic acids	é é ¸ç±?99-50-3	3	C00230	ko01100,ko01110
His-Asn-Ile	0.58935	0.57474	0.24053	0.71057	LKSR - HSR; LOSR - HSR; LKSR - LOSR	MW0150853	3.83E+02	3.01E+02	3.82E+02	C16H26N6O5	[M+H]+	ç»æ°¨é ?å¤©é¨å¬é °æ°?å¼äº®æ°¨é ¸	Amino_acids_and_derivatives	æ°¨åºé ¸åå ¶è¡çç©	Amino acids and derivatives	æ°¨åºé ¸åå ¶è¡çç©	-	3	-	-
5'-Glucosyloxyjasmanic acid	0.58732	0.57578	0.23975	0.71073	HSR - LKSR; LOSR - HSR; LOSR - LKSR	Lmzn001582	3.87E+02	2.07E+02	3.88E+02	C18H28O9	[M-H]-	5'-è¡èç³åºæ°§ä»£èèé ?Phenolic_acids	é é ¸ç±?Phenolic acids	é é ¸ç±?-	1	-	-
L-Phenylalanyl-L-phenylalanine	0.5857	0.57661	0.23912	0.71073	HSR - LKSR; LOSR - HSR; LOSR - LKSR	mws0636	3.13E+02	1.66E+02	3.12E+02	C18H20N2O3	[M+H]+	L-è¯ä¸æ°¨é °-L-è¯ä¸æ°¨é ¸	Amino_acids_and_derivatives	æ°¨åºé ¸åå ¶è¡çç©	Amino acids and derivatives	æ°¨åºé ¸åå ¶è¡çç©	2577-40-4	3	-	-
Mevalonic acid	0.58398	0.57748	0.23846	0.71073	LKSR - HSR; HSR - LOSR; LKSR - LOSR	pme3154	1.47E+02	5.90E+01	1.48E+02	C6H12O4	[M-H]-	3,5-äºç¾å?3-ç²åºæé ¸	Organic_acids	ææºé ?Organic acids	ææºé ?150-97-0	3	C00418	ko00900,ko01100,ko01110
Eriodictyol-7-O-Rutinoside (Eriocitrin)	0.58387	0.57754	0.23842	0.71073	HSR - LKSR; LOSR - HSR; LOSR - LKSR	MWSHY0092	5.97E+02	2.89E+02	5.96E+02	C27H32O15	[M+H]+	å£èæ¬¡è·	Flavonoids	é»é ®	Flavanones	äºæ°¢é»é ®	13463-28-0	3	C09732	-
Asn-His-Lys-Asp	0.58321	0.57788	0.23817	0.71073	LKSR - HSR; LOSR - HSR; LKSR - LOSR	MW0145773	5.11E+02	1.63E+02	5.12E+02	C20H32N8O8	[M-H]-	Asn-His-Lys-Asp	Amino_acids_and_derivatives	æ°¨åºé ¸åå ¶è¡çç©	Amino acids and derivatives	æ°¨åºé ¸åå ¶è¡çç©	-	3	-	-
Deacetylajugarinâ ?0.58298	0.57799	0.23808	0.71073	LKSR - HSR; LOSR - HSR; LKSR - LOSR	Wmzn000587	3.77E+02	5.90E+01	3.78E+02	C22H34O5	[M-H]-	è±ä¹é °åç­éª¨èé ¯ç´ â £	Terpenoids	èç±»	Ditepenoids	äºè	-	1	-	-
Isocytosine	0.58284	0.57806	0.23802	0.71073	LKSR - HSR; LOSR - HSR; LOSR - LKSR	MWS5173	1.12E+02	7.00E+01	1.11E+02	C4H5N3O	[M+H]+	å¼èå§å¶	Nucleotides_and_derivatives	æ ¸è·é ¸åå ¶è¡çç©	Nucleotides and derivatives	æ ¸è·é ¸åå ¶è¡çç©	108-53-2	3	-	-
L-Pipecolic Acid	0.57935	0.57985	0.23668	0.71189	HSR - LKSR; HSR - LOSR; LKSR - LOSR	MWS0811	1.30E+02	8.41E+01	1.29E+02	C6H11NO2	[M+H]+	L-åå¶é ?Organic_acids	ææºé ?Organic acids	ææºé ?3105-95-1	1	C00408	ko00310,ko00960,ko01100,ko01110
6-Deoxyfagomine	0.57922	0.57992	0.23663	0.71189	HSR - LKSR; HSR - LOSR; LKSR - LOSR	pmp001198	1.32E+02	5.70E+01	1.31E+02	C6H13NO2	[M+H]+	6-è±æ°§èéº¦ç¢?Alkaloids	çç©ç¢?Piperidine alkaloids	åå¶ç±»çç©ç¢±	197449-09-5	3	-	-
1,7-Bis-(4-hydroxyphenyl)-2,4,6-heptatrienone	0.57509	0.58205	0.23504	0.71394	HSR - LKSR; HSR - LOSR; LKSR - LOSR	Hmjp003400	2.93E+02	1.07E+02	2.92E+02	C19H16O3	[M+H]+	1,7-å?4-ç¾è¯å?-2,4,6-åºä¸ç?1-é ?,Others,å ¶å®ç±?Ketone compounds,é ®ç±»ååç?-,3,-,- LysoPE 20:3,0.57282,0.58322,0.23417,0.71481,HSR - LKSR; LOSR - HSR; LOSR - LKSR,Lmhp010040,5.04E+02,3.63E+02,5.03E+02,C25H46NO7P,[M+H]+,æº¶è¡ç£·èé °ä¹éèº 20:3,Lipids,èè´¨,LPE,æº¶è¡ç£·èé °ä¹éèº,-,3,-,- Morin-3-O-lyxoside,0.56629,0.58661,0.23165,0.7184,HSR - LKSR; LOSR - HSR; LOSR - LKSR,…	ko01110"
(2Z)-N-[2-(3,4-Dihydroxyphenyl)-2-hydroxyethyl]-3-(4-methoxyphenyl)-2-propenamide	0.56056	0.58961	0.22944	0.72094	HSR - LKSR; HSR - LOSR; LKSR - LOSR	Hmjp005089	3.30E+02	1.77E+02	3.29E+02	C18H19NO5	[M+H]+	(2Z)-N-[2-(3,4-äºç¾åºè¯å?-2-ç¾ä¹åº]-3-(4-ç²æ°§åºè¯å?-2-ä¸ç¯é °èº	Alkaloids	çç©ç¢?Phenolamine	é èº	-	1	-	-
Cycloleucine	0.55689	0.59153	0.22802	0.72273	HSR - LKSR; LOSR - HSR; LOSR - LKSR	ML10181668	1.30E+02	8.41E+01	1.29E+02	C6H11NO2	[M+H]+	ç¯äº®æ°¨é ¸	Amino_acids_and_derivatives	æ°¨åºé ¸åå ¶è¡çç©	Amino acids and derivatives	æ°¨åºé ¸åå ¶è¡çç©	52-52-8	1	C03969	-
19,20-DiHDPA	0.55187	0.59418	0.22608	0.72493	HSR - LKSR; HSR - LOSR; LKSR - LOSR	MW0012723	3.63E+02	2.19E+02	3.62E+02	C22H34O4	[M+H]+	19,20-äºç¾å?4Zï¼?Zï¼?0Zï¼?3Zï¼?6Z-äºåäºç¢³äºç¯é ?,Lipids,èè´¨,Free fatty acids,æ¸¸ç¦»èèªé ?-,3,-,- 1-Naphthol*,0.55171,0.59427,0.22602,0.72493,LKSR - HSR; LOSR - HSR; LOSR - LKSR,MWS2066,1.43E+02,1.15E+02,1.44E+02,C10H8O,[M-H]-,1-èé *,Phenolic_acids,é é ¸ç±?Phenolic acids,é é ¸ç±?90-15-3,3,C11714,- Glu-Pro-Pro-Arg-Asp,0.55027,0.59503,0.22546,0.72529,HSR - LKSR; LOSR - HSR; LOSR…	11E-octadecadienoic acid"	0.5435	0.59863	0.22284	0.72741	HSR - LKSR; LOSR - HSR; LOSR - LKSR	pmb2804	3.11E+02	1.71E+02	3.12E+02	C18H32O4	[M-H]-	13-æ°¢è¿æ°§å-9,11-åå «ç¢³äºç¯é ¸	Lipids	èè´¨	Free fatty acids	æ¸¸ç¦»èèªé ?33964-75-9	3	C04717	ko00591,ko01100
Luteolin-4'-O-glucoside	0.54136	0.59978	0.22201	0.72795	HSR - LKSR; HSR - LOSR; LKSR - LOSR	Hmpp003270	4.49E+02	2.87E+02	4.48E+02	C21H20O11	[M+H]+	æ¨çèç´ -4'-O-è¡èç³è·	Flavonoids	é»é ®	Flavones	é»é ®	6920-38-3	1	-	-
2R-hydroxy-9Z,12Z,15Z-octadecatrienoic acid	0.54072	0.60012	0.22176	0.72795	HSR - LKSR; HSR - LOSR; LOSR - LKSR	Zmyn004732	2.93E+02	1.85E+02	2.94E+02	C18H30O3	[M-H]-	2R-ç¾åº-9Z,12Z,15Z-åå «ç¢³ä¸ç¯é ¸	Lipids	èè´¨	Free fatty acids	æ¸¸ç¦»èèªé ?-	1	C16342	ko00592
Kaempferol-3-O-(6''-malonyl)glucoside*	0.53906	0.60101	0.22112	0.72795	HSR - LKSR; HSR - LOSR; LOSR - LKSR	Lmmp003817	5.35E+02	2.87E+02	5.34E+02	C24H22O14	[M+H]+	å±±æ°é ?3-O-(6''-ä¸äºé ?è¡èç³è·*	Flavonoids	é»é ®	Flavonols	é»é ®é?-	1	-	-
9-Hydroperoxy-10E,12,15Z-octadecatrienoic acid	0.53797	0.6016	0.2207	0.72795	LKSR - HSR; LOSR - HSR; LKSR - LOSR	pmb2791	3.09E+02	2.09E+02	3.10E+02	C18H30O4	[M-H]-	9-ç¾åºè¿æ°§-10E,12,15Z-åå «ç¢³ä¸ç¯é ¸	Lipids	èè´¨	Free fatty acids	æ¸¸ç¦»èèªé ?111004-08-1	3	C16321	ko00592,ko01110
3-Hydroxycycloarta-24-ene-26-oic acid (Isomangiferolic acid)	0.53665	0.60231	0.22018	0.72795	LKSR - HSR; LOSR - HSR; LOSR - LKSR	Lmmn008971	4.55E+02	4.55E+02	4.56E+02	C30H48O3	[M-H]-	3-ç¾åºç¯æ¨è èç?24-ç?26-é ?(å¼æ§æéé ?	Terpenoids	èç±»	Triterpene	ä¸è	13878-92-7	3	-	-
6-C-MethylKaempferol-3-glucoside	0.53633	0.60248	0.22006	0.72795	LKSR - HSR; HSR - LOSR; LKSR - LOSR	Lmjp003655	4.63E+02	3.01E+02	4.62E+02	C22H22O11	[M+H]+	6-ç²åºå±±æ°é ?3-O-è¡èç³è·	Flavonoids	é»é ®	Flavones	é»é ®	-	1	-	-
3-Hydroxyurs-12-en-28-oic acid (3-Epiursolic acid)	0.53583	0.60275	0.21986	0.72795	LKSR - HSR; LOSR - HSR; LOSR - LKSR	MWSmce052	4.55E+02	4.55E+02	4.56E+02	C30H48O3	[M-H]-	3-ç¾åºçæ-12-ç?28-é ?(3-è¡¨çæé ¸)	Terpenoids	èç±»	Triterpene	ä¸è	989-30-0	3	-	-
Gallocatechin-(4Î±â?)-gallocatechin	0.53507	0.60316	0.21957	0.72795	LKSR - HSR; LOSR - HSR; LOSR - LKSR	Lmmp000897	6.11E+02	2.87E+02	6.10E+02	C30H26O14	[M+H]+	æ²¡é£å­å¿è¶ç´ -(4Î±â?)-æ²¡é£å­å¿è¶ç´	Flavonoids	é»é ®	Flavanols	é»ç·éç±»	-	3	-	-
L-Alanyl-L-Phenylalanine	0.53484	0.60328	0.21948	0.72795	LKSR - HSR; HSR - LOSR; LKSR - LOSR	mws4176	2.37E+02	1.20E+02	2.36E+02	C12H16N2O3	[M+H]+	L-ä¸æ°¨é ?L-è¯ä¸æ°¨é ¸	Amino_acids_and_derivatives	æ°¨åºé ¸åå ¶è¡çç©	Amino acids and derivatives	æ°¨åºé ¸åå ¶è¡çç©	3061-90-3	3	-	-
Thr-Phe-Gln-Asp	0.53282	0.60437	0.2187	0.72841	LKSR - HSR; LOSR - HSR; LOSR - LKSR	MW0157756	5.08E+02	4.90E+02	5.09E+02	C22H31N5O9	[M-H]-	Thr-Phe-Gln-Asp	Amino_acids_and_derivatives	æ°¨åºé ¸åå ¶è¡çç©	Amino acids and derivatives	æ°¨åºé ¸åå ¶è¡çç©	-	3	-	-
3-pyridine-methanol-O-Î²-D-glucopyranosyl	0.53242	0.60459	0.21854	0.72841	LKSR - HSR; HSR - LOSR; LKSR - LOSR	Zblp001009	2.72E+02	1.10E+02	2.71E+02	C12H17NO6	[M+H]+	3-å¡å¶-ç²é-O-Î²-D-å¡åè¡èç³åº	Alkaloids	çç©ç¢?Pyridine alkaloids	å¡å¶ç±»çç©ç¢±	-	1	-	-
1-O-(3,4,5-Trimethoxybenzoyl)-B-D-Glucopyranoside	0.52833	0.6068	0.21695	0.73051	LKSR - HSR; LOSR - HSR; LOSR - LKSR	Wasn002933	3.73E+02	2.11E+02	3.74E+02	C16H22O10	[M-H]-	1-O-(3,4,5-ä¸ç²æ°§åºè¯ç²é °åº)-B-D-å¡åè¡èç³è·	Phenolic_acids	é é ¸ç±?Phenolic acids	é é ¸ç±?-	2	-	-
Tyr-Glu-Arg-Arg	0.52541	0.60839	0.21582	0.73186	LKSR - HSR; LOSR - HSR; LKSR - LOSR	MW0158449	6.21E+02	5.61E+02	6.22E+02	C26H42N10O8	[M-H]-	é ªæ°¨é ?è°·æ°¨é ?ç²¾æ°¨é ?ç²¾æ°¨é ?Amino_acids_and_derivatives	æ°¨åºé ¸åå ¶è¡çç©	Amino acids and derivatives	æ°¨åºé ¸åå ¶è¡çç©	-	3	-	-
Thr-Phe	0.52362	0.60937	0.21512	0.73226	HSR - LKSR; HSR - LOSR; LOSR - LKSR	MW0109888	3.25E+02	5.90E+01	2.66E+02	C13H18N2O4	[M+CH3COO]-	èæ°¨é ?è¯ä¸æ°¨é ¸	Amino_acids_and_derivatives	æ°¨åºé ¸åå ¶è¡çç©	Amino acids and derivatives	æ°¨åºé ¸åå ¶è¡çç©	16875-27-7	3	-	-
Myricetin-3-O-galactoside	0.52308	0.60967	0.21491	0.73226	LKSR - HSR; HSR - LOSR; LKSR - LOSR	Lmdp002969	4.81E+02	3.19E+02	4.80E+02	C21H20O13	[M+H]+	æ¨æ¢ ç´?3-O-åä¹³ç³è·	Flavonoids	é»é ®	Flavonols	é»é ®é?15648-86-9	3	-	-
Eicosadienoic acid	0.52026	0.61121	0.21381	0.73298	HSR - LKSR; LOSR - HSR; LOSR - LKSR	pmn001610	3.07E+02	3.07E+02	3.08E+02	C20H36O2	[M-H]-	äºåç¢³äºç¯é ¸	Lipids	èè´¨	Free fatty acids	æ¸¸ç¦»èèªé ?5598-38-9	3	C16525	ko01040
Kaempferol-3-O-(6''-O-acetyl)glucoside	0.51998	0.61136	0.2137	0.73298	HSR - LKSR; HSR - LOSR; LOSR - LKSR	Lmmn003398	4.89E+02	2.85E+02	4.90E+02	C23H22O12	[M-H]-	å±±æ°é ?3-O-(6''-O-ä¹é °)è¡èç³è·	Flavonoids	é»é ®	Flavonols	é»é ®é?-	1	-	-
Bletilols B	0.51941	0.61168	0.21348	0.73298	LKSR - HSR; LOSR - HSR; LKSR - LOSR	Zjbn102543	4.75E+02	1.79E+02	4.76E+02	C28H28O7	[M-H]-	Bletilols B	Others	å ¶å®ç±?Others	å ¶å®	-	1	-	-
Kaempferol-3-O-rutinoside(Nicotiflorin)*	0.51838	0.61224	0.21308	0.73309	HSR - LKSR; HSR - LOSR; LOSR - LKSR	Lmsn002815	5.93E+02	2.85E+02	5.94E+02	C27H30O15	[M-H]-	å±±æ°é ?3-O-è¸é¦ç³è·(çè±è?*	Flavonoids	é»é ®	Flavonols	é»é ®é?17650-84-9	3	C21833	ko00944,ko01110
2-Oxo-3,4-dihydro-1H-quinoline-3-carboxylic acid	0.5167	0.61316	0.21243	0.73363	HSR - LKSR; HSR - LOSR; LOSR - LKSR	Lmyp003387	1.92E+02	1.46E+02	1.91E+02	C10H9NO3	[M+H]+	2-æ°?3,4-äºæ°¢-1H-å¹å-3-ç¾§é ¸	Alkaloids	çç©ç¢?Quinoline alkaloids	å¹åç±»çç©ç¢±	246867-17-4	3	-	-
Frambinone	0.51569	0.61372	0.21203	0.73373	HSR - LKSR; HSR - LOSR; LKSR - LOSR	Wbmp003302	1.65E+02	9.11E+01	1.64E+02	C10H12O2	[M+H]+	ç¾è¯åºä¸é ?Others	å ¶å®ç±?Ketone compounds	é ®ç±»ååç?-	3	-	-
2(3H)-Benzothiazolone	0.51335	0.61501	0.21112	0.73471	LKSR - HSR; LOSR - HSR; LKSR - LOSR	Lmxn006423	1.50E+02	1.22E+02	1.51E+02	C7H5NOS	[M-H]-	2-ç¾åºè¯å¹¶å»å	Alkaloids	çç©ç¢?Alkaloids	çç©ç¢?934-34-9	2	-	-
N-Feruloyltyramine 4-glucoside	0.51141	0.61608	0.21036	0.73508	LKSR - HSR; LOSR - HSR; LOSR - LKSR	Wafp004641	4.76E+02	3.14E+02	4.75E+02	C24H29NO9	[M+H]+	N-é¿é­é °é ªè?4-è¡èç³è·	Alkaloids	çç©ç¢?Phenolamine	é èº	-	1	-	-
Genipin	0.51109	0.61626	0.21024	0.73508	HSR - LKSR; LOSR - HSR; LOSR - LKSR	Lmdp002381	2.27E+02	1.49E+02	2.26E+02	C11H14O5	[M+H]+	äº¬å°¼å¹?Terpenoids	èç±»	Monoterpenoids	åè	6902-77-8	3	C09780	-
Laurocapram	0.50979	0.61698	0.20973	0.73537	LKSR - HSR; HSR - LOSR; LKSR - LOSR	MWSmce349	2.82E+02	1.14E+02	2.81E+02	C18H35NO	[M+H]+	ææ¡æ°®åé ?Alkaloids	çç©ç¢?Alkaloids	çç©ç¢?59227-89-3	2	-	-
Fraxetin-7,8-di-O-glucoside	0.50693	0.61856	0.20862	0.73666	LKSR - HSR; LOSR - HSR; LOSR - LKSR	Lmbn001181	5.31E+02	5.31E+02	5.32E+02	C22H28O15	[M-H]-	ç§¦ç®ç´?7,8-äº?O-è¡èç³è·	Lignans_and_Coumarins	æ¨èç´ åé¦è±ç´?Coumarins	é¦è±ç´?-	3	-	-
Octadec-8-enamide	0.50615	0.619	0.20831	0.73666	LKSR - HSR; HSR - LOSR; LKSR - LOSR	Wccp011838	2.82E+02	6.91E+01	2.81E+02	C18H35NO	[M+H]+	Octadec-8-enamide	Alkaloids	çç©ç¢?Alkaloids	çç©ç¢?-	1	-	-
Vanillin; 4-Hydroxy-3-Methoxybenzaldehyde	0.50444	0.61995	0.20764	0.73723	HSR - LKSR; HSR - LOSR; LOSR - LKSR	mws0458	1.51E+02	1.36E+02	1.52E+02	C8H8O3	[M-H]-	é¦èé? 4-ç¾åº-3-ç²æ°§åºè¯ç²é	Phenolic_acids	é é ¸ç±?Phenolic acids	é é ¸ç±?121-33-5	1	C00755	ko00996,ko01100,ko01110
(6R,9S)-3-Oxo-Î±-ionol-Î²-D-glucopyranoside	0.50358	0.62043	0.20731	0.73723	LKSR - HSR; LOSR - HSR; LOSR - LKSR	Qmyp101201	3.89E+02	1.91E+02	3.88E+02	C19H32O8	[M+H]+	(6R,9S)-3-Oxo-Î±-ç´«ç½å °é ®-Î²-D-è¡èç³è·	Terpenoids	èç±»	Sesquiterpenoids	ååè?-	3	-	-
2-Naphthol*	0.49928	0.62283	0.20563	0.73952	LKSR - HSR; HSR - LOSR; LKSR - LOSR	MWS1875	1.43E+02	1.15E+02	1.44E+02	C10H8O	[M-H]-	2-èé *	Phenolic_acids	é é ¸ç±?Phenolic acids	é é ¸ç±?135-19-3	3	C11713	-
Kaempferol-3-O-neohesperidoside*	0.48572	0.6305	0.20032	0.74757	HSR - LKSR; HSR - LOSR; LOSR - LKSR	MWSHY0061	5.95E+02	2.87E+02	5.94E+02	C27H30O15	[M+H]+	å±±æ°é ?3-O-æ°æ©ç®ç³è?	Flavonoids	é»é ®	Flavonols	é»é ®é?32602-81-6	1	-	-
n6-(cis-hydroxyisopentenyl)adenosine	0.48478	0.63103	0.19995	0.74757	LKSR - HSR; LOSR - HSR; LKSR - LOSR	MW0168255	4.10E+02	1.91E+02	3.51E+02	C15H21N5O5	[M+CH3COO]-	n6-(é¡ºå¼-ç¾åºå¼æç¯åº)è ºè·	Nucleotides_and_derivatives	æ ¸è·é ¸åå ¶è¡çç©	Nucleotides and derivatives	æ ¸è·é ¸åå ¶è¡çç©	-	3	-	-
Quercetin-7-O-glucoside*	0.48361	0.63169	0.19949	0.74757	HSR - LKSR; HSR - LOSR; LOSR - LKSR	mws1329	4.63E+02	3.01E+02	4.64E+02	C21H20O12	[M-H]-	æ§²ç®ç´?7-O-è¡èç³è·*	Flavonoids	é»é ®	Flavonols	é»é ®é?491-50-9	1	C12639	-
Hydroxy ricinoleic acid	0.48341	0.63181	0.19941	0.74757	HSR - LKSR; HSR - LOSR; LKSR - LOSR	Lmbn007891	3.13E+02	1.83E+02	3.14E+02	C18H34O4	[M-H]-	ç¾åºèéº»æ²¹é ¸	Lipids	èè´¨	Free fatty acids	æ¸¸ç¦»èèªé ?-	3	-	-
Methyl jasmonate	0.48307	0.632	0.19928	0.74757	LKSR - HSR; LOSR - HSR; LKSR - LOSR	pme0220	2.25E+02	1.51E+02	2.24E+02	C13H20O3	[M+H]+	èèé ¸ç²é ?Organic_acids	ææºé ?Organic acids	ææºé ?1211-29-6	3	C11512	ko00592,ko01110
17-Hydroxylinolenic acid	0.48007	0.63372	0.1981	0.74856	LKSR - HSR; LOSR - HSR; LKSR - LOSR	Zmyn004676	2.93E+02	1.13E+02	2.94E+02	C18H30O3	[M-H]-	17-ç¾åºäºéº»é ?Lipids	èè´¨	Free fatty acids	æ¸¸ç¦»èèªé ?-	1	C16346	ko00592
Adenosine 5'-diphosphate	0.47993	0.6338	0.19805	0.74856	LKSR - HSR; LOSR - HSR; LOSR - LKSR	pme2117	4.26E+02	1.59E+02	4.27E+02	C10H15N5O10P2	[M-H]-	è ºè·-5'-äºç£·é ?Nucleotides_and_derivatives	æ ¸è·é ¸åå ¶è¡çç©	Nucleotides and derivatives	æ ¸è·é ¸åå ¶è¡çç©	58-64-0	3	C00008	ko00190,ko00195,ko00230,ko00908,ko01100,ko01110,ko01232,ko01240
Val-Gly-Asp-Ile-Val	0.47612	0.63598	0.19655	0.75057	HSR - LKSR; HSR - LOSR; LKSR - LOSR	MW0159008	5.02E+02	2.36E+02	5.01E+02	C22H39N5O8	[M+H]+	Val-Gly-Asp-Ile-Val	Amino_acids_and_derivatives	æ°¨åºé ¸åå ¶è¡çç©	Amino acids and derivatives	æ°¨åºé ¸åå ¶è¡çç©	-	3	-	-
D-Trehalose	0.47499	0.63664	0.19611	0.75077	LKSR - HSR; LOSR - HSR; LKSR - LOSR	mws0264	3.41E+02	1.19E+02	3.42E+02	C12H22O11	[M-H]-	D-æµ·è»ç³?Others	å ¶å®ç±?Saccharides	ç³ç±»	99-20-7	1	C01083	ko00500,ko01100,ko01110,ko02010
Ferulic acid methyl ester	0.4731	0.63772	0.19537	0.75148	LKSR - HSR; LOSR - HSR; LKSR - LOSR	MWSmce083	2.07E+02	1.33E+02	2.08E+02	C11H12O4	[M-H]-	é¿é­é ¸ç²é ?Phenolic_acids	é é ¸ç±?Phenolic acids	é é ¸ç±?2309/7/1	3	-	-
Asp-Glu-His-Glu	0.47149	0.63866	0.19473	0.75202	HSR - LKSR; HSR - LOSR; LKSR - LOSR	MW0146099	5.27E+02	1.61E+02	5.28E+02	C20H28N6O11	[M-H]-	Asp-Glu-His-Glu	Amino_acids_and_derivatives	æ°¨åºé ¸åå ¶è¡çç©	Amino acids and derivatives	æ°¨åºé ¸åå ¶è¡çç©	-	3	-	-
Glu-Asp-Thr-Glu	0.47038	0.6393	0.1943	0.7522	LKSR - HSR; LOSR - HSR; LKSR - LOSR	MW0149953	4.91E+02	1.61E+02	4.92E+02	C18H28N4O12	[M-H]-	è°·æ°¨é ?å¤©é¨å¬æ°¨é ?èæ°¨é ?è°·æ°¨é ?Amino_acids_and_derivatives	æ°¨åºé ¸åå ¶è¡çç©	Amino acids and derivatives	æ°¨åºé ¸åå ¶è¡çç©	-	3	-	-
Sinapoylputrescine	0.46478	0.64255	0.19209	0.75545	HSR - LKSR; HSR - LOSR; LKSR - LOSR	pmb0494	2.95E+02	2.07E+02	2.94E+02	C15H22N2O4	[M+H]+	è¥å­é °è è?Alkaloids	çç©ç¢?Phenolamine	é èº	70185-57-8	3	-	-
kaempferol-3-caffeoyldiglucoside	0.46185	0.64426	0.19094	0.75689	LKSR - HSR; LOSR - HSR; LOSR - LKSR	Zmcn004206	7.71E+02	6.09E+02	7.72E+02	C36H36O19	[M-H]-	å±±æ°é ?3-åå¡é °åè¡èç³è·	Flavonoids	é»é ®	Flavonols	é»é ®é?-	2	-	-
Psoralen	0.46088	0.64483	0.19056	0.75699	HSR - LKSR; HSR - LOSR; LKSR - LOSR	pme3553	1.87E+02	1.31E+02	1.86E+02	C11H6O3	[M+H]+	è¡¥éª¨èç´	Lignans_and_Coumarins	æ¨èç´ åé¦è±ç´?Coumarins	é¦è±ç´?66-97-7	3	C09305	ko00999,ko01110
8-Hydroxypinoresinol	0.45918	0.64582	0.18989	0.75759	LKSR - HSR; HSR - LOSR; LKSR - LOSR	Lmbn002160	3.73E+02	3.43E+02	3.74E+02	C20H22O7	[M-H]-	8-ç¾åºæ¾èé?Lignans_and_Coumarins	æ¨èç´ åé¦è±ç´?Lignans	æ¨èç´?81426-17-7	3	-	-
Î³-Glutamyltyrosine	0.45779	0.64664	0.18934	0.75797	HSR - LKSR; HSR - LOSR; LKSR - LOSR	Zmdp001857	3.11E+02	1.65E+02	3.10E+02	C14H18N2O6	[M+H]+	Î³-è°·æ°¨é °èºé ªæ°¨é ?Amino_acids_and_derivatives	æ°¨åºé ¸åå ¶è¡çç©	Amino acids and derivatives	æ°¨åºé ¸åå ¶è¡çç©	7432-23-7	3	-	-
6-Aminocaproic acid	0.45535	0.64807	0.18838	0.75843	HSR - LKSR; HSR - LOSR; LKSR - LOSR	pme0274	1.32E+02	6.91E+01	1.31E+02	C6H13NO2	[M+H]+	6-æ°¨åºå·±é ¸	Organic_acids	ææºé ?Organic acids	ææºé ?60-32-2	1	C02378	ko01100
4-Methoxyphenylpropionic acid	0.45394	0.6489	0.18782	0.75843	HSR - LKSR; HSR - LOSR; LOSR - LKSR	Lmbn004847	1.79E+02	1.46E+02	1.80E+02	C10H12O3	[M-H]-	4-ç²æ°§åºè¯ä¸é ¸	Phenolic_acids	é é ¸ç±?Phenolic acids	é é ¸ç±?-	3	-	-
2-(Dimethylamino)guanosine	0.45223	0.64991	0.18715	0.75843	HSR - LKSR; HSR - LOSR; LKSR - LOSR	pme3967	3.12E+02	1.80E+02	3.11E+02	C12H17N5O5	[M+H]+	2-(äºç²åºæ°¨å?é¸è·	Nucleotides_and_derivatives	æ ¸è·é ¸åå ¶è¡çç©	Nucleotides and derivatives	æ ¸è·é ¸åå ¶è¡çç©	2140-67-2	3	-	-
N6-(2-Hydroxyethyl)adenosine	0.45223	0.64991	0.18715	0.75843	HSR - LKSR; HSR - LOSR; LKSR - LOSR	Lmcp002302	3.12E+02	1.80E+02	3.11E+02	C12H17N5O5	[M+H]+	N6-(2-ç¾ä¹å?è ºè·	Nucleotides_and_derivatives	æ ¸è·é ¸åå ¶è¡çç©	Nucleotides and derivatives	æ ¸è·é ¸åå ¶è¡çç©	4338-48-1	3	-	-
2-O-Î±-D-Glucopyranosyl-L-ascorbic acid	0.45218	0.64994	0.18713	0.75843	LKSR - HSR; HSR - LOSR; LKSR - LOSR	Wasn000528	3.37E+02	2.77E+02	3.38E+02	C12H18O11	[M-H]-	2-O-è¡èç³åº-L-æåè¡é ?Others	å ¶å®ç±?Vitamin	ç»´çç´?129499-78-1	2	C18339	-
Eucommiol	0.45217	0.64995	0.18712	0.75843	HSR - LKSR; HSR - LOSR; LKSR - LOSR	pmn001380	1.87E+02	1.69E+02	1.88E+02	C9H16O4	[M-H]-	æä»²é?Others	å ¶å®ç±?Alcohol compounds	éç±»ååç?55930-44-4	1	C17878	-
Aucubin	0.44941	0.65158	0.18603	0.75977	LKSR - HSR; LOSR - HSR; LKSR - LOSR	Hahn001170	3.45E+02	1.83E+02	3.46E+02	C15H22O9	[M-H]-	æ¡å¶ççè?Terpenoids	èç±»	Sesquiterpenoids	ååè?479-98-1	2	C09771	-
Glu-Val-Tyr-Asp	0.44552	0.65388	0.1845	0.76189	LKSR - HSR; HSR - LOSR; LKSR - LOSR	MW0150223	5.23E+02	1.75E+02	5.24E+02	C23H32N4O10	[M-H]-	è°·æ°¨é ?ç¼¬æ°¨é ?é ªæ°¨é ?Amino_acids_and_derivatives	æ°¨åºé ¸åå ¶è¡çç©	Amino acids and derivatives	æ°¨åºé ¸åå ¶è¡çç©	-	3	-	-
Blumenol C malonyl Glucoside	0.44455	0.65446	0.18411	0.76199	LKSR - HSR; LOSR - HSR; LOSR - LKSR	Lacp005602	4.59E+02	2.11E+02	4.58E+02	C22H34O10	[M+H]+	å¸å¢é¨é C ä¸äºé °è¡èç³è?Terpenoids	èç±»	Sesquiterpenoids	ååè?-	1	-	-
Nagilactone C glucoside	0.44177	0.65612	0.18302	0.76326	HSR - LKSR; HSR - LOSR; LKSR - LOSR	Lazp003665	5.25E+02	5.25E+02	5.24E+02	C25H32O12	[M+H]+	ç«¹æå é ¯Cè¡èç³è·	Terpenoids	èç±»	Ditepenoids	äºè	-	3	-	-
Dihydrocharcone-4'-O-glucoside	0.44109	0.65653	0.18274	0.76326	HSR - LKSR; LOSR - HSR; LOSR - LKSR	HJN055	4.35E+02	2.73E+02	4.36E+02	C21H24O10	[M-H]-	äºæ°¢æ¥è³é ®-4'-O-è¡èç³è·	Flavonoids	é»é ®	Chalcones	æ¥è³é ®	-	1	-	-
Oleamide (9-Octadecenamide)	0.4352	0.66006	0.18041	0.7668	LKSR - HSR; HSR - LOSR; LKSR - LOSR	YC512118	2.82E+02	2.47E+02	2.81E+02	C18H35NO	[M+H]+	æ²¹é ¸é °èº (9-åå «ç¢³ç¯é °èº)	Lipids	èè´¨	Free fatty acids	æ¸¸ç¦»èèªé ?301-02-0	1	C19670	-
5-Methylcytosine	0.43167	0.66219	0.17902	0.76869	HSR - LKSR; LOSR - HSR; LOSR - LKSR	mws0572	1.26E+02	1.09E+02	1.25E+02	C5H7N3O	[M+H]+	5-ç²åºèå§å?Nucleotides_and_derivatives	æ ¸è·é ¸åå ¶è¡çç©	Nucleotides and derivatives	æ ¸è·é ¸åå ¶è¡çç©	554-01-8	3	C02376	ko00240,ko01100
Vibsanin J	0.42968	0.66339	0.17823	0.76952	HSR - LKSR; HSR - LOSR; LOSR - LKSR	Yshs000041	4.59E+02	2.95E+02	4.60E+02	C26H36O7	[M-H]-	èè¾ç´?J	Terpenoids	èç±»	Ditepenoids	äºè	-	1	-	-
9-(Arabinosyl)hypoxanthine	0.42884	0.6639	0.1779	0.76953	HSR - LKSR; LOSR - HSR; LOSR - LKSR	mws1060	2.67E+02	1.35E+02	2.68E+02	C10H12N4O5	[M-H]-	9-(é¿æä¼¯ç³å?æ¬¡é»åå¤	Nucleotides_and_derivatives	æ ¸è·é ¸åå ¶è¡çç©	Nucleotides and derivatives	æ ¸è·é ¸åå ¶è¡çç©	7013-16-3	1	-	-
6-Methylnicotine	0.42759	0.66466	0.1774	0.76984	HSR - LKSR; LOSR - HSR; LOSR - LKSR	Wayp002134	1.77E+02	9.41E+01	1.76E+02	C11H16N2	[M+H]+	6-ç²åºçç¢±	Alkaloids	çç©ç¢?Pyridine alkaloids	å¡å¶ç±»çç©ç¢±	13270-56-9	2	-	-
6-C-Methylquercetin-3-O-rutinoside	0.42271	0.66763	0.17546	0.77271	HSR - LKSR; LOSR - HSR; LOSR - LKSR	Lmmp002963	6.25E+02	3.17E+02	6.24E+02	C28H32O16	[M+H]+	6-C-ç²åºæ§²ç®ç´?3-O-è¸é¦ç³è·	Flavonoids	é»é ®	Flavonols	é»é ®é?-	1	-	-
1-O-p-Coumaroylquinic acid	0.41787	0.67059	0.17354	0.77556	HSR - LKSR; HSR - LOSR; LKSR - LOSR	pmb3068	3.37E+02	1.63E+02	3.38E+02	C16H18O8	[M-H]-	1-O-å¯¹é¦è±é °å¥å®é ?Phenolic_acids	é é ¸ç±?Phenolic acids	é é ¸ç±?-	1	-	-
Vitexilactone	0.41435	0.67276	0.17214	0.77749	HSR - LKSR; HSR - LOSR; LOSR - LKSR	Wbmn011269	3.77E+02	2.95E+02	3.78E+02	C22H34O5	[M-H]-	ç¡èå é ¯	Terpenoids	èç±»	Ditepenoids	äºè	61263-49-8	1	-	-
Hyp-Ser	0.41194	0.67425	0.17118	0.77762	LKSR - HSR; HSR - LOSR; LKSR - LOSR	MWS201398	2.19E+02	8.61E+01	2.18E+02	C8H14N2O5	[M+H]+	L-ç¾è¯æ°¨é ¸-L-ä¸æ°¨é ?Amino_acids_and_derivatives	æ°¨åºé ¸åå ¶è¡çç©	Amino acids and derivatives	æ°¨åºé ¸åå ¶è¡çç©	-	3	-	-
Tyr-Nap-OH	0.41185	0.6743	0.17115	0.77762	HSR - LKSR; HSR - LOSR; LKSR - LOSR	MW0158719	4.99E+02	1.91E+02	5.00E+02	C28H24N2O7	[M-H]-	Tyr-Nap-OH	Amino_acids_and_derivatives	æ°¨åºé ¸åå ¶è¡çç©	Amino acids and derivatives	æ°¨åºé ¸åå ¶è¡çç©	-	3	-	-
L-Lysine	0.41164	0.67443	0.17106	0.77762	HSR - LKSR; HSR - LOSR; LOSR - LKSR	pme0026	1.47E+02	8.41E+01	1.46E+02	C6H14N2O2	[M+H]+	L-èµæ°¨é ?Amino_acids_and_derivatives	æ°¨åºé ¸åå ¶è¡çç©	Amino acids and derivatives	æ°¨åºé ¸åå ¶è¡çç©	56-87-1	1	C00047	ko00300,ko00310,ko00470,ko00780,ko00960,ko00970,ko01100,ko01110,ko01210,ko01230,ko02010
7-Deoxyloganic acid	0.41093	0.67487	0.17078	0.77762	LKSR - HSR; HSR - LOSR; LKSR - LOSR	Hmmn003964	3.59E+02	1.97E+02	3.60E+02	C16H24O9	[M-H]-	7-è±æ°§é©¬é±è·é ¸	Terpenoids	èç±»	Monoterpenoids	åè	22487-36-1	3	C11636	ko00902,ko01110
4-Ketopinoresinol	0.4067	0.67749	0.1691	0.78006	HSR - LKSR; HSR - LOSR; LKSR - LOSR	Hmgn002833	3.71E+02	2.97E+02	3.72E+02	C20H20O7	[M-H]-	4-é ®åºæ¾èé ?Lignans_and_Coumarins	æ¨èç´ åé¦è±ç´?Lignans	æ¨èç´?66288-89-9	3	-	-
Malonic acid	0.40187	0.6805	0.16717	0.78286	HSR - LKSR; HSR - LOSR; LKSR - LOSR	pme1975	1.03E+02	5.90E+01	1.04E+02	C3H4O4	[M-H]-	ä¸äºé ?Organic_acids	ææºé ?Organic acids	ææºé ?141-82-2	3	C00383	ko00061,ko00240,ko00410,ko01100,ko01212
Ayapin	0.40119	0.68093	0.1669	0.78286	HSR - LKSR; HSR - LOSR; LKSR - LOSR	pmn001492	1.87E+02	1.23E+02	1.88E+02	C11H8O3	[M-H]-	æ³½å °å é ¯	Lignans_and_Coumarins	æ¨èç´ åé¦è±ç´?Coumarins	é¦è±ç´?494-56-4	3	C18078	-
N-(4-O-(Glucosyl)-E-feruloyl)-tyramine	0.39378	0.68557	0.16395	0.78763	LKSR - HSR; LOSR - HSR; LKSR - LOSR	pmn001727	4.74E+02	3.12E+02	4.75E+02	C24H29NO9	[M-H]-	N-(4-O-(è¡èç³åº)-E-é¿é­é ?-é ªèº	Alkaloids	çç©ç¢?Phenolamine	é èº	-	1	-	-
His-Gln-Gln	0.39077	0.68748	0.16274	0.78923	LKSR - HSR; LOSR - HSR; LOSR - LKSR	MW0150896	4.12E+02	8.41E+01	4.11E+02	C16H25N7O6	[M+H]+	ç»æ°¨é ?è°·é °è?è°·é °è?Amino_acids_and_derivatives	æ°¨åºé ¸åå ¶è¡çç©	Amino acids and derivatives	æ°¨åºé ¸åå ¶è¡çç©	-	3	-	-
Cyanidin-3-O-(6''-O-p-Coumaroyl)glucoside	0.38879	0.68873	0.16195	0.79009	HSR - LKSR; HSR - LOSR; LKSR - LOSR	Lmpp003789	5.95E+02	2.87E+02	5.95E+02	C30H27O13+	[M]+	ç¢è½¦èç´ -3-O-(6''-O-å¯¹é¦è±é °)è¡èç³è·	Flavonoids	é»é ®	Anthocyanidins	è±éç´?-	3	C12095	ko00942,ko01110
Adenosine	0.38622	0.69036	0.16092	0.79138	LKSR - HSR; LOSR - HSR; LOSR - LKSR	pme0230	2.68E+02	1.36E+02	2.67E+02	C10H13N5O4	[M+H]+	è ºè·	Nucleotides_and_derivatives	æ ¸è·é ¸åå ¶è¡çç©	Nucleotides and derivatives	æ ¸è·é ¸åå ¶è¡çç©	58-61-7	1	C00212	ko00230,ko01100,ko01232,ko02010
4-O-beta-D-glucosyl-4-coumaric acid	0.38259	0.69268	0.15947	0.79345	LKSR - HSR; LOSR - HSR; LKSR - LOSR	MW0113143	3.25E+02	1.19E+02	3.26E+02	C15H18O8	[M-H]-	é¦è±é ?O-è¡èç³è·	Organic_acids	ææºé ?Organic acids	ææºé ?14364-05-7	3	C04415	-
Pyroglutamic acid	0.38111	0.69362	0.15888	0.79359	LKSR - HSR; LOSR - HSR; LOSR - LKSR	mws4516	1.30E+02	8.41E+01	1.29E+02	C5H7NO3	[M+H]+	L-ç¦è°·æ°¨é ¸	Amino_acids_and_derivatives	æ°¨åºé ¸åå ¶è¡çç©	Amino acids and derivatives	æ°¨åºé ¸åå ¶è¡çç©	4042-36-8	2	-	-
3-(4-Hydroxyphenyl)-propionic acid*	0.3808	0.69382	0.15875	0.79359	LKSR - HSR; LOSR - HSR; LOSR - LKSR	mws0467	1.65E+02	1.19E+02	1.66E+02	C9H10O3	[M-H]-	3-(4-ç¾åºè¯åº)ä¸é ¸*	Phenolic_acids	é é ¸ç±?Phenolic acids	é é ¸ç±?501-97-3	3	C01744	-
3-O-p-Coumaroylshikimic acid	0.37819	0.69549	0.15771	0.79439	LKSR - HSR; LOSR - HSR; LOSR - LKSR	pmb3075	3.19E+02	1.45E+02	3.20E+02	C16H16O7	[M-H]-	3-O-å¯¹é¦è±é °è½èé ?Phenolic_acids	é é ¸ç±?Phenolic acids	é é ¸ç±?-	3	-	-
Phe-Asp-Ile-Glu	0.37812	0.69554	0.15768	0.79439	LKSR - HSR; LOSR - HSR; LOSR - LKSR	MW0155131	5.21E+02	5.90E+01	5.22E+02	C24H34N4O9	[M-H]-	Phe-Asp-Ile-Glu	Amino_acids_and_derivatives	æ°¨åºé ¸åå ¶è¡çç©	Amino acids and derivatives	æ°¨åºé ¸åå ¶è¡çç©	-	3	-	-
Secoisolariciresinol 4-O-glucoside	0.37222	0.69933	0.15532	0.79814	LKSR - HSR; LOSR - HSR; LOSR - LKSR	Lmtn003096	5.23E+02	3.61E+02	5.24E+02	C26H36O11	[M-H]-	å¼ç¯å¼è½å¶æ¾èé ?4-O-è¡èç³è·	Lignans_and_Coumarins	æ¨èç´ åé¦è±ç´?Lignans	æ¨èç´?-	2	-	-
D-Sedoheptuiose 7-phosphate	0.36745	0.70242	0.1534	0.80108	HSR - LKSR; LOSR - HSR; LOSR - LKSR	pme3163	2.89E+02	9.70E+01	2.90E+02	C7H15O10P	[M-H]-	D-æ¯å¤©åºé ®ç³?7-ç£·é ¸	Others	å ¶å®ç±?Saccharides	ç³ç±»	2646-35-7	3	-	-
6,7-Dihydroxy-4-methylcoumarin	0.36643	0.70309	0.15299	0.80125	LKSR - HSR; LOSR - HSR; LOSR - LKSR	Cmpp003619	1.93E+02	1.05E+02	1.92E+02	C10H8O4	[M+H]+	6,7-äºç¾å?4-ç²åºé¦è±ç´?,Lignans_and_Coumarins,æ¨èç´ åé¦è±ç´?Coumarins,é¦è±ç´?529-84-0,3,-,- Fraxetin-8-O-glucoside (Fraxin),0.3625,0.70565,0.15141,0.80358,LKSR - HSR; HSR - LOSR; LKSR - LOSR,MWSmce025,3.69E+02,2.07E+02,3.70E+02,C16H18O10,[M-H]-,ç§¦ç®è?Lignans_and_Coumarins,æ¨èç´ åé¦è±ç´?Coumarins,é¦è±ç´?524-30-1,3,C09266,- Eriodictyol-3'-O-glucoside,0.35531,0.71036,0.14…	7-di-O-glucoside"	0.35465	0.71079	0.14826	0.80826	LKSR - HSR; HSR - LOSR; LKSR - LOSR	pmb2970	6.25E+02	5.65E+02	6.26E+02	C28H34O16	[M-H]-	æ©ç®ç´?5,7-äº?O-è¡èç³è·	Flavonoids	é»é ®	Flavanones	äºæ°¢é»é ®	-	3	-	-
2,4,2',4'-tetrahydroxy-3'-prenylchalcone	0.35066	0.71343	0.14665	0.81067	LKSR - HSR; LOSR - HSR; LOSR - LKSR	Xmgp006913	3.41E+02	1.37E+02	3.40E+02	C20H20O5	[M+H]+	2,4,2',4'-åç¾å?3'-å¼æç¯åºæ¥è³é ®	Flavonoids	é»é ®	Chalcones	æ¥è³é ®	-	3	-	-
Medioresinol-4'-O-(6'''-acetyl)glucoside	0.34802	0.71519	0.14558	0.81207	LKSR - HSR; LOSR - HSR; LOSR - LKSR	Rfmb056	5.91E+02	3.87E+02	5.92E+02	C29H36O13	[M-H]-	æä»²æ èé ?4'-O-(6'''-ä¹é °)è¡èç³è·	Lignans_and_Coumarins	æ¨èç´ åé¦è±ç´?Lignans	æ¨èç´?-	3	-	-
1-Î±-Linolenoyl-glycerol-2,3-di-O-glucoside*	0.34642	0.71624	0.14494	0.81268	HSR - LKSR; HSR - LOSR; LOSR - LKSR	Lmhp008744	6.77E+02	2.61E+02	6.76E+02	C33H56O14	[M+H]+	1-Î±-äºéº»é ¸çæ²¹é ¯-2,3-äº?O-è¡èç³è·*	Lipids	èè´¨	Glycerol ester	çæ²¹é ?-	2	-	-
3,9-Dihydroxy-13(14)-labden-16,15-olide	0.34521	0.71705	0.14445	0.8128	HSR - LKSR; HSR - LOSR; LOSR - LKSR	Wbmn013660	3.35E+02	2.53E+02	3.36E+02	C20H32O4	[M-H]-	3,9-äºç¾å?13(14)-åæ¥è±ç¯-16,15-å é ¯	Terpenoids	èç±»	Ditepenoids	äºè	-	1	-	-
Triethyl citrate	0.34403	0.71784	0.14398	0.8128	HSR - LKSR; HSR - LOSR; LKSR - LOSR	MWSslk154	2.77E+02	1.15E+02	2.76E+02	C12H20O7	[M+H]+	æ æª¬é ¸ä¸ä¹é ¯	Organic_acids	ææºé ?Organic acids	ææºé ?77-93-0	3	-	-
9-Oxononanoic acid	0.3437	0.71806	0.14384	0.8128	HSR - LKSR; HSR - LOSR; LKSR - LOSR	Lmbn003524	1.71E+02	9.91E+01	1.72E+02	C9H16O3	[M-H]-	9-æ°§ä»£å£¬é ¸	Organic_acids	ææºé ?Organic acids	ææºé ?2553-17-5	3	C16322	ko00592,ko01110
Senkyunolide B	0.34313	0.71844	0.14361	0.8128	LKSR - HSR; LOSR - HSR; LKSR - LOSR	Zmcp102201	2.05E+02	1.49E+02	2.04E+02	C12H12O3	[M+H]+	æ´å·èå é ?B	Others	å ¶å®ç±?Lactones	å é ¯ç±»ååç©	93236-67-0	3	C09921	-
Octylamine	0.34187	0.71928	0.1431	0.81317	LKSR - HSR; LOSR - HSR; LKSR - LOSR	MWS1810	1.30E+02	5.71E+01	1.29E+02	C8H19N	[M+H]+	æ­£è¾è?Alkaloids	çç©ç¢?Alkaloids	çç©ç¢?111-86-4	3	C01740	-
alaschanioside C	0.33593	0.72326	0.1407	0.81708	LKSR - HSR; LOSR - HSR; LKSR - LOSR	Sakn005461	5.19E+02	3.39E+02	5.20E+02	C26H32O11	[M-H]-	alaschanioside C	Lignans_and_Coumarins	æ¨èç´ åé¦è±ç´?Lignans	æ¨èç´?157543-21-0	1	-	-
LysoPE 15:1	0.33469	0.7241	0.1402	0.81743	LKSR - HSR; LOSR - HSR; LKSR - LOSR	Lmhp008440	4.38E+02	2.97E+02	4.37E+02	C20H40NO7P	[M+H]+	æº¶è¡ç£·èé °ä¹éèº 15:1	Lipids	èè´¨	LPE	æº¶è¡ç£·èé °ä¹éèº	-	3	-	-
(Oxiran-2-yl)methyl octadeca-9,12-dienoate	0.32755	0.72893	0.13731	0.82229	HSR - LKSR; HSR - LOSR; LOSR - LKSR	Walp012785	3.37E+02	2.63E+02	3.36E+02	C21H36O3	[M+H]+	(Oxiran-2-yl)methyl octadeca-9,12-dienoate	Lipids	èè´¨	Glycerol ester	çæ²¹é ?856386-19-1	1	-	-
N1,N8-Bis(sinapoyl)spermidine	0.32498	0.73068	0.13627	0.82366	HSR - LKSR; HSR - LOSR; LKSR - LOSR	pma0702	5.58E+02	2.07E+02	5.57E+02	C29H39N3O8	[M+H]+	N1,N8-å?è¥å­é ?äºç²¾è?,Alkaloids,çç©ç¢?Phenolamine,é èº,-,3,C21170,- Comazaphilone D,0.32295,0.73206,0.13545,0.82463,LKSR - HSR; LOSR - HSR; LOSR - LKSR,Sazp005659,3.87E+02,1.91E+02,3.86E+02,C21H22O7,[M+H]+,Comazaphilone D,Others,å ¶å®ç±?Others,å ¶å®,-,1,-,- Arg-Val-Ser,0.31999,0.73409,0.13425,0.82631,HSR - LKSR; LOSR - HSR; LOSR - LKSR,MW0145572,3.61E+02,2.73E+02,3.60E+02,C14H28N6O5,…	8-di-C-glucoside"	0.31908	0.73471	0.13388	0.82642	HSR - LKSR; HSR - LOSR; LOSR - LKSR	HJAP024	6.11E+02	5.93E+02	6.10E+02	C27H30O16	[M+H]+	å±±æ°é ?6,8-äº?C-è¡èç³è·	Flavonoids	é»é ®	Flavonols	é»é ®é?-	3	-	-
Nepetin-7-O-glucoside(Nepitrin)	0.31797	0.73548	0.13343	0.82662	HSR - LKSR; HSR - LOSR; LKSR - LOSR	Hmgp002036	4.79E+02	3.17E+02	4.78E+02	C22H22O12	[M+H]+	æ³½å °é»é ®-7-O-è¡èç³è·(åèè¥å±è?	Flavonoids	é»é ®	Flavones	é»é ®	569-90-4	1	-	-
Solanoid B	0.31727	0.73595	0.13315	0.82662	LKSR - HSR; LOSR - HSR; LKSR - LOSR	Qmyp101240	2.17E+02	1.33E+02	2.16E+02	C15H20O	[M+H]+	Solanoid B	Terpenoids	èç±»	Sesquiterpenoids	ååè?-	3	-	-
Cannabisin D	0.31402	0.73819	0.13183	0.82854	LKSR - HSR; HSR - LOSR; LKSR - LOSR	HJN016	6.23E+02	4.60E+02	6.24E+02	C36H36N2O8	[M-H]-	å¤§éº»é °èº D	Alkaloids	çç©ç¢?Alkaloids	çç©ç¢?-	1	C17908	-
9(10)-EpOME;(9R,10S)-(12Z)-9,10-Epoxyoctadecenoic acid	0.31088	0.74036	0.13056	0.83028	LKSR - HSR; HSR - LOSR; LKSR - LOSR	Lmbn005662	2.95E+02	1.71E+02	2.96E+02	C18H32O3	[M-H]-	9,10-ç¯æ°§åå «ç¯é ¸	Lipids	èè´¨	Free fatty acids	æ¸¸ç¦»èèªé ?16833-56-0	3	C14825	ko00591,ko01100
Lys-Pro-Ile	0.31024	0.74081	0.1303	0.83028	LKSR - HSR; LOSR - HSR; LOSR - LKSR	MW0153116	3.57E+02	1.24E+02	3.56E+02	C17H32N4O4	[M+H]+	L-èµæ°¨é ?L-è¯æ°¨é ?L-å¼äº®æ°¨é ¸	Amino_acids_and_derivatives	æ°¨åºé ¸åå ¶è¡çç©	Amino acids and derivatives	æ°¨åºé ¸åå ¶è¡çç©	-	3	-	-
2,4-Di(2-Methylbutanoyl)-3-(Isobutanoyl)Sucrose-6'-O-Acetate	0.3065	0.74341	0.12877	0.83201	LKSR - HSR; HSR - LOSR; LKSR - LOSR	Wafn009163	6.21E+02	1.01E+02	6.22E+02	C28H46O15	[M-H]-	2,4-äº?2-ç²åº)ä¸é °å?3-(å¼ä¸é °åº)èç³-6'-O-ä¹é ¸é ?,Others,å ¶å®ç±?Saccharides,ç³ç±»,-,2,-,- 3	5-Dicaffeoylquinic acid"	0.30649	0.74342	0.12877	0.83201	HSR - LKSR; LOSR - HSR; LOSR - LKSR	Wmzn002116	5.15E+02	3.53E+02	5.16E+02	C25H24O12	[M-H]-	3,5-äºåå¡é °å¥å°¼é ?,Phenolic_acids,é é ¸ç±?Phenolic acids,é é ¸ç±?-,3,-,- Ile-Asp-Lys-Lys,0.3053,0.74424,0.12829,0.83233,LKSR - HSR; LOSR - HSR; LOSR - LKSR,MW0151370,5.61E+02,5.01E+02,5.02E+02,C22H42N6O7,[M+CH3COO]-,Ile-Asp-Lys-Lys,Amino_acids_and_derivatives,æ°¨åºé ¸åå ¶è¡çç©,Amino acids and derivatives,æ°¨åºé ¸åå ¶è¡çç©,-,3,-,- Lyciumamide B,0.30373,0.74534,0.12765,0.8329…	ko01110"
2,6-Dimethyl-7-octene-2,3,6-triol	0.29187	0.75367	0.12282	0.83987	HSR - LKSR; HSR - LOSR; LKSR - LOSR	pmf0348	1.87E+02	9.71E+01	1.88E+02	C10H20O3	[M-H]-	2,6-äºç²å?7-è¾ç¯-2,3,6-ä¸é	Others	å ¶å®ç±?Alcohol compounds	éç±»ååç?73815-21-1	3	-	-
(S)-2-Phenyloxirane	0.28984	0.75511	0.12199	0.84087	LKSR - HSR; HSR - LOSR; LKSR - LOSR	Lmbp000728	1.21E+02	7.70E+01	1.20E+02	C8H8O	[M+H]+	(S)-2-è¯åºç¯æ°§ä¹ç·	Phenolic_acids	é é ¸ç±?Phenolic acids	é é ¸ç±?20780-54-5	3	C20782	ko01100
His-Tyr-Ile-Asp	0.28856	0.75602	0.12146	0.84128	HSR - LKSR; LOSR - HSR; LOSR - LKSR	MW0151131	5.47E+02	5.03E+02	5.46E+02	C25H34N6O8	[M+H]+	His-Tyr-Ile-Asp	Amino_acids_and_derivatives	æ°¨åºé ¸åå ¶è¡çç©	Amino acids and derivatives	æ°¨åºé ¸åå ¶è¡çç©	-	3	-	-
Anthranilic Acid	0.28746	0.7568	0.12102	0.84155	LKSR - HSR; HSR - LOSR; LKSR - LOSR	mws1078	1.38E+02	9.21E+01	1.37E+02	C7H7NO2	[M+H]+	é»æ°¨åºè¯ç²é ¸	Phenolic_acids	é é ¸ç±?Phenolic acids	é é ¸ç±?118-92-3	3	C00108	ko00380,ko00400,ko00996,ko01100,ko01110,ko01230
Menadiol Diacetate	0.28647	0.75751	0.12061	0.84174	LKSR - HSR; LOSR - HSR; LKSR - LOSR	MWS4412	2.59E+02	1.75E+02	2.58E+02	C15H14O4	[M+H]+	éé ¸ç²èæ°¢é;ç»´ä»å½K4	Others	å ¶å®ç±?Vitamin	ç»´çç´?573-20-6	3	-	-
Calystegine B2	0.28284	0.7601	0.11913	0.84401	HSR - LKSR; LOSR - HSR; LOSR - LKSR	pmp001194	1.76E+02	1.58E+02	1.75E+02	C7H13NO4	[M+H]+	æç¢è±ç²¾ B2	Alkaloids	çç©ç¢?Tropan alkaloids	è¨èªç·ç±»çç©ç¢?127414-85-1	3	-	-
3,4,5-Trihydroxy-1-cyclohexene-1-carboxylic acid	0.28171	0.7609	0.11867	0.84431	HSR - LKSR; HSR - LOSR; LKSR - LOSR	MW0112691	1.73E+02	9.30E+01	1.74E+02	C7H10O5	[M-H]-	3ï¼?ï¼?-ä¸ç¾åºç¯å·?1-ç?1-ç¾§é ¸	Organic_acids	ææºé ?Organic acids	ææºé ?2306-23-2	3	-	-
Cimicifugamide	0.27893	0.7629	0.11753	0.8458	LKSR - HSR; HSR - LOSR; LKSR - LOSR	pmp001141	5.06E+02	1.45E+02	5.05E+02	C25H31NO10	[M+H]+	åéº»é °èº	Alkaloids	çç©ç¢?Phenolamine	é èº	-	1	-	-
Arbutin	0.27832	0.76334	0.11728	0.8458	LKSR - HSR; LOSR - HSR; LKSR - LOSR	MWSmce675	2.71E+02	1.08E+02	2.72E+02	C12H16O7	[M-H]-	çæè?Phenolic_acids	é é ¸ç±?Phenolic acids	é é ¸ç±?497-76-7	1	C06186	ko00010
LysoPC 17:0(2n isomer)	0.27254	0.76751	0.11492	0.84982	HSR - LKSR; HSR - LOSR; LOSR - LKSR	Lmhp010515	5.10E+02	1.84E+02	5.09E+02	C25H52NO7P	[M+H]+	æº¶è¡ç£·èé °èç¢?17:0(2nå¼æ)	Lipids	èè´¨	LPC	æº¶è¡ç£·èé °èç¢?-	1	-	-
Apigenin-4'-O-glucoside	0.26955	0.76968	0.11369	0.85162	HSR - LKSR; LOSR - HSR; LOSR - LKSR	MWS20148	4.33E+02	2.71E+02	4.32E+02	C21H20O10	[M+H]+	è¹èç´?4'-O-è¡èç³è·	Flavonoids	é»é ®	Flavones	é»é ®	-	3	-	-
O-Phosphocholine	0.267	0.77153	0.11265	0.85264	LKSR - HSR; LOSR - HSR; LKSR - LOSR	pmb1754	1.84E+02	1.25E+02	1.84E+02	C5H15NO4P+	[M]+	O-ç£·é ¸èç¢±	Alkaloids	çç©ç¢?Alkaloids	çç©ç¢?107-73-3	3	C00588	ko00564,ko01100
9-Hydroxy-12-oxo-10(E),15(Z)-octadecadienoic acid	0.26677	0.7717	0.11255	0.85264	LKSR - HSR; LOSR - HSR; LKSR - LOSR	Zmyn004449	3.09E+02	1.71E+02	3.10E+02	C18H30O4	[M-H]-	9-ç¾åº-12-æ°§ä»£-10(E),15(Z)-åå «ç¢³äºç¯é ¸	Lipids	èè´¨	Free fatty acids	æ¸¸ç¦»èèªé ?-	2	C21923	ko00592,ko01110
Quercetin-5-O-Î²-D-glucoside*	0.26372	0.77393	0.1113	0.85411	HSR - LKSR; HSR - LOSR; LOSR - LKSR	Smgp004575	4.65E+02	3.03E+02	4.64E+02	C21H20O12	[M+H]+	æ§²ç®ç´?5-O-Î²-D-è¡èç³è·*	Flavonoids	é»é ®	Flavonols	é»é ®é?-	1	-	-
2-Glucosyloxy-2-phenylacetic acid amide	0.26344	0.77413	0.11119	0.85411	HSR - LKSR; LOSR - HSR; LOSR - LKSR	Lmtn001630	3.12E+02	1.50E+02	3.13E+02	C14H19NO7	[M-H]-	2-è¡èç³æ°§å?2-è¯åºä¹é ¸é °èº	Alkaloids	çç©ç¢?Alkaloids	çç©ç¢?-	3	-	-
Val-Tyr-Asp-Arg	0.26016	0.77653	0.10984	0.85616	LKSR - HSR; HSR - LOSR; LKSR - LOSR	MW0159210	5.52E+02	2.17E+02	5.51E+02	C24H37N7O8	[M+H]+	Val-Tyr-Asp-Arg	Amino_acids_and_derivatives	æ°¨åºé ¸åå ¶è¡çç©	Amino acids and derivatives	æ°¨åºé ¸åå ¶è¡çç©	-	3	-	-
2-Linoleoylglycerol-1,3-di-O-glucoside*	0.25846	0.77778	0.10914	0.85694	HSR - LKSR; HSR - LOSR; LKSR - LOSR	Lmhp009190	6.79E+02	2.63E+02	6.78E+02	C33H58O14	[M+H]+	2-äºæ²¹é °çæ²¹é ¯-1,3-äº?O-è¡èç³è·*	Lipids	èè´¨	Glycerol ester	çæ²¹é ?-	1	-	-
Hydroxypyruvic acid	0.25685	0.77897	0.10848	0.85763	HSR - LKSR; LOSR - HSR; LOSR - LKSR	ML10172161	1.03E+02	5.90E+01	1.04E+02	C3H4O4	[M-H]-	ç¾åºä¸é ®é ?Organic_acids	ææºé ?Organic acids	ææºé ?1113-60-6	3	C00168	ko00260,ko00630,ko01100,ko01110,ko01200
Lys-Nap-OH	0.25552	0.77994	0.10794	0.8581	HSR - LKSR; HSR - LOSR; LKSR - LOSR	MW0153233	4.50E+02	3.87E+02	4.51E+02	C24H25N3O6	[M-H]-	Lys-Nap-OH	Amino_acids_and_derivatives	æ°¨åºé ¸åå ¶è¡çç©	Amino acids and derivatives	æ°¨åºé ¸åå ¶è¡çç©	-	3	-	-
1-Hexanol arabinosylglucoside	0.25284	0.78193	0.10683	0.85968	LKSR - HSR; HSR - LOSR; LKSR - LOSR	Wafn004433	4.55E+02	2.63E+02	3.96E+02	C17H32O10	[M+CH3COOH-H]-	1-å·±é é¿æä¼¯ç³åºè¡èç³è?Others	å ¶å®ç±?Others	å ¶å®	-	1	-	-
Lys-Asp-Pro-Ala-Asp	0.25208	0.78249	0.10652	0.85969	LKSR - HSR; LOSR - HSR; LOSR - LKSR	MW0152909	5.45E+02	5.01E+02	5.44E+02	C22H36N6O10	[M+H]+	Lys-Asp-Pro-Ala-Asp	Amino_acids_and_derivatives	æ°¨åºé ¸åå ¶è¡çç©	Amino acids and derivatives	æ°¨åºé ¸åå ¶è¡çç©	-	3	-	-
His-Glu-Tyr-Lys	0.24877	0.78495	0.10516	0.86148	LKSR - HSR; LOSR - HSR; LOSR - LKSR	MW0150931	5.74E+02	2.77E+02	5.75E+02	C26H37N7O8	[M-H]-	ç»æ°¨é ?è°·æ°¨é ?é ªæ°¨é ?èµæ°¨é ?Amino_acids_and_derivatives	æ°¨åºé ¸åå ¶è¡çç©	Amino acids and derivatives	æ°¨åºé ¸åå ¶è¡çç©	-	3	-	-
Roseoside	0.2484	0.78522	0.10501	0.86148	LKSR - HSR; HSR - LOSR; LKSR - LOSR	pmn001423	3.85E+02	2.23E+02	3.86E+02	C19H30O8	[M-H]-	é¿å¯¿è±ç³è?Others	å ¶å®ç±?Ketone compounds	é ®ç±»ååç?54835-70-0	2	-	-
Phenylethanolamine	0.24304	0.78922	0.1028	0.86526	LKSR - HSR; LOSR - HSR; LKSR - LOSR	pma0948	1.38E+02	1.20E+02	1.37E+02	C8H11NO	[M+H]+	è¯åºä¹éè?Alkaloids	çç©ç¢?Alkaloids	çç©ç¢?7568-93-6	3	C02735	-
Lactuside B	0.23927	0.79205	0.10125	0.86771	LKSR - HSR; LOSR - HSR; LKSR - LOSR	Zmsn003589	4.27E+02	1.53E+02	4.28E+02	C21H32O9	[M-H]-	è´è£è?B	Terpenoids	èç±»	Sesquiterpenoids	ååè?106009-42-1	1	-	-
Pyridoxal	0.23858	0.79257	0.10096	0.86771	HSR - LKSR; HSR - LOSR; LOSR - LKSR	Zmjp000624	1.68E+02	1.50E+02	1.67E+02	C8H9NO3	[M+H]+	å¡åé?Others	å ¶å®ç±?Vitamin	ç»´çç´?66-72-8	3	C00250	ko00750,ko01100,ko01240
3'-Hydroxycotinine	0.23675	0.79395	0.10021	0.86823	LKSR - HSR; LOSR - HSR; LKSR - LOSR	YC512116	1.93E+02	8.01E+01	1.92E+02	C10H12N2O2	[M+H]+	3'-ç¾åºå¯æ¿å®?Alkaloids	çç©ç¢?Pyrrole alkaloids	å¡å¯ç±»çç©ç¢±	205246-48-6	3	-	-
7-Benzyloxy-5-hydroxy-3',4'-methylenedioxyflavonoid	0.23508	0.79521	0.099517	0.86823	HSR - LKSR; LOSR - HSR; LOSR - LKSR	Hagn003556	3.87E+02	2.07E+02	3.88E+02	C23H16O6	[M-H]-	7-èæ°§å?5-ç¾åº-3',4'-äºç²äºæ°§åºé»é ?,Flavonoids,é»é ®,Flavones,é»é ®,-,3,-,- Phenylacetyl-L-glutamine,0.23476,0.79546,0.099384,0.86823,HSR - LKSR; HSR - LOSR; LOSR - LKSR,mws0715,2.63E+02,1.45E+02,2.64E+02,C13H16N2O4,[M-H]-,N-è¯ä¹é °åº-L-è°·æ°¨é °èº,Amino_acids_and_derivatives,æ°¨åºé ¸åå ¶è¡çç©,Amino acids and derivatives,æ°¨åºé ¸åå ¶è¡çç©,28047-15-6,3,C04148,ko0036…	ko00500	ko01100	ko01110	ko02010"
Ala-Lys-Asn-Asn-Thr	0.2323	0.79731	0.098371	0.86823	HSR - LKSR; LOSR - HSR; LOSR - LKSR	MW0144655	5.47E+02	3.67E+02	5.46E+02	C21H38N8O9	[M+H]+	Ala-Lys-Asn-Asn-Thr	Amino_acids_and_derivatives	æ°¨åºé ¸åå ¶è¡çç©	Amino acids and derivatives	æ°¨åºé ¸åå ¶è¡çç©	-	3	-	-
3,5-Dimethyl-2,3-dihydrobenzofuran	0.23206	0.7975	0.09827	0.86823	LKSR - HSR; LOSR - HSR; LKSR - LOSR	Latp011219	1.49E+02	1.21E+02	1.48E+02	C10H12O	[M+H]+	3,5-äºç²å?5-ç²åº-2,3-äºæ°¢è¯å¹¶åå	Others	å ¶å®ç±?Others	å ¶å®	-	3	-	-
9,12-Octadecadienoic acid,ethyl ester	0.23114	0.79819	0.097892	0.86838	HSR - LKSR; LOSR - HSR; LOSR - LKSR	Zasn010433	3.07E+02	3.07E+02	3.08E+02	C20H36O2	[M-H]-	9,12-äºæ²¹é ¸ä¹é ?,Others,å ¶å®ç±?Others,å ¶å®,6114-21-2,3,-,- Piperidine,0.23026,0.79886,0.097527,0.8685,LKSR - HSR; HSR - LOSR; LKSR - LOSR,pmb0782,8.61E+01,6.91E+01,8.51E+01,C5H11N,[M+H]+,åå¶,Alkaloids,çç©ç¢?Piperidine alkaloids,åå¶ç±»çç©ç¢±,110-89-4,3,C01746,ko00960 Indole,0.22846,0.80023,0.096783,0.86932,LKSR - HSR; HSR - LOSR; LKSR - LOSR,pmb1096,1.18E+02,9.11E+01,1.17E+02,C…	ko00400	ko01100	ko01110"
Val-Lys-Met	0.22781	0.80073	0.096514	0.86932	LKSR - HSR; HSR - LOSR; LKSR - LOSR	MW0159095	3.77E+02	3.59E+02	3.76E+02	C16H32N4O4S1	[M+H]+	ç¼¬æ°¨é ?èµæ°¨é ?ç²ç¡«æ°¨é ¸	Amino_acids_and_derivatives	æ°¨åºé ¸åå ¶è¡çç©	Amino acids and derivatives	æ°¨åºé ¸åå ¶è¡çç©	-	3	-	-
3,4,5-Tricaffeoylquinic acid	0.22625	0.80192	0.095868	0.86933	HSR - LKSR; HSR - LOSR; LOSR - LKSR	HJN102	6.77E+02	5.15E+02	6.78E+02	C34H30O15	[M-H]-	3,4,5-ä¸åå¡é °å¥å®é ?,Phenolic_acids,é é ¸ç±?Phenolic acids,é é ¸ç±?86632-03-3,3,-,- Tyr-Asn-Gln-Asp,0.22624,0.80192,0.095867,0.86933,HSR - LKSR; HSR - LOSR; LOSR - LKSR,MW0158392,5.97E+02,3.27E+02,5.38E+02,C22H30N6O10,[M+CH3COO]-,é ªæ°¨é ?å¤©å¬é °èº-è°·æ°¨é °èº-å¤©å¬æ°¨é ¸,Amino_acids_and_derivatives,æ°¨åºé ¸åå ¶è¡çç©,Amino acids and derivatives,æ°¨åºé ¸åå ¶è¡çç©,-,3,-,…	4'-Dihydroxyflavone"	0.22432	0.8034	0.09507	0.86933	HSR - LKSR; LOSR - HSR; LOSR - LKSR	MWSHY0013	2.55E+02	1.81E+02	2.54E+02	C15H10O4	[M+H]+	3,4'-äºç¾åºé»é ?,Flavonoids,é»é ®,Flavones,é»é ®,14919-49-4,3,-,- N'	N''-Diferuloylspermidine"	0.22414	0.80353	0.094997	0.86933	LKSR - HSR; LOSR - HSR; LOSR - LKSR	pma0170	4.98E+02	1.77E+02	4.97E+02	C27H35N3O6	[M+H]+	N',N''-äºé¿é­é °äºç²¾è?,Alkaloids,çç©ç¢?Phenolamine,é èº,-,3,-,- 2	6-Dimethoxy-4-hydroxyphenol-1-O-Ã-D-glucopyranoside"	0.22305	0.80437	0.094547	0.86963	LKSR - HSR; LOSR - HSR; LKSR - LOSR	Zmxn110201	3.31E+02	1.08E+02	3.32E+02	C14H20O9
N-Feruloylputrescine	0.21941	0.80716	0.093039	0.87195	HSR - LKSR; HSR - LOSR; LOSR - LKSR	Zbzp002227	2.65E+02	1.45E+02	2.64E+02	C14H20N2O3	[M+H]+	é¿é­é °è è?Alkaloids	çç©ç¢?Phenolamine	é èº	501-13-3	3	C10497	ko00330,ko01100
Chrysoeriol-7-O-(6''-acetyl)glucoside	0.21881	0.80763	0.092789	0.87195	LKSR - HSR; LOSR - HSR; LOSR - LKSR	pmb3000	5.03E+02	3.41E+02	5.04E+02	C24H24O12	[M-H]-	éå£èé»ç´?7-O-(6''-ä¹é °)è¡èç³è·	Flavonoids	é»é ®	Flavones	é»é ®	-	3	-	-
Leu-Ala-Arg-Glu	0.21126	0.81347	0.08966	0.87759	LKSR - HSR; LOSR - HSR; LOSR - LKSR	MW0152192	4.86E+02	4.56E+02	4.87E+02	C20H37N7O7	[M-H]-	Leu-Ala-Arg-Glu	Amino_acids_and_derivatives	æ°¨åºé ¸åå ¶è¡çç©	Amino acids and derivatives	æ°¨åºé ¸åå ¶è¡çç©	-	3	-	-
N-benzylformamide	0.2106	0.81398	0.089385	0.87759	LKSR - HSR; HSR - LOSR; LKSR - LOSR	HJKP000649	1.36E+02	9.11E+01	1.35E+02	C8H9NO	[M+H]+	æ­£èåºç²é °èº	Alkaloids	çç©ç¢?Alkaloids	çç©ç¢?6343-54-0	3	C15561	-
Phe-Trp-Glu	0.20869	0.81547	0.088594	0.87858	HSR - LKSR; LOSR - HSR; LOSR - LKSR	MW0155367	4.81E+02	4.37E+02	4.80E+02	C25H28N4O6	[M+H]+	è¯ä¸æ°¨é °-è²æ°¨é ?è°·æ°¨é ?Amino_acids_and_derivatives	æ°¨åºé ¸åå ¶è¡çç©	Amino acids and derivatives	æ°¨åºé ¸åå ¶è¡çç©	-	3	-	-
Taxifolin(Dihydroquercetin)	0.20717	0.81665	0.087963	0.87925	LKSR - HSR; LOSR - HSR; LOSR - LKSR	mws0044	3.03E+02	1.25E+02	3.04E+02	C15H12O7	[M-H]-	è±ææ¾ç´ (äºæ°¢æ§²ç®ç´?	Flavonoids	é»é ®	Flavanonols	äºæ°¢é»é ®é?480-18-2	3	C01617	ko00941,ko01100,ko01110
L-Homocitrulline	0.20572	0.81779	0.08736	0.87933	LKSR - HSR; LOSR - HSR; LOSR - LKSR	mws0193	1.90E+02	8.41E+01	1.89E+02	C7H15N3O3	[M+H]+	L-é«çæ°¨é ¸	Amino_acids_and_derivatives	æ°¨åºé ¸åå ¶è¡çç©	Amino acids and derivatives	æ°¨åºé ¸åå ¶è¡çç©	1190-49-4	3	C02427	-
Nuezhengalaside	0.20563	0.81785	0.087325	0.87933	HSR - LKSR; LOSR - HSR; LOSR - LKSR	Lmnn102603	3.87E+02	2.07E+02	3.88E+02	C18H28O9	[M-H]-	å¥³è´è¦è·	Terpenoids	èç±»	Monoterpenoids	åè	-	1	-	-
(7Z)-Hexadecenoic acid	0.20356	0.81947	0.086465	0.88047	HSR - LKSR; HSR - LOSR; LKSR - LOSR	Lmcn009122	2.53E+02	2.35E+02	2.54E+02	C16H30O2	[M-H]-	(7Z)-åå ­ç¢³ç¯é ?Lipids	èè´¨	Free fatty acids	æ¸¸ç¦»èèªé ?2416-19-5	3	-	-
2-Methoxy-4-methylphenol	0.2017	0.82094	0.085691	0.88073	LKSR - HSR; LOSR - HSR; LOSR - LKSR	MWS2069	1.39E+02	7.70E+01	1.38E+02	C8H10O2	[M+H]+	2-ç²æ°§å?4-ç²åºè¯é 	Phenolic_acids	é é ¸ç±?Phenolic acids	é é ¸ç±?93-51-6	3	-	-
Protocatechuic Acid Methyl Ester	0.20127	0.82127	0.085512	0.88073	LKSR - HSR; LOSR - HSR; LKSR - LOSR	MWSmce501	1.67E+02	1.08E+02	1.68E+02	C8H8O4	[M-H]-	åå¿è¶é ¸ç²é ¯	Phenolic_acids	é é ¸ç±?Phenolic acids	é é ¸ç±?2150-43-8	3	-	-
Arginyl-Glutamine	0.20109	0.82141	0.085439	0.88073	LKSR - HSR; LOSR - HSR; LOSR - LKSR	MW0105720	3.01E+02	2.41E+02	3.02E+02	C11H22N6O4	[M-H]-	ç²¾æ°¨é °è°·æ°¨é °è?Amino_acids_and_derivatives	æ°¨åºé ¸åå ¶è¡çç©	Amino acids and derivatives	æ°¨åºé ¸åå ¶è¡çç©	2483-17-2	3	-	-
p-Coumaric acid ethyl ester	0.19881	0.82321	0.084487	0.88206	HSR - LKSR; HSR - LOSR; LOSR - LKSR	MWSslk144	1.93E+02	1.47E+02	1.92E+02	C11H12O3	[M+H]+	å¯¹é¦è±é ¸ä¹é ¯	Phenolic_acids	é é ¸ç±?Phenolic acids	é é ¸ç±?7362-39-2	3	-	-
saikolignanoside D	0.19718	0.8245	0.083811	0.88282	LKSR - HSR; HSR - LOSR; LKSR - LOSR	Zmcp102703	5.21E+02	1.31E+02	5.20E+02	C26H32O11	[M+H]+	æ´è¡æ¨èç´ è·D	Lignans_and_Coumarins	æ¨èç´ åé¦è±ç´?Lignans	æ¨èç´?-	3	-	-
Luteolin-7-O-gentiobioside*	0.19174	0.82881	0.081546	0.88683	LKSR - HSR; HSR - LOSR; LKSR - LOSR	Hmpp002612	6.11E+02	2.87E+02	6.10E+02	C27H30O16	[M+H]+	æ¨çèç´ -7-O-é¾èåç³è?	Flavonoids	é»é ®	Flavones	é»é ®	-	3	-	-
D-Pantothenic Acid	0.18915	0.83087	0.080468	0.88811	HSR - LKSR; LOSR - HSR; LOSR - LKSR	MWSmce257	2.18E+02	8.80E+01	2.19E+02	C9H17NO5	[M-H]-	D-æ³é ¸(ç»´çç´ B5)	Others	å ¶å®ç±?Vitamin	ç»´çç´?79-83-4	1	C00864	ko00410,ko00770,ko01100,ko01110,ko01240
Phenyl acetate	0.18881	0.83114	0.080324	0.88811	LKSR - HSR; LOSR - HSR; LOSR - LKSR	MWS1848	1.35E+02	9.20E+01	1.36E+02	C8H8O2	[M-H]-	ä¹é ¸è¯é ¯	Phenolic_acids	é é ¸ç±?Phenolic acids	é é ¸ç±?122-79-2	3	C00548	-
Asp-Ser-Asn-Lys	0.18622	0.83321	0.079246	0.88924	HSR - LKSR; LOSR - HSR; LOSR - LKSR	MW0146251	4.61E+02	2.11E+02	4.62E+02	C17H30N6O9	[M-H]-	Asp-Ser-Asn-Lys	Amino_acids_and_derivatives	æ°¨åºé ¸åå ¶è¡çç©	Amino acids and derivatives	æ°¨åºé ¸åå ¶è¡çç©	-	3	-	-
Galactinol	0.18543	0.83385	0.078914	0.88924	LKSR - HSR; HSR - LOSR; LKSR - LOSR	mws1080	3.41E+02	1.79E+02	3.42E+02	C12H22O11	[M-H]-	èéåä¹³ç³è·	Others	å ¶å®ç±?Saccharides	ç³ç±»	3687-64-7	1	C01235	ko00052,ko01100
Glucosyl 9-hydroxy-3-methyldec-2-enoic acid	0.18535	0.83391	0.078881	0.88924	LKSR - HSR; HSR - LOSR; LKSR - LOSR	Wasn005621	3.61E+02	1.99E+02	3.62E+02	C17H30O8	[M-H]-	è¡èç³åº 9-ç¾åº-3-ç²åºç?2-ç¯é ¸	Others	å ¶å®ç±?Others	å ¶å®	-	2	-	-
Dihydrokaempferol-7-O-glucoside	0.18256	0.83614	0.077719	0.89067	HSR - LKSR; HSR - LOSR; LOSR - LKSR	Lmmn004625	4.49E+02	2.87E+02	4.50E+02	C21H22O11	[M-H]-	äºæ°¢å±±æ°é ?7-O-è¡èç³è·	Flavonoids	é»é ®	Flavanonols	äºæ°¢é»é ®é?-	3	-	-
N-Formyl nornicotine	0.18225	0.83639	0.07759	0.89067	HSR - LKSR; HSR - LOSR; LKSR - LOSR	Wayp002004	1.77E+02	1.32E+02	1.76E+02	C10H12N2O	[M+H]+	N-ç²é °åºå»ç²çç¢?Alkaloids	çç©ç¢?Pyridine alkaloids	å¡å¶ç±»çç©ç¢±	3000-81-5	2	-	-
Kaempferol-7-O-glucoside*	0.1805	0.8378	0.076861	0.89133	HSR - LKSR; HSR - LOSR; LKSR - LOSR	mws0089	4.47E+02	2.85E+02	4.48E+02	C21H20O11	[M-H]-	å±±æ°é ?7-O-è¡èç³è·*	Flavonoids	é»é ®	Flavonols	é»é ®é?16290-07-6	3	-	-
Isosakuranetin (5,7-Dihydroxy-4'-methoxyflavanone)	0.18006	0.83816	0.076675	0.89133	LKSR - HSR; HSR - LOSR; LKSR - LOSR	mws1034	2.87E+02	1.53E+02	2.86E+02	C16H14O5	[M+H]+	å¼æ¨±è±ç´	Flavonoids	é»é ®	Flavanones	äºæ°¢é»é ®	480-43-3	3	C05334	ko00941,ko01110
Cannabisin F	0.17837	0.83952	0.075971	0.89158	LKSR - HSR; LOSR - HSR; LKSR - LOSR	pmp001253	6.25E+02	4.88E+02	6.24E+02	C36H36N2O8	[M+H]+	å¤§éº»é °èº F	Alkaloids	çç©ç¢?Phenolamine	é èº	163136-19-4	1	C17910	-
6-Hydroxynicotine	0.17834	0.83954	0.075957	0.89158	HSR - LKSR; HSR - LOSR; LKSR - LOSR	Lmyp001138	1.79E+02	1.30E+02	1.78E+02	C10H14N2O	[M+H]+	6-ç¾åºçç¢±	Alkaloids	çç©ç¢?Pyridine alkaloids	å¡å¶ç±»çç©ç¢±	10516-09-3	2	C01056	ko00760,ko01100
3,5-O-Dicaffeoylquinic Acid Methyl Ester*	0.17732	0.84037	0.075531	0.89185	LKSR - HSR; LOSR - HSR; LKSR - LOSR	Lmjp003822	5.31E+02	1.77E+02	5.30E+02	C26H26O12	[M+H]+	3,5-O-ååå¡é °å¥å®é ¸ç²é ?	Phenolic_acids	é é ¸ç±?Phenolic acids	é é ¸ç±?159934-13-1	3	-	-
Indole-3-carboxylic acid*	0.17662	0.84094	0.075237	0.89185	HSR - LKSR; HSR - LOSR; LKSR - LOSR	mws1417	1.60E+02	1.16E+02	1.61E+02	C9H7NO2	[M-H]-	å²å-3-ç²é ¸*	Alkaloids	çç©ç¢?Plumerane	å²åç±»çç©ç¢±	771-50-6	3	C19837	-
Threonyl-valine	0.17214	0.84457	0.073367	0.89509	LKSR - HSR; LOSR - HSR; LOSR - LKSR	MW0157919	3.39E+02	3.09E+02	2.18E+02	C9H18N2O4	[M-H]-	èæ°¨é °ç¼¬æ°¨é ¸	Amino_acids_and_derivatives	æ°¨åºé ¸åå ¶è¡çç©	Amino acids and derivatives	æ°¨åºé ¸åå ¶è¡çç©	99032-17-4	3	-	-
3-O-p-Coumaroylshikimic acid-O-glucoside	0.17099	0.8455	0.072886	0.89547	HSR - LKSR; HSR - LOSR; LKSR - LOSR	pmb3072	4.81E+02	3.19E+02	4.82E+02	C22H26O12	[M-H]-	3-O-å¯¹é¦è±é °è½èé ?O-è¡èç³è·	Phenolic_acids	é é ¸ç±?Phenolic acids	é é ¸ç±?-	1	-	-
N-Feruloyltyramine	0.17008	0.84625	0.072502	0.89566	LKSR - HSR; HSR - LOSR; LKSR - LOSR	mws1433	3.14E+02	1.77E+02	3.13E+02	C18H19NO4	[M+H]+	N-é¿é­é °é ªè?Alkaloids	çç©ç¢?Phenolamine	é èº	66648-43-9	1	C02717	-
His-Leu-Thr-Lys	0.16876	0.84732	0.071952	0.89587	LKSR - HSR; LOSR - HSR; LOSR - LKSR	MW0151000	4.98E+02	8.41E+01	4.97E+02	C22H39N7O6	[M+H]+	ç»æ°¨é ?äº®æ°¨é ?èæ°¨é ?èµæ°¨é ?Amino_acids_and_derivatives	æ°¨åºé ¸åå ¶è¡çç©	Amino acids and derivatives	æ°¨åºé ¸åå ¶è¡çç©	-	3	-	-
5-Methoxytryptamine	0.16842	0.8476	0.071808	0.89587	LKSR - HSR; LOSR - HSR; LOSR - LKSR	mws0333	1.91E+02	1.59E+02	1.90E+02	C11H14N2O	[M+H]+	5-ç²æ°§åºè²è?Alkaloids	çç©ç¢?Plumerane	å²åç±»çç©ç¢±	608-07-1	3	C05659	ko00380
Quercetin-3-O-apiosyl(1â?)galactoside*	0.16727	0.84854	0.071327	0.89626	HSR - LKSR; HSR - LOSR; LKSR - LOSR	Lmtp004044	5.97E+02	3.03E+02	5.96E+02	C26H28O16	[M+H]+	æ§²ç®ç´?3-O-è¹ç³å?1â?)åä¹³ç³è·*	Flavonoids	é»é ®	Flavonols	é»é ®é?-	3	-	-
Isobavachalcone glucoside	0.16232	0.85261	0.069252	0.89994	LKSR - HSR; LOSR - HSR; LOSR - LKSR	Lasp002993	4.87E+02	3.25E+02	4.86E+02	C26H30O9	[M+H]+	å¼è¡¥éª¨èç´ è¡èç³è?Flavonoids	é»é ®	Chalcones	æ¥è³é ®	-	2	-	-
Tyr-Cys-Cys	0.1599	0.8546	0.06824	0.90143	HSR - LKSR; HSR - LOSR; LKSR - LOSR	MW0158422	3.88E+02	1.64E+02	3.87E+02	C15H21N3O5S2	[M+H]+	é ªæ°¨é ?åè±æ°¨é ¸-åè±æ°¨é ¸	Amino_acids_and_derivatives	æ°¨åºé ¸åå ¶è¡çç©	Amino acids and derivatives	æ°¨åºé ¸åå ¶è¡çç©	-	3	-	-
Feruloylcholine	0.15809	0.85609	0.06748	0.90179	LKSR - HSR; HSR - LOSR; LKSR - LOSR	pmp001245	2.80E+02	2.21E+02	2.80E+02	C15H22NO4+	[M]+	é¿é­é °èç¢?Alkaloids	çç©ç¢?Phenolamine	é èº	85927-25-9	3	-	-
Caffeic aldehyde	0.15808	0.8561	0.067477	0.90179	LKSR - HSR; HSR - LOSR; LKSR - LOSR	pmb0142	1.65E+02	9.51E+01	1.64E+02	C9H8O3	[M+H]+	åå¡é?Phenolic_acids	é é ¸ç±?Phenolic acids	é é ¸ç±?141632-15-7	3	C10945	ko00940,ko01110
3,4-Dihydroxyphenethyl alcohol-8-O-[4-O-caffeoyl-Î²-D-apinosyl(1â?)-Î²-D-glucosyl(1â?)]-Î²-D-glucoside	0.15678	0.85718	0.06693	0.90232	HSR - LKSR; LOSR - HSR; LOSR - LKSR	Sakn004407	7.71E+02	6.09E+02	7.72E+02	C34H44O20	[M-H]-	3,4-äºç¾åºè¯ä¹é-8-O-[4-O-åå¡é °åº-Î²-D-è¹ç³å?1â?)-Î²-D-è¡ç³å?1â?)]-Î²-D-è¡ç³è?,Phenolic_acids,é é ¸ç±?Phenolic acids,é é ¸ç±?-,2,-,- Propyl 4-hydroxybenzoate,0.15548,0.85825,0.066384,0.90248,HSR - LKSR; HSR - LOSR; LKSR - LOSR,MWS2070,1.79E+02,9.20E+01,1.80E+02,C10H12O3,[M-H]-,4-ç¾åºè¯ç²é ¸ä¸é ?Phenolic_acids,é é ¸ç±?Phenolic acids,é é ¸ç±?94-13-3,3,-,- Dehydrodicon…	1	3	3-åç²åºä¸å?è¯é "	Phenolic_acids	é é ¸ç±?Phenolic acids	é é ¸ç±?140-66-9	3	C14205	-
Vitexin-2''-O-glucoside	0.14503	0.86698	0.06199	0.90789	LKSR - HSR; LOSR - HSR; LOSR - LKSR	pmp001106	5.95E+02	5.77E+02	5.94E+02	C27H30O15	[M+H]+	ç¡èç´?2''-O-è¡èç³è·	Flavonoids	é»é ®	Flavones	é»é ®	61360-94-9	3	C04024	ko00944
2-Hydroxy-4-methylpentanoic acid	0.14493	0.86707	0.061948	0.90789	HSR - LKSR; HSR - LOSR; LOSR - LKSR	Lmrn002746	1.31E+02	8.51E+01	1.32E+02	C6H12O3	[M-H]-	2-ç¾åº-4-ç²åºæé ¸	Organic_acids	ææºé ?Organic acids	ææºé ?498-36-2	2	-	-
Octadeca-11E,13E,15Z-trienoic acid	0.14485	0.86713	0.061916	0.90789	LKSR - HSR; HSR - LOSR; LKSR - LOSR	pmb1650	2.79E+02	1.49E+02	2.78E+02	C18H30O2	[M+H]+	åå «ç¢?9E,13E,15Z-ä¸ç¯é ?,Lipids,èè´¨,Free fatty acids,æ¸¸ç¦»èèªé ?25575-00-2,3,-,- Salicylamide,0.14154,0.86991,0.060525,0.9102,HSR - LKSR; LOSR - HSR; LOSR - LKSR,Lmqp002784,1.38E+02,7.70E+01,1.37E+02,C7H7NO2,[M+H]+,æ°´æ¨é °èº,Alkaloids,çç©ç¢?Phenolamine,é èº,65-45-2,3,-,- 5	7-dihydroxy-2-(2	3	4-trihydroxyphenyl)-4H-chromen-4-one"	0.13634	0.87432	0.058331	0.91401	LKSR - HSR; LOSR - HSR; LKSR - LOSR	MW0134030	3.03E+02	2.29E+02	3.02E+02	C15H10O7	[M+H]+	5ï¼?-äºç¾å?2-(2ï¼?ï¼?-ä¸ç¾åºè¯å?-4H-è²ç¯-4-é ?Others	å ¶å®ç±?Ketone compounds	é ®ç±»ååç?-	3	-	-
(l'R,2R,5S,l0R)-2-(1',2'-Dihydroxy-l'-methylethyl)-6,10-dimethylspiro[4,5]dec-6-en-8-one	0.13585	0.87473	0.058125	0.91401	HSR - LKSR; HSR - LOSR; LKSR - LOSR	Qmyp101107	2.53E+02	1.77E+02	2.52E+02	C15H24O3	[M+H]+	(l'R,2R,5S,l0R)-2-(1',2'-Dihydroxy-l'-methylethyl)-6,10-dimethylspiro[4,5]dec-6-en-8-one	Terpenoids	èç±»	Sesquiterpenoids	ååè?-	3	-	-
2,6-Dimethoxybenzaldehyde	0.12455	0.88439	0.053357	0.92348	LKSR - HSR; LOSR - HSR; LKSR - LOSR	Lmbn005172	1.65E+02	1.19E+02	1.66E+02	C9H10O3	[M-H]-	2,6-äºç²æ°§åºè¯ç²é?,Phenolic_acids,é é ¸ç±?Phenolic acids,é é ¸ç±?3392-97-0,3,-,- Arg-Pro-Ser,0.1225,0.88615,0.052491,0.92471,HSR - LKSR; HSR - LOSR; LKSR - LOSR,MW0145486,3.59E+02,3.27E+02,3.58E+02,C14H26N6O5,[M+H]+,L-ç²¾æ°¨é ?L-è¯æ°¨é ?L-ä¸æ°¨é ?Amino_acids_and_derivatives,æ°¨åºé ¸åå ¶è¡çç©,Amino acids and derivatives,æ°¨åºé ¸åå ¶è¡çç©,-,3,-,- 2-Î±-Linolenoyl-glycerol-1-…	4	4'	6'-Tetrahydroxychalcone"	0.11875	0.8894	0.050905	0.92623	LKSR - HSR; LOSR - HSR; LOSR - LKSR	pme2960	2.73E+02	1.53E+02	2.72E+02	C15H12O5	[M+H]+	æç®ç´ æ¥è³é ®	Flavonoids	é»é ®	Chalcones	æ¥è³é ®	73692-50-9	3	C06561	ko00941,ko01100,ko01110
Muconic acid	0.11729	0.89067	0.050285	0.92693	HSR - LKSR; HSR - LOSR; LOSR - LKSR	pme3207	1.41E+02	5.90E+01	1.42E+02	C6H6O4	[M-H]-	å·±äºç¯äºé ?Organic_acids	ææºé ?Organic acids	ææºé ?1119-72-8	3	C02480	ko01100
6-Hydroxypseudooxynicotine O-glucoside	0.11609	0.89171	0.049777	0.9274	HSR - LKSR; LOSR - HSR; LOSR - LKSR	Wayp001841	3.57E+02	1.95E+02	3.56E+02	C16H24N2O7	[M+H]+	6-ç¾åºåæ°§çç¢± O-è¡èç³è·	Alkaloids	çç©ç¢?Pyridine alkaloids	å¡å¶ç±»çç©ç¢±	-	2	-	-
N-Feruloyltyramine 4'-glucoside	0.11498	0.89267	0.049309	0.92778	LKSR - HSR; LOSR - HSR; LKSR - LOSR	Wafp004334	4.76E+02	1.77E+02	4.75E+02	C24H29NO9	[M+H]+	N-é¿é­é °é ªè?4'-è¡èç³è·	Alkaloids	çç©ç¢?Phenolamine	é èº	-	1	-	-
Glutinosone	0.11279	0.89458	0.048379	0.92915	LKSR - HSR; LOSR - HSR; LKSR - LOSR	Qmyp101218	2.21E+02	1.61E+02	2.20E+02	C14H20O2	[M+H]+	è¶çèé ®	Terpenoids	èç±»	Sesquiterpenoids	ååè?55051-94-0	3	C09673	-
Kaempferol-3-O-sophoroside-7-O-rhamnoside*	0.10648	0.90011	0.045704	0.93427	LKSR - HSR; LOSR - HSR; LOSR - LKSR	Lmsp003161	7.57E+02	2.87E+02	7.56E+02	C33H40O20	[M+H]+	å±±æ°é ?3-O-æ§ç³è?7-O-é¼ æç³è·*	Flavonoids	é»é ®	Flavonols	é»é ®é?-	2	-	-
Chrysoeriol-5,7-di-O-glucoside	0.10486	0.90153	0.045019	0.93507	LKSR - HSR; LOSR - HSR; LOSR - LKSR	Zmxp002867	6.25E+02	3.01E+02	6.24E+02	C28H32O16	[M+H]+	éå£èé»ç´?5,7-äº?O-è¡èç³è·	Flavonoids	é»é ®	Flavones	é»é ®	-	3	-	-
Luteolin-7-O-neohesperidoside (Lonicerin)	0.10424	0.90208	0.044756	0.93507	HSR - LKSR; HSR - LOSR; LOSR - LKSR	MWSHY0080	5.95E+02	2.87E+02	5.94E+02	C27H30O15	[M+H]+	æ¨çèç´ -7-O-æ°æ©ç®ç³è?(å¿å¬è?	Flavonoids	é»é ®	Flavones	é»é ®	25694-72-8	1	C12630	ko00944
1-Methylpiperidine-2-carboxylic acid	0.10184	0.9042	0.043735	0.9354	LKSR - HSR; LOSR - HSR; LOSR - LKSR	Rfmb320	1.44E+02	8.41E+01	1.43E+02	C7H13NO2	[M+H]+	1-ç²åºåå¶-2-ç¾§é ¸	Organic_acids	ææºé ?Organic acids	ææºé ?7730-87-2	3	-	-
N-(4-oxopentyl)-acetamide	0.10184	0.9042	0.043735	0.9354	LKSR - HSR; LOSR - HSR; LOSR - LKSR	Zajp000573	1.44E+02	8.41E+01	1.43E+02	C7H13NO2	[M+H]+	N-(4-æ°§ä»£æåº)-ä¹é °è?Alkaloids	çç©ç¢?Alkaloids	çç©ç¢?-	3	-	-
D-Proline betaine	0.10184	0.9042	0.043735	0.9354	LKSR - HSR; LOSR - HSR; LOSR - LKSR	Rfmb318	1.44E+02	8.41E+01	1.44E+02	C7H14NO2+	[M]+	è¯æ°¨é ¸çèç¢±	Amino_acids_and_derivatives	æ°¨åºé ¸åå ¶è¡çç©	Amino acids and derivatives	æ°¨åºé ¸åå ¶è¡çç©	1195-94-4	3	C21514	-
2-Hydroxy-3-phenylpropanoic acid	0.10063	0.90527	0.043221	0.93589	LKSR - HSR; LOSR - HSR; LOSR - LKSR	Lmrn003000	1.65E+02	1.03E+02	1.66E+02	C9H10O3	[M-H]-	2-ç¾åº-3-è¯åºä¸é ¸	Phenolic_acids	é é ¸ç±?Phenolic acids	é é ¸ç±?7326-19-4	2	C05607	ko00360,ko00960,ko01100,ko01110
Phthalic anhydride	0.099804	0.906	0.04287	0.93602	LKSR - HSR; HSR - LOSR; LKSR - LOSR	pmp001285	1.49E+02	6.50E+01	1.48E+02	C8H4O3	[M+H]+	é»è¯äºç²é ¸é 	Phenolic_acids	é é ¸ç±?Phenolic acids	é é ¸ç±?85-44-9	1	-	-
4-MethoxycinnaMaldehyde	0.095478	0.90985	0.041032	0.93937	LKSR - HSR; LOSR - HSR; LKSR - LOSR	pmf0440	1.63E+02	9.11E+01	1.62E+02	C10H10O2	[M+H]+	4-ç²æ°§åºèæ¡é	Phenolic_acids	é é ¸ç±?Phenolic acids	é é ¸ç±?1963-36-6	3	C10475	-
Hesperetin-8-C-glucoside-3'-O-glucoside	0.094564	0.91066	0.040643	0.93959	LKSR - HSR; HSR - LOSR; LKSR - LOSR	pmb0618	6.27E+02	4.65E+02	6.26E+02	C28H34O16	[M+H]+	æ©ç®ç´?8-C-è¡èç³è·-3'-O-è¡èç³è·	Flavonoids	é»é ®	Flavonols	é»é ®é?-	3	-	-
dihydro-N-feruloyltyramine	0.092631	0.91239	0.039821	0.94075	LKSR - HSR; HSR - LOSR; LKSR - LOSR	Zblp005760	3.16E+02	1.77E+02	3.15E+02	C18H21NO4	[M+H]+	äºæ°¢é¿é­é °é ªè?Alkaloids	çç©ç¢?Phenolamine	é èº	-	1	-	-
Met-Tyr	0.090823	0.91401	0.039051	0.94142	HSR - LKSR; HSR - LOSR; LOSR - LKSR	MW0153882	3.11E+02	5.90E+01	3.12E+02	C14H20N2O4S	[M-H]-	ç²ç¡«æ°¨é °é ªæ°¨é ?Amino_acids_and_derivatives	æ°¨åºé ¸åå ¶è¡çç©	Amino acids and derivatives	æ°¨åºé ¸åå ¶è¡çç©	-	3	-	-
Hydroxy isoliquiritigenin glucoside	0.090066	0.91468	0.038729	0.94142	HSR - LKSR; HSR - LOSR; LKSR - LOSR	Labn004865	4.33E+02	2.71E+02	4.34E+02	C21H22O10	[M-H]-	ç¾åºå¼çèç´ è¡èç³è·	Flavonoids	é»é ®	Chalcones	æ¥è³é ®	-	2	-	-
9,12-Octadecadiynoic Acid	0.089635	0.91507	0.038545	0.94142	HSR - LKSR; HSR - LOSR; LOSR - LKSR	MW0168670	2.77E+02	1.07E+02	2.76E+02	C18H28O2	[M+H]+	9,12-åå «ç¢³äºç¯é ¸	Lipids	èè´¨	Free fatty acids	æ¸¸ç¦»èèªé ?2012-14-8	3	-	-
Isolariciresinol	0.089213	0.91545	0.038366	0.94142	HSR - LKSR; LOSR - HSR; LOSR - LKSR	Lmmn003748	3.59E+02	1.80E+02	3.60E+02	C20H24O6	[M-H]-	å¼è½å¶æ¾èç´	Lignans_and_Coumarins	æ¨èç´ åé¦è±ç´?Lignans	æ¨èç´?548-29-8	3	-	-
Cinnamoyltyramine	0.087294	0.91717	0.037548	0.94257	HSR - LKSR; HSR - LOSR; LOSR - LKSR	pma2172	2.68E+02	1.21E+02	2.67E+02	C17H17NO2	[M+H]+	èæ¡é °é ªè?Alkaloids	çç©ç¢?Phenolamine	é èº	20384-14-9	3	-	-
6-Chloropurine	0.085917	0.91841	0.036962	0.94322	HSR - LKSR; HSR - LOSR; LKSR - LOSR	MWSslk102	1.55E+02	1.19E+02	1.54E+02	C5H3ClN4	[M+H]+	6-æ°¯åå?Nucleotides_and_derivatives	æ ¸è·é ¸åå ¶è¡çç©	Nucleotides and derivatives	æ ¸è·é ¸åå ¶è¡çç©	87-42-3	3	-	-
Boscialin	0.082353	0.92163	0.035442	0.9459	LKSR - HSR; LOSR - HSR; LOSR - LKSR	Qmyp101441	2.27E+02	1.33E+02	2.26E+02	C13H22O3	[M+H]+	Boscialin	Terpenoids	èç±»	Sesquiterpenoids	ååè?129277-03-8	3	-	-
N,N-Dimethyl-5-methoxytryptamine	0.080357	0.92344	0.034591	0.94714	HSR - LKSR; HSR - LOSR; LOSR - LKSR	pmb0426	2.19E+02	1.74E+02	2.18E+02	C13H18N2O	[M+H]+	N,N-äºç²å?5-ç²æ°§åºè²è?,Alkaloids,çç©ç¢?Plumerane,å²åç±»çç©ç¢±,1019-45-0,3,C08309,- Delphinidin-3-O-(6''-O-p-coumaroyl)glucoside,0.079215,0.92448,0.034103,0.94757,HSR - LKSR; HSR - LOSR; LKSR - LOSR,Lmpp003662,6.11E+02,3.03E+02,6.11E+02,C30H27O14+,[M]+,é£çèç´ -3-O-(6''-O-å¯¹é¦è±é °)è¡èç³è·,Flavonoids,é»é ®,Anthocyanidins,è±éç´?-,3,C16370,ko00942 Lys-Arg-Leu-Glu,0.0…	ko01100	ko01110"
3,5,7,4'-Tetrahydroxy-Coumaronochromone	0.039274	0.96165	0.016983	0.97352	LKSR - HSR; HSR - LOSR; LKSR - LOSR	Hmyp002315	3.03E+02	2.57E+02	3.02E+02	C15H10O7	[M+H]+	3,5,7,4'-åç¾åºé¦è±è²åé ®	Others	å ¶å®ç±?Chromone	è²é ®ç±?-	1	-	-
DL-3-Phenyllactic acid*	0.027847	0.97262	0.012056	0.98398	LKSR - HSR; LOSR - HSR; LOSR - LKSR	MWS0274	1.65E+02	1.19E+02	1.66E+02	C9H10O3	[M-H]-	DL-3-è¯åºä¹³é ¸*	Organic_acids	ææºé ?Organic acids	ææºé ?828-01-3	3	-	-
Met-Lys-Lys	0.025643	0.97475	0.011105	0.98452	LKSR - HSR; LOSR - HSR; LKSR - LOSR	MW0108165	4.06E+02	2.09E+02	4.05E+02	C17H35N5O4S1	[M+H]+	ç²ç¡«æ°¨é °-èµæ°¨é ?èµæ°¨é ?Amino_acids_and_derivatives	æ°¨åºé ¸åå ¶è¡çç©	Amino acids and derivatives	æ°¨åºé ¸åå ¶è¡çç©	-	3	-	-
2-Keto-3-deoxygluconate	0.025415	0.97497	0.011007	0.98452	LKSR - HSR; LOSR - HSR; LOSR - LKSR	MW0013542	2.37E+02	8.70E+01	1.78E+02	C6H10O6	[M+CH3COO]-	2-é ?3-è±æ°§-D-è¡èç³é ¸	Organic_acids	ææºé ?Organic acids	ææºé ?17510-99-5	3	C00204	ko00030,ko00040,ko01100,ko01200
2-Linoleoylglycerol*	0.024958	0.97542	0.010809	0.98452	LKSR - HSR; HSR - LOSR; LKSR - LOSR	Lmhp012042	3.55E+02	2.63E+02	3.54E+02	C21H38O4	[M+H]+	2-äºæ²¹é °çæ²¹é ¯*	Lipids	èè´¨	Glycerol ester	çæ²¹é ?3443-82-1	1	-	-
Leu-Gly-Asp-Val-Ile	0.024694	0.97567	0.010695	0.98452	LKSR - HSR; HSR - LOSR; LKSR - LOSR	MW0152340	5.16E+02	4.84E+02	5.15E+02	C23H41N5O8	[M+H]+	Leu-Gly-Asp-Val-Ile	Amino_acids_and_derivatives	æ°¨åºé ¸åå ¶è¡çç©	Amino acids and derivatives	æ°¨åºé ¸åå ¶è¡çç©	-	3	-	-
2-Aminotetradecane-1,4-diol	0.022301	0.978	0.0096614	0.9857	LKSR - HSR; HSR - LOSR; LKSR - LOSR	Walp006011	2.46E+02	8.81E+01	2.45E+02	C14H31NO2	[M+H]+	2-æ°¨åºååç?1,4-äºé	Lipids	èè´¨	Sphingolipids	éè	-	2	-	-
Quercetin-3-O-glucoside-7-O-rhamnoside*	0.02214	0.97816	0.0095916	0.9857	LKSR - HSR; LOSR - HSR; LKSR - LOSR	Lmsp004166	6.11E+02	3.03E+02	6.10E+02	C27H30O16	[M+H]+	æ§²ç®ç´?3-O-è¡èç³è·-7-O-é¼ æç³è·*	Flavonoids	é»é ®	Flavonols	é»é ®é?-	1	-	-
Biotin	0.021534	0.97875	0.0093298	0.9857	HSR - LKSR; HSR - LOSR; LKSR - LOSR	pme2266	2.45E+02	2.27E+02	2.44E+02	C10H16N2O3S	[M+H]+	D-çç©ç´?Others	å ¶å®ç±?Vitamin	ç»´çç´?58-85-5	3	C00120	ko00780,ko01100,ko01240,ko02010
Kaempferol-3-O-arabinoside (Juglanin)	0.015887	0.98427	0.0068874	0.99062	LKSR - HSR; LOSR - HSR; LOSR - LKSR	pmn001637	4.17E+02	2.85E+02	4.18E+02	C20H18O10	[M-H]-	å±±æ°é ?3-O-é¿æä¼¯ç³è?(è¡æ¡è?	Flavonoids	é»é ®	Flavonols	é»é ®é?5041-67-8	1	-	-
Fagaramide	0.010767	0.9893	0.0046706	0.99505	LKSR - HSR; LOSR - HSR; LKSR - LOSR	Wagp002534	2.48E+02	1.77E+02	2.47E+02	C14H17NO3	[M+H]+	è±æ¤é °èº	Alkaloids	çç©ç¢?Alkaloids	çç©ç¢?495-86-3	1	C10455	-
Homoarginine	0.0083834	0.99166	0.0036375	0.99677	LKSR - HSR; HSR - LOSR; LKSR - LOSR	pme3388	1.89E+02	1.44E+02	1.88E+02	C7H16N4O2	[M+H]+	é«ç²¾æ°¨é ¸	Amino_acids_and_derivatives	æ°¨åºé ¸åå ¶è¡çç©	Amino acids and derivatives	æ°¨åºé ¸åå ¶è¡çç©	156-86-5	3	C01924	-
Ser-Asp-Arg-Asp	0.0058764	0.99414	0.0025504	0.99779	HSR - LKSR; HSR - LOSR; LKSR - LOSR	MW0156675	4.92E+02	3.25E+02	4.91E+02	C17H29N7O10	[M+H]+	Ser-Asp-Arg-Asp	Amino_acids_and_derivatives	æ°¨åºé ¸åå ¶è¡çç©	Amino acids and derivatives	æ°¨åºé ¸åå ¶è¡çç©	-	3	-	-
Ala-Ala-Gln-Asn-Leu	0.0056361	0.99438	0.0024462	0.99779	HSR - LKSR; HSR - LOSR; LKSR - LOSR	MW0144454	5.16E+02	4.84E+02	5.15E+02	C21H37N7O8	[M+H]+	Ala-Ala-Gln-Asn-Leu	Amino_acids_and_derivatives	æ°¨åºé ¸åå ¶è¡çç©	Amino acids and derivatives	æ°¨åºé ¸åå ¶è¡çç©	-	3	-	-
N-Acetyl-L-tyrosine	0.0054317	0.99459	0.0023576	0.99779	HSR - LKSR; HSR - LOSR; LOSR - LKSR	mws0520	2.24E+02	1.36E+02	2.23E+02	C11H13NO4	[M+H]+	N-ä¹é °-L-é ªæ°¨é ?Amino_acids_and_derivatives	æ°¨åºé ¸åå ¶è¡çç©	Amino acids and derivatives	æ°¨åºé ¸åå ¶è¡çç©	537-55-3	3	-	-
Ala-Pro-Asp	0.0028708	0.99713	0.0012464	0.99856	LKSR - HSR; HSR - LOSR; LKSR - LOSR	MW0144709	3.02E+02	1.06E+02	3.01E+02	C12H19N3O6	[M+H]+	L-ä¸æ°¨é ?L-è¯æ°¨é ?L-å¤©å¬æ°¨é ¸	Amino_acids_and_derivatives	æ°¨åºé ¸åå ¶è¡çç©	Amino acids and derivatives	æ°¨åºé ¸åå ¶è¡çç©	-	3	-	-
Quercetin-3-O-(4''-O-glucosyl)rhamnoside	0.0025846	0.99742	0.0011222	0.99856	LKSR - HSR; LOSR - HSR; LOSR - LKSR	Lmmp003091	6.11E+02	3.03E+02	6.10E+02	C27H30O16	[M+H]+	æ§²ç®ç´?3-O-(4''-O-è¡èç³åº)é¼ æç³è·	Flavonoids	é»é ®	Flavonols	é»é ®é?59262-54-3	2	C17563	-
Ala-Arg-Phe	0.0022238	0.99778	0.00096556	0.99856	HSR - LKSR; HSR - LOSR; LKSR - LOSR	MW0144478	3.93E+02	3.75E+02	3.92E+02	C18H28N6O4	[M+H]+	L-ä¸æ°¨é ?L-ç²¾æ°¨é ?L-è¯ä¸æ°¨é ¸	Amino_acids_and_derivatives	æ°¨åºé ¸åå ¶è¡çç©	Amino acids and derivatives	æ°¨åºé ¸åå ¶è¡çç©	-	3	-	-
Hydroxydihydrobovolide	0.0020851	0.99792	0.00090535	0.99856	LKSR - HSR; LOSR - HSR; LKSR - LOSR	Lmxn008846	1.97E+02	1.53E+02	1.98E+02	C11H18O3	[M-H]-	ç¾åºäºæ°¢åä¼å é ¯	Others	å ¶å®ç±?Lactones	å é ¯ç±»ååç©	6067-11-4	1	-	-
2-Aminododecane-1,4-diol	0.0010519	0.99895	0.00045678	0.99895	LKSR - HSR; HSR - LOSR; LKSR - LOSR	Walp004752	2.18E+02	8.81E+01	2.17E+02	C12H27NO2	[M+H]+	2-æ°¨åºåäºç?1,4-äºé	Lipids	èè´¨	Sphingolipids	éè	-	2	-	-
[truncated: 9 more columns]
