# Supplementary material for: Integrative transcriptomic and metabolomic analyses provide insights into the effects of overexpression and knockout of NtLHT1 in different tissues
Source: Front Plant Sci. 2026 Feb 6;17:1663088. doi: 10.3389/fpls.2026.1663088 (PMC12920487; doi:10.3389/fpls.2026.1663088)
Supplement: Supplementary Table 4 — ANOVA analysis in stem on LHT1- WT/OE/KO plants. [file DataSheet3.csv]

Table S4 ANOVA analysis in stem on LHT1- WT/OE/KO plants
	f.value	p.value	#NAME?	FDR	Fisher's LSD	Index	Q1 (Da)	Q3 (Da)	Molecular weight (Da)	Formula	Ionization model	ç©è´¨	Class_I	ç©è´¨ä¸çº§åç±?Class II	ç©è´¨äºçº§åç±»	CAS	Level	cpd_ID	kegg_map
3'-methoxyquercetin-3-O-L-rhamnosyl(1â?)-glucopyranoside	1354.3	6.92E-12	11.16	1.10E-08	HSS - LKSS; LOSS - HSS; LOSS - LKSS	Zblp004717	6.25E+02	3.17E+02	6.24E+02	C28H32O16	[M+H]+	3'-ç²æ°§å?æ§²ç®ç´?3-O-Î±-L-é¼ æç³åº(1â?)-Î²-D-è¡èç³å¡åè·	Flavonoids	é»é ®	Flavonols	é»é ®é?-	1	-	-
Isorhamnetin-3-O-rutinoside (Narcissin)*	546.64	4.02E-10	9.3962	3.19E-07	HSS - LKSS; LOSS - HSS; LOSS - LKSS	MWSHY0135	6.25E+02	3.17E+02	6.24E+02	C28H32O16	[M+H]+	å¼é¼ æç´ -3-O-è¸é¦ç³è· (æ°´ä»è?*	Flavonoids	é»é ®	Flavonols	é»é ®é?604-80-8	2	-	-
Nitensoside B	424.35	1.24E-09	8.9059	6.58E-07	HSS - LKSS; LOSS - HSS; LOSS - LKSS	Hmlp004943	6.25E+02	3.17E+02	6.24E+02	C28H32O16	[M+H]+	Nitensoside B	Lignans_and_Coumarins	æ¨èç´ åé¦è±ç´?Coumarins	é¦è±ç´?-	1	-	-
Isorhamnetin-3-O-neohesperidoside*	293.46	6.39E-09	8.1943	2.54E-06	LKSS - HSS; LOSS - HSS; LOSS - LKSS	MWSHY0064	6.25E+02	3.17E+02	6.24E+02	C28H32O16	[M+H]+	å¼é¼ æç´ -3-O-æ°æ©ç®ç³è?	Flavonoids	é»é ®	Flavonols	é»é ®é?55033-90-4	2	-	-
Isorhamnetin-3-O-(6''-acetylglucoside)	243.61	1.46E-08	7.8364	4.16E-06	HSS - LKSS; LOSS - HSS; LOSS - LKSS	Li512111	5.19E+02	3.15E+02	5.20E+02	C24H24O13	[M-H]-	å¼é¼ æç´ -3-O-(6''-ä¹é °)è¡èç³è·	Flavonoids	é»é ®	Flavonols	é»é ®é?-	3	-	-
Sexangularetin-3-O-glucoside-7-O-rhamnoside	239.53	1.57E-08	7.804	4.16E-06	HSS - LKSS; LOSS - HSS; LOSS - LKSS	Lmmp002463	6.25E+02	3.17E+02	6.24E+02	C28H32O16	[M+H]+	3,5,7,4'-åç¾å?8-ç²æ°§åºé»é ?3-O-è¡èç³è·-7-O-é¼ æç³è·	Flavonoids	é»é ®	Flavonols	é»é ®é?-	1	-	-
Tamarixetin-3-O-rutinoside	218.57	2.35E-08	7.6285	5.34E-06	HSS - LKSS; LOSS - HSS; LOSS - LKSS	HJN051	6.23E+02	3.15E+02	6.24E+02	C28H32O16	[M-H]-	æ½æ³é»ç´ -3-O-è¸é¦ç³è·	Flavonoids	é»é ®	Flavonols	é»é ®é?-	1	-	-
Hispidulin-7-O-glucoside(Homoplantaginin)	151.58	1.17E-07	6.9307	2.26E-05	HSS - LKSS; LOSS - HSS; LOSS - LKSS	Hmgp002189	4.63E+02	3.01E+02	4.62E+02	C22H22O11	[M+H]+	é«è½¦åç´ -7-O-è¡èç³è·; é«è½¦åè·	Flavonoids	é»é ®	Flavones	é»é ®	17680-84-1	3	C17762	-
Crotonoside; 2-Hydroxyadenosine	148.58	1.28E-07	6.8926	2.26E-05	LKSS - HSS; LOSS - HSS; LOSS - LKSS	MWSmce333	2.84E+02	1.52E+02	2.83E+02	C10H13N5O5	[M+H]+	å·´è±è? 2-ç¾åºè ºè·	Nucleotides_and_derivatives	æ ¸è·é ¸åå ¶è¡çç©	Nucleotides and derivatives	æ ¸è·é ¸åå ¶è¡çç©	1818-71-9	2	C08432	-
Isorhamnetin-3-O-sophoroside	144.91	1.43E-07	6.8453	2.27E-05	LKSS - HSS; LOSS - HSS; LOSS - LKSS	Lmsp003252	6.41E+02	3.17E+02	6.40E+02	C28H32O17	[M+H]+	å¼é¼ æç´ -3-O-æ§ç³è?Flavonoids	é»é ®	Flavonols	é»é ®é?-	3	-	-
Dicaffeoylshikimic acid	133.74	2.03E-07	6.6934	2.68E-05	LKSS - HSS; HSS - LOSS; LKSS - LOSS	Lmgp003989	4.99E+02	1.63E+02	4.98E+02	C25H22O11	[M+H]+	äºåå¡é °åºè½èé ¸	Phenolic_acids	é é ¸ç±?Phenolic acids	é é ¸ç±?-	1	-	-
Riboprine	131.95	2.15E-07	6.668	2.68E-05	LKSS - HSS; LOSS - HSS; LOSS - LKSS	pmf0289	3.36E+02	1.48E+02	3.35E+02	C15H21N5O4	[M+H]+	å©æ³¢è ºè·	Nucleotides_and_derivatives	æ ¸è·é ¸åå ¶è¡çç©	Nucleotides and derivatives	æ ¸è·é ¸åå ¶è¡çç©	7724-76-7	3	C16427	ko00908,ko01110
Kaempferol-3-O-neohesperidoside*	131.31	2.19E-07	6.6588	2.68E-05	HSS - LKSS; LOSS - HSS; LOSS - LKSS	MWSHY0061	5.95E+02	2.87E+02	5.94E+02	C27H30O15	[M+H]+	å±±æ°é ?3-O-æ°æ©ç®ç³è?	Flavonoids	é»é ®	Flavonols	é»é ®é?32602-81-6	1	-	-
S-(5'-Adenosy)-L-homocysteine	124.24	2.79E-07	6.5543	3.07E-05	LKSS - HSS; LOSS - HSS; LKSS - LOSS	pme1286	3.85E+02	2.50E+02	3.84E+02	C14H20N6O5S	[M+H]+	S-(5-è ºè·)-L-é«åè±æ°¨é ?Amino_acids_and_derivatives	æ°¨åºé ¸åå ¶è¡çç©	Amino acids and derivatives	æ°¨åºé ¸åå ¶è¡çç©	979-92-0	3	C00021	ko00270,ko01100,ko01230,ko01240
Diosmetin-7-O-galactoside*	121.34	3.09E-07	6.5097	3.07E-05	HSS - LKSS; LOSS - HSS; LOSS - LKSS	pmp000579	4.63E+02	3.01E+02	4.62E+02	C22H22O11	[M+H]+	é¦å¶æ¨ç´ -7-O-åä¹³ç³è·*	Flavonoids	é»é ®	Flavones	é»é ®	-	1	-	-
Diosmetin-7-O-glucoside*	121.34	3.09E-07	6.5097	3.07E-05	HSS - LKSS; LOSS - HSS; LOSS - LKSS	Hmmp004965	4.63E+02	3.01E+02	4.62E+02	C22H22O11	[M+H]+	é¦å¶æ¨ç´ -7-O-è¡èç³è·*	Flavonoids	é»é ®	Flavones	é»é ®	20126-59-4	1	-	-
6-C-MethylKaempferol-3-glucoside	116.79	3.65E-07	6.4378	3.41E-05	HSS - LKSS; LOSS - HSS; LOSS - LKSS	Lmjp003655	4.63E+02	3.01E+02	4.62E+02	C22H22O11	[M+H]+	6-ç²åºå±±æ°é ?3-O-è¡èç³è·	Flavonoids	é»é ®	Flavones	é»é ®	-	1	-	-
2-Aminopurine	102.27	6.48E-07	6.1886	5.38E-05	LKSS - HSS; LOSS - HSS; LOSS - LKSS	pmb0374	1.36E+02	1.19E+02	1.35E+02	C5H5N5	[M+H]+	2-æ°¨åºåå¤	Nucleotides_and_derivatives	æ ¸è·é ¸åå ¶è¡çç©	Nucleotides and derivatives	æ ¸è·é ¸åå ¶è¡çç©	452-06-2	1	-	-
Guanosine	101.39	6.72E-07	6.1723	5.38E-05	LKSS - HSS; LOSS - HSS; LOSS - LKSS	pme1178	2.84E+02	1.52E+02	2.83E+02	C10H13N5O5	[M+H]+	é¸è·	Nucleotides_and_derivatives	æ ¸è·é ¸åå ¶è¡çç©	Nucleotides and derivatives	æ ¸è·é ¸åå ¶è¡çç©	118-00-3	1	C00387	ko00230,ko01100,ko01232,ko02010
Quercetin-3-O-(2''-O-acetyl)glucuronide	100.35	7.03E-07	6.1532	5.38E-05	HSS - LKSS; LOSS - HSS; LOSS - LKSS	pmn001644	5.19E+02	3.00E+02	5.20E+02	C23H20O14	[M-H]-	æ§²ç®ç´?3-O-(2''-O-ä¹é °)è¡èç³éé ¸è·	Flavonoids	é»é ®	Flavonols	é»é ®é?-	3	-	-
Isorhamnetin-3-O-(2''-O-xylosyl)glucoside	100.1	7.10E-07	6.1485	5.38E-05	LKSS - HSS; LOSS - HSS; LOSS - LKSS	Hmcp001598	6.11E+02	3.17E+02	6.10E+02	C27H30O16	[M+H]+	å¼é¼ æç´ -3-O-(2''-O-æ¨ç³å?è¡èç³è·	Flavonoids	é»é ®	Flavonols	é»é ®é?-	3	-	-
5-Aminovaleric acid	94.675	9.03E-07	6.0444	6.45E-05	LKSS - HSS; LOSS - HSS; LOSS - LKSS	pme0120	1.18E+02	1.01E+02	1.17E+02	C5H11NO2	[M+H]+	5-æ°¨åºæé ¸	Organic_acids	ææºé ?Organic acids	ææºé ?660-88-8	1	C00431	ko00310,ko00330,ko00470,ko01100
Diosmetin-7-O-rutinoside (Diosmin)*	93.021	9.74E-07	6.0115	6.45E-05	HSS - LKSS; LOSS - HSS; LOSS - LKSS	mws1661	6.09E+02	3.01E+02	6.08E+02	C28H32O15	[M+H]+	é¦å¶æ¨è·*	Flavonoids	é»é ®	Flavones	é»é ®	520-27-4	3	C10039	-
Diosmetin-7-O-Neohesperidoside (Neodiosmin)*	93.021	9.74E-07	6.0115	6.45E-05	HSS - LKSS; LOSS - HSS; LOSS - LKSS	pmp001080	6.09E+02	3.01E+02	6.08E+02	C28H32O15	[M+H]+	é¦å¶æ¨ç´ -7-O-æ°æ©ç®ç³è?	Flavonoids	é»é ®	Flavones	é»é ®	38665-01-9	3	-	-
Isorhamnetin-3-O-rhamnoside	91.304	1.06E-06	5.9768	6.70E-05	HSS - LKSS; LOSS - HSS; LOSS - LKSS	Hmcp002539	4.63E+02	3.17E+02	4.62E+02	C22H22O11	[M+H]+	å¼é¼ æç´ -3-O-é¼ æç³è·	Flavonoids	é»é ®	Flavonols	é»é ®é?-	3	-	-
3-Indoleacrylic acid	90.488	1.10E-06	5.9601	6.70E-05	HSS - LKSS; HSS - LOSS; LKSS - LOSS	Hmmp001310	1.88E+02	1.18E+02	1.87E+02	C11H9NO2	[M+H]+	3-å²åä¸ç¯é ?Alkaloids	çç©ç¢?Plumerane	å²åç±»çç©ç¢±	1204-06-4	1	C21283	-
Arg-Tyr-Asn-Glu	88.091	1.23E-06	5.9101	7.24E-05	LKSS - HSS; LOSS - HSS; LOSS - LKSS	MW0145537	5.81E+02	5.37E+02	5.80E+02	C24H36N8O9	[M+H]+	Arg-Tyr-Asn-Glu	Amino_acids_and_derivatives	æ°¨åºé ¸åå ¶è¡çç©	Amino acids and derivatives	æ°¨åºé ¸åå ¶è¡çç©	-	3	-	-
Isorhamnetin-3,7-O-diglucoside	86.731	1.31E-06	5.8812	7.47E-05	HSS - LKSS; LOSS - HSS; LOSS - LKSS	Hmcp001578	6.41E+02	4.79E+02	6.40E+02	C28H32O17	[M+H]+	å¼é¼ æç´ -3,7-O-äºè¡èç³è?,Flavonoids,é»é ®,Flavonols,é»é ®é?6758-51-6,3,-,- LysoPC 16:1,85.911,1.37E-06,5.8635,7.51E-05,LKSS - HSS; LOSS - HSS; LOSS - LKSS,pmp001270,4.94E+02,1.84E+02,4.93E+02,C24H48NO7P,[M+H]+,æº¶è¡ç£·èé °èç¢?16:1,Lipids,èè´¨,LPC,æº¶è¡ç£·èé °èç¢?76790-27-7,2,-,- Kaempferol-7-O-glucoside*,84.039,1.50E-06,5.8227,7.97E-05,LKSS - HSS; LOSS - HSS; LOSS - LKSS,…	ko01100	ko01110	ko01210	ko01230"
Isochlorogenic acid A*	65.061	4.45E-06	5.3512	0.00017559	HSS - LKSS; HSS - LOSS; LKSS - LOSS	pmn001382	5.15E+02	3.53E+02	5.16E+02	C25H24O12	[M-H]-	å¼ç»¿åé ¸ A*	Phenolic_acids	é é ¸ç±?Phenolic acids	é é ¸ç±?2450-53-5	1	-	-
Tamarixetin-3-O-(6''-malonyl)glucoside	64.809	4.53E-06	5.3441	0.00017559	HSS - LKSS; LOSS - HSS; LOSS - LKSS	Zmhp005139	5.65E+02	3.17E+02	5.64E+02	C25H24O15	[M+H]+	æ½æ³é»ç´ -3-O-(6''-ä¸äºé ?è¡èç³è·	Flavonoids	é»é ®	Flavonols	é»é ®é?-	1	-	-
4-O-acetyl-3-O-caffeoyl-2-C-methyl-D-erythronate	63.887	4.81E-06	5.3179	0.00018187	HSS - LKSS; HSS - LOSS; LKSS - LOSS	zjgp122321	3.55E+02	1.63E+02	3.54E+02	C16H18O9	[M+H]+	4-O-ä¹é °å?3-åå¡é °åº-2-ç²åº-D-èµ¤èç³é ¸	Others	å ¶å®ç±?Others	å ¶å®	-	1	-	-
LysoPC 17:2	63.547	4.92E-06	5.3082	0.00018187	LKSS - HSS; LOSS - HSS; LOSS - LKSS	Lmhp008718	5.06E+02	1.84E+02	5.05E+02	C25H48NO7P	[M+H]+	æº¶è¡ç£·èé °èç¢?17:2	Lipids	èè´¨	LPC	æº¶è¡ç£·èé °èç¢?-	1	-	-
Pinocembrin-7-O-(6''-O-malonyl)glucoside	61.214	5.75E-06	5.24	0.00020793	HSS - LKSS; LOSS - HSS; LOSS - LKSS	HJAP135	5.05E+02	2.57E+02	5.04E+02	C24H24O12	[M+H]+	ä¹æ¾ç´?7-O-(6''-O-ä¸äºé ?è¡èç³è·	Flavonoids	é»é ®	Flavanones	äºæ°¢é»é ®	-	1	-	-
Chrysoeriol-7-O-(6''-malonyl)glucoside	59.707	6.39E-06	5.1947	0.00022569	HSS - LKSS; LOSS - HSS; LOSS - LKSS	pmb0608	5.49E+02	3.01E+02	5.48E+02	C25H24O14	[M+H]+	éå£èé»ç´?7-O-(6''-ä¸äºé ?è¡èç³è·	Flavonoids	é»é ®	Flavones	é»é ®	-	2	-	-
cyclo-(Gly-Phe)	59.276	6.58E-06	5.1815	0.00022757	HSS - LKSS; HSS - LOSS; LKSS - LOSS	Zazp002547	2.05E+02	1.46E+02	2.04E+02	C11H12N2O2	[M+H]+	ç?ä¸æ°¨é ?è¯ä¸æ°¨é ¸)	Amino_acids_and_derivatives	æ°¨åºé ¸åå ¶è¡çç©	Amino acids and derivatives	æ°¨åºé ¸åå ¶è¡çç©	10125-07-2	1	-	-
Isorhamnetin-3-O-rutinoside-4'-O-glucoside*	58.795	6.81E-06	5.1667	0.00022757	LKSS - HSS; LOSS - HSS; LOSS - LKSS	Hmcp001589	7.87E+02	3.17E+02	7.86E+02	C34H42O21	[M+H]+	å¼é¼ æç´ -3-O-è¸é¦ç³è·-4'-O-è¡èç³è·*	Flavonoids	é»é ®	Flavonols	é»é ®é?111393-97-6	3	-	-
3'-O-Methyltricetin-7-O-(6''-malonyl)glucoside	58.677	6.87E-06	5.163	0.00022757	HSS - LKSS; LOSS - HSS; LOSS - LKSS	pma0760	5.65E+02	3.17E+02	5.64E+02	C25H24O15	[M+H]+	3'-O-ç²åºäºç¾é»é ®-7-O-(6''-ä¸äºé ?è¡èç³è·	Flavonoids	é»é ®	Flavones	é»é ®	-	3	-	-
Chrysoeriol-6,8-di-C-glucoside-4'-O-glucoside	56.995	7.76E-06	5.1103	0.00025169	HSS - LKSS; LOSS - HSS; LOSS - LKSS	Lmhp003162	7.87E+02	6.25E+02	7.86E+02	C34H42O21	[M+H]+	éå£èé»ç´?6,8-äº?C-è¡èç³è·-4'-O-è¡èç³è·	Flavonoids	é»é ®	Flavones	é»é ®	-	3	-	-
Chiritoside B	53.768	9.89E-06	5.005	0.00030704	HSS - LKSS; LOSS - HSS; LOSS - LKSS	Sakn004146	6.39E+02	4.77E+02	6.40E+02	C29H36O16	[M-H]-	Chiritoside B	Phenolic_acids	é é ¸ç±?Phenolic acids	é é ¸ç±?-	1	-	-
1-Methoxy-indole-3-acetamide	53.629	9.99E-06	5.0003	0.00030704	HSS - LKSS; HSS - LOSS; LKSS - LOSS	Zmbp002538	2.05E+02	1.46E+02	2.04E+02	C11H12N2O2	[M+H]+	1-ç²æ°§å?å²å-3-ä¹é °è?Alkaloids	çç©ç¢?Plumerane	å²åç±»çç©ç¢±	-	1	-	-
Shikimic acid	53.566	1.00E-05	4.9982	0.00030704	HSS - LKSS; HSS - LOSS; LKSS - LOSS	mws0154	1.73E+02	9.30E+01	1.74E+02	C7H10O5	[M-H]-	è½èé ?Organic_acids	ææºé ?Organic acids	ææºé ?138-59-0	2	C00493	ko00400,ko00996,ko00999,ko01100,ko01110,ko01230,ko01240
Cytidine	52.451	1.10E-05	4.9603	0.00032286	LKSS - HSS; LOSS - HSS; LOSS - LKSS	pme3732	2.44E+02	1.12E+02	2.43E+02	C9H13N3O5	[M+H]+	èè·	Nucleotides_and_derivatives	æ ¸è·é ¸åå ¶è¡çç©	Nucleotides and derivatives	æ ¸è·é ¸åå ¶è¡çç©	65-46-3	1	C00475	ko00240,ko01100,ko01232,ko02010
Ala-Phe-Lys-Arg	52.25	1.11E-05	4.9534	0.00032286	LKSS - HSS; LOSS - HSS; LOSS - LKSS	MW0144694	5.19E+02	2.55E+02	5.20E+02	C24H40N8O5	[M-H]-	Ala-Phe-Lys-Arg	Amino_acids_and_derivatives	æ°¨åºé ¸åå ¶è¡çç©	Amino acids and derivatives	æ°¨åºé ¸åå ¶è¡çç©	-	3	-	-
2'-Deoxyinosine	52.21	1.12E-05	4.952	0.00032286	LKSS - HSS; LOSS - HSS; LOSS - LKSS	pme2776	2.53E+02	1.37E+02	2.52E+02	C10H12N4O4	[M+H]+	2-è±æ°§èè·	Nucleotides_and_derivatives	æ ¸è·é ¸åå ¶è¡çç©	Nucleotides and derivatives	æ ¸è·é ¸åå ¶è¡çç©	890-38-0	3	C05512	ko00230,ko01100,ko01232,ko02010
2-(2,3-dihydroxypropoxy)-3-(((2-(dimethylamino)ethoxy)(hydroxy)phosphoryl)oxy)propyl (8E,11Z,14Z)-octadeca-8,11,14-trienoate*	51.833	1.15E-05	4.939	0.00032676	LKSS - HSS; LOSS - HSS; LOSS - LKSS	Waln010192	5.76E+02	2.77E+02	5.77E+02	C28H52NO9P	[M-H]-	2-(2,3-äºç¾åºä¸æ°§åº)-3-(((2-(äºç²åºæ°¨å?ä¹æ°§å?(ç¾åº)ç£·é °å?æ°§åº)ä¸åº (8E,11Z,14Z)-åå «ç¢?8,11,14-ä¸ç¯é ?	Lipids	èè´¨	LPE	æº¶è¡ç£·èé °ä¹éèº	-	1	-	-
(3-(carboxyamino)-2-methylpropanoyl)phenylalanine	50.854	1.25E-05	4.9047	0.00034731	HSS - LKSS; HSS - LOSS; LOSS - LKSS	Zmmp002946	2.95E+02	1.20E+02	2.94E+02	C14H18N2O5	[M+H]+	(3-(carboxyamino)-2-methylpropanoyl)phenylalanine	Amino_acids_and_derivatives	æ°¨åºé ¸åå ¶è¡çç©	Amino acids and derivatives	æ°¨åºé ¸åå ¶è¡çç©	-	1	-	-
6-O-Caffeoylarbutin	50.643	1.27E-05	4.8973	0.00034731	LKSS - HSS; LOSS - HSS; LKSS - LOSS	Lman003972	4.33E+02	1.61E+02	4.34E+02	C21H22O10	[M-H]-	6-O-åå¡é °çæè·	Phenolic_acids	é é ¸ç±?Phenolic acids	é é ¸ç±?136172-60-6	2	-	-
O-Acetylserine	49.913	1.35E-05	4.8712	0.00035825	LKSS - HSS; LOSS - HSS; LOSS - LKSS	mws1050	1.48E+02	8.80E+01	1.47E+02	C5H9NO4	[M+H]+	O-ä¹é °ä¸æ°¨é ?Amino_acids_and_derivatives	æ°¨åºé ¸åå ¶è¡çç©	Amino acids and derivatives	æ°¨åºé ¸åå ¶è¡çç©	5147-00-2	3	C00979	ko00270,ko00908,ko00920,ko01100,ko01110,ko01200,ko01230,ko04122
Cys-Asp-His	49.853	1.35E-05	4.8691	0.00035825	LKSS - HSS; LOSS - HSS; LOSS - LKSS	MW0147991	3.74E+02	1.24E+02	3.73E+02	C13H19N5O6S1	[M+H]+	åè±æ°¨é ¸-å¤©é¨å¬æ°¨é ?ç»æ°¨é ?Amino_acids_and_derivatives	æ°¨åºé ¸åå ¶è¡çç©	Amino acids and derivatives	æ°¨åºé ¸åå ¶è¡çç©	-	3	-	-
Dihydrodehydrodiconiferyl alcohol-4-O-glucoside	49.419	1.40E-05	4.8534	0.00035945	LKSS - HSS; LOSS - HSS; LOSS - LKSS	Lmyn003971	5.21E+02	3.59E+02	5.22E+02	C26H34O11	[M-H]-	äºæ°¢è±æ°¢åæ¾æé-4-O-è¡èç³è·	Lignans_and_Coumarins	æ¨èç´ åé¦è±ç´?Lignans	æ¨èç´?-	2	-	-
Isolariciresinol-9'-O-glucoside	49.419	1.40E-05	4.8534	0.00035945	LKSS - HSS; LOSS - HSS; LOSS - LKSS	Lmmn002274	5.21E+02	3.59E+02	5.22E+02	C26H34O11	[M-H]-	å¼è½å¶æ¾èç´ -9'-O-è¡èç³è·	Lignans_and_Coumarins	æ¨èç´ åé¦è±ç´?Lignans	æ¨èç´?63358-12-3	2	-	-
N-Feruloylhomoagmatine	49.023	1.45E-05	4.839	0.00036262	LKSS - HSS; LOSS - HSS; LOSS - LKSS	Wafp003158	3.21E+02	1.77E+02	3.20E+02	C16H24N4O3	[M+H]+	N-é¿é­é °é«èä¸è?Alkaloids	çç©ç¢?Phenolamine	é èº	-	2	-	-
3-Guanidinopropionic acid	48.935	1.46E-05	4.8358	0.00036262	LKSS - HSS; LOSS - HSS; LOSS - LKSS	Zmpn000638	1.30E+02	8.80E+01	1.31E+02	C4H9N3O2	[M-H]-	3-èåºä¸é ¸	Organic_acids	ææºé ?Organic acids	ææºé ?353-09-3	2	C03065	-
Dihydrokaempferol-3-O-glucoside	47.938	1.59E-05	4.799	0.00038467	HSS - LKSS; LOSS - HSS; LOSS - LKSS	Lmlp005236	4.51E+02	2.89E+02	4.50E+02	C21H22O11	[M+H]+	äºæ°¢å±±æ°é ?3-O-è¡èç³è·	Flavonoids	é»é ®	Flavanonols	äºæ°¢é»é ®é?31049-08-8	3	-	-
Isorhamnetin-3-O-arabinoside	47.796	1.61E-05	4.7937	0.00038467	HSS - LKSS; LOSS - HSS; LOSS - LKSS	Hmcp002316	4.49E+02	3.17E+02	4.48E+02	C21H20O11	[M+H]+	å¼é¼ æç´ -3-O-é¿æä¼¯ç³è?Flavonoids	é»é ®	Flavonols	é»é ®é?-	3	-	-
Sesamin	47.705	1.62E-05	4.7902	0.00038467	LKSS - HSS; HSS - LOSS; LKSS - LOSS	Lhzp102808	3.55E+02	1.63E+02	3.54E+02	C20H18O6	[M+H]+	èéº»ç´?Lignans_and_Coumarins	æ¨èç´ åé¦è±ç´?Lignans	æ¨èç´?607-80-7	2	C10882	-
LysoPC 20:3	47.119	1.71E-05	4.7682	0.00039876	LKSS - HSS; LOSS - HSS; LOSS - LKSS	Lmhp009890	5.46E+02	1.84E+02	5.45E+02	C28H52NO7P	[M+H]+	æº¶è¡ç£·èé °èç¢?20:3	Lipids	èè´¨	LPC	æº¶è¡ç£·èé °èç¢?1199257-41-4	3	-	-
Esculetin-7-O-quinic acid	46.495	1.80E-05	4.7444	0.00041509	LKSS - HSS; HSS - LOSS; LKSS - LOSS	pmb3093	3.51E+02	1.05E+02	3.52E+02	C16H16O9	[M-H]-	ç§¦ç®ä¹ç´ -7-O-å¥å®é ?Lignans_and_Coumarins	æ¨èç´ åé¦è±ç´?Coumarins	é¦è±ç´?-	3	-	-
L-Malic acid	46.091	1.87E-05	4.7289	0.00042405	HSS - LKSS; HSS - LOSS; LKSS - LOSS	mws0275	1.33E+02	7.10E+01	1.34E+02	C4H6O5	[M-H]-	L-è¹æé ?Organic_acids	ææºé ?Organic acids	ææºé ?97-67-6	1	C00149	ko00020,ko00620,ko00630,ko00710,ko01100,ko01110,ko01200
Isorhamnetin-3-O-(6''-malonyl)glucoside	45.685	1.94E-05	4.7131	0.00043353	LKSS - HSS; LOSS - HSS; LOSS - LKSS	HJAP064	5.65E+02	3.17E+02	5.64E+02	C25H24O15	[M+H]+	å¼é¼ æç´ -3-O-(6''-ä¸äºé ?è¡èç³è·	Flavonoids	é»é ®	Flavonols	é»é ®é?-	2	-	-
isoscopoletin-glucoside	45.239	2.02E-05	4.6957	0.00044504	LKSS - HSS; HSS - LOSS; LKSS - LOSS	HX1364	3.55E+02	1.63E+02	3.54E+02	C16H18O9	[M+H]+	å¼ä¸è¨èªç¢?è¡èç³è·	Lignans_and_Coumarins	æ¨èç´ åé¦è±ç´?Coumarins	é¦è±ç´?-	1	-	-
3',5,5',7-Tetrahydroxyflavanone-7-O-glucoside	44.842	2.09E-05	4.68	0.00045242	HSS - LKSS; LOSS - HSS; LOSS - LKSS	Lmsp004301	4.51E+02	2.89E+02	4.50E+02	C21H22O11	[M+H]+	3',5,5',7-åç¾åºé»ç·é ®-7-O-Î²-D-è¡èç³è·	Flavonoids	é»é ®	Flavanones	äºæ°¢é»é ®	-	3	-	-
Gallocatechin-(4Î±â?)-gallocatechin	44.756	2.11E-05	4.6766	0.00045242	HSS - LKSS; LOSS - HSS; LOSS - LKSS	Lmmp000897	6.11E+02	2.87E+02	6.10E+02	C30H26O14	[M+H]+	æ²¡é£å­å¿è¶ç´ -(4Î±â?)-æ²¡é£å­å¿è¶ç´	Flavonoids	é»é ®	Flavanols	é»ç·éç±»	-	3	-	-
Indole-3-carboxaldehyde	44.294	2.20E-05	4.6582	0.00046574	HSS - LKSS; HSS - LOSS; LKSS - LOSS	Qmkp093004	1.46E+02	9.11E+01	1.45E+02	C9H7NO	[M+H]+	å²å-3-ç²é	Alkaloids	çç©ç¢?Plumerane	å²åç±»çç©ç¢±	487-89-8	3	C08493	-
LysoPE 18:3(2n isomer)	44.103	2.24E-05	4.6505	0.0004678	LKSS - HSS; LOSS - HSS; LOSS - LKSS	Lmhp008589	4.76E+02	3.35E+02	4.75E+02	C23H42NO7P	[M+H]+	æº¶è¡ç£·èé °ä¹éèº 18:3(2nå¼æ)	Lipids	èè´¨	LPE	æº¶è¡ç£·èé °ä¹éèº	-	1	-	-
Hydroxy isoliquiritigenin glucoside	43.716	2.32E-05	4.6349	0.00047862	HSS - LKSS; LOSS - HSS; LOSS - LKSS	Labn004865	4.33E+02	2.71E+02	4.34E+02	C21H22O10	[M-H]-	ç¾åºå¼çèç´ è¡èç³è·	Flavonoids	é»é ®	Chalcones	æ¥è³é ®	-	2	-	-
N-Acetyl-L-phenylalanine	42.712	2.55E-05	4.5938	0.00051945	LKSS - HSS; LOSS - HSS; LOSS - LKSS	Zmgn002106	2.06E+02	5.80E+01	2.07E+02	C11H13NO3	[M-H]-	N-ä¹é °-L-è¯ä¸æ°¨é ¸	Amino_acids_and_derivatives	æ°¨åºé ¸åå ¶è¡çç©	Amino acids and derivatives	æ°¨åºé ¸åå ¶è¡çç©	2018-61-3	1	C03519	ko00360,ko01100
2,6-Diaminooimelic acid	41.833	2.77E-05	4.557	0.00055595	LKSS - HSS; LOSS - HSS; LOSS - LKSS	pme0278	1.91E+02	1.28E+02	1.90E+02	C7H14N2O4	[M+H]+	2,6-äºæ°¨åºåºäºé ¸	Organic_acids	ææºé ?Organic acids	ææºé ?583-93-7	3	C00666	ko00300,ko00470,ko01100,ko01110,ko01230
(6R,9R)-3-Oxo-Î±-ionol-Î²-D-malonyl-glucoside	41.743	2.80E-05	4.5533	0.00055595	LKSS - HSS; LOSS - HSS; LOSS - LKSS	Lafp004533	4.57E+02	2.09E+02	4.56E+02	C22H32O10	[M+H]+	(6R,9R)-3-æ°§ä»£-Î±-ç´«ç½å °é-Î²-D-ä¸äºé ?è¡èç³è·	Terpenoids	èç±»	Sesquiterpenoids	ååè?-	2	-	-
LysoPC 17:1	41.199	2.95E-05	4.5301	0.00057917	LKSS - HSS; LOSS - HSS; LOSS - LKSS	Lmhp009590	5.08E+02	1.84E+02	5.07E+02	C25H50NO7P	[M+H]+	æº¶è¡ç£·èé °èç¢?17:1	Lipids	èè´¨	LPC	æº¶è¡ç£·èé °èç¢?-	3	-	-
LysoPC 18:3(2n isomer)	40.907	3.04E-05	4.5176	0.00058884	LKSS - HSS; LOSS - HSS; LOSS - LKSS	pmb0865	5.18E+02	1.84E+02	5.17E+02	C26H48NO7P	[M+H]+	æº¶è¡ç£·èé °èç¢?18:3(2nå¼æ)	Lipids	èè´¨	LPC	æº¶è¡ç£·èé °èç¢?-	1	-	-
Arg-Trp-His	40.628	3.12E-05	4.5055	0.00059811	LKSS - HSS; LOSS - HSS; LOSS - LKSS	MW0145529	4.98E+02	4.55E+02	4.97E+02	C23H31N9O4	[M+H]+	L-ç²¾æ°¨é ?L-è²æ°¨é ?L-ç»æ°¨é ?Amino_acids_and_derivatives	æ°¨åºé ¸åå ¶è¡çç©	Amino acids and derivatives	æ°¨åºé ¸åå ¶è¡çç©	-	3	-	-
1-beta-D-Arabinofuranosyluracil	39.948	3.34E-05	4.4759	0.00063279	LKSS - HSS; LOSS - HSS; LOSS - LKSS	MWSmce295	2.45E+02	1.13E+02	2.44E+02	C9H12N2O6	[M+H]+	1-Î²-D-é¿ç³ååè²å§å?Nucleotides_and_derivatives	æ ¸è·é ¸åå ¶è¡çç©	Nucleotides and derivatives	æ ¸è·é ¸åå ¶è¡çç©	3083-77-0	3	C16908	-
Glu-Pro-Pro-Arg-Asp	39.829	3.38E-05	4.4706	0.0006329	LKSS - HSS; LOSS - HSS; LOSS - LKSS	MW0150127	6.13E+02	4.84E+02	6.12E+02	C25H40N8O10	[M+H]+	è°·æ°¨é ?è¯æ°¨é ?è¯æ°¨é ?ç²¾æ°¨é ?å¤©é¨å¬æ°¨é ?Amino_acids_and_derivatives	æ°¨åºé ¸åå ¶è¡çç©	Amino acids and derivatives	æ°¨åºé ¸åå ¶è¡çç©	-	3	-	-
Methyl 3-aminopropanoate	39.513	3.49E-05	4.4567	0.000646	HSS - LKSS; HSS - LOSS; LKSS - LOSS	MWSmce585	1.04E+02	5.90E+01	1.03E+02	C4H9NO2	[M+H]+	3-æ°¨åºä¸é ¸ç²é ¯	Amino_acids_and_derivatives	æ°¨åºé ¸åå ¶è¡çç©	Amino acids and derivatives	æ°¨åºé ¸åå ¶è¡çç©	4138-35-6	3	-	-
7-Hydroxycoumarin;Umbelliferone	39.136	3.63E-05	4.4398	0.00066379	HSS - LKSS; HSS - LOSS; LKSS - LOSS	Hmqn002118	1.61E+02	1.33E+02	1.62E+02	C9H6O3	[M-H]-	7-ç¾åºé¦è±ç´?ä¼å½¢é ?Lignans_and_Coumarins	æ¨èç´ åé¦è±ç´?Coumarins	é¦è±ç´?93-35-6	1	C09315	ko00999,ko01110
Cytosine	38.88	3.73E-05	4.4284	0.00067383	LKSS - HSS; LOSS - HSS; LOSS - LKSS	mws0255	1.12E+02	9.50E+01	1.11E+02	C4H5N3O	[M+H]+	èå§å?Nucleotides_and_derivatives	æ ¸è·é ¸åå ¶è¡çç©	Nucleotides and derivatives	æ ¸è·é ¸åå ¶è¡çç©	71-30-7	3	C00380	ko00240,ko01100,ko01232
L-Tryptophan	38.248	3.98E-05	4.3996	0.00070452	HSS - LKSS; HSS - LOSS; LKSS - LOSS	mws0282	2.03E+02	1.16E+02	2.04E+02	C11H12N2O2	[M-H]-	L-è²æ°¨é ?Amino_acids_and_derivatives	æ°¨åºé ¸åå ¶è¡çç©	Amino acids and derivatives	æ°¨åºé ¸åå ¶è¡çç©	73-22-3	1	C00078	ko00260,ko00380,ko00400,ko00966,ko00970,ko00996,ko01100,ko01110,ko01210,ko01230,ko01240
4-Guanidinobutyric acid	38.234	3.99E-05	4.399	0.00070452	LKSS - HSS; LOSS - HSS; LOSS - LKSS	mws0567	1.46E+02	8.70E+01	1.45E+02	C5H11N3O2	[M+H]+	4-èåºä¸é ¸	Organic_acids	ææºé ?Organic acids	ææºé ?463-00-3	3	C01035	ko00330,ko01100
Diosmetin-7-O-(6''-malonyl)glucoside	38.134	4.03E-05	4.3945	0.00070452	HSS - LKSS; LOSS - HSS; LOSS - LKSS	pmp000588	5.49E+02	4.63E+02	5.48E+02	C25H24O14	[M+H]+	é¦å¶æ¨ç´ -7-O-(6''-O-ä¸äºé ?è¡èç³è·	Flavonoids	é»é ®	Flavones	é»é ®	-	1	-	-
LysoPE 17:1(2n isomer)	37.652	4.24E-05	4.3722	0.00072849	LKSS - HSS; LOSS - HSS; LOSS - LKSS	Lmhp009464	4.66E+02	3.25E+02	4.65E+02	C22H44NO7P	[M+H]+	æº¶è¡ç£·èé °ä¹éèº 17:1(2nå¼æ)	Lipids	èè´¨	LPE	æº¶è¡ç£·èé °ä¹éèº	-	3	-	-
L-Phenylalanine	37.615	4.26E-05	4.3705	0.00072849	HSS - LKSS; HSS - LOSS; LKSS - LOSS	pme0021	1.66E+02	1.20E+02	1.65E+02	C9H11NO2	[M+H]+	L-è¯ä¸æ°¨é ¸	Amino_acids_and_derivatives	æ°¨åºé ¸åå ¶è¡çç©	Amino acids and derivatives	æ°¨åºé ¸åå ¶è¡çç©	63-91-2	1	C00079	ko00360,ko00400,ko00460,ko00470,ko00940,ko00960,ko00966,ko00970,ko00996,ko00999,ko01100,ko01110,ko01210,ko01230,ko02010
LysoPE 18:3	37.391	4.36E-05	4.3601	0.00073823	LKSS - HSS; LOSS - HSS; LOSS - LKSS	Lmhp008801	4.76E+02	3.35E+02	4.75E+02	C23H42NO7P	[M+H]+	æº¶è¡ç£·èé °ä¹éèº 18:3	Lipids	èè´¨	LPE	æº¶è¡ç£·èé °ä¹éèº	-	1	-	-
Chrysoeriol-7,4'-di-O-glucoside	36.713	4.70E-05	4.3282	0.00078614	HSS - LKSS; LOSS - HSS; LOSS - LKSS	pmb0603	6.25E+02	3.02E+02	6.24E+02	C28H32O16	[M+H]+	éå£èé»ç´?7,4'-äº?O-è¡èç³è·	Flavonoids	é»é ®	Flavones	é»é ®	-	3	-	-
1-(2,3-dihydroxypropoxy)-3-(((2-(dimethylamino)ethoxy)(hydroxy)phosphoryl)oxy)propan-2-yl (8E,11Z,14Z)-octadeca-8,11,14-trienoate*	36.147	5.00E-05	4.3012	0.00082785	LKSS - HSS; LOSS - HSS; LOSS - LKSS	Waln009920	5.76E+02	2.77E+02	5.77E+02	C28H52NO9P	[M-H]-	1-(2,3-äºç¾åºä¸æ°§åº)-3-(((2-(äºç²åºæ°¨å?ä¹æ°§å?(ç¾åº)ç£·é °å?æ°§åº)ä¸?2-å?(8E,11Z,14Z)-åå «ç¢?8,11,14-ä¸ç¯é ?	Lipids	èè´¨	LPE	æº¶è¡ç£·èé °ä¹éèº	-	1	-	-
Leu-Asp-Gln-Gln-Val	35.675	5.27E-05	4.2784	0.00086351	LKSS - HSS; LOSS - HSS; LOSS - LKSS	MW0152260	6.02E+02	4.55E+02	6.01E+02	C25H43N7O10	[M+H]+	Leu-Asp-Gln-Gln-Val	Amino_acids_and_derivatives	æ°¨åºé ¸åå ¶è¡çç©	Amino acids and derivatives	æ°¨åºé ¸åå ¶è¡çç©	-	3	-	-
Methoxyindoleacetic acid	35.105	5.62E-05	4.2504	0.00091146	HSS - LKSS; HSS - LOSS; LKSS - LOSS	pmb0818	2.06E+02	1.45E+02	2.05E+02	C11H11NO3	[M+H]+	ç²æ°§åºå²åä¹é ?Alkaloids	çç©ç¢?Plumerane	å²åç±»çç©ç¢±	3471-31-6	3	C05660	ko00380
4-O-p-Coumaroylquinic acid	34.239	6.21E-05	4.2072	0.00099671	HSS - LKSS; HSS - LOSS; LKSS - LOSS	pma6460	3.37E+02	1.63E+02	3.38E+02	C16H18O8	[M-H]-	4-O-å¯¹é¦è±é °å¥å®é ?Phenolic_acids	é é ¸ç±?Phenolic acids	é é ¸ç±?32451-86-8	3	C10441	-
3Î²,11-Dihydroxy-4,14-oxideenantiocudesmane	33.936	6.43E-05	4.1919	0.0010168	LKSS - HSS; HSS - LOSS; LKSS - LOSS	Qmyp101322	2.55E+02	8.11E+01	2.54E+02	C15H26O3	[M+H]+	3Î²,11-Dihydroxy-4,14-oxideenantiocudesmane	Terpenoids	èç±»	Sesquiterpenoids	ååè?-	3	-	-
Cytarabine	33.896	6.46E-05	4.1898	0.0010168	LKSS - HSS; LOSS - HSS; LOSS - LKSS	ML10180524	2.44E+02	1.12E+02	2.43E+02	C9H13N3O5	[M+H]+	èå§å¶é¿æä¼¯ç³è·	Nucleotides_and_derivatives	æ ¸è·é ¸åå ¶è¡çç©	Nucleotides and derivatives	æ ¸è·é ¸åå ¶è¡çç©	147-94-4	1	C02961	-
Isochlorogenic acid C*	33.779	6.55E-05	4.1839	0.0010208	HSS - LKSS; HSS - LOSS; LKSS - LOSS	pmn001384	5.15E+02	3.53E+02	5.16E+02	C25H24O12	[M-H]-	å¼ç»¿åé ¸ C*	Phenolic_acids	é é ¸ç±?Phenolic acids	é é ¸ç±?57378-72-0	1	-	-
Glu-Ser-Tyr-Asp	33.449	6.81E-05	4.1669	0.0010484	LKSS - HSS; HSS - LOSS; LKSS - LOSS	MW0150151	5.13E+02	4.67E+02	5.12E+02	C21H28N4O11	[M+H]+	è°·æ°¨é ?ä¸æ°¨é ?é ªæ°¨é ?å¤©é¨å¬æ°¨é ?Amino_acids_and_derivatives	æ°¨åºé ¸åå ¶è¡çç©	Amino acids and derivatives	æ°¨åºé ¸åå ¶è¡çç©	-	3	-	-
Adenine	33.389	6.86E-05	4.1638	0.0010484	LKSS - HSS; LOSS - HSS; LOSS - LKSS	pme0040	1.36E+02	1.19E+02	1.35E+02	C5H5N5	[M+H]+	è ºåå?Nucleotides_and_derivatives	æ ¸è·é ¸åå ¶è¡çç©	Nucleotides and derivatives	æ ¸è·é ¸åå ¶è¡çç©	73-24-5	1	C00147	ko00230,ko00908,ko01100,ko01110,ko01232
N-Acetyl-L-Methionine	33.29	6.94E-05	4.1588	0.0010506	LKSS - HSS; LOSS - HSS; LOSS - LKSS	MWSslk140	1.92E+02	5.61E+01	1.91E+02	C7H13NO3S	[M+H]+	N-ä¹é °-L-èæ°¨é ?Amino_acids_and_derivatives	æ°¨åºé ¸åå ¶è¡çç©	Amino acids and derivatives	æ°¨åºé ¸åå ¶è¡çç©	65-82-7	3	C02712	-
3-O-p-Coumaroylquinic acid*	33.016	7.17E-05	4.1445	0.0010678	HSS - LKSS; HSS - LOSS; LKSS - LOSS	pmn001421	3.37E+02	1.91E+02	3.38E+02	C16H18O8	[M-H]-	3-O-å¯¹é¦è±é °å¥å®é ?	Phenolic_acids	é é ¸ç±?Phenolic acids	é é ¸ç±?87099-71-6	1	-	-
Hypoxanthine	32.997	7.19E-05	4.1435	0.0010678	LKSS - HSS; LOSS - HSS; LOSS - LKSS	pme0033	1.37E+02	1.19E+02	1.36E+02	C5H4N4O	[M+H]+	æ¬¡é»åå¤	Nucleotides_and_derivatives	æ ¸è·é ¸åå ¶è¡çç©	Nucleotides and derivatives	æ ¸è·é ¸åå ¶è¡çç©	68-94-0	3	C00262	ko00230,ko01100,ko01232
Kaempferol-3-O-robinobioside(Biorobin)*	32.779	7.38E-05	4.1321	0.001086	HSS - LKSS; LOSS - HSS; LOSS - LKSS	pme1605	5.93E+02	2.85E+02	5.94E+02	C27H30O15	[M-H]-	å±±æ°é ?3-O-æ´æ§ç³è·*	Flavonoids	é»é ®	Flavonols	é»é ®é?17297-56-2	3	-	-
Scopoletin-7-O-glucoside (Scopolin)	32.698	7.45E-05	4.1279	0.0010866	LKSS - HSS; LOSS - HSS; LOSS - LKSS	MWSmce024	3.55E+02	1.93E+02	3.54E+02	C16H18O9	[M+H]+	ä¸è¨èªå é ?7-O-è¡èç³è· (ä¸è¨èªè·)	Lignans_and_Coumarins	æ¨èç´ åé¦è±ç´?Coumarins	é¦è±ç´?531-44-2	1	C01527	ko00999,ko01110
L-Isoserine	31.993	8.12E-05	4.0905	0.0011721	HSS - LKSS; LOSS - HSS; LOSS - LKSS	MWS00327g	1.06E+02	6.00E+01	1.05E+02	C3H7NO3	[M+H]+	L-å¼ä¸æ°¨é ¸	Amino_acids_and_derivatives	æ°¨åºé ¸åå ¶è¡çç©	Amino acids and derivatives	æ°¨åºé ¸åå ¶è¡çç©	632-13-3	2	-	-
Epicatechin-3'-O-Î²-D-glucopyranoside	31.93	8.18E-05	4.0871	0.0011721	LKSS - HSS; HSS - LOSS; LKSS - LOSS	Zmdn002400	4.51E+02	2.89E+02	4.52E+02	C21H24O11	[M-H]-	è¡¨å¿è¶ç´ -3'-O-Î²-D-è¡èç³è·	Flavonoids	é»é ®	Flavanols	é»ç·éç±»	-	3	-	-
4-methyl-1,5,2,3-dioxadiazinan-2-amine	31.73	8.39E-05	4.0764	0.0011907	HSS - LKSS; HSS - LOSS; LKSS - LOSS	Zmmp002106	1.20E+02	7.70E+01	1.19E+02	C3H9N3O2	[M+H]+	4-methyl-1,5,2,3-dioxadiazinan-2-amine	Nucleotides_and_derivatives	æ ¸è·é ¸åå ¶è¡çç©	Nucleotides and derivatives	æ ¸è·é ¸åå ¶è¡çç©	-	2	-	-
Luteolin-7-O-neohesperidoside (Lonicerin)	31.281	8.87E-05	4.052	0.0012484	HSS - LKSS; LOSS - HSS; LOSS - LKSS	MWSHY0080	5.95E+02	2.87E+02	5.94E+02	C27H30O15	[M+H]+	æ¨çèç´ -7-O-æ°æ©ç®ç³è?(å¿å¬è?	Flavonoids	é»é ®	Flavones	é»é ®	25694-72-8	1	C12630	ko00944
Kaempferol-3,7-O-diglucoside	31.005	9.19E-05	4.0368	0.0012814	LKSS - HSS; LOSS - HSS; LOSS - LKSS	Zmcn003728	6.09E+02	2.85E+02	6.10E+02	C27H30O16	[M-H]-	å±±æ°é ?3,7-O-åè¡èç³è?,Flavonoids,é»é ®,Flavonols,é»é ®é?25615-14-9,2,-,- Scopoletin 7-O-Î²-D-Sophoroside,30.783,9.45E-05,4.0246,0.0013043,LKSS - HSS; LOSS - HSS; LOSS - LKSS,Lbhp011920,5.17E+02,1.93E+02,5.16E+02,C22H28O14,[M+H]+,ä¸è¨èªå é ¯äºè¡èç³è·,Lignans_and_Coumarins,æ¨èç´ åé¦è±ç´?Coumarins,é¦è±ç´?-,1,-,- N'-Formylkynurenine,30.729,9.52E-05,4.0216,0.0013043,HSS …	ko01100	ko01240"
Procurcumenol	30.237	0.00010137	3.9941	0.0013776	HSS - LKSS; HSS - LOSS; LKSS - LOSS	Qmyp101119	2.35E+02	1.33E+02	2.34E+02	C15H22O2	[M+H]+	åèªæ¯é	Terpenoids	èç±»	Sesquiterpenoids	ååè?21698-40-8	3	-	-
Cyanidin-3-O-(6''-O-p-Coumaroyl)glucoside	29.458	0.00011226	3.9498	0.0015126	HSS - LKSS; LOSS - HSS; LOSS - LKSS	Lmpp003789	5.95E+02	2.87E+02	5.95E+02	C30H27O13+	[M]+	ç¢è½¦èç´ -3-O-(6''-O-å¯¹é¦è±é °)è¡èç³è·	Flavonoids	é»é ®	Anthocyanidins	è±éç´?-	3	C12095	ko00942,ko01110
Scopoletin-7-O-xylosyl(1â?)glucoside	28.952	0.0001201	3.9205	0.0016047	LKSS - HSS; LOSS - HSS; LOSS - LKSS	Hmbp002498	4.87E+02	1.93E+02	4.86E+02	C21H26O13	[M+H]+	ä¸è¨èªå é ?7-O-æ¨ç³å?1â?)è¡ç³è?Lignans_and_Coumarins	æ¨èç´ åé¦è±ç´?Coumarins	é¦è±ç´?-	1	-	-
Abscisic acid	28.608	0.00012582	3.9002	0.0016672	HSS - LKSS; HSS - LOSS; LOSS - LKSS	Lmtn004049	2.63E+02	2.04E+02	2.64E+02	C15H20O4	[M-H]-	è±è½é ?Organic_acids	ææºé ?Organic acids	ææºé ?21293-29-8	2	C06082	ko00906,ko01100,ko01110,ko04075
Eriodictyol-3'-O-glucoside	28.432	0.00012888	3.8898	0.0016811	HSS - LKSS; LOSS - HSS; LOSS - LKSS	HJN086	4.49E+02	2.87E+02	4.50E+02	C21H22O11	[M-H]-	å£èé ?3'-O-è¡èç³è·	Flavonoids	é»é ®	Flavanones	äºæ°¢é»é ®	-	2	-	-
2-(2,3-dihydroxypropoxy)-3-(((2-(dimethylamino)ethoxy)(hydroxy)phosphoryl)oxy)propyl (11Z,14Z)-octadeca-11,14-dienoate*	28.425	0.00012899	3.8894	0.0016811	LKSS - HSS; LOSS - HSS; LOSS - LKSS	Waln011009	5.78E+02	2.79E+02	5.79E+02	C28H54NO9P	[M-H]-	2-(2,3-äºç¾åºä¸æ°§åº)-3-(((2-(äºç²åºæ°¨å?ä¹æ°§å?(ç¾åº)ç£·é °å?æ°§åº)ä¸åº (11Z,14Z)-åå «ç¢?11,14-äºç¯é ?	Lipids	èè´¨	LPE	æº¶è¡ç£·èé °ä¹éèº	-	1	-	-
9-O-Î²-D-Glucoside of 3-hydroxy-7,8-didehydro-Î²-ionol	28.24	0.00013232	3.8784	0.0016968	LKSS - HSS; LOSS - HSS; LOSS - LKSS	Qmyp101114	3.71E+02	2.09E+02	3.70E+02	C19H30O7	[M+H]+	9-O-Î²-D-è¡èç³è·3-ç¾åº-7,8-äºæ°¢-Î²-ç´«ç½å °é	Terpenoids	èç±»	Sesquiterpenoids	ååè?-	1	-	-
Met-Phe-Thr-Glu-Asp	28.239	0.00013233	3.8783	0.0016968	LKSS - HSS; LOSS - HSS; LOSS - LKSS	MW0153637	6.42E+02	3.06E+02	6.41E+02	C27H39N5O11S	[M+H]+	Met-Phe-Thr-Glu-Asp	Amino_acids_and_derivatives	æ°¨åºé ¸åå ¶è¡çç©	Amino acids and derivatives	æ°¨åºé ¸åå ¶è¡çç©	-	3	-	-
Î²-Pseudouridine	27.841	0.00013982	3.8544	0.0017712	LKSS - HSS; LOSS - HSS; LOSS - LKSS	mws0976	2.43E+02	1.53E+02	2.44E+02	C9H12N2O6	[M-H]-	Î²-åå°¿è?Nucleotides_and_derivatives	æ ¸è·é ¸åå ¶è¡çç©	Nucleotides and derivatives	æ ¸è·é ¸åå ¶è¡çç©	1445-07-4	3	C02067	ko00240,ko01100
Dehydroabietic acid	27.813	0.00014036	3.8528	0.0017712	HSS - LKSS; HSS - LOSS; LOSS - LKSS	Cmmn012461	2.99E+02	2.99E+02	3.00E+02	C20H28O2	[M-H]-	è±æ°¢æ¾é¦é ?Terpenoids	èç±»	Ditepenoids	äºè	1740-19-8	2	C12078	-
Solanoid B	27.72	0.0001422	3.8471	0.0017803	HSS - LKSS; HSS - LOSS; LKSS - LOSS	Qmyp101240	2.17E+02	1.33E+02	2.16E+02	C15H20O	[M+H]+	Solanoid B	Terpenoids	èç±»	Sesquiterpenoids	ååè?-	3	-	-
pterodontoside C	27.417	0.00014837	3.8286	0.0018257	HSS - LKSS; HSS - LOSS; LKSS - LOSS	Jmcn006682	4.01E+02	5.90E+01	4.02E+02	C21H38O7	[M-H]-	è­çµä¸¹è· C	Terpenoids	èç±»	Sesquiterpenoids	ååè?-	1	-	-
Dunalianoside A	27.398	0.00014877	3.8275	0.0018257	LKSS - HSS; LOSS - HSS; LOSS - LKSS	Cmzn005970	4.33E+02	2.71E+02	4.34E+02	C21H22O10	[M-H]-	æ¨å¶è¶æ¡è?A	Phenolic_acids	é é ¸ç±?Phenolic acids	é é ¸ç±?-	2	-	-
L-Serine	27.374	0.00014927	3.826	0.0018257	HSS - LKSS; LOSS - HSS; LOSS - LKSS	pme0010	1.06E+02	7.00E+01	1.05E+02	C3H7NO3	[M+H]+	L-ä¸æ°¨é ?Amino_acids_and_derivatives	æ°¨åºé ¸åå ¶è¡çç©	Amino acids and derivatives	æ°¨åºé ¸åå ¶è¡çç©	56-45-1	3	C00065	ko00260,ko00261,ko00270,ko00460,ko00470,ko00564,ko00600,ko00630,ko00920,ko00970,ko01100,ko01110,ko01200,ko01230,ko01240,ko02010
Isochlorogenic acid B*	26.919	0.00015925	3.7979	0.0019281	HSS - LKSS; HSS - LOSS; LKSS - LOSS	Li512115	5.15E+02	3.53E+02	5.16E+02	C25H24O12	[M-H]-	å¼ç»¿åé ¸ B*	Phenolic_acids	é é ¸ç±?Phenolic acids	é é ¸ç±?14534-61-3	1	C10468	-
N-Acetyl-L-Arginine	26.883	0.00016007	3.7957	0.0019281	HSS - LKSS; LOSS - HSS; LOSS - LKSS	pme0170	2.17E+02	1.58E+02	2.16E+02	C8H16N4O3	[M+H]+	N-ä¹é °-L-ç²¾æ°¨é ?Amino_acids_and_derivatives	æ°¨åºé ¸åå ¶è¡çç©	Amino acids and derivatives	æ°¨åºé ¸åå ¶è¡çç©	155-84-0	3	-	-
Phloretin-2'-O-glucoside (Phlorizin)	26.793	0.00016217	3.79	0.0019387	HSS - LKSS; LOSS - HSS; LOSS - LKSS	mws2118	4.35E+02	1.67E+02	4.36E+02	C21H24O10	[M-H]-	æ ¹ç®è?Flavonoids	é»é ®	Chalcones	æ¥è³é ®	60-81-1	1	C01604	ko00941,ko01110
L-Tyrosine	26.644	0.00016567	3.7807	0.0019658	HSS - LKSS; HSS - LOSS; LKSS - LOSS	mws0250	1.82E+02	1.36E+02	1.81E+02	C9H11NO3	[M+H]+	L-é ªæ°¨é ?Amino_acids_and_derivatives	æ°¨åºé ¸åå ¶è¡çç©	Amino acids and derivatives	æ°¨åºé ¸åå ¶è¡çç©	60-18-4	1	C00082	ko00130,ko00261,ko00350,ko00360,ko00400,ko00460,ko00730,ko00940,ko00950,ko00965,ko00966,ko00970,ko00999,ko01100,ko01110,ko01210,ko01230,ko01240
Val-Lys-Met	26.295	0.00017431	3.7587	0.0020484	HSS - LKSS; HSS - LOSS; LKSS - LOSS	MW0159095	3.77E+02	3.59E+02	3.76E+02	C16H32N4O4S1	[M+H]+	ç¼¬æ°¨é ?èµæ°¨é ?ç²ç¡«æ°¨é ¸	Amino_acids_and_derivatives	æ°¨åºé ¸åå ¶è¡çç©	Amino acids and derivatives	æ°¨åºé ¸åå ¶è¡çç©	-	3	-	-
Leonuriside A	26.259	0.00017521	3.7564	0.0020484	LKSS - HSS; LOSS - HSS; LOSS - LKSS	Smcn000644	3.31E+02	1.08E+02	3.32E+02	C14H20O9	[M-H]-	çæ¯èè· A	Phenolic_acids	é é ¸ç±?Phenolic acids	é é ¸ç±?121748-12-7	2	-	-
Î³-Aminobutyric acid	26.081	0.00017986	3.7451	0.0020738	LKSS - HSS; LOSS - HSS; LOSS - LKSS	pme3011	1.04E+02	6.90E+01	1.03E+02	C4H9NO2	[M+H]+	Î³-æ°¨åºä¸é ¸	Organic_acids	ææºé ?Organic acids	ææºé ?1956/12/2	3	C00334	ko00250,ko00330,ko00410,ko00650,ko00760,ko01100
Kaempferol-3-O-rutinoside(Nicotiflorin)*	26.041	0.00018093	3.7425	0.0020738	HSS - LKSS; LOSS - HSS; LOSS - LKSS	Lmsn002815	5.93E+02	2.85E+02	5.94E+02	C27H30O15	[M-H]-	å±±æ°é ?3-O-è¸é¦ç³è·(çè±è?*	Flavonoids	é»é ®	Flavonols	é»é ®é?17650-84-9	3	C21833	ko00944,ko01110
Choline	25.98	0.00018254	3.7386	0.0020738	HSS - LKSS; HSS - LOSS; LKSS - LOSS	pmb0484	1.04E+02	6.01E+01	1.04E+02	C5H14NO+	[M]+	èç¢±	Alkaloids	çç©ç¢?Alkaloids	çç©ç¢?62-49-7	3	C00114	ko00260,ko00564,ko01100,ko02010
3,4-Dihydro-4-(4'-hydroxyphenyl)-5,7-dihydroxycoumarin glucoside	25.978	0.0001826	3.7385	0.0020738	HSS - LKSS; LOSS - HSS; LOSS - LKSS	Lahp003986	4.35E+02	2.73E+02	4.34E+02	C21H22O10	[M+H]+	3,4-äºæ°¢-4-(4'-ç¾åºè¯åº)-5,7-äºç¾åºé¦è±ç´ è¡èç³è·	Lignans_and_Coumarins	æ¨èç´ åé¦è±ç´?Coumarins	é¦è±ç´?-	3	-	-
1-O-Feruloylquinic acid	25.766	0.00018845	3.7248	0.002125	LKSS - HSS; HSS - LOSS; LKSS - LOSS	pma3724	3.69E+02	1.77E+02	3.68E+02	C17H20O9	[M+H]+	1-O-é¿é­é °å¥å®é ¸	Phenolic_acids	é é ¸ç±?Phenolic acids	é é ¸ç±?-	3	-	-
Val-Val	25.68	0.00019086	3.7193	0.0021289	HSS - LKSS; LOSS - HSS; LOSS - LKSS	MW0110378	2.17E+02	8.40E+01	2.16E+02	C10H20N2O3	[M+H]+	ç¼¬æ°¨é ?ç¼¬æ°¨é ?Amino_acids_and_derivatives	æ°¨åºé ¸åå ¶è¡çç©	Amino acids and derivatives	æ°¨åºé ¸åå ¶è¡çç©	3918-94-3	3	-	-
3-(2-Methylbutanoyl)-2-(Dimethylenepimeloyl)-4-(Isovaleryl)Sucrose	25.659	0.00019146	3.7179	0.0021289	HSS - LKSS; HSS - LOSS; LKSS - LOSS	Wafn008790	6.75E+02	5.09E+02	6.76E+02	C31H48O16	[M-H]-	3-(2-ç²åºä¸é °å?-2-(äºäºç²åºåºäºé °åº)-4-(å¼æé °åº)èç³	Others	å ¶å®ç±?Saccharides	ç³ç±»	-	2	-	-
Isoguanine	25.519	0.00019551	3.7088	0.0021588	LKSS - HSS; LOSS - HSS; LOSS - LKSS	pme0183	1.52E+02	1.35E+02	1.51E+02	C5H5N5O	[M+H]+	å¼é¸åå¤	Nucleotides_and_derivatives	æ ¸è·é ¸åå ¶è¡çç©	Nucleotides and derivatives	æ ¸è·é ¸åå ¶è¡çç©	3373-53-3	3	-	-
2'-Deoxyadenosine	25.32	0.00020144	3.6959	0.0021884	LKSS - HSS; LOSS - HSS; LOSS - LKSS	pme3961	2.52E+02	1.36E+02	2.51E+02	C10H13N5O3	[M+H]+	2'-è±æ°§è ºè·	Nucleotides_and_derivatives	æ ¸è·é ¸åå ¶è¡çç©	Nucleotides and derivatives	æ ¸è·é ¸åå ¶è¡çç©	958-09-8	1	C00559	ko00230,ko01100,ko01232,ko02010
1-(2,3-dihydroxypropoxy)-3-(((2-(dimethylamino)ethoxy)(hydroxy)phosphoryl)oxy)propan-2-yl (11Z,14Z)-octadeca-11,14-dienoate*	25.3	0.00020207	3.6945	0.0021884	LKSS - HSS; LOSS - HSS; LOSS - LKSS	Waln010743	5.78E+02	2.79E+02	5.79E+02	C28H54NO9P	[M-H]-	1-(2,3-äºç¾åºä¸æ°§åº)-3-(((2-(äºç²åºæ°¨å?ä¹æ°§å?(ç¾åº)ç£·é °å?æ°§åº)ä¸?2-å?(11Z,14Z)-åå «ç¢?11,14-äºç¯é ?	Lipids	èè´¨	LPE	æº¶è¡ç£·èé °ä¹éèº	-	1	-	-
Chlorogenic acid methyl ester	25.267	0.00020307	3.6924	0.0021884	LKSS - HSS; HSS - LOSS; LKSS - LOSS	mws0179	3.67E+02	1.91E+02	3.68E+02	C17H20O9	[M-H]-	ç»¿åé ¸ç²é ?Phenolic_acids	é é ¸ç±?Phenolic acids	é é ¸ç±?29708-87-0	2	-	-
Fumaric acid	25.212	0.00020475	3.6888	0.0021884	HSS - LKSS; HSS - LOSS; LKSS - LOSS	mws0376	1.15E+02	7.10E+01	1.16E+02	C4H4O4	[M-H]-	å»¶è¡ç´¢é ¸(å¯é©¬é ?åä¸ç¯äºé ?	Organic_acids	ææºé ?Organic acids	ææºé ?110-17-8	1	C00122	ko00020,ko00190,ko00220,ko00250,ko00350,ko00360,ko00620,ko00650,ko00760,ko01100,ko01110,ko01200
Naringenin-7-O-(6''-malonyl)glucoside	25.202	0.00020508	3.6881	0.0021884	LKSS - HSS; LOSS - HSS; LOSS - LKSS	pma0791	5.21E+02	2.73E+02	5.20E+02	C24H24O13	[M+H]+	æç®ç´?7-O-(6''-ä¸äºé ?è¡èç³è·	Flavonoids	é»é ®	Flavanones	äºæ°¢é»é ®	-	3	-	-
Pimaric acid*	25.106	0.0002081	3.6817	0.0022059	HSS - LKSS; HSS - LOSS; LOSS - LKSS	Lmbn014696	3.01E+02	3.01E+02	3.02E+02	C20H30O2	[M-H]-	æµ·æ¾é ?	Terpenoids	èç±»	Ditepenoids	äºè	127-27-5	3	C09159	-
Vnilloylcaffeoyltartaric acid	24.768	0.00021912	3.6593	0.002286	LKSS - HSS; LOSS - HSS; LOSS - LKSS	Lmhn002321	4.61E+02	1.67E+02	4.62E+02	C21H18O12	[M-H]-	é¦èé °åå¡é °é ç³é ?Phenolic_acids	é é ¸ç±?Phenolic acids	é é ¸ç±?-	3	-	-
LysoPC 16:1(2n isomer)	24.763	0.00021928	3.659	0.002286	LKSS - HSS; LOSS - HSS; LOSS - LKSS	Lmhp008833	4.94E+02	1.84E+02	4.93E+02	C24H48NO7P	[M+H]+	æº¶è¡ç£·èé °èç¢?16:1(2nå¼æ)	Lipids	èè´¨	LPC	æº¶è¡ç£·èé °èç¢?-	2	-	-
Dihydrocaffeoylglucose	24.743	0.00021998	3.6576	0.002286	HSS - LKSS; HSS - LOSS; LKSS - LOSS	Lmmn000774	3.43E+02	1.81E+02	3.44E+02	C15H20O9	[M-H]-	äºæ°¢åå¡é °è¡èç³	Phenolic_acids	é é ¸ç±?Phenolic acids	é é ¸ç±?-	3	-	-
3-Methyl-2-Oxobutanoic acid	24.55	0.00022661	3.6447	0.0023397	HSS - LKSS; HSS - LOSS; LKSS - LOSS	mws0823	1.15E+02	7.10E+01	1.16E+02	C5H8O3	[M-H]-	3-ç²åº-2-æ°§ä»£-ä¸é ¸	Organic_acids	ææºé ?Organic acids	ææºé ?759-05-7	3	C00141	ko00280,ko00290,ko00770,ko00966,ko01100,ko01110,ko01210,ko01230,ko01240
3,4,5-Trihydroxy-1-cyclohexene-1-carboxylic acid	24.477	0.0002292	3.6398	0.0023511	HSS - LKSS; HSS - LOSS; LKSS - LOSS	MW0112691	1.73E+02	9.30E+01	1.74E+02	C7H10O5	[M-H]-	3ï¼?ï¼?-ä¸ç¾åºç¯å·?1-ç?1-ç¾§é ¸	Organic_acids	ææºé ?Organic acids	ææºé ?2306-23-2	3	-	-
3,4,5-Tricaffeoylquinic acid	24.411	0.00023156	3.6353	0.0023601	LKSS - HSS; HSS - LOSS; LKSS - LOSS	HJN102	6.77E+02	5.15E+02	6.78E+02	C34H30O15	[M-H]-	3,4,5-ä¸åå¡é °å¥å®é ?,Phenolic_acids,é é ¸ç±?Phenolic acids,é é ¸ç±?86632-03-3,3,-,- Hesperetin-7-O-glucoside,24.175,0.00024025,3.6193,0.0024331,HSS - LKSS; HSS - LOSS; LKSS - LOSS,Lmzp002365,4.65E+02,3.03E+02,4.64E+02,C22H24O11,[M+H]+,æ©ç®ç´?7-O-è¡èç³è·,Flavonoids,é»é ®,Flavanones,äºæ°¢é»é ®,31712-49-9,3,C16422,ko00941 Ile-Phe-Val-Lys,24.002,0.0002469,3.6075,0.0024846,LKSS - HS…	ko01100	ko01232	ko02010"
LysoPE 18:2	23.086	0.000286	3.5436	0.0027547	LKSS - HSS; LOSS - HSS; LOSS - LKSS	pmb0881	4.78E+02	3.37E+02	4.77E+02	C23H44NO7P	[M+H]+	æº¶è¡ç£·èé °ä¹éèº 18:2	Lipids	èè´¨	LPE	æº¶è¡ç£·èé °ä¹éèº	-	2	-	-
5-O-Feruloylquinic acid	23.031	0.00028858	3.5397	0.0027547	LKSS - HSS; HSS - LOSS; LKSS - LOSS	Lmgn003073	7.35E+02	3.67E+02	3.68E+02	C17H20O9	[2M-H]-	5-O-é¿é­é °å¥å°¼é ¸	Phenolic_acids	é é ¸ç±?Phenolic acids	é é ¸ç±?-	1	-	-
5-O-p-Coumaroylquinic acid*	23.015	0.00028933	3.5386	0.0027547	HSS - LKSS; HSS - LOSS; LKSS - LOSS	pmb3074	3.37E+02	1.91E+02	3.38E+02	C16H18O8	[M-H]-	5-O-å¯¹é¦è±é °å¥å®é ?	Phenolic_acids	é é ¸ç±?Phenolic acids	é é ¸ç±?1899-30-5	1	C12208	ko00940,ko00941,ko00945,ko01110
Menatetrenone (Vitamin K2)	22.911	0.0002943	3.5312	0.0027782	LKSS - HSS; LOSS - HSS; LOSS - LKSS	pme1014	4.45E+02	3.41E+02	4.44E+02	C31H40O2	[M+H]+	åç¯ç²èé?(ç»´çç´?K2)	Others	å ¶å®ç±?Vitamin	ç»´çç´?11032-49-8	3	-	-
Murrayacarpin A glucoside	22.89	0.0002953	3.5297	0.0027782	LKSS - HSS; HSS - LOSS; LKSS - LOSS	Lajp003585	3.69E+02	1.77E+02	3.68E+02	C17H20O9	[M+H]+	Murrayacarpin A glucoside	Lignans_and_Coumarins	æ¨èç´ åé¦è±ç´?Coumarins	é¦è±ç´?-	1	-	-
L-Asparagine	22.799	0.00029976	3.5232	0.0027945	HSS - LKSS; LOSS - HSS; LOSS - LKSS	mws0001	1.33E+02	7.40E+01	1.32E+02	C4H8N2O3	[M+H]+	L-å¤©å¬é °èº	Amino_acids_and_derivatives	æ°¨åºé ¸åå ¶è¡çç©	Amino acids and derivatives	æ°¨åºé ¸åå ¶è¡çç©	70-47-3	1	C00152	ko00250,ko00460,ko00970,ko01100,ko01110,ko01230
Dehydroascorbic acid	22.768	0.0003013	3.521	0.0027945	LKSS - HSS; LOSS - HSS; LKSS - LOSS	MA10039492	1.73E+02	7.10E+01	1.74E+02	C6H6O6	[M-H]-	è±æ°¢æåè¡é ?Others	å ¶å®ç±?Vitamin	ç»´çç´?490-83-5	2	C05422	ko00053,ko00480,ko01100
Dihydrokaempferol-7-O-glucoside	22.729	0.00030326	3.5182	0.0027945	LKSS - HSS; LOSS - HSS; LOSS - LKSS	Lmmn004625	4.49E+02	2.87E+02	4.50E+02	C21H22O11	[M-H]-	äºæ°¢å±±æ°é ?7-O-è¡èç³è·	Flavonoids	é»é ®	Flavanonols	äºæ°¢é»é ®é?-	3	-	-
Kaempferol-3-O-(6''-malonyl)galactoside*	22.713	0.00030405	3.517	0.0027945	HSS - LKSS; LOSS - HSS; LOSS - LKSS	Lmdp004892	5.35E+02	2.87E+02	5.34E+02	C24H22O14	[M+H]+	å±±æ°é ?3-O-(6''-ä¸äºé ?åä¹³ç³è·*	Flavonoids	é»é ®	Flavonols	é»é ®é?-	1	-	-
Eriodictyol-7-O-Rutinoside (Eriocitrin)	22.629	0.00030834	3.511	0.002799	HSS - LKSS; LOSS - HSS; LOSS - LKSS	MWSHY0092	5.97E+02	2.89E+02	5.96E+02	C27H32O15	[M+H]+	å£èæ¬¡è·	Flavonoids	é»é ®	Flavanones	äºæ°¢é»é ®	13463-28-0	3	C09732	-
3-Hydroxyoctadecanoic Acid	22.611	0.00030924	3.5097	0.002799	HSS - LKSS; HSS - LOSS; LOSS - LKSS	Lmqn008288	2.99E+02	2.99E+02	3.00E+02	C18H36O3	[M-H]-	3-ç¾åºåå «ç·é ¸	Lipids	èè´¨	Free fatty acids	æ¸¸ç¦»èèªé ?45261-96-9	1	-	-
Alpha-Hydrojuglone 4-Glucoside	22.6	0.00030983	3.5089	0.002799	HSS - LKSS; HSS - LOSS; LKSS - LOSS	Wchn003984	3.37E+02	1.91E+02	3.38E+02	C16H18O8	[M-H]-	Alpha-Hydrojuglone 4-Glucoside	Others	å ¶å®ç±?Others	å ¶å®	39015-63-9	1	-	-
Gln-Ile-Val-Glu	22.521	0.00031393	3.5032	0.00282	HSS - LKSS; HSS - LOSS; LKSS - LOSS	MW0149730	4.88E+02	4.70E+02	4.87E+02	C21H37N5O8	[M+H]+	è°·é °æ°?å¼äº®æ°¨é ¸-ç¼¬æ°¨é ?è°·æ°¨é ?Amino_acids_and_derivatives	æ°¨åºé ¸åå ¶è¡çç©	Amino acids and derivatives	æ°¨åºé ¸åå ¶è¡çç©	-	3	-	-
Isopimaric acid*	22.485	0.00031578	3.5006	0.0028207	HSS - LKSS; HSS - LOSS; LOSS - LKSS	Cmmn013275	3.01E+02	3.01E+02	3.02E+02	C20H30O2	[M-H]-	å¼æµ·æ¾é ¸*	Terpenoids	èç±»	Ditepenoids	äºè	5835-26-7	3	-	-
Kaempferol-3-O-(6''-malonyl)glucoside*	22.137	0.00033478	3.4752	0.0029737	HSS - LKSS; LOSS - HSS; LOSS - LKSS	Lmmp003817	5.35E+02	2.87E+02	5.34E+02	C24H22O14	[M+H]+	å±±æ°é ?3-O-(6''-ä¸äºé ?è¡èç³è·*	Flavonoids	é»é ®	Flavonols	é»é ®é?-	1	-	-
Tricetin-5-O-(6''-malonyl)glucoside	22.099	0.00033694	3.4724	0.0029763	LKSS - HSS; LOSS - HSS; LOSS - LKSS	pma0795	5.51E+02	3.03E+02	5.50E+02	C24H22O15	[M+H]+	äºç¾é»é ®-5-O-(6''-ä¸äºé ?è¡èç³è·	Flavonoids	é»é ®	Flavones	é»é ®	-	3	-	-
5,6,7,3',4',5'-hexanmethoxyflavone	22.042	0.00034022	3.4682	0.0029887	HSS - LKSS; HSS - LOSS; LKSS - LOSS	Hagn007569	4.01E+02	5.90E+01	4.02E+02	C21H22O8	[M-H]-	5,6,7,3',4',5'-å·±ç²æ°§åºé»é ®	Flavonoids	é»é ®	Flavones	é»é ®	-	2	-	-
3-Dehydro-L-Threonic Acid	22.009	0.00034212	3.4658	0.0029889	HSS - LKSS; HSS - LOSS; LKSS - LOSS	Lmbn000198	1.33E+02	7.10E+01	1.34E+02	C4H6O5	[M-H]-	3-è±æ°¢-L-èç³é ?Others	å ¶å®ç±?Saccharides	ç³ç±»	-	1	C03064	ko00053,ko01100
Kaurenoic Acid	21.89	0.00034914	3.457	0.0030335	HSS - LKSS; HSS - LOSS; LOSS - LKSS	MWSslk208	3.01E+02	3.01E+02	3.02E+02	C20H30O2	[M-H]-	è´å£³æç¯é ?Terpenoids	èç±»	Ditepenoids	äºè	6730-83-2	1	C11874	ko00904,ko01100,ko01110
Leu-Ala-Pro-Leu-Glu	21.775	0.00035603	3.4485	0.003074	LKSS - HSS; LOSS - HSS; LOSS - LKSS	MW0152206	5.42E+02	4.83E+02	5.41E+02	C25H43N5O8	[M+H]+	Leu-Ala-Pro-Leu-Glu	Amino_acids_and_derivatives	æ°¨åºé ¸åå ¶è¡çç©	Amino acids and derivatives	æ°¨åºé ¸åå ¶è¡çç©	-	3	-	-
D-Allo-Isoleucine*	21.749	0.00035767	3.4465	0.003074	HSS - LKSS; HSS - LOSS; LOSS - LKSS	MWS04555g	1.32E+02	8.61E+01	1.31E+02	C6H13NO2	[M+H]+	å«å¼äº®æ°¨é ?	Amino_acids_and_derivatives	æ°¨åºé ¸åå ¶è¡çç©	Amino acids and derivatives	æ°¨åºé ¸åå ¶è¡çç©	1509-35-9	3	-	-
Glu-Asp-Gln-Asp	21.66	0.00036314	3.4399	0.0031043	HSS - LKSS; LOSS - HSS; LOSS - LKSS	MW0149945	5.04E+02	1.65E+02	5.05E+02	C18H27N5O12	[M-H]-	è°·æ°¨é ?å¤©é¨å¬æ°¨é ?è°·é °è?å¤©é¨å¬æ°¨é ?Amino_acids_and_derivatives	æ°¨åºé ¸åå ¶è¡çç©	Amino acids and derivatives	æ°¨åºé ¸åå ¶è¡çç©	-	3	-	-
N-Feruloylspermidine	21.538	0.00037086	3.4308	0.0031533	LKSS - HSS; LOSS - HSS; LOSS - LKSS	Wahp001558	3.22E+02	1.77E+02	3.21E+02	C17H27N3O3	[M+H]+	N-é¿é­é °äºç²¾èº	Alkaloids	çç©ç¢?Phenolamine	é èº	-	1	-	-
Gly-Glu-Gly-Phe-Lys	21.372	0.00038168	3.4183	0.003228	HSS - LKSS; HSS - LOSS; LKSS - LOSS	MW0150353	5.37E+02	2.87E+02	5.36E+02	C24H36N6O8	[M+H]+	çæ°¨é ?è°·æ°¨é ?çæ°¨é ?è¯ä¸æ°¨é ¸-èµæ°¨é ?Amino_acids_and_derivatives	æ°¨åºé ¸åå ¶è¡çç©	Amino acids and derivatives	æ°¨åºé ¸åå ¶è¡çç©	-	3	-	-
2'-Deoxyguanosine	21.138	0.00039761	3.4005	0.0033293	LKSS - HSS; LOSS - HSS; LOSS - LKSS	pme1184	2.68E+02	1.52E+02	2.67E+02	C10H13N5O4	[M+H]+	2'-è±æ°§é¸è·	Nucleotides_and_derivatives	æ ¸è·é ¸åå ¶è¡çç©	Nucleotides and derivatives	æ ¸è·é ¸åå ¶è¡çç©	961-07-9	3	C00330	ko00230,ko01100,ko01232,ko02010
Quercetin 3-(2-glucosylrhamnoside)	21.135	0.00039784	3.4003	0.0033293	LKSS - HSS; LOSS - HSS; LOSS - LKSS	MW0139483	6.09E+02	2.85E+02	6.10E+02	C27H30O16	[M-H]-	æ§²ç®ç´?-(2-è¡èç³åºé¼ æç³è·ï¼?Flavonoids	é»é ®	Flavones	é»é ®	143016-74-4	3	-	-
Naringenin-7-O-glucoside (Prunin)	21.084	0.00040145	3.3964	0.0033361	LKSS - HSS; LOSS - HSS; LOSS - LKSS	mws1179	4.33E+02	2.71E+02	4.34E+02	C21H22O10	[M-H]-	æç®ç´?7-O-è¡èç³è· (æ¨±æ¡è?	Flavonoids	é»é ®	Flavanones	äºæ°¢é»é ®	529-55-5	2	C09099	ko00941
6-hydroxycoumarin	21.064	0.00040285	3.3949	0.0033361	HSS - LKSS; HSS - LOSS; LKSS - LOSS	zjgp122320	1.63E+02	8.90E+01	1.62E+02	C9H6O3	[M+H]+	6-ç¾åºé¦è±ç´?Lignans_and_Coumarins	æ¨èç´ åé¦è±ç´?Coumarins	é¦è±ç´?6093-68-1	2	-	-
LysoPE 20:4	20.944	0.00041144	3.3857	0.0033896	LKSS - HSS; LOSS - HSS; LOSS - LKSS	Lmhp009497	5.02E+02	3.61E+02	5.01E+02	C25H44NO7P	[M+H]+	æº¶è¡ç£·èé °ä¹éèº 20:4	Lipids	èè´¨	LPE	æº¶è¡ç£·èé °ä¹éèº	-	3	-	-
LysoPC 20:2(2n isomer)	20.872	0.0004167	3.3802	0.0034152	LKSS - HSS; LOSS - HSS; LOSS - LKSS	pmd0146	5.48E+02	1.84E+02	5.47E+02	C28H54NO7P	[M+H]+	æº¶è¡ç£·èé °èç¢?20:2(2nå¼æ)	Lipids	èè´¨	LPC	æº¶è¡ç£·èé °èç¢?-	3	-	-
Syringaldehyde-4-O-glucoside	20.758	0.0004253	3.3713	0.0034678	LKSS - HSS; LOSS - HSS; LOSS - LKSS	Zmln000899	3.43E+02	1.81E+02	3.44E+02	C15H20O9	[M-H]-	ä¸é¦é?4-O-è¡èç³è·	Phenolic_acids	é é ¸ç±?Phenolic acids	é é ¸ç±?-	1	-	-
Ecgonine methyl ester	20.661	0.0004327	3.3638	0.0035102	HSS - LKSS; LOSS - HSS; LOSS - LKSS	MW0000243	2.00E+02	1.30E+02	1.99E+02	C10H17NO3	[M+H]+	æ æª¬é ¸ç²é ¯ï¼EMEï¼?Alkaloids	çç©ç¢?Tropan alkaloids	è¨èªç·ç±»çç©ç¢?7143/9/1	3	C12448	ko00960,ko01100,ko01110
Forsythoside F; Arenarioside	20.58	0.00043899	3.3575	0.003531	HSS - LKSS; LOSS - HSS; LOSS - LKSS	Wbmn003494	7.55E+02	5.93E+02	7.56E+02	C34H44O19	[M-H]-	è¿ç¿é ¯è·F	Phenolic_acids	é é ¸ç±?Phenolic acids	é é ¸ç±?-	2	-	-
Xanthosine	20.571	0.00043971	3.3568	0.003531	LKSS - HSS; LOSS - HSS; LKSS - LOSS	mws0668	2.83E+02	1.51E+02	2.84E+02	C10H12N4O6	[M-H]-	é»è·	Nucleotides_and_derivatives	æ ¸è·é ¸åå ¶è¡çç©	Nucleotides and derivatives	æ ¸è·é ¸åå ¶è¡çç©	146-80-5	1	C01762	ko00230,ko00232,ko01100,ko01110,ko01232,ko02010
Coumarin	20.497	0.00044561	3.351	0.0035604	LKSS - HSS; HSS - LOSS; LKSS - LOSS	HX1365	1.47E+02	9.11E+01	1.46E+02	C9H6O2	[M+H]+	é¦è±ç´?Lignans_and_Coumarins	æ¨èç´ åé¦è±ç´?Coumarins	é¦è±ç´?91-64-5	3	C05851	ko00999,ko01110
9-Oxo-10E,12Z-octadecadienoic acid	20.137	0.00047564	3.3227	0.0037813	HSS - LKSS; HSS - LOSS; LOSS - LKSS	pmb2787	2.93E+02	2.75E+02	2.94E+02	C18H30O3	[M-H]-	9-è¿æ°§-10E,12Z-åå «ç¢³äºç¯é ¸	Lipids	èè´¨	Free fatty acids	æ¸¸ç¦»èèªé ?54232-59-6	3	C14766	ko00591
N-(beta-D-Glucosyl)nicotinate	19.909	0.00049603	3.3045	0.0039092	LKSS - HSS; LOSS - HSS; LOSS - LKSS	pma1751	2.86E+02	1.24E+02	2.85E+02	C12H15NO7	[M+H]+	N-è¡èç³åºçé ¸	Others	å ¶å®ç±?Vitamin	ç»´çç´?-	3	-	-
1,2-Ethylenediphosphonic acid	19.902	0.00049664	3.304	0.0039092	LKSS - HSS; LOSS - HSS; LOSS - LKSS	MW0104841	2.49E+02	1.91E+02	1.90E+02	C2H8O6P2	[M+CH3COO]-	2-è¦é °åºä¹åºè¦é ?Organic_acids	ææºé ?Organic acids	ææºé ?6145-31-9	3	-	-
Phe-Asn-Pro-Leu-Ser	19.769	0.00050905	3.2932	0.0039872	HSS - LKSS; HSS - LOSS; LKSS - LOSS	MW0155111	5.77E+02	2.89E+02	5.76E+02	C27H40N6O8	[M+H]+	Phe-Asn-Pro-Leu-Ser	Amino_acids_and_derivatives	æ°¨åºé ¸åå ¶è¡çç©	Amino acids and derivatives	æ°¨åºé ¸åå ¶è¡çç©	-	3	-	-
Feruloylmalic acid	19.637	0.00052169	3.2826	0.0040337	LKSS - HSS; HSS - LOSS; LKSS - LOSS	Lmhn003074	3.09E+02	1.93E+02	3.10E+02	C14H14O8	[M-H]-	é¿é­é °è¹æé ¸	Phenolic_acids	é é ¸ç±?Phenolic acids	é é ¸ç±?-	3	-	-
13-Hydroperoxy-9Z,11E-octadecadienoic acid	19.627	0.00052261	3.2818	0.0040337	LKSS - HSS; LOSS - HSS; LOSS - LKSS	MWS80007	3.11E+02	2.49E+02	3.12E+02	C18H32O4	[M-H]-	13-è¿æ°§åç¾å?9Z,11E-åå «ç¢³äºç¯é ¸	Lipids	èè´¨	Free fatty acids	æ¸¸ç¦»èèªé ?23017-93-8	2	-	-
7S,8S-DiHODE; (9Z,12Z)-(7S,8S)-Dihydroxyoctadeca-9,12-dienoic acid	19.627	0.00052261	3.2818	0.0040337	LKSS - HSS; LOSS - HSS; LOSS - LKSS	Lmbn005287	3.11E+02	2.49E+02	3.12E+02	C18H32O4	[M-H]-	7,8-äºç¾å?9,12-åå «ç¢³äºç¯é ¸	Lipids	èè´¨	Free fatty acids	æ¸¸ç¦»èèªé ?143288-65-7	2	C07354	ko00591
D-Ribose	19.557	0.00052952	3.2761	0.0040673	HSS - LKSS; LOSS - HSS; LOSS - LKSS	Zmgn000173	1.49E+02	7.50E+01	1.50E+02	C5H10O5	[M-H]-	D-æ ¸ç³	Others	å ¶å®ç±?Saccharides	ç³ç±»	50-69-1	3	C00121	ko00030,ko01100,ko02010
2-Oxo-3,4-dihydro-1H-quinoline-3-carboxylic acid	19.397	0.00054562	3.2631	0.0041707	LKSS - HSS; LOSS - HSS; LOSS - LKSS	Lmyp003387	1.92E+02	1.46E+02	1.91E+02	C10H9NO3	[M+H]+	2-æ°?3,4-äºæ°¢-1H-å¹å-3-ç¾§é ¸	Alkaloids	çç©ç¢?Quinoline alkaloids	å¹åç±»çç©ç¢±	246867-17-4	3	-	-
Riboflavin 5'-Adenosine Diphosphate	19.353	0.00055017	3.2595	0.0041707	LKSS - HSS; HSS - LOSS; LKSS - LOSS	pme2746	7.84E+02	4.37E+02	7.85E+02	C27H33N9O15P2	[M-H]-	æ ¸é»ç´?5'-è ºåå¤äºç£·é ¸	Nucleotides_and_derivatives	æ ¸è·é ¸åå ¶è¡çç©	Nucleotides and derivatives	æ ¸è·é ¸åå ¶è¡çç©	146-14-5	3	C00016	ko00740,ko01100,ko01110,ko01240
LysoPE 20:4(2n isomer)	19.347	0.00055085	3.259	0.0041707	LKSS - HSS; LOSS - HSS; LOSS - LKSS	Lmhp009349	5.02E+02	3.61E+02	5.01E+02	C25H44NO7P	[M+H]+	æº¶è¡ç£·èé °ä¹éèº 20:4(2nå¼æ)	Lipids	èè´¨	LPE	æº¶è¡ç£·èé °ä¹éèº	-	3	-	-
N-Benzylmethylene isomethylamine	19.257	0.00056022	3.2516	0.0041952	HSS - LKSS; HSS - LOSS; LKSS - LOSS	pmp001287	1.20E+02	1.03E+02	1.19E+02	C8H9N	[M+H]+	N-è¯äºç²åºå¼ç²è?Alkaloids	çç©ç¢?Alkaloids	çç©ç¢?-	1	-	-
Glu-Asn-Gln-Glu	19.253	0.00056072	3.2513	0.0041952	HSS - LKSS; HSS - LOSS; LKSS - LOSS	MW0149927	5.17E+02	3.55E+02	5.18E+02	C19H30N6O11	[M-H]-	è°·æ°¨é ?å¤©é¨å¬é °æ°?è°·é °æ°?è°·æ°¨é ?Amino_acids_and_derivatives	æ°¨åºé ¸åå ¶è¡çç©	Amino acids and derivatives	æ°¨åºé ¸åå ¶è¡çç©	-	3	-	-
His-Tyr-Tyr	19.241	0.000562	3.2503	0.0041952	HSS - LKSS; LOSS - HSS; LOSS - LKSS	MW0151137	4.82E+02	3.52E+02	4.81E+02	C24H27N5O6	[M+H]+	L-ç»æ°¨é ?L-é ªæ°¨é ?L-é ªæ°¨é ?Amino_acids_and_derivatives	æ°¨åºé ¸åå ¶è¡çç©	Amino acids and derivatives	æ°¨åºé ¸åå ¶è¡çç©	-	3	-	-
Gingerglycolipid C	19.132	0.0005737	3.2413	0.0042625	HSS - LKSS; HSS - LOSS; LKSS - LOSS	Lmyn006221	6.79E+02	3.97E+02	6.80E+02	C33H60O14	[M-H]-	å§ç³è?C	Lipids	èè´¨	Glycerol ester	çæ²¹é ?-	2	-	-
7-methoxycoumarin	18.981	0.00059051	3.2288	0.004367	LKSS - HSS; HSS - LOSS; LKSS - LOSS	HX1352	1.77E+02	8.90E+01	1.76E+02	C10H8O3	[M+H]+	7-ç²æ°§åºé¦è±ç´	Lignans_and_Coumarins	æ¨èç´ åé¦è±ç´?Coumarins	é¦è±ç´?-	3	-	-
Val-Pro-Glu-Lys-Lys	18.811	0.00061014	3.2146	0.004483	HSS - LKSS; HSS - LOSS; LKSS - LOSS	MW0159139	6.00E+02	3.75E+02	5.99E+02	C27H49N7O8	[M+H]+	Val-Pro-Glu-Lys-Lys	Amino_acids_and_derivatives	æ°¨åºé ¸åå ¶è¡çç©	Amino acids and derivatives	æ°¨åºé ¸åå ¶è¡çç©	-	3	-	-
Imidazol-1-yl-acetic acid*	18.773	0.00061465	3.2114	0.004483	HSS - LKSS; LOSS - HSS; LOSS - LKSS	MWSmce448	1.27E+02	8.10E+01	1.26E+02	C5H6N2O2	[M+H]+	åªå-1-ä¹é ¸*	Alkaloids	çç©ç¢?Alkaloids	çç©ç¢?22884-10-2	3	-	-
Imidazole-4-Acetic Acid*	18.773	0.00061465	3.2114	0.004483	HSS - LKSS; LOSS - HSS; LOSS - LKSS	MWSmce118	1.27E+02	8.10E+01	1.26E+02	C5H6N2O2	[M+H]+	åªå-4-ä¹é ¸*	Alkaloids	çç©ç¢?Alkaloids	çç©ç¢?645-65-8	3	C02835	ko00340,ko01100
6-Aminocaproic acid	18.613	0.00063406	3.1979	0.0046035	HSS - LKSS; HSS - LOSS; LKSS - LOSS	pme0274	1.32E+02	6.91E+01	1.31E+02	C6H13NO2	[M+H]+	6-æ°¨åºå·±é ¸	Organic_acids	ææºé ?Organic acids	ææºé ?60-32-2	1	C02378	ko01100
Eriodictyol-7-O-glucoside	18.402	0.00066068	3.18	0.0047552	HSS - LKSS; LOSS - HSS; LOSS - LKSS	MWS20145	4.51E+02	2.89E+02	4.50E+02	C21H22O11	[M+H]+	å£èé ?7-O-è¡èç³è·	Flavonoids	é»é ®	Flavanones	äºæ°¢é»é ®	38965-51-4	2	-	-
4,5,6-Trihydroxy-2-cyclohexen-1-ylideneacetonitrile	18.378	0.00066389	3.1779	0.0047552	HSS - LKSS; HSS - LOSS; LKSS - LOSS	Hmtp000776	1.68E+02	1.05E+02	1.67E+02	C8H9NO3	[M+H]+	4,5,6-ä¸ç¾å?2-ç¯å·±ç?1-äºä¹ä¹è 	Alkaloids	çç©ç¢?Alkaloids	çç©ç¢?-	3	-	-
N-trans-feruloyl-3-methoxytyramine*	18.362	0.00066592	3.1766	0.0047552	LKSS - HSS; LOSS - HSS; LKSS - LOSS	Lsjp211313	3.44E+02	1.77E+02	3.43E+02	C19H21NO5	[M+H]+	N-trans-feruloyl-3-methoxytyramine*	Alkaloids	çç©ç¢?Phenolamine	é èº	-	1	-	-
Sciadonic acid	18.355	0.00066693	3.1759	0.0047552	LKSS - HSS; HSS - LOSS; LKSS - LOSS	MW0063477	3.65E+02	5.90E+01	3.06E+02	C20H34O2	[M+CH3COO]-	ç¸äºé ?Lipids	èè´¨	Free fatty acids	æ¸¸ç¦»èèªé ?7019-85-4	3	-	-
His-Leu-Asp-Gln-Gln	18.299	0.00067429	3.1712	0.0047614	HSS - LKSS; HSS - LOSS; LKSS - LOSS	MW0150986	6.40E+02	4.78E+02	6.39E+02	C26H41N9O10	[M+H]+	ç»æ°¨é ?äº®æ°¨é ?å¤©é¨å¬æ°¨é ?è°·é °è?è°·é °è?Amino_acids_and_derivatives	æ°¨åºé ¸åå ¶è¡çç©	Amino acids and derivatives	æ°¨åºé ¸åå ¶è¡çç©	-	3	-	-
Isosakuranetin-7-O-glucoside (Isosakuranin)	18.263	0.00067906	3.1681	0.0047614	LKSS - HSS; LOSS - HSS; LOSS - LKSS	MWSHY0165	4.49E+02	2.87E+02	4.48E+02	C22H24O10	[M+H]+	å¼æ¨±è±ç´ -7-O-è¡èç³è· (å¼éæ¨±é»è?	Flavonoids	é»é ®	Flavonols	é»é ®é?491-69-0	3	-	-
Ser-Phe-Asp-Lys-Ser	18.241	0.00068207	3.1662	0.0047614	LKSS - HSS; HSS - LOSS; LKSS - LOSS	MW0156869	5.83E+02	5.39E+02	5.82E+02	C25H38N6O10	[M+H]+	Ser-Phe-Asp-Lys-Ser	Amino_acids_and_derivatives	æ°¨åºé ¸åå ¶è¡çç©	Amino acids and derivatives	æ°¨åºé ¸åå ¶è¡çç©	-	3	-	-
Kaempferol-3-O-neohesperidoside-7-O-glucoside*	18.239	0.00068232	3.166	0.0047614	HSS - LKSS; LOSS - HSS; LOSS - LKSS	pmp001105	7.57E+02	2.87E+02	7.56E+02	C33H40O20	[M+H]+	å±±æ°é ?3-O-æ°æ©ç®ç³è?7-O-è¡èç³è·*	Flavonoids	é»é ®	Flavonols	é»é ®é?-	2	-	-
Val-Gly-Asp-Ile-Val	18.196	0.00068817	3.1623	0.0047614	HSS - LKSS; HSS - LOSS; LKSS - LOSS	MW0159008	5.02E+02	2.36E+02	5.01E+02	C22H39N5O8	[M+H]+	Val-Gly-Asp-Ile-Val	Amino_acids_and_derivatives	æ°¨åºé ¸åå ¶è¡çç©	Amino acids and derivatives	æ°¨åºé ¸åå ¶è¡çç©	-	3	-	-
LysoPC 20:1	18.195	0.00068831	3.1622	0.0047614	LKSS - HSS; LOSS - HSS; LOSS - LKSS	Lmhp011549	5.50E+02	1.84E+02	5.49E+02	C28H56NO7P	[M+H]+	æº¶è¡ç£·èé °èç¢?20:1	Lipids	èè´¨	LPC	æº¶è¡ç£·èé °èç¢?-	1	-	-
3-Hydroxy-Beta-Ionone 3-(6''-Malonyl)Glucoside	18.18	0.00069036	3.1609	0.0047614	LKSS - HSS; LOSS - HSS; LOSS - LKSS	Wagp005508	4.57E+02	2.09E+02	4.56E+02	C22H32O10	[M+H]+	3-Hydroxy-Beta-Ionone 3-(6''-Malonyl)Glucoside	Others	å ¶å®ç±?Others	å ¶å®	-	1	-	-
3-O-caffeoylshikimic acid*	18.112	0.00069978	3.155	0.0047614	HSS - LKSS; HSS - LOSS; LKSS - LOSS	Zaln004082	3.35E+02	1.79E+02	3.36E+02	C16H16O8	[M-H]-	3-O-åå¡é °è½èé ¸*	Phenolic_acids	é é ¸ç±?Phenolic acids	é é ¸ç±?-	1	-	-
4-caffeoylshikimic acid*	18.112	0.00069978	3.155	0.0047614	HSS - LKSS; HSS - LOSS; LKSS - LOSS	Zaln004057	3.35E+02	1.79E+02	3.36E+02	C16H16O8	[M-H]-	4-åå¡é °è½èé ¸*	Phenolic_acids	é é ¸ç±?Phenolic acids	é é ¸ç±?-	1	-	-
1-O-Feruloyl-Î²-D-glucose*	18.105	0.00070073	3.1545	0.0047614	LKSS - HSS; HSS - LOSS; LKSS - LOSS	Zmhn002422	3.55E+02	1.93E+02	3.56E+02	C16H20O9	[M-H]-	1-O-é¿é­é ?Î²-D-è¡èç³?	Phenolic_acids	é é ¸ç±?Phenolic acids	é é ¸ç±?7196-71-6	3	C17759	-
Ferulic Î²-glucoside*	18.105	0.00070073	3.1545	0.0047614	LKSS - HSS; HSS - LOSS; LKSS - LOSS	MWSHC2062	3.55E+02	1.93E+02	3.56E+02	C16H20O9	[M-H]-	é¿é­é ?Î²-è¡èç³è·*	Phenolic_acids	é é ¸ç±?Phenolic acids	é é ¸ç±?14364-12-6	3	-	-
His-Glu-Gln-Lys	18.013	0.00071366	3.1465	0.0048286	HSS - LKSS; HSS - LOSS; LKSS - LOSS	MW0150915	5.41E+02	2.91E+02	5.40E+02	C22H36N8O8	[M+H]+	ç»æ°¨é ?è°·æ°¨é ?è°·é °è?èµæ°¨é ?Amino_acids_and_derivatives	æ°¨åºé ¸åå ¶è¡çç©	Amino acids and derivatives	æ°¨åºé ¸åå ¶è¡çç©	-	3	-	-
Inosine	17.931	0.00072552	3.1394	0.004888	LKSS - HSS; LOSS - HSS; LOSS - LKSS	pme1119	2.69E+02	1.37E+02	2.68E+02	C10H12N4O5	[M+H]+	èè·	Nucleotides_and_derivatives	æ ¸è·é ¸åå ¶è¡çç©	Nucleotides and derivatives	æ ¸è·é ¸åå ¶è¡çç©	58-63-9	3	C00294	ko00230,ko01100,ko01232,ko02010
N-Feruloyl-3-methoxytyramine	17.883	0.00073246	3.1352	0.004914	LKSS - HSS; LOSS - HSS; LKSS - LOSS	HJAP050	3.44E+02	1.77E+02	3.43E+02	C19H21NO5	[M+H]+	N-é¿é­é ?3-ç²æ°§åºé ªè?Alkaloids	çç©ç¢?Phenolamine	é èº	78510-19-7	1	-	-
D-Xylonic acid	17.695	0.00076082	3.1187	0.0050828	LKSS - HSS; LOSS - HSS; LOSS - LKSS	mws0344	1.65E+02	7.50E+01	1.66E+02	C5H10O6	[M-H]-	D-æ¨ç³é ?Others	å ¶å®ç±?Saccharides	ç³ç±»	526-91-0	1	C00502	ko00040,ko01100
Ala-Tyr	17.665	0.00076555	3.116	0.005093	LKSS - HSS; HSS - LOSS; LKSS - LOSS	MW0105485	4.19E+02	3.59E+02	2.52E+02	C12H16N2O4	[M+CH3COO]-	ä¸æ°¨é ¸é ªæ°¨é ¸	Amino_acids_and_derivatives	æ°¨åºé ¸åå ¶è¡çç©	Amino acids and derivatives	æ°¨åºé ¸åå ¶è¡çç©	3061-88-9	3	-	-
Apigenin-6-C-glucoside-7-O-Sophoroside	17.473	0.00079604	3.0991	0.0052738	HSS - LKSS; LOSS - HSS; LOSS - LKSS	pmb0626	7.57E+02	4.33E+02	7.56E+02	C33H40O20	[M+H]+	è¹èç´?6-C-è¡èç³è·-7-O-æ§ç³è?Flavonoids	é»é ®	Flavones	é»é ®	-	3	-	-
Nicotinic acid adenine dinucleotide	17.386	0.00081042	3.0913	0.0053468	LKSS - HSS; LOSS - HSS; LKSS - LOSS	pmb0530	6.64E+02	1.36E+02	6.63E+02	C21H27N7O14P2	[M+H]+	çé ¸è ºåå¤äºæ ¸è·é ?Nucleotides_and_derivatives	æ ¸è·é ¸åå ¶è¡çç©	Nucleotides and derivatives	æ ¸è·é ¸åå ¶è¡çç©	53-84-9	3	C00003	ko00190,ko00730,ko00760,ko01100,ko01240
DL-O-tyrosine	17.365	0.000814	3.0894	0.0053482	HSS - LKSS; HSS - LOSS; LKSS - LOSS	MWS00275g	1.80E+02	1.19E+02	1.81E+02	C9H11NO3	[M-H]-	DL-é»é ªæ°¨é ¸	Amino_acids_and_derivatives	æ°¨åºé ¸åå ¶è¡çç©	Amino acids and derivatives	æ°¨åºé ¸åå ¶è¡çç©	2370-61-8	2	-	-
LysoPE 18:2(2n isomer)	17.252	0.00083308	3.0793	0.005451	LKSS - HSS; LOSS - HSS; LOSS - LKSS	pmb0874	4.78E+02	3.37E+02	4.77E+02	C23H44NO7P	[M+H]+	æº¶è¡ç£·èé °ä¹éèº 18:2(2nå¼æ)	Lipids	èè´¨	LPE	æº¶è¡ç£·èé °ä¹éèº	-	2	-	-
Glucosyl 6-Hydroxy-2,6-Dimethyl-2E,7-Octadienoate	17.148	0.00085123	3.07	0.0055469	HSS - LKSS; LOSS - HSS; LOSS - LKSS	Wasn003353	4.05E+02	1.83E+02	3.46E+02	C16H26O8	[M+CH3COOH-H]-	è¡èç³åº 6-ç¾åº-2,6-äºç²å?2E,7-è¾äºç¯é ¸	Others	å ¶å®ç±?Others	å ¶å®	-	2	-	-
Pterodontriol	16.989	0.00088	3.0555	0.005711	HSS - LKSS; HSS - LOSS; LKSS - LOSS	Qmyp101202	2.57E+02	9.51E+01	2.56E+02	C15H28O3	[M+H]+	Pterodontriol	Terpenoids	èç±»	Sesquiterpenoids	ååè?-	3	-	-
Asp-Arg-Tyr	16.939	0.00088925	3.051	0.0057476	HSS - LKSS; HSS - LOSS; LKSS - LOSS	MW0146032	4.53E+02	1.47E+02	4.52E+02	C19H28N6O7	[M+H]+	L-å¤©å¬æ°¨é °-L-ç²¾æ°¨é ?L-é ªæ°¨é ?Amino_acids_and_derivatives	æ°¨åºé ¸åå ¶è¡çç©	Amino acids and derivatives	æ°¨åºé ¸åå ¶è¡çç©	-	3	-	-
L-Tyrosine methyl ester	16.823	0.00091125	3.0404	0.0058659	HSS - LKSS; HSS - LOSS; LKSS - LOSS	MWS1771	1.96E+02	9.11E+01	1.95E+02	C10H13NO3	[M+H]+	L-é ªæ°¨é ¸ç²é ?Amino_acids_and_derivatives	æ°¨åºé ¸åå ¶è¡çç©	Amino acids and derivatives	æ°¨åºé ¸åå ¶è¡çç©	1080-06-4	3	C03404	-
Adenosine 5'-diphosphate	16.766	0.00092233	3.0351	0.0058903	LKSS - HSS; HSS - LOSS; LKSS - LOSS	pme2117	4.26E+02	1.59E+02	4.27E+02	C10H15N5O10P2	[M-H]-	è ºè·-5'-äºç£·é ?Nucleotides_and_derivatives	æ ¸è·é ¸åå ¶è¡çç©	Nucleotides and derivatives	æ ¸è·é ¸åå ¶è¡çç©	58-64-0	3	C00008	ko00190,ko00195,ko00230,ko00908,ko01100,ko01110,ko01232,ko01240
L-Proline	16.746	0.00092614	3.0333	0.0058903	LKSS - HSS; LOSS - HSS; LOSS - LKSS	pme0006	1.16E+02	7.01E+01	1.15E+02	C5H9NO2	[M+H]+	L-è¯æ°¨é ?Amino_acids_and_derivatives	æ°¨åºé ¸åå ¶è¡çç©	Amino acids and derivatives	æ°¨åºé ¸åå ¶è¡çç©	147-85-3	1	C00148	ko00330,ko00470,ko00970,ko01100,ko01110,ko01230,ko02010
Pterolactam	16.746	0.00092614	3.0333	0.0058903	LKSS - HSS; LOSS - HSS; LOSS - LKSS	MWStz040	1.16E+02	7.01E+01	1.15E+02	C5H9NO2	[M+H]+	è¨å é °èº	Alkaloids	çç©ç¢?Pyrrole alkaloids	å¡å¯ç±»çç©ç¢±	38072-88-7	3	-	-
Luteolin-7-O-(6''-malonyl)glucoside	16.697	0.00093588	3.0288	0.0059285	LKSS - HSS; LOSS - HSS; LOSS - LKSS	pmp000587	5.35E+02	2.87E+02	5.34E+02	C24H22O14	[M+H]+	æ¨çèç´ -7-O-(6''-ä¸äºé ?è¡èç³è·	Flavonoids	é»é ®	Flavones	é»é ®	-	1	C10103	-
Arbutin	16.664	0.00094253	3.0257	0.0059469	LKSS - HSS; LOSS - HSS; LOSS - LKSS	MWSmce675	2.71E+02	1.08E+02	2.72E+02	C12H16O7	[M-H]-	çæè?Phenolic_acids	é é ¸ç±?Phenolic acids	é é ¸ç±?497-76-7	1	C06186	ko00010
3-O-caffeoyl quininyl arabinoside	16.641	0.00094708	3.0236	0.005952	LKSS - HSS; LOSS - HSS; LOSS - LKSS	Lhmp122020	4.87E+02	3.55E+02	4.86E+02	C21H26O13	[M+H]+	3-O-åå¡é °å¥å®é °é¿æä¼¯ç³è?Others	å ¶å®ç±?Others	å ¶å®	-	2	-	-
Pyridoxine	16.594	0.00095669	3.0192	0.0059887	HSS - LKSS; HSS - LOSS; LKSS - LOSS	pme1383	1.70E+02	1.34E+02	1.69E+02	C8H11NO3	[M+H]+	å¡åé?Others	å ¶å®ç±?Vitamin	ç»´çç´?65-23-6	3	C00314	ko00750,ko01100,ko01240
N-Acetyl-L-Aspartic Acid	16.537	0.00096838	3.014	0.0060381	LKSS - HSS; LOSS - HSS; LOSS - LKSS	pme2559	1.74E+02	8.80E+01	1.75E+02	C6H9NO5	[M-H]-	N-ä¹é °-L-å¤©å¬æ°¨é ¸	Amino_acids_and_derivatives	æ°¨åºé ¸åå ¶è¡çç©	Amino acids and derivatives	æ°¨åºé ¸åå ¶è¡çç©	997-55-7	3	C01042	ko00250,ko01100
N,N-Dimethylglycine	16.482	0.00097983	3.0089	0.0060857	HSS - LKSS; HSS - LOSS; LKSS - LOSS	pme3033	1.04E+02	5.81E+01	1.03E+02	C4H9NO2	[M+H]+	N,N-äºç²åºçæ°¨é ¸	Amino_acids_and_derivatives	æ°¨åºé ¸åå ¶è¡çç©	Amino acids and derivatives	æ°¨åºé ¸åå ¶è¡çç©	1118-68-9	1	C01026	ko00260,ko01100
N-Oleoylethanolamine	16.389	0.00099951	3.0002	0.0061837	LKSS - HSS; LOSS - HSS; LOSS - LKSS	mws0983	3.26E+02	6.21E+01	3.25E+02	C20H39NO2	[M+H]+	æ²¹é °åä¹éèº	Alkaloids	çç©ç¢?Alkaloids	çç©ç¢?111-58-0	3	C20792	-
p-Coumaroylputrescine	16.348	0.0010084	2.9963	0.0062148	HSS - LKSS; LOSS - HSS; LOSS - LKSS	pmb0490	2.35E+02	1.47E+02	2.34E+02	C13H18N2O2	[M+H]+	å¯¹é¦è±é °åºè è?Alkaloids	çç©ç¢?Phenolamine	é èº	34136-53-3	1	C18326	ko00330,ko01100
Pyridine-4-formyl-O-Î²-D-glucopyranoside	16.261	0.0010277	2.9881	0.0063093	LKSS - HSS; LOSS - HSS; LOSS - LKSS	zjgp122326	2.86E+02	1.24E+02	2.85E+02	C12H15NO7	[M+H]+	å¡å¶-4-ç²é °-O-Î²-D-å¡åè¡èç³é ¯è?Others	å ¶å®ç±?Others	å ¶å®	-	3	-	-
3-Hydroxybutyric acid	16.176	0.0010468	2.9801	0.0064018	HSS - LKSS; LOSS - HSS; LOSS - LKSS	mws0576	1.03E+02	5.90E+01	1.04E+02	C4H8O3	[M-H]-	3-ç¾åºä¸é ¸	Organic_acids	ææºé ?Organic acids	ææºé ?300-85-6	3	C01089	ko00650,ko01100
Hexadecanedioic acid	16.131	0.001057	2.9759	0.0064393	HSS - LKSS; HSS - LOSS; LKSS - LOSS	MWSslk132	2.85E+02	2.23E+02	2.86E+02	C16H30O4	[M-H]-	åå ­ç·åºäºé ¸	Lipids	èè´¨	Free fatty acids	æ¸¸ç¦»èèªé ?505-54-4	3	C19615	ko00073,ko01100
N-Phenylacetylphenylalanine	16.041	0.0010781	2.9673	0.0065426	LKSS - HSS; LOSS - HSS; LKSS - LOSS	MW0108905	3.42E+02	1.48E+02	2.83E+02	C17H17NO3	[M+CH3COO]-	N-(è¯ä¹é °åº)-L-è¯ä¸æ°¨é ¸	Amino_acids_and_derivatives	æ°¨åºé ¸åå ¶è¡çç©	Amino acids and derivatives	æ°¨åºé ¸åå ¶è¡çç©	738-75-0	3	-	-
Xeroboside	15.873	0.0011186	2.9513	0.0067627	LKSS - HSS; LOSS - HSS; LOSS - LKSS	Walp003001	4.87E+02	1.93E+02	4.86E+02	C21H26O13	[M+H]+	Xeroboside	Lignans_and_Coumarins	æ¨èç´ åé¦è±ç´?Coumarins	é¦è±ç´?117842-09-8	1	-	-
Uridine 5'-diphospho-D-glucose	15.553	0.0012012	2.9204	0.0072346	LKSS - HSS; LOSS - HSS; LOSS - LKSS	pmb2922	5.65E+02	3.23E+02	5.66E+02	C15H24N2O17P2	[M-H]-	å°¿è· 5'-äºç£·é ?D-è¡èç³?Nucleotides_and_derivatives	æ ¸è·é ¸åå ¶è¡çç©	Nucleotides and derivatives	æ ¸è·é ¸åå ¶è¡çç©	133-89-1	1	C00029	ko00040,ko00052,ko00053,ko00500,ko00520,ko00561,ko00908,ko01100,ko01110,ko01240,ko01250
davidioside C	15.536	0.0012058	2.9187	0.0072348	LKSS - HSS; LOSS - HSS; LOSS - LKSS	Lcgn000234	3.39E+02	1.77E+02	3.40E+02	C15H16O9	[M-H]-	davidioside C	Phenolic_acids	é é ¸ç±?Phenolic acids	é é ¸ç±?-	1	-	-
6-C-Methylquercetin-3-O-rutinoside	15.489	0.0012187	2.9141	0.0072847	HSS - LKSS; LOSS - HSS; LOSS - LKSS	Lmmp002963	6.25E+02	3.17E+02	6.24E+02	C28H32O16	[M+H]+	6-C-ç²åºæ§²ç®ç´?3-O-è¸é¦ç³è·	Flavonoids	é»é ®	Flavonols	é»é ®é?-	1	-	-
4-Methoxyphenylpropionic acid	15.278	0.0012782	2.8934	0.007612	HSS - LKSS; HSS - LOSS; LKSS - LOSS	Lmbn004847	1.79E+02	1.46E+02	1.80E+02	C10H12O3	[M-H]-	4-ç²æ°§åºè¯ä¸é ¸	Phenolic_acids	é é ¸ç±?Phenolic acids	é é ¸ç±?-	3	-	-
Esculetin-7-O-glucoside	15.236	0.0012906	2.8892	0.0076567	LKSS - HSS; LOSS - HSS; LOSS - LKSS	Lmbn001162	3.39E+02	1.77E+02	3.40E+02	C15H16O9	[M-H]-	ç§¦ç®ä¹ç´ -7-O-è¡èç³è·	Lignans_and_Coumarins	æ¨èç´ åé¦è±ç´?Coumarins	é¦è±ç´?-	1	-	-
Ser-Thr-His	15.178	0.0013079	2.8834	0.0076787	LKSS - HSS; LOSS - HSS; LKSS - LOSS	MW0156925	3.44E+02	1.77E+02	3.43E+02	C13H21N5O6	[M+H]+	ä¸æ°¨é ?èæ°¨é ?ç»æ°¨é ?Amino_acids_and_derivatives	æ°¨åºé ¸åå ¶è¡çç©	Amino acids and derivatives	æ°¨åºé ¸åå ¶è¡çç©	-	3	-	-
N-Cis-Feruloyl-3'-O-methyldopamine*	15.178	0.0013079	2.8834	0.0076787	LKSS - HSS; LOSS - HSS; LKSS - LOSS	Hmjp006104	3.44E+02	1.77E+02	3.43E+02	C19H21NO5	[M+H]+	N-é¡ºå¼é¿é­é °åº-3'-O-ç²åºå¤å·´è?	Alkaloids	çç©ç¢?Phenolamine	é èº	-	1	-	-
L-Ornithine	15.175	0.0013088	2.8831	0.0076787	HSS - LKSS; LOSS - HSS; LOSS - LKSS	pme2527	1.33E+02	1.16E+02	1.32E+02	C5H12N2O2	[M+H]+	L-é¸æ°¨é ?Amino_acids_and_derivatives	æ°¨åºé ¸åå ¶è¡çç©	Amino acids and derivatives	æ°¨åºé ¸åå ¶è¡çç©	70-26-8	3	C00077	ko00220,ko00330,ko00470,ko00480,ko01100,ko01110,ko01210,ko01230,ko02010
3-O-Feruloylquinic acid	15.113	0.0013275	2.8769	0.0077603	LKSS - HSS; HSS - LOSS; LKSS - LOSS	pmb0752	3.69E+02	1.77E+02	3.68E+02	C17H20O9	[M+H]+	3-O-é¿é­é °å¥å®é ¸	Phenolic_acids	é é ¸ç±?Phenolic acids	é é ¸ç±?1899-29-2	3	C02572	-
Lys-Tyr-Gln-Glu-Ala	15.092	0.0013337	2.8749	0.0077677	HSS - LKSS; HSS - LOSS; LKSS - LOSS	MW0153176	6.38E+02	5.94E+02	6.37E+02	C28H43N7O10	[M+H]+	Lys-Tyr-Gln-Glu-Ala	Amino_acids_and_derivatives	æ°¨åºé ¸åå ¶è¡çç©	Amino acids and derivatives	æ°¨åºé ¸åå ¶è¡çç©	-	3	-	-
(5-8)-Hydroxy-1-(hydroxylmethoxyphenyl)-N2,N3-bis(4-hydroxyphenethyl)-(5-8)-dimethoxy-1,2-dihydronaphthalene-2,3-dicarboxamide	15.03	0.0013531	2.8687	0.0078522	LKSS - HSS; LOSS - HSS; LOSS - LKSS	pmp001190	6.55E+02	5.18E+02	6.54E+02	C37H38N2O9	[M+H]+	(5-8)-ç¾åº-1-(ç¾åºç²æ°§åºè¯å?-N2,N3-å?4-ç¾åºè¯ä¹å?-(5-8)-äºç²æ°§åº-1,2-äºæ°¢è?2,3-äºç²é °èº	Alkaloids	çç©ç¢?Phenolamine	é èº	-	2	-	-
LysoPE 15:1	15.004	0.001361	2.8661	0.0078689	LKSS - HSS; LOSS - HSS; LOSS - LKSS	Lmhp008440	4.38E+02	2.97E+02	4.37E+02	C20H40NO7P	[M+H]+	æº¶è¡ç£·èé °ä¹éèº 15:1	Lipids	èè´¨	LPE	æº¶è¡ç£·èé °ä¹éèº	-	3	-	-
Tyr-Cys-Cys	14.919	0.0013881	2.8576	0.0079969	HSS - LKSS; HSS - LOSS; LKSS - LOSS	MW0158422	3.88E+02	1.64E+02	3.87E+02	C15H21N3O5S2	[M+H]+	é ªæ°¨é ?åè±æ°¨é ¸-åè±æ°¨é ¸	Amino_acids_and_derivatives	æ°¨åºé ¸åå ¶è¡çç©	Amino acids and derivatives	æ°¨åºé ¸åå ¶è¡çç©	-	3	-	-
Eriodictyol-7-O-glucoronide	14.662	0.0014738	2.8316	0.0084598	LKSS - HSS; HSS - LOSS; LKSS - LOSS	Hmpp103270	4.65E+02	2.89E+02	4.64E+02	C21H20O12	[M+H]+	å£èé ?7-O-è¡èç³éé ¸è·	Flavonoids	é»é ®	Flavanones	äºæ°¢é»é ®	133360-47-1	3	-	-
3-O-Methylquercetin	14.635	0.0014834	2.8287	0.0084719	HSS - LKSS; HSS - LOSS; LKSS - LOSS	Lmmn004912	3.15E+02	2.71E+02	3.16E+02	C16H12O7	[M-H]-	3-O-ç²åºæ§²ç®ç´?Flavonoids	é»é ®	Flavonols	é»é ®é?1486-70-0	1	C04443	ko00944,ko01110
4,8,13-Duvatriene-1,3-diol 2	14.612	0.0014915	2.8264	0.0084719	HSS - LKSS; HSS - LOSS; LKSS - LOSS	Wayp007675	3.07E+02	8.51E+01	3.06E+02	C20H34O2	[M+H]+	4,8,13-Duvatriene-1,3-diol	Terpenoids	èç±»	Ditepenoids	äºè	7220-78-2	1	-	-
Diethanolamine	14.61	0.0014919	2.8263	0.0084719	HSS - LKSS; LOSS - HSS; LOSS - LKSS	pme2433	1.06E+02	8.81E+01	1.05E+02	C4H11NO2	[M+H]+	äºä¹éèº	Alkaloids	çç©ç¢?Alkaloids	çç©ç¢?111-42-2	3	C06772	ko00564
(2S,3R)-4-methylidene-2-octyl-5-oxooxolane-3-carboxylic acid	14.483	0.0015377	2.8131	0.0086893	HSS - LKSS; HSS - LOSS; LKSS - LOSS	MW0119586	3.13E+02	2.70E+02	2.54E+02	C14H22O4	[M+CH3COO]-	(2S,3R)-4-äºç²å?2-è¾åº-5-æ°§ä»£æ°§æç?3-ç¾§é ¸	Organic_acids	ææºé ?Organic acids	ææºé ?-	3	-	-
Isofraxidin 7-O-Apiosylglucoside	14.46	0.0015459	2.8108	0.0086893	LKSS - HSS; LOSS - HSS; LOSS - LKSS	Walp003030	5.17E+02	1.93E+02	5.16E+02	C22H28O14	[M+H]+	å¼åªç®å¶ 7-O-è¹ç³åºè¡èç³è?Lignans_and_Coumarins	æ¨èç´ åé¦è±ç´?Coumarins	é¦è±ç´?-	1	-	-
Ala-Arg-Phe	14.458	0.0015466	2.8106	0.0086893	HSS - LKSS; HSS - LOSS; LKSS - LOSS	MW0144478	3.93E+02	3.75E+02	3.92E+02	C18H28N6O4	[M+H]+	L-ä¸æ°¨é ?L-ç²¾æ°¨é ?L-è¯ä¸æ°¨é ¸	Amino_acids_and_derivatives	æ°¨åºé ¸åå ¶è¡çç©	Amino acids and derivatives	æ°¨åºé ¸åå ¶è¡çç©	-	3	-	-
D-Fructose-1,6-biphosphate	14.389	0.0015724	2.8034	0.0088031	LKSS - HSS; LOSS - HSS; LOSS - LKSS	pme3311	3.39E+02	9.70E+01	3.40E+02	C6H14O12P2	[M-H]-	D-æç³-1,6-äºç£·é ?,Others,å ¶å®ç±?Saccharides,ç³ç±»,488-69-7,3,C00354,ko00400	ko00710	ko01100	ko01110	ko01200"
Hesperetin-7-O-(6''-malonyl)glucoside	14.346	0.0015886	2.799	0.0088624	HSS - LKSS; LOSS - HSS; LOSS - LKSS	pmb2979	5.49E+02	3.87E+02	5.50E+02	C25H26O14	[M-H]-	æ©ç®ç´?7-O-(6''-ä¸äºé ?è¡èç³è·	Flavonoids	é»é ®	Flavanones	äºæ°¢é»é ®	-	3	-	-
Isosakuranetin (5,7-Dihydroxy-4'-methoxyflavanone)	14.319	0.0015986	2.7963	0.0088872	HSS - LKSS; HSS - LOSS; LKSS - LOSS	mws1034	2.87E+02	1.53E+02	2.86E+02	C16H14O5	[M+H]+	å¼æ¨±è±ç´	Flavonoids	é»é ®	Flavanones	äºæ°¢é»é ®	480-43-3	3	C05334	ko00941,ko01110
Gallic acid-4-O-glucoside	14.254	0.0016238	2.7895	0.008996	LKSS - HSS; HSS - LOSS; LKSS - LOSS	pmb2928	3.31E+02	3.13E+02	3.32E+02	C13H16O10	[M-H]-	æ²¡é£å­é ¸-4-O-è¡èç³è·	Phenolic_acids	é é ¸ç±?Phenolic acids	é é ¸ç±?84274-52-2	3	-	-
PI(18:2/0:0)	14.219	0.0016377	2.7858	0.0090415	LKSS - HSS; LOSS - HSS; LOSS - LKSS	Lmqn008369	5.95E+02	1.53E+02	5.96E+02	C27H49O12P	[M-H]-	ç£·èé °èé?18:2/0:0)	Lipids	èè´¨	Glycerol ester	çæ²¹é ?-	3	-	-
Gluconic acid	14.175	0.0016551	2.7812	0.009106	LKSS - HSS; LOSS - HSS; LKSS - LOSS	pme0534	1.95E+02	7.50E+01	1.96E+02	C6H12O7	[M-H]-	è¡èç³é ¸	Others	å ¶å®ç±?Saccharides	ç³ç±»	526-95-4	1	C00257	ko00030,ko01100,ko01110,ko01200
Arg-Phe-Ala	14.116	0.0016785	2.7751	0.0091913	HSS - LKSS; HSS - LOSS; LKSS - LOSS	MW0145457	3.93E+02	1.81E+02	3.92E+02	C18H28N6O4	[M+H]+	L-ç²¾æ°¨é ?L-è¯ä¸æ°¨é °-L-ä¸æ°¨é ?Amino_acids_and_derivatives	æ°¨åºé ¸åå ¶è¡çç©	Amino acids and derivatives	æ°¨åºé ¸åå ¶è¡çç©	-	3	-	-
Caffeic acid	14.096	0.0016869	2.7729	0.0091913	HSS - LKSS; HSS - LOSS; LKSS - LOSS	mws2212	1.79E+02	1.35E+02	1.80E+02	C9H8O4	[M-H]-	åå¡é ?Phenolic_acids	é é ¸ç±?Phenolic acids	é é ¸ç±?331-39-5	3	C01197	ko00940,ko01100,ko01110
Thr-Lys-Gln-Lys	14.083	0.0016922	2.7715	0.0091913	LKSS - HSS; LOSS - HSS; LOSS - LKSS	MW0157725	5.62E+02	5.02E+02	5.03E+02	C21H41N7O7	[M+CH3COO]-	Thr-Lys-Gln-Lys	Amino_acids_and_derivatives	æ°¨åºé ¸åå ¶è¡çç©	Amino acids and derivatives	æ°¨åºé ¸åå ¶è¡çç©	-	3	-	-
Cyclocreatine	14.079	0.0016937	2.7712	0.0091913	HSS - LKSS; HSS - LOSS; LOSS - LKSS	MW0106218	1.44E+02	1.15E+02	1.43E+02	C5H9N3O2	[M+H]+	ç¯ç¸è?Nucleotides_and_derivatives	æ ¸è·é ¸åå ¶è¡çç©	Nucleotides and derivatives	æ ¸è·é ¸åå ¶è¡çç©	-	3	-	-
10,16-Dihydroxypalmitic acid	14.045	0.001708	2.7675	0.0092369	HSS - LKSS; HSS - LOSS; LKSS - LOSS	pmn001686	2.87E+02	2.41E+02	2.88E+02	C16H32O4	[M-H]-	10,16-äºç¾åºæ£æ¦é ¸	Lipids	èè´¨	Free fatty acids	æ¸¸ç¦»èèªé ?3233-90-7	1	C08285	ko00073
His-Gln-Gln	13.92	0.0017604	2.7544	0.0094608	LKSS - HSS; LOSS - HSS; LOSS - LKSS	MW0150896	4.12E+02	8.41E+01	4.11E+02	C16H25N7O6	[M+H]+	ç»æ°¨é ?è°·é °è?è°·é °è?Amino_acids_and_derivatives	æ°¨åºé ¸åå ¶è¡çç©	Amino acids and derivatives	æ°¨åºé ¸åå ¶è¡çç©	-	3	-	-
L-Methionine	13.905	0.0017672	2.7527	0.0094608	HSS - LKSS; HSS - LOSS; LKSS - LOSS	pme1210	1.50E+02	6.10E+01	1.49E+02	C5H11NO2S	[M+H]+	L-ç²ç¡«æ°¨é ¸	Amino_acids_and_derivatives	æ°¨åºé ¸åå ¶è¡çç©	Amino acids and derivatives	æ°¨åºé ¸åå ¶è¡çç©	63-68-3	1	C00073	ko00270,ko00470,ko00966,ko00970,ko00999,ko01100,ko01110,ko01210,ko01230,ko01240
4-Hydroxymandelonitrile	13.905	0.0017672	2.7527	0.0094608	HSS - LKSS; HSS - LOSS; LKSS - LOSS	Lmgp000796	1.50E+02	6.10E+01	1.49E+02	C8H7NO2	[M+H]+	4-ç¾åºææ¡è ?Alkaloids	çç©ç¢?Phenolamine	é èº	13093-65-7	3	C00650	-
LysoPC 18:1(2n isomer)	13.739	0.0018407	2.735	0.0097908	LKSS - HSS; LOSS - HSS; LOSS - LKSS	Lmhp010190	5.22E+02	1.84E+02	5.21E+02	C26H52NO7P	[M+H]+	æº¶è¡ç£·èé °èç¢?18:1(2nå¼æ)	Lipids	èè´¨	LPC	æº¶è¡ç£·èé °èç¢?-	1	-	-
12,13-DHOME; (9Z)-12,13-Dihydroxyoctadec-9-enoic acid	13.738	0.0018412	2.7349	0.0097908	HSS - LKSS; HSS - LOSS; LKSS - LOSS	Lmbn005487	3.13E+02	2.51E+02	3.14E+02	C18H34O4	[M-H]-	12,13-äºç¾åºåå «ç·å?9-ç¯é ¸	Lipids	èè´¨	Free fatty acids	æ¸¸ç¦»èèªé ?263399-35-5	3	C14829	ko00591
Ser-Tyr-His-Asp	13.706	0.0018557	2.7315	0.0098354	HSS - LKSS; LOSS - HSS; LOSS - LKSS	MW0156957	5.19E+02	3.57E+02	5.20E+02	C22H28N6O9	[M-H]-	Ser-Tyr-His-Asp	Amino_acids_and_derivatives	æ°¨åºé ¸åå ¶è¡çç©	Amino acids and derivatives	æ°¨åºé ¸åå ¶è¡çç©	-	3	-	-
Glutinosone	13.679	0.0018682	2.7286	0.0098685	HSS - LKSS; HSS - LOSS; LKSS - LOSS	Qmyp101218	2.21E+02	1.61E+02	2.20E+02	C14H20O2	[M+H]+	è¶çèé ®	Terpenoids	èç±»	Sesquiterpenoids	ååè?55051-94-0	3	C09673	-
Bletilols B	13.594	0.0019081	2.7194	0.010008	LKSS - HSS; LOSS - HSS; LOSS - LKSS	Zjbn102543	4.75E+02	1.79E+02	4.76E+02	C28H28O7	[M-H]-	Bletilols B	Others	å ¶å®ç±?Others	å ¶å®	-	1	-	-
Indole	13.586	0.0019116	2.7186	0.010008	HSS - LKSS; HSS - LOSS; LKSS - LOSS	pmb1096	1.18E+02	9.11E+01	1.17E+02	C8H7N	[M+H]+	å²å	Alkaloids	çç©ç¢?Plumerane	å²åç±»çç©ç¢±	120-72-9	3	C00463	ko00380,ko00400,ko01100,ko01110
LysoPC 19:2(2n isomer)	13.582	0.0019134	2.7182	0.010008	LKSS - HSS; LOSS - HSS; LOSS - LKSS	Lmhp007598	5.34E+02	1.84E+02	5.33E+02	C27H52NO7P	[M+H]+	æº¶è¡ç£·èé °èç¢?19:2(2nå¼æ)	Lipids	èè´¨	LPC	æº¶è¡ç£·èé °èç¢?-	2	-	-
Ile-Arg-His-Asp	13.557	0.0019255	2.7154	0.010009	HSS - LKSS; HSS - LOSS; LKSS - LOSS	MW0151329	5.40E+02	3.77E+02	5.39E+02	C22H37N9O7	[M+H]+	Ile-Arg-His-Asp	Amino_acids_and_derivatives	æ°¨åºé ¸åå ¶è¡çç©	Amino acids and derivatives	æ°¨åºé ¸åå ¶è¡çç©	-	3	-	-
5-Acetamidopentanoic Acid	13.553	0.0019274	2.715	0.010009	LKSS - HSS; LOSS - HSS; LOSS - LKSS	Lmbn001467	1.58E+02	1.16E+02	1.59E+02	C7H13NO3	[M-H]-	5-ä¹é °æ°¨åºæé ¸	Organic_acids	ææºé ?Organic acids	ææºé ?1072-10-2	3	C03087	ko00310,ko01100
1-Oleoyl-Sn-Glycerol	13.542	0.0019326	2.7139	0.010009	HSS - LKSS; HSS - LOSS; LKSS - LOSS	pmb0296	3.57E+02	2.65E+02	3.56E+02	C21H40O4	[M+H]+	åé °çæ²¹é ?18:1)	Lipids	èè´¨	Glycerol ester	çæ²¹é ?129784-87-8	3	-	-
Asp-Ser-Asn-Lys	13.468	0.0019687	2.7058	0.010131	LKSS - HSS; HSS - LOSS; LKSS - LOSS	MW0146251	4.61E+02	2.11E+02	4.62E+02	C17H30N6O9	[M-H]-	Asp-Ser-Asn-Lys	Amino_acids_and_derivatives	æ°¨åºé ¸åå ¶è¡çç©	Amino acids and derivatives	æ°¨åºé ¸åå ¶è¡çç©	-	3	-	-
Arg-Tyr-Thr-Glu	13.468	0.0019689	2.7058	0.010131	HSS - LKSS; HSS - LOSS; LKSS - LOSS	MW0145551	5.68E+02	3.08E+02	5.67E+02	C24H37N7O9	[M+H]+	Arg-Tyr-Thr-Glu	Amino_acids_and_derivatives	æ°¨åºé ¸åå ¶è¡çç©	Amino acids and derivatives	æ°¨åºé ¸åå ¶è¡çç©	-	3	-	-
7-Deoxyloganic acid	13.417	0.001994	2.7003	0.010227	HSS - LKSS; LOSS - HSS; LOSS - LKSS	Hmmn003964	3.59E+02	1.97E+02	3.60E+02	C16H24O9	[M-H]-	7-è±æ°§é©¬é±è·é ¸	Terpenoids	èç±»	Monoterpenoids	åè	22487-36-1	3	C11636	ko00902,ko01110
Phe-Asp	13.34	0.0020331	2.6918	0.010395	LKSS - HSS; LOSS - HSS; LKSS - LOSS	MW0109096	3.87E+02	2.67E+02	2.80E+02	C13H16N2O5	[M-H]-	è¯ä¸æ°¨é ¸-å¤©å¬æ°¨é ¸	Amino_acids_and_derivatives	æ°¨åºé ¸åå ¶è¡çç©	Amino acids and derivatives	æ°¨åºé ¸åå ¶è¡çç©	22828-05-3	3	-	-
Esculin (6,7-Dihydroxycoumarin-6-O-glucoside)	13.298	0.0020547	2.6873	0.010437	LKSS - HSS; LOSS - HSS; LOSS - LKSS	mws1015	3.39E+02	1.77E+02	3.40E+02	C15H16O9	[M-H]-	ç§¦ç®ç²ç´ ; 6,7-äºç¾åºé¦è±ç´ -6-O-è¡èç³è·	Lignans_and_Coumarins	æ¨èç´ åé¦è±ç´?Coumarins	é¦è±ç´?531-75-9	3	C09264	-
Daphnin	13.298	0.0020547	2.6873	0.010437	LKSS - HSS; LOSS - HSS; LOSS - LKSS	Cmyn001328	3.39E+02	1.77E+02	3.40E+02	C15H16O9	[M-H]-	çé¦è?Lignans_and_Coumarins	æ¨èç´ åé¦è±ç´?Coumarins	é¦è±ç´?486-55-5	1	C01421	-
Tabaisocoumarin D	13.225	0.0020934	2.6792	0.0106	LKSS - HSS; LOSS - HSS; LOSS - LKSS	Hmyp003337	3.33E+02	2.55E+02	3.32E+02	C18H20O6	[M+H]+	çèå¼é¦è±ç´ D	Others	å ¶å®ç±?Chromone	è²é ®ç±?-	3	-	-
Cycloolivil-6-O-glucoside	13.166	0.002125	2.6726	0.010719	LKSS - HSS; LOSS - HSS; LOSS - LKSS	Zmdn003480	5.37E+02	3.75E+02	5.38E+02	C26H34O12	[M-H]-	ç¯æ©æ¦æ èç´ -6-O-è¡èç³è·	Lignans_and_Coumarins	æ¨èç´ åé¦è±ç´?Lignans	æ¨èç´?-	3	-	-
Lys-Ser-Gln-Lys	13.156	0.0021304	2.6715	0.010719	LKSS - HSS; LOSS - HSS; LKSS - LOSS	MW0153128	4.88E+02	3.90E+02	4.89E+02	C20H39N7O7	[M-H]-	Lys-Ser-Gln-Lys	Amino_acids_and_derivatives	æ°¨åºé ¸åå ¶è¡çç©	Amino acids and derivatives	æ°¨åºé ¸åå ¶è¡çç©	-	3	-	-
Isodendrocrepine*	13.133	0.002143	2.669	0.010749	LKSS - HSS; HSS - LOSS; LKSS - LOSS	pmn001498	5.75E+02	2.79E+02	5.16E+02	C33H44N2O3	[M+CH3COOH-H]-	å¼ç«ç°ç³æç¢±*	Alkaloids	çç©ç¢?Alkaloids	çç©ç¢?50906-94-0	1	-	-
Pinoresinol-4-O-glucoside	13.096	0.0021629	2.665	0.010815	HSS - LKSS; LOSS - HSS; LOSS - LKSS	pmn001378	5.19E+02	3.57E+02	5.20E+02	C26H32O11	[M-H]-	æ¾èé?4-O-è¡èç³è·	Lignans_and_Coumarins	æ¨èç´ åé¦è±ç´?Lignans	æ¨èç´?41607-20-9	1	C17529	-
Kaempferol-7-O-rhamnoside*	13.057	0.0021847	2.6606	0.010889	LKSS - HSS; LOSS - HSS; LOSS - LKSS	pme0321	4.31E+02	2.85E+02	4.32E+02	C21H20O10	[M-H]-	å±±æ°é ?7-O-é¼ æç³è·*	Flavonoids	é»é ®	Flavonols	é»é ®é?20196-89-8	3	-	-
Val-Met	12.913	0.0022674	2.6445	0.011266	LKSS - HSS; HSS - LOSS; LKSS - LOSS	MW0110412	3.55E+02	1.93E+02	2.48E+02	C10H20N2O3S	[M-H]-	ç¼¬æ°¨é °èæ°¨é ¸	Amino_acids_and_derivatives	æ°¨åºé ¸åå ¶è¡çç©	Amino acids and derivatives	æ°¨åºé ¸åå ¶è¡çç©	-	3	-	-
LysoPE 17:1	12.857	0.0023004	2.6382	0.011395	LKSS - HSS; LOSS - HSS; LKSS - LOSS	Lmhp009769	4.66E+02	3.25E+02	4.65E+02	C22H44NO7P	[M+H]+	æº¶è¡ç£·èé °ä¹éèº 17:1	Lipids	èè´¨	LPE	æº¶è¡ç£·èé °ä¹éèº	-	3	-	-
Leu-Tyr-Asp-Lys	12.809	0.0023292	2.6328	0.011482	HSS - LKSS; LOSS - HSS; LOSS - LKSS	MW0152537	5.38E+02	1.37E+02	5.37E+02	C25H39N5O8	[M+H]+	Leu-Tyr-Asp-Lys	Amino_acids_and_derivatives	æ°¨åºé ¸åå ¶è¡çç©	Amino acids and derivatives	æ°¨åºé ¸åå ¶è¡çç©	-	3	-	-
Val-Tyr-Asp-Arg	12.803	0.0023333	2.632	0.011482	HSS - LKSS; HSS - LOSS; LKSS - LOSS	MW0159210	5.52E+02	2.17E+02	5.51E+02	C24H37N7O8	[M+H]+	Val-Tyr-Asp-Arg	Amino_acids_and_derivatives	æ°¨åºé ¸åå ¶è¡çç©	Amino acids and derivatives	æ°¨åºé ¸åå ¶è¡çç©	-	3	-	-
2,4-Di(2-Methylbutanoyl)-3-(3-Methylpentanoyl)Sucrose-6'-O-Acetate*	12.78	0.002347	2.6295	0.011482	HSS - LKSS; HSS - LOSS; LKSS - LOSS	Wafn010355	6.49E+02	1.01E+02	6.50E+02	C30H50O15	[M-H]-	2,4-äº?2-ç²åº)ä¸é °å?3-(3-ç²åºæé °å?èç³-6'-O-ä¹é ¸é ?	Others	å ¶å®ç±?Saccharides	ç³ç±»	-	2	-	-
2,4-Di(2-Methylbutanoyl)-3-(3-Methylpentanoyl)Sucrose-6-O-Acetate*	12.78	0.002347	2.6295	0.011482	HSS - LKSS; HSS - LOSS; LKSS - LOSS	Wafn010298	6.49E+02	1.01E+02	6.50E+02	C30H50O15	[M-H]-	2,4-äº?2-ç²åº)ä¸é °å?3-(3-ç²åºæé °å?èç³-6-O-ä¹é ¸é ?	Others	å ¶å®ç±?Saccharides	ç³ç±»	-	3	-	-
Trp-Thr-Tyr	12.706	0.0023929	2.6211	0.011648	LKSS - HSS; HSS - LOSS; LKSS - LOSS	MW0158260	4.69E+02	3.67E+02	4.68E+02	C24H28N4O6	[M+H]+	è²æ°¨é ?èæ°¨é ?é ªæ°¨é ?Amino_acids_and_derivatives	æ°¨åºé ¸åå ¶è¡çç©	Amino acids and derivatives	æ°¨åºé ¸åå ¶è¡çç©	-	3	-	-
3,4-O-Dicaffeoylquinic Acid Methyl Ester*	12.702	0.0023955	2.6206	0.011648	LKSS - HSS; HSS - LOSS; LKSS - LOSS	Lmjp003731	5.31E+02	1.77E+02	5.30E+02	C26H26O12	[M+H]+	3,4-O-ååå¡é °å¥å®é ¸ç²é ?	Phenolic_acids	é é ¸ç±?Phenolic acids	é é ¸ç±?-	3	-	-
Cichoriin	12.686	0.002405	2.6189	0.011659	LKSS - HSS; LOSS - HSS; LOSS - LKSS	Zmpn002553	3.39E+02	1.77E+02	3.40E+02	C15H16O9	[M-H]-	èè£è?Lignans_and_Coumarins	æ¨èç´ åé¦è±ç´?Coumarins	é¦è±ç´?531-58-8	1	C09206	-
Limocitrol 3-Glucoside	12.659	0.0024222	2.6158	0.011669	HSS - LKSS; HSS - LOSS; LKSS - LOSS	Wagp004984	5.39E+02	3.77E+02	5.38E+02	C24H26O14	[M+H]+	ç²åºæ æª¬ç´?3-è¡èç³è·	Flavonoids	é»é ®	Flavones	é»é ®	-	2	-	-
3,24-Dihydroxyolean-12-en-22-one (Soyasapogenol E)	12.656	0.0024242	2.6154	0.011669	LKSS - HSS; LOSS - HSS; LOSS - LKSS	Lmdn006811	4.55E+02	4.55E+02	4.56E+02	C30H48O3	[M-H]-	3,24-äºç¾åºé½å¢©æ-12-ç?22-é ?(å¤§è±çé E)	Terpenoids	èç±»	Triterpene	ä¸è	6750-59-0	2	C17420	-
Limocitrin-7-O-glucoside	12.648	0.0024292	2.6145	0.011669	LKSS - HSS; LOSS - HSS; LOSS - LKSS	Hmcp001636	5.09E+02	3.47E+02	5.08E+02	C23H24O13	[M+H]+	æ æª¬ç´?7-O-è¡èç³è·	Flavonoids	é»é ®	Flavonols	é»é ®é?-	3	-	-
Gln-Phe-Asp	12.608	0.0024549	2.61	0.011723	HSS - LKSS; HSS - LOSS; LKSS - LOSS	MW0149772	4.09E+02	1.88E+02	4.08E+02	C18H24N4O7	[M+H]+	è°·é °æ°?è¯ä¸æ°¨é ¸-å¤©é¨å¬æ°¨é ?Amino_acids_and_derivatives	æ°¨åºé ¸åå ¶è¡çç©	Amino acids and derivatives	æ°¨åºé ¸åå ¶è¡çç©	-	3	-	-
Isopentenyladenine-7-N-glucoside	12.608	0.0024552	2.6099	0.011723	LKSS - HSS; LOSS - HSS; LOSS - LKSS	pmb0964	3.66E+02	2.04E+02	3.65E+02	C16H23N5O5	[M+H]+	å¼æç¯åºè ºè·-7-N-è¡èç³è·	Nucleotides_and_derivatives	æ ¸è·é ¸åå ¶è¡çç©	Nucleotides and derivatives	æ ¸è·é ¸åå ¶è¡çç©	-	3	-	-
LysoPE 20:3	12.555	0.0024895	2.6039	0.011851	LKSS - HSS; LOSS - HSS; LOSS - LKSS	Lmhp010040	5.04E+02	3.63E+02	5.03E+02	C25H46NO7P	[M+H]+	æº¶è¡ç£·èé °ä¹éèº 20:3	Lipids	èè´¨	LPE	æº¶è¡ç£·èé °ä¹éèº	-	3	-	-
Manglieside D	12.54	0.0024996	2.6021	0.011864	HSS - LKSS; LOSS - HSS; LOSS - LKSS	Jmzn003632	5.21E+02	3.29E+02	5.22E+02	C26H34O11	[M-H]-	Manglieside D	Lignans_and_Coumarins	æ¨èç´ åé¦è±ç´?Lignans	æ¨èç´?-	1	-	-
Eugenyl formate	12.473	0.0025444	2.5944	0.01204	LKSS - HSS; LOSS - HSS; LOSS - LKSS	Lhhp120823	1.93E+02	1.05E+02	1.92E+02	C11H12O3	[M+H]+	ç²é ¸ä¸å­é¦é é ?Others	å ¶å®ç±?Others	å ¶å®	-	2	-	-
Nicotinic acid (Vitamin B3)	12.365	0.0026181	2.582	0.012352	LKSS - HSS; LOSS - HSS; LOSS - LKSS	pme0490	1.24E+02	7.80E+01	1.23E+02	C6H5NO2	[M+H]+	çé ¸ (ç»´çç´?B3)	Others	å ¶å®ç±?Vitamin	ç»´çç´?59-67-6	1	C00253	ko00760,ko00960,ko01100,ko01110,ko01240
LysoPC 19:2	12.318	0.0026513	2.5765	0.012446	LKSS - HSS; LOSS - HSS; LOSS - LKSS	Lmhp007840	5.34E+02	1.84E+02	5.33E+02	C27H52NO7P	[M+H]+	æº¶è¡ç£·èé °èç¢?19:2	Lipids	èè´¨	LPC	æº¶è¡ç£·èé °èç¢?-	2	-	-
3-Ureidopropionic Acid	12.315	0.0026537	2.5762	0.012446	HSS - LKSS; HSS - LOSS; LOSS - LKSS	Lmgn000160	1.31E+02	7.00E+01	1.32E+02	C4H8N2O3	[M-H]-	3-è²åºä¸é ¸	Organic_acids	ææºé ?Organic acids	ææºé ?462-88-4	3	C02642	ko00240,ko00410,ko00770,ko01100
Apigenin-7-O-(6''-p-Coumaryl)glucoside	12.24	0.0027076	2.5674	0.012662	HSS - LKSS; LOSS - HSS; LOSS - LKSS	Lmpp003930	5.79E+02	2.71E+02	5.78E+02	C30H26O12	[M+H]+	è¹èç´?7-O-(6''-å¯¹é¦è±é °)è¡èç³è·	Flavonoids	é»é ®	Flavones	é»é ®	-	2	-	-
3-Chloroaniline	12.214	0.0027265	2.5644	0.012713	HSS - LKSS; HSS - LOSS; LKSS - LOSS	MWS1777	1.28E+02	9.31E+01	1.27E+02	C6H6ClN	[M+H]+	3-æ°¯è¯è?Alkaloids	çç©ç¢?Alkaloids	çç©ç¢?108-42-9	3	-	-
LysoPC 18:3	12.15	0.0027743	2.5569	0.012898	LKSS - HSS; LOSS - HSS; LOSS - LKSS	pmb0854	5.18E+02	1.84E+02	5.17E+02	C26H48NO7P	[M+H]+	æº¶è¡ç£·èé °èç¢?18:3	Lipids	èè´¨	LPC	æº¶è¡ç£·èé °èç¢?-	1	-	-
JiangxiBaiyingsu I	12.057	0.002845	2.5459	0.013188	LKSS - HSS; LOSS - HSS; LOSS - LKSS	Qmyp101334	2.93E+02	1.51E+02	2.92E+02	C18H28O3	[M+H]+	æ±è¥¿ç½è±ç´ I	Terpenoids	èç±»	Sesquiterpenoids	ååè?-	2	-	-
Mearnsetin-3-O-glucoside	12.025	0.0028697	2.5422	0.013256	HSS - LKSS; LOSS - HSS; LOSS - LKSS	Lmtn002997	4.93E+02	3.31E+02	4.94E+02	C22H22O13	[M-H]-	3,5,7,3',5'-äºç¾å?4'-ç²æ°§åºé»é ?3-O-è¡èç³è·	Flavonoids	é»é ®	Flavones	é»é ®	-	3	-	-
1-(2,3-dihydroxypropoxy)-3-(((2-(dimethylamino)ethoxy)(hydroxy)phosphoryl)oxy)propan-2-yl (Z)-14-Octadecenoic Acid	12.017	0.0028762	2.5412	0.013256	LKSS - HSS; LOSS - HSS; LOSS - LKSS	Waln011704	5.80E+02	2.81E+02	5.81E+02	C28H56NO9P	[M-H]-	1-(2,3-äºç¾åºä¸æ°§åº)-3-(((2-(äºç²åºæ°¨å?ä¹æ°§å?(ç¾åº)ç£·é °å?æ°§åº)ä¸?2-å?(Z)-14-åå «ç¢³ç¯é ?,Lipids,èè´¨,LPE,æº¶è¡ç£·èé °ä¹éèº,-,1,-,- 19	20-DiHDPA"	11.984	0.0029022	2.5373	0.013333	HSS - LKSS; HSS - LOSS; LKSS - LOSS	MW0012723	3.63E+02	2.19E+02	3.62E+02	C22H34O4	[M+H]+	19,20-äºç¾å?4Zï¼?Zï¼?0Zï¼?3Zï¼?6Z-äºåäºç¢³äºç¯é ?,Lipids,èè´¨,Free fatty acids,æ¸¸ç¦»èèªé ?-,3,-,- 7S	8R-threo-3'	9	9'-trihydroxy-3-methoxy-4'	7-epoxy-neolignan-4-O-rhamnoside"	11.974	0.0029098	2.5361	0.013333	LKSS - HSS; LOSS - HSS; LOSS - LKSS	Cmsn002067	4.91E+02	3.15E+02	4.92E+02	C25H32O10	[M-H]-	7S,8R-èå¼-3',9,9'-ä¸ç¾å?3-ç²æ°§å?7,8-äºæ°¢è¯å¹¶åå-1'-ä¸éåºæ°æ¨èç´?4-O-é¼ æç³è·	Lignans_and_Coumarins	æ¨èç´ åé¦è±ç´?Lignans	æ¨èç´?-	2	-	-
Cupressic acid	11.955	0.0029253	2.5338	0.013365	HSS - LKSS; HSS - LOSS; LKSS - LOSS	Lhlp111209	3.21E+02	1.47E+02	3.20E+02	C20H32O3	[M+H]+	ææ²¹é ?Terpenoids	èç±»	Ditepenoids	äºè	1909-90-6	2	-	-
L-Tyramine	11.91	0.0029611	2.5285	0.01349	LKSS - HSS; LOSS - HSS; LOSS - LKSS	MWSmce584	1.38E+02	7.70E+01	1.37E+02	C8H11NO	[M+H]+	L-é ªèº	Alkaloids	çç©ç¢?Alkaloids	çç©ç¢?51-67-2	2	C00483	ko00350,ko00950,ko01100,ko01110,ko01240
Dodecanoic acid (Lauric acid)	11.835	0.0030227	2.5196	0.013732	LKSS - HSS; HSS - LOSS; LKSS - LOSS	pmb2640	1.99E+02	1.99E+02	2.00E+02	C12H24O2	[M-H]-	åäºç·é ¸(ææ¡é ?	Lipids	èè´¨	Free fatty acids	æ¸¸ç¦»èèªé ?143-07-7	1	C02679	ko00061,ko01100,ko01110
2,6-Dimethoxy-4-hydroxyphenol-1-O-Ã-D-glucopyranoside	11.805	0.0030478	2.516	0.013806	LKSS - HSS; LOSS - HSS; LOSS - LKSS	Zmxn110201	3.31E+02	1.08E+02	3.32E+02	C14H20O9	[M-H]-	2,6-äºç²æ°§åº-4-ç¾åºè¯é -1-O-Î²-D-å¡åè¡èç³è·	Others	å ¶å®ç±?Others	å ¶å®	-	2	-	-
Phe-Abu-OH	11.635	0.0031953	2.4955	0.014398	LKSS - HSS; LOSS - HSS; LOSS - LKSS	MW0155439	3.57E+02	1.65E+02	3.58E+02	C18H18N2O6	[M-H]-	Phe-Abu-OH	Amino_acids_and_derivatives	æ°¨åºé ¸åå ¶è¡çç©	Amino acids and derivatives	æ°¨åºé ¸åå ¶è¡çç©	-	3	-	-
LysoPE 16:0(2n isomer)	11.626	0.0032036	2.4944	0.014398	LKSS - HSS; LOSS - HSS; LKSS - LOSS	pmd0160	4.54E+02	3.13E+02	4.53E+02	C21H44NO7P	[M+H]+	æº¶è¡ç£·èé °ä¹éèº 16:0(2nå¼æ)	Lipids	èè´¨	LPE	æº¶è¡ç£·èé °ä¹éèº	-	1	-	-
Aucubin	11.623	0.0032056	2.4941	0.014398	HSS - LKSS; HSS - LOSS; LKSS - LOSS	Hahn001170	3.45E+02	1.83E+02	3.46E+02	C15H22O9	[M-H]-	æ¡å¶ççè?Terpenoids	èç±»	Sesquiterpenoids	ååè?479-98-1	2	C09771	-
Met-Ile	11.568	0.0032559	2.4873	0.014575	HSS - LKSS; HSS - LOSS; LKSS - LOSS	MW0108227	3.69E+02	1.91E+02	2.62E+02	C11H22N2O3S	[M-H]-	ç²ç¡«æ°¨é °-å¼äº®æ°¨é ¸	Amino_acids_and_derivatives	æ°¨åºé ¸åå ¶è¡çç©	Amino acids and derivatives	æ°¨åºé ¸åå ¶è¡çç©	40883-17-8	3	-	-
9-Hydroperoxy-9Z,11E-Octadecadienoic Acid	11.559	0.0032634	2.4863	0.014575	LKSS - HSS; LOSS - HSS; LOSS - LKSS	MWS80006	3.11E+02	2.93E+02	3.12E+02	C18H32O4	[M-H]-	9-è¿æ°§åç¾å?9Z,11E-åå «ç¢³äºç¯é ¸	Lipids	èè´¨	Free fatty acids	æ¸¸ç¦»èèªé ?-	2	-	-
Luteolin (5,7,3',4'-Tetrahydroxyflavone)	11.535	0.0032859	2.4833	0.014635	HSS - LKSS; HSS - LOSS; LKSS - LOSS	pme0088	2.85E+02	1.51E+02	2.86E+02	C15H10O6	[M-H]-	æ¨çèç´	Flavonoids	é»é ®	Flavones	é»é ®	491-70-3	3	C01514	ko00941,ko00944,ko01100,ko01110
Santalol	11.507	0.0033116	2.48	0.014708	HSS - LKSS; HSS - LOSS; LKSS - LOSS	Lmtp005226	2.21E+02	1.05E+02	2.20E+02	C15H24O	[M+H]+	æªé¦é	Terpenoids	èç±»	Sesquiterpenoids	ååè?11031-45-1	3	-	-
Oxyallobetulin	11.372	0.00344	2.4634	0.015235	LKSS - HSS; LOSS - HSS; LOSS - LKSS	Zbsn012366	4.55E+02	4.55E+02	4.56E+02	C30H48O3	[M-H]-	Oxyallobetulin	Terpenoids	èç±»	Triterpene	ä¸è	-	1	-	-
Isorhamnetin-3-O-rutinoside-7-O-(2''-O-glucosyl)glucuronate	11.249	0.0035625	2.4482	0.015734	HSS - LKSS; LOSS - HSS; LOSS - LKSS	Hmmp002240	9.63E+02	8.01E+02	9.62E+02	C40H50O27	[M+H]+	å¼é¼ æç´ -3-O-è¸é¦ç³è·-7-O-(2''-O-è¡èç³åº)è¡èç³éé ?Flavonoids	é»é ®	Flavonols	é»é ®é?-	2	-	-
Luteolin-4'-O-glucoside	11.22	0.0035927	2.4446	0.015739	HSS - LKSS; LOSS - HSS; LOSS - LKSS	Hmpp003270	4.49E+02	2.87E+02	4.48E+02	C21H20O11	[M+H]+	æ¨çèç´ -4'-O-è¡èç³è·	Flavonoids	é»é ®	Flavones	é»é ®	6920-38-3	1	-	-
Protocatechuic Acid Methyl Ester	11.219	0.0035934	2.4445	0.015739	LKSS - HSS; LOSS - HSS; LOSS - LKSS	MWSmce501	1.67E+02	1.08E+02	1.68E+02	C8H8O4	[M-H]-	åå¿è¶é ¸ç²é ¯	Phenolic_acids	é é ¸ç±?Phenolic acids	é é ¸ç±?2150-43-8	3	-	-
Apigenin-8-C-glucoside-7-O-Sophoroside	11.208	0.0036052	2.4431	0.015739	HSS - LKSS; LOSS - HSS; LOSS - LKSS	pmb0639	7.57E+02	5.95E+02	7.56E+02	C33H40O20	[M+H]+	è¹èç´?8-C-è¡èç³è·-7-O-æ§ç³è?Flavonoids	é»é ®	Flavones	é»é ®	-	3	-	-
2-Hydroxyhexadecanoic acid	11.203	0.0036103	2.4425	0.015739	LKSS - HSS; LOSS - HSS; LKSS - LOSS	Lmmn003323	2.71E+02	2.25E+02	2.72E+02	C16H32O3	[M-H]-	2-ç¾åºåå ­ç·é ¸	Organic_acids	ææºé ?Organic acids	ææºé ?764-67-0	1	-	-
L-Glutamic acid	11.182	0.0036324	2.4398	0.015739	HSS - LKSS; LOSS - HSS; LOSS - LKSS	pme0014	1.48E+02	8.40E+01	1.47E+02	C5H9NO4	[M+H]+	L-è°·æ°¨é ?Amino_acids_and_derivatives	æ°¨åºé ¸åå ¶è¡çç©	Amino acids and derivatives	æ°¨åºé ¸åå ¶è¡çç©	56-86-0	1	C00025	ko00220,ko00250,ko00330,ko00340,ko00430,ko00470,ko00480,ko00630,ko00650,ko00660,ko00860,ko00910,ko00970,ko01100,ko01110,ko01200,ko01210,ko01230,ko01240,ko02010
Isorhamnetin-3-O-Glucoside*	11.181	0.0036328	2.4398	0.015739	LKSS - HSS; LOSS - HSS; LOSS - LKSS	Lmjp003044	4.79E+02	3.17E+02	4.78E+02	C22H22O12	[M+H]+	å¼é¼ æç´ -3-O-è¡èç³è·*	Flavonoids	é»é ®	Flavonols	é»é ®é?5041-82-7	1	-	-
Isorhamnetin-7-O-glucoside (Brassicin)*	11.181	0.0036328	2.4398	0.015739	LKSS - HSS; LOSS - HSS; LOSS - LKSS	Hmcp002207	4.79E+02	3.17E+02	4.78E+02	C22H22O12	[M+H]+	å¼é¼ æç´ -7-O-è¡èç³è· (èèè?*	Flavonoids	é»é ®	Flavonols	é»é ®é?6743-96-0	1	-	-
3,5-O-Dicaffeoylquinic Acid Methyl Ester*	11.137	0.003679	2.4343	0.015883	LKSS - HSS; HSS - LOSS; LKSS - LOSS	Lmjp003822	5.31E+02	1.77E+02	5.30E+02	C26H26O12	[M+H]+	3,5-O-ååå¡é °å¥å®é ¸ç²é ?	Phenolic_acids	é é ¸ç±?Phenolic acids	é é ¸ç±?159934-13-1	3	-	-
Nepetin (5,7,3',4'-Tetrahydroxy-6-methoxyflavone)	11.131	0.0036861	2.4334	0.015883	HSS - LKSS; HSS - LOSS; LKSS - LOSS	pmp000003	3.17E+02	3.02E+02	3.16E+02	C16H12O7	[M+H]+	æ³½å °é»é ® (6-ç²æ°§åºæ¨çèç´ )	Flavonoids	é»é ®	Flavones	é»é ®	520-11-6	1	-	-
2-Amino-4,5-dihydro-1H-imidazole-4-acetic acid	11.082	0.0037382	2.4273	0.016064	LKSS - HSS; HSS - LOSS; LKSS - LOSS	Lmcp000611	1.44E+02	8.41E+01	1.43E+02	C5H9N3O2	[M+H]+	2-æ°¨åº-4,5-äºæ°¢-1H-åªå-4-ä¹é ¸	Alkaloids	çç©ç¢?Alkaloids	çç©ç¢?69098-41-5	3	-	-
6,7-Dihydroxy-4-methylcoumarin	11.044	0.0037789	2.4226	0.016195	HSS - LKSS; LOSS - HSS; LOSS - LKSS	Cmpp003619	1.93E+02	1.05E+02	1.92E+02	C10H8O4	[M+H]+	6,7-äºç¾å?4-ç²åºé¦è±ç´?,Lignans_and_Coumarins,æ¨èç´ åé¦è±ç´?Coumarins,é¦è±ç´?529-84-0,3,-,- Phenylacetyl-L-glutamine,11.022,0.003803,2.4199,0.016255,LKSS - HSS; LOSS - HSS; LOSS - LKSS,mws0715,2.63E+02,1.45E+02,2.64E+02,C13H16N2O4,[M-H]-,N-è¯ä¹é °åº-L-è°·æ°¨é °èº,Amino_acids_and_derivatives,æ°¨åºé ¸åå ¶è¡çç©,Amino acids and derivatives,æ°¨åºé ¸åå ¶è¡çç©,28047-15-…	3'	4-Tri(Isovaleryl)Sucrose-6'-O-Acetate"	10.979	0.0038513	2.4144	0.016373	HSS - LKSS; HSS - LOSS; LKSS - LOSS	Wafn008994	6.95E+02	5.09E+02	6.36E+02	C29H48O15	[M+CH3COOH-H]-	2,3',4-ä¸?å¼æé °åº)èç³-6'-O-ä¹é ¸é ?,Others,å ¶å®ç±?Saccharides,ç³ç±»,-,2,-,- Fagaramide,10.961,0.0038718,2.4121,0.01638,LKSS - HSS; LOSS - HSS; LOSS - LKSS,Wagp002534,2.48E+02,1.77E+02,2.47E+02,C14H17NO3,[M+H]+,è±æ¤é °èº,Alkaloids,çç©ç¢?Alkaloids,çç©ç¢?495-86-3,1,C10455,- 3-Hydroxylup-20(29)-en-28-oic acid (Betulinic acid),10.959,0.0038735,2.4119,0.01638,LKSS - HSS; LOSS - HSS…	ko01110"
Ala-Tyr-Trp	10.837	0.0040146	2.3964	0.016842	HSS - LKSS; HSS - LOSS; LKSS - LOSS	MW0144784	4.39E+02	1.33E+02	4.38E+02	C23H26N4O5	[M+H]+	L-ä¸æ°¨é ?L-é ªæ°¨é ?L-è²æ°¨é ?Amino_acids_and_derivatives	æ°¨åºé ¸åå ¶è¡çç©	Amino acids and derivatives	æ°¨åºé ¸åå ¶è¡çç©	-	3	-	-
Glucarate O-Phosphoric acid	10.758	0.0041094	2.3862	0.017195	LKSS - HSS; LOSS - HSS; LOSS - LKSS	pmb3081	2.89E+02	9.70E+01	2.90E+02	C6H11PO11	[M-H]-	ç£·é ¸è¡èç³é ¸	Others	å ¶å®ç±?Saccharides	ç³ç±»	-	3	-	-
DL-Methionine	10.731	0.0041421	2.3828	0.017286	HSS - LKSS; LOSS - HSS; LOSS - LKSS	mws0224	1.50E+02	6.10E+01	1.49E+02	C5H11NO2S	[M+H]+	DL-èæ°¨é ?Amino_acids_and_derivatives	æ°¨åºé ¸åå ¶è¡çç©	Amino acids and derivatives	æ°¨åºé ¸åå ¶è¡çç©	59-51-8	3	C01733	-
Ethyl 9-Hydroxy-10,12-octadecadienoic acid	10.72	0.0041558	2.3813	0.017298	LKSS - HSS; LOSS - HSS; LOSS - LKSS	Hmqp006023	3.26E+02	3.09E+02	3.24E+02	C20H36O3	[M+H]+	9-ç¾åº-10,12-åå «ç¢³äºç¯é ¸ä¹é ¯	Lipids	èè´¨	Free fatty acids	æ¸¸ç¦»èèªé ?-	3	-	-
Stachydrine	10.676	0.0042092	2.3758	0.017473	LKSS - HSS; HSS - LOSS; LKSS - LOSS	pmp000966	1.44E+02	8.41E+01	1.43E+02	C7H13NO2	[M+H]+	æ°´èç¢?Alkaloids	çç©ç¢?Pyrrole alkaloids	å¡å¯ç±»çç©ç¢±	471-87-4	3	C10172	-
D-Maltose	10.668	0.0042198	2.3747	0.017473	LKSS - HSS; HSS - LOSS; LKSS - LOSS	Lmsn000381	3.41E+02	8.90E+01	3.42E+02	C12H22O11	[M-H]-	D-éº¦è½ç³?Others	å ¶å®ç±?Saccharides	ç³ç±»	69-79-4	1	C01971	-
4-Oxoretinol	10.6	0.0043057	2.366	0.017782	HSS - LKSS; HSS - LOSS; LKSS - LOSS	pme2816	3.01E+02	2.09E+02	3.00E+02	C20H28O2	[M+H]+	4-æ°§è§é»é	Others	å ¶å®ç±?Vitamin	ç»´çç´?62702-55-0	3	C16683	-
Uridine-5'-Diphosphate-D-Xylose	10.497	0.0044404	2.3526	0.018291	LKSS - HSS; LOSS - HSS; LOSS - LKSS	Zmfn000481	5.35E+02	3.23E+02	5.36E+02	C14H22N2O16P2	[M-H]-	å°¿è·-5'-äºç£·é ?D-æ¨ç³	Nucleotides_and_derivatives	æ ¸è·é ¸åå ¶è¡çç©	Nucleotides and derivatives	æ ¸è·é ¸åå ¶è¡çç©	3616-6-6	1	C00190	ko00520,ko00908,ko01100,ko01250
Nootkatone	10.422	0.0045413	2.3428	0.018658	LKSS - HSS; HSS - LOSS; LKSS - LOSS	Zmcp102605	2.19E+02	1.49E+02	2.18E+02	C15H22O	[M+H]+	åæé ?Terpenoids	èç±»	Sesquiterpenoids	ååè?4674-50-4	3	C17914	-
Î³-Glutamylphenylalanine	10.405	0.004565	2.3406	0.018707	HSS - LKSS; HSS - LOSS; LOSS - LKSS	Zmdn001564	2.93E+02	1.64E+02	2.94E+02	C14H18N2O5	[M-H]-	Î³-è°·æ°¨é °èºè¯ä¸æ°¨é ¸	Amino_acids_and_derivatives	æ°¨åºé ¸åå ¶è¡çç©	Amino acids and derivatives	æ°¨åºé ¸åå ¶è¡çç©	7432-24-8	1	-	-
N-Acetyl-L-Tryptophan	10.271	0.0047544	2.3229	0.019405	HSS - LKSS; HSS - LOSS; LKSS - LOSS	pmb2591	2.45E+02	2.03E+02	2.46E+02	C13H14N2O3	[M-H]-	N-ä¹é °-L-è²æ°¨é ?Amino_acids_and_derivatives	æ°¨åºé ¸åå ¶è¡çç©	Amino acids and derivatives	æ°¨åºé ¸åå ¶è¡çç©	1218-34-4	2	-	-
6-O-Caffeoyl-D-glucose*	10.267	0.0047597	2.3224	0.019405	LKSS - HSS; LOSS - HSS; LOSS - LKSS	Zmhn001793	3.41E+02	1.79E+02	3.42E+02	C15H18O9	[M-H]-	6-O-åå¡é ?D-è¡èç³?	Phenolic_acids	é é ¸ç±?Phenolic acids	é é ¸ç±?-	2	-	-
Piperidine	10.249	0.0047868	2.32	0.019465	LKSS - HSS; LOSS - HSS; LOSS - LKSS	pmb0782	8.61E+01	6.91E+01	8.51E+01	C5H11N	[M+H]+	åå¶	Alkaloids	çç©ç¢?Piperidine alkaloids	åå¶ç±»çç©ç¢±	110-89-4	3	C01746	ko00960
1-Î±-Linolenoyl-glycerol*	10.131	0.0049633	2.3042	0.020132	HSS - LKSS; HSS - LOSS; LOSS - LKSS	Lmhp011562	3.53E+02	2.61E+02	3.52E+02	C21H36O4	[M+H]+	1-Î±-äºéº»é ¸çæ²¹é ¯*	Lipids	èè´¨	Glycerol ester	çæ²¹é ?-	1	-	-
Glucosyl 2-Hydroxy-4-Methylpentanoic Acid	10.067	0.0050615	2.2957	0.020463	HSS - LKSS; LOSS - HSS; LOSS - LKSS	Wasn003258	2.93E+02	1.31E+02	2.94E+02	C12H22O8	[M-H]-	è¡èç³åº 2-ç¾åº-4-ç²åºæé ¸	Organic_acids	ææºé ?Organic acids	ææºé ?-	1	-	-
palmitic amide	10.057	0.005078	2.2943	0.020463	LKSS - HSS; LOSS - HSS; LKSS - LOSS	Hamp011640	2.56E+02	1.02E+02	2.55E+02	C16H33NO	[M+H]+	åå ­ç¢³é °è?Others	å ¶å®ç±?Others	å ¶å®	-	2	-	-
Chlorogenic acid (3-O-Caffeoylquinic acid)*	10.053	0.0050835	2.2938	0.020463	HSS - LKSS; HSS - LOSS; LKSS - LOSS	mws0178	3.53E+02	1.91E+02	3.54E+02	C16H18O9	[M-H]-	ç»¿åé ?(3-O-åå¡é °å¥å®é ¸)*	Phenolic_acids	é é ¸ç±?Phenolic acids	é é ¸ç±?327-97-9	1	C00852	ko00940,ko00941,ko00945,ko01110
L-Xylose	9.9822	0.0051963	2.2843	0.020864	HSS - LKSS; LOSS - HSS; LOSS - LKSS	MWSmce199	1.49E+02	5.90E+01	1.50E+02	C5H10O5	[M-H]-	L-æ¨ç³	Others	å ¶å®ç±?Saccharides	ç³ç±»	609-06-3	3	C01510	-
Geniposide	9.9383	0.0052679	2.2784	0.021098	LKSS - HSS; LOSS - HSS; LOSS - LKSS	mws1565	3.89E+02	2.09E+02	3.88E+02	C17H24O10	[M+H]+	äº¬å°¼å¹³è·	Terpenoids	èç±»	Monoterpenoids	åè	24512-63-8	3	C09781	-
2-Aminoisobutyric acid	9.9138	0.0053082	2.275	0.021169	HSS - LKSS; HSS - LOSS; LKSS - LOSS	pme3017	1.04E+02	5.81E+01	1.03E+02	C4H9NO2	[M+H]+	2-æ°¨åºå¼ä¸é ?Organic_acids	ææºé ?Organic acids	ææºé ?62-57-7	1	C03665	-
Sinapaldehyde-4-O-Glucoside	9.91	0.0053146	2.2745	0.021169	LKSS - HSS; LOSS - HSS; LOSS - LKSS	Lmbp002309	3.71E+02	2.09E+02	3.70E+02	C17H22O9	[M+H]+	è¥å­é?4-O-è¡èç³è·	Phenolic_acids	é é ¸ç±?Phenolic acids	é é ¸ç±?154461-65-1	3	-	-
Vitexin-2''-O-glucoside	9.9035	0.0053254	2.2736	0.021169	LKSS - HSS; HSS - LOSS; LKSS - LOSS	pmp001106	5.95E+02	5.77E+02	5.94E+02	C27H30O15	[M+H]+	ç¡èç´?2''-O-è¡èç³è·	Flavonoids	é»é ®	Flavones	é»é ®	61360-94-9	3	C04024	ko00944
4,4'-Dihydroxy-2'-methoxychalcone (3-Deoxysappanchalcone)	9.893	0.0053429	2.2722	0.02117	HSS - LKSS; HSS - LOSS; LKSS - LOSS	Hmmp008597	2.71E+02	1.47E+02	2.70E+02	C16H14O4	[M+H]+	4,4'-äºç¾å?2'-ç²æ°§åºæ¥è³é ® (3-å»æ°§èæ¨æ¥è³é ®)	Flavonoids	é»é ®	Chalcones	æ¥è³é ®	112408-67-0	3	C15531	-
5-hydroxy-3,4-dimeth-yl-5-pentylfuran-2(5H)-one	9.8873	0.0053524	2.2715	0.02117	HSS - LKSS; HSS - LOSS; LKSS - LOSS	Zahn007990	1.97E+02	1.53E+02	1.98E+02	C11H18O3	[M-H]-	5-ç¾åº-3,4-äºç²å?5-æåºåå-2(5H)-é ?,Others,å ¶å®ç±?Others,å ¶å®,-,1,-,- TyrMe-Ile-OH,9.8478,0.0054191,2.2661,0.021331,LKSS - HSS; LOSS - HSS; LOSS - LKSS,MW0158704,4.31E+02,2.69E+02,4.30E+02,C22H26N2O7,[M+H]+,TyrMe-Ile-OH,Amino_acids_and_derivatives,æ°¨åºé ¸åå ¶è¡çç©,Amino acids and derivatives,æ°¨åºé ¸åå ¶è¡çç©,-,3,-,- Phe-HoPhe-OH,9.8472,0.00542,2.266,0.021331,LKSS - …	ko00908	ko01100	ko01232	ko01240"
3-Indoleacetonitrile	9.7076	0.0056638	2.2469	0.022018	HSS - LKSS; HSS - LOSS; LKSS - LOSS	pmb0819	1.57E+02	1.30E+02	1.56E+02	C10H8N2	[M+H]+	3-å²åä¹è 	Alkaloids	çç©ç¢?Plumerane	å²åç±»çç©ç¢±	771-51-7	3	C02938	ko00380,ko01100
S-Methyl-L-cysteine	9.6729	0.0057266	2.2421	0.022208	HSS - LKSS; HSS - LOSS; LKSS - LOSS	Zmdp000972	1.36E+02	9.11E+01	1.35E+02	C4H9NO2S	[M+H]+	S-ç²åº-L-åè±æ°¨é ¸	Amino_acids_and_derivatives	æ°¨åºé ¸åå ¶è¡çç©	Amino acids and derivatives	æ°¨åºé ¸åå ¶è¡çç©	1187-84-4	3	C22040	ko02010
Coniferin	9.661	0.0057482	2.2405	0.022215	LKSS - HSS; LOSS - HSS; LOSS - LKSS	mws0906	3.41E+02	1.79E+02	3.42E+02	C16H22O8	[M-H]-	æ¾æè?Phenolic_acids	é é ¸ç±?Phenolic acids	é é ¸ç±?531-29-3	2	C00761	ko00940,ko01110
Arg-Pro-Ser	9.6566	0.0057562	2.2399	0.022215	HSS - LKSS; HSS - LOSS; LKSS - LOSS	MW0145486	3.59E+02	3.27E+02	3.58E+02	C14H26N6O5	[M+H]+	L-ç²¾æ°¨é ?L-è¯æ°¨é ?L-ä¸æ°¨é ?Amino_acids_and_derivatives	æ°¨åºé ¸åå ¶è¡çç©	Amino acids and derivatives	æ°¨åºé ¸åå ¶è¡çç©	-	3	-	-
Met-Tyr	9.6148	0.0058334	2.2341	0.022458	HSS - LKSS; LOSS - HSS; LOSS - LKSS	MW0153882	3.11E+02	5.90E+01	3.12E+02	C14H20N2O4S	[M-H]-	ç²ç¡«æ°¨é °é ªæ°¨é ?Amino_acids_and_derivatives	æ°¨åºé ¸åå ¶è¡çç©	Amino acids and derivatives	æ°¨åºé ¸åå ¶è¡çç©	-	3	-	-
Dihydroquercetin	9.594	0.0058722	2.2312	0.022534	HSS - LKSS; HSS - LOSS; LKSS - LOSS	MW0130123	3.63E+02	3.45E+02	3.04E+02	C15H12O7	[M+CH3COO]-	2-(3ï¼?-äºç¾åºè¯å?-3ï¼?ï¼?-ä¸ç¾å?3ï¼?-äºæ°¢-2H-1-è¯å¹¶å¡å-4-é ?Others	å ¶å®ç±?Ketone compounds	é ®ç±»ååç?98006-93-0	3	-	-
(S)-2-Phenyloxirane	9.5891	0.0058815	2.2305	0.022534	LKSS - HSS; LOSS - HSS; LOSS - LKSS	Lmbp000728	1.21E+02	7.70E+01	1.20E+02	C8H8O	[M+H]+	(S)-2-è¯åºç¯æ°§ä¹ç·	Phenolic_acids	é é ¸ç±?Phenolic acids	é é ¸ç±?20780-54-5	3	C20782	ko01100
15-keto-PGF1alpha	9.5796	0.0058993	2.2292	0.022548	HSS - LKSS; HSS - LOSS; LKSS - LOSS	MW0015494	4.13E+02	5.90E+01	3.54E+02	C20H34O5	[M+CH3COO]-	9Sï¼?1R-äºç¾å?15-æ°§ä»£-13E-é¾ç¯é ?Lipids	èè´¨	Free fatty acids	æ¸¸ç¦»èèªé ?-	3	-	-
Blumenol A	9.5493	0.0059567	2.225	0.022713	LKSS - HSS; LOSS - HSS; LOSS - LKSS	Qmyp101233	2.25E+02	6.71E+01	2.24E+02	C13H20O3	[M+H]+	å¸å¢é¨é A	Terpenoids	èç±»	Sesquiterpenoids	ååè?-	3	-	-
DL-Glyceric Acid	9.4744	0.0061018	2.2145	0.023108	HSS - LKSS; HSS - LOSS; LKSS - LOSS	mws0267	1.05E+02	1.05E+02	1.06E+02	C3H6O4	[M-H]-	DL-çæ²¹é ?Organic_acids	ææºé ?Organic acids	ææºé ?473-81-4	3	C00258	ko00030,ko00260,ko00561,ko00630,ko01100,ko01110,ko01200
Methyl dioxindole-3-acetate	9.4742	0.0061022	2.2145	0.023108	HSS - LKSS; HSS - LOSS; LOSS - LKSS	Hmyp002656	2.22E+02	1.30E+02	2.21E+02	C11H11NO4	[M+H]+	ç²åº-äºæ°§å²å-ä¹é ¸	Alkaloids	çç©ç¢?Plumerane	å²åç±»çç©ç¢±	57061-18-4	3	-	-
L-Isoleucyl-L-Aspartate	9.4655	0.0061192	2.2133	0.023108	HSS - LKSS; HSS - LOSS; LKSS - LOSS	Lmrj002087	2.47E+02	8.61E+01	2.46E+02	C10H18N2O5	[M+H]+	L-å¼äº®æ°¨é °-L-å¤©å¬æ°¨é ¸	Amino_acids_and_derivatives	æ°¨åºé ¸åå ¶è¡çç©	Amino acids and derivatives	æ°¨åºé ¸åå ¶è¡çç©	-	3	-	-
Lys-Trp	9.4595	0.0061312	2.2125	0.023108	HSS - LKSS; HSS - LOSS; LKSS - LOSS	MW0108107	4.99E+02	3.03E+02	3.32E+02	C17H24N4O3	[M+CH3COO]-	L-èµæ°¨é ?L-è²æ°¨é ?Amino_acids_and_derivatives	æ°¨åºé ¸åå ¶è¡çç©	Amino acids and derivatives	æ°¨åºé ¸åå ¶è¡çç©	50674-18-5	3	-	-
Succinic acid*	9.4512	0.0061476	2.2113	0.023108	HSS - LKSS; HSS - LOSS; LOSS - LKSS	mws0192	1.17E+02	7.30E+01	1.18E+02	C4H6O4	[M-H]-	ç¥çé ?	Organic_acids	ææºé ?Organic acids	ææºé ?110-15-6	1	C00042	ko00020,ko00190,ko00250,ko00310,ko00350,ko00360,ko00620,ko00630,ko00640,ko00650,ko00760,ko00920,ko01100,ko01110,ko01200
Methylmalonic acid*	9.4512	0.0061476	2.2113	0.023108	HSS - LKSS; HSS - LOSS; LOSS - LKSS	mws0470	1.17E+02	7.30E+01	1.18E+02	C4H6O4	[M-H]-	ç²åºä¸äºé ?	Organic_acids	ææºé ?Organic acids	ææºé ?516-05-2	1	C02170	ko00240,ko00280,ko00640,ko01100
Tricin-7-O-neohesperidoside	9.4138	0.0062222	2.2061	0.023279	LKSS - HSS; LOSS - HSS; LOSS - LKSS	Lmgp004959	6.39E+02	3.31E+02	6.38E+02	C29H34O16	[M+H]+	èè¿ç´?7-O-æ°æ©ç®ç³è?Flavonoids	é»é ®	Flavones	é»é ®	53766-40-8	3	-	-
Leu-Gly-Gly-His-Leu	9.4137	0.0062224	2.206	0.023279	LKSS - HSS; LOSS - HSS; LOSS - LKSS	MW0152342	4.96E+02	8.41E+01	4.95E+02	C22H37N7O6	[M+H]+	Leu-Gly-Gly-His-Leu	Amino_acids_and_derivatives	æ°¨åºé ¸åå ¶è¡çç©	Amino acids and derivatives	æ°¨åºé ¸åå ¶è¡çç©	-	3	-	-
Solanone	9.3933	0.0062637	2.2032	0.023379	HSS - LKSS; HSS - LOSS; LKSS - LOSS	Lmyp008093	1.95E+02	6.91E+01	1.94E+02	C13H22O	[M+H]+	èé ®	Others	å ¶å®ç±?Ketone compounds	é ®ç±»ååç?1937-54-8	1	-	-
Chrysoeriol-5,7-di-O-glucoside	9.3611	0.0063296	2.1986	0.023569	LKSS - HSS; HSS - LOSS; LKSS - LOSS	Zmxp002867	6.25E+02	3.01E+02	6.24E+02	C28H32O16	[M+H]+	éå£èé»ç´?5,7-äº?O-è¡èç³è·	Flavonoids	é»é ®	Flavones	é»é ®	-	3	-	-
6,8-Dihydroxy-2-[2-(4-methoxyphenyl)ethyl]chromone	9.3416	0.0063697	2.1959	0.023663	LKSS - HSS; LOSS - HSS; LOSS - LKSS	Lmcp005089	3.13E+02	1.21E+02	3.12E+02	C18H16O5	[M+H]+	6,8-äºç¾å?2-[2-(4-ç²æ°§åºè¯)ä¹åº]è²é ®	Others	å ¶å®ç±?Chromone	è²é ®ç±?-	3	-	-
1-Linoleoylglycerol-2,3-di-O-glucoside*	9.3342	0.0063849	2.1948	0.023664	HSS - LKSS; HSS - LOSS; LKSS - LOSS	Lmhp009384	6.79E+02	2.63E+02	6.78E+02	C33H58O14	[M+H]+	1-äºæ²¹é °çæ²¹é ¯-2,3-äº?O-è¡èç³è·*	Lipids	èè´¨	Glycerol ester	çæ²¹é ?-	1	-	-
Rhamnetin-3-O-Glucoside*	9.2848	0.0064888	2.1878	0.023993	HSS - LKSS; LOSS - HSS; LOSS - LKSS	Lmjp002906	4.79E+02	3.17E+02	4.78E+02	C22H22O12	[M+H]+	é¼ æç´?3-O-è¡èç³è·*	Flavonoids	é»é ®	Flavonols	é»é ®é?27875-34-9	1	-	-
Lys-Phe-Leu-Glu	9.2677	0.0065249	2.1854	0.024071	LKSS - HSS; LOSS - HSS; LKSS - LOSS	MW0153100	5.34E+02	4.52E+02	5.35E+02	C26H41N5O7	[M-H]-	Lys-Phe-Leu-Glu	Amino_acids_and_derivatives	æ°¨åºé ¸åå ¶è¡çç©	Amino acids and derivatives	æ°¨åºé ¸åå ¶è¡çç©	-	3	-	-
Vanilloloside	9.2545	0.0065531	2.1836	0.024116	LKSS - HSS; LOSS - HSS; LOSS - LKSS	Zmtn001661	3.15E+02	1.53E+02	3.16E+02	C14H20O8	[M-H]-	é¦èéè·	Phenolic_acids	é é ¸ç±?Phenolic acids	é é ¸ç±?74950-96-2	1	-	-
Vomifoliol	9.2479	0.0065675	2.1826	0.024116	HSS - LKSS; LOSS - HSS; LOSS - LKSS	Qmyp101232	2.25E+02	9.51E+01	2.24E+02	C13H20O3	[M+H]+	å¬åèèå¶é	Terpenoids	èç±»	Monoterpenoids	åè	189351-15-3	3	C04166	-
3alpha-Hydroxy-Ent-Kaurene	9.2273	0.0066118	2.1797	0.024198	HSS - LKSS; HSS - LOSS; LKSS - LOSS	Sazp011702	2.89E+02	2.15E+02	2.88E+02	C20H32O	[M+H]+	3alpha-Hydroxy-Ent-Kaurene	Terpenoids	èç±»	Ditepenoids	äºè	-	1	-	-
D-Threonic Acid	9.2148	0.006639	2.1779	0.024198	LKSS - HSS; HSS - LOSS; LKSS - LOSS	mws0889	1.35E+02	7.50E+01	1.36E+02	C4H8O5	[M-H]-	D-èç³é ?Others	å ¶å®ç±?Saccharides	ç³ç±»	3909-12-4	1	C21649	-
3,5,4'-Trihydroxy-7-methoxyflavone (Rhamnocitrin)	9.2103	0.0066489	2.1773	0.024198	HSS - LKSS; HSS - LOSS; LKSS - LOSS	Lmjp004941	3.01E+02	2.86E+02	3.00E+02	C16H12O6	[M+H]+	é¼ ææ æª¬ç´?Flavonoids	é»é ®	Flavonols	é»é ®é?569-92-6	3	C17059	-
N-(4-Aminobutyl)benzamide	9.2095	0.0066507	2.1771	0.024198	HSS - LKSS; LOSS - HSS; LOSS - LKSS	Lmmp002080	1.93E+02	1.05E+02	1.92E+02	C11H16N2O	[M+H]+	N-(4-æ°¨åºä¸åº)è¯ç²é °èº	Alkaloids	çç©ç¢?Alkaloids	çç©ç¢?5692-23-9	3	-	-
2-Linoleoylglycerol-1,3-di-O-glucoside*	9.1106	0.0068709	2.163	0.02489	HSS - LKSS; HSS - LOSS; LKSS - LOSS	Lmhp009190	6.79E+02	2.63E+02	6.78E+02	C33H58O14	[M+H]+	2-äºæ²¹é °çæ²¹é ¯-1,3-äº?O-è¡èç³è·*	Lipids	èè´¨	Glycerol ester	çæ²¹é ?-	1	-	-
Dicaffeoylquinic acid-O-glucoside	9.1101	0.006872	2.1629	0.02489	LKSS - HSS; LOSS - HSS; LOSS - LKSS	Lmgn002250	6.77E+02	1.91E+02	6.78E+02	C31H34O17	[M-H]-	äºåå¡é °åºå¥å®é ¸-O-è¡èç³è·	Phenolic_acids	é é ¸ç±?Phenolic acids	é é ¸ç±?-	3	-	-
Asp-Asp-Phe-Gln-Lys	9.0955	0.0069051	2.1608	0.024904	HSS - LKSS; HSS - LOSS; LKSS - LOSS	MW0146059	6.52E+02	2.05E+02	6.51E+02	C28H41N7O11	[M+H]+	Asp-Asp-Phe-Gln-Lys	Amino_acids_and_derivatives	æ°¨åºé ¸åå ¶è¡çç©	Amino acids and derivatives	æ°¨åºé ¸åå ¶è¡çç©	-	3	-	-
Keto-Deoxy-Nonulonic acid	9.0946	0.0069073	2.1607	0.024904	LKSS - HSS; LOSS - HSS; LOSS - LKSS	MW0112794	2.67E+02	1.13E+02	2.68E+02	C9H16O9	[M-H]-	é ®è±æ°§å£¬é ?Organic_acids	ææºé ?Organic acids	ææºé ?153666-19-4	3	C20934	ko00520,ko01100,ko01250
Kaempferol-3-O-(6''-Rhamnosyl-2''-Glucosyl)Glucoside (Camelliaside A)	9.0675	0.0069696	2.1568	0.025071	HSS - LKSS; LOSS - HSS; LOSS - LKSS	Xmyp004945	7.57E+02	2.87E+02	7.56E+02	C33H40O20	[M+H]+	å±±æ°é ?3-O-(6'''-é¼ æç³åº-2'''-è¡èç³åº)è¡èç³è· (å±±è¶è?A)	Flavonoids	é»é ®	Flavonols	é»é ®é?135095-52-2	2	-	-
1-Caffeoylquinic acid	9.0398	0.007034	2.1528	0.025218	LKSS - HSS; HSS - LOSS; LKSS - LOSS	mws0748	3.53E+02	1.91E+02	3.54E+02	C16H18O9	[M-H]-	1-åå¡é °å¥å®é ¸	Phenolic_acids	é é ¸ç±?Phenolic acids	é é ¸ç±?1241-87-8	1	-	-
Quercetin-3-O-xyloside (Reynoutrin)	9.0363	0.0070421	2.1523	0.025218	HSS - LKSS; LOSS - HSS; LOSS - LKSS	Lmdp003509	4.35E+02	3.03E+02	4.34E+02	C20H18O11	[M+H]+	æ§²ç®ç´?3-O-æ¨ç³è?(çè¯ºè?	Flavonoids	é»é ®	Flavonols	é»é ®é?549-32-6	3	-	-
9-(Arabinosyl)hypoxanthine	9.0056	0.0071145	2.1479	0.025368	LKSS - HSS; LOSS - HSS; LKSS - LOSS	mws1060	2.67E+02	1.35E+02	2.68E+02	C10H12N4O5	[M-H]-	9-(é¿æä¼¯ç³å?æ¬¡é»åå¤	Nucleotides_and_derivatives	æ ¸è·é ¸åå ¶è¡çç©	Nucleotides and derivatives	æ ¸è·é ¸åå ¶è¡çç©	7013-16-3	1	-	-
Cryptochlorogenic acid (4-O-Caffeoylquinic acid)*	9.0015	0.0071243	2.1473	0.025368	HSS - LKSS; HSS - LOSS; LKSS - LOSS	mws2108	3.53E+02	1.91E+02	3.54E+02	C16H18O9	[M-H]-	éç»¿åé ¸ (4-O-åå¡é °å¥å®é ¸)*	Phenolic_acids	é é ¸ç±?Phenolic acids	é é ¸ç±?905-99-7	1	-	-
Lariciresinol-4'-O-glucoside	8.9983	0.0071319	2.1468	0.025368	LKSS - HSS; LOSS - HSS; LOSS - LKSS	HJN083	5.21E+02	3.59E+02	5.22E+02	C26H34O11	[M-H]-	è½å¶æ¾èç´?4'-O-è¡èç³è·	Lignans_and_Coumarins	æ¨èç´ åé¦è±ç´?Lignans	æ¨èç´?143663-00-7	1	-	-
Sweroside	8.9633	0.0072156	2.1417	0.025609	LKSS - HSS; LOSS - HSS; LOSS - LKSS	mws1526	3.59E+02	1.97E+02	3.58E+02	C16H22O9	[M+H]+	ççèè·	Terpenoids	èç±»	Monoterpenoids	åè	14215-86-2	2	C17071	-
Gnetifolin B	8.8774	0.0074265	2.1292	0.026299	HSS - LKSS; HSS - LOSS; LKSS - LOSS	Xmyn008071	2.99E+02	2.84E+02	3.00E+02	C16H12O6	[M-H]-	ä¹°éº»æ»ä¹ç´?Flavonoids	é»é ®	Flavones	é»é ®	140671-06-3	1	-	-
Ile-Tyr-Leu	8.8271	0.0075534	2.1219	0.026654	LKSS - HSS; LOSS - HSS; LOSS - LKSS	MW0151628	4.08E+02	2.46E+02	4.07E+02	C21H33N3O5	[M+H]+	L-å¼äº®æ°¨é ¸-L-é ªæ°¨é ?L-äº®æ°¨é ?Amino_acids_and_derivatives	æ°¨åºé ¸åå ¶è¡çç©	Amino acids and derivatives	æ°¨åºé ¸åå ¶è¡çç©	-	3	-	-
Dendrocrepine*	8.8244	0.0075605	2.1215	0.026654	LKSS - HSS; HSS - LOSS; LKSS - LOSS	pmn001497	5.75E+02	2.79E+02	5.16E+02	C33H44N2O3	[M+CH3COOH-H]-	ç«ç°ç³æç¢?	Alkaloids	çç©ç¢?Alkaloids	çç©ç¢?51020-39-4	1	-	-
Uridine	8.8172	0.0075787	2.1204	0.02666	LKSS - HSS; LOSS - HSS; LOSS - LKSS	mws0248	2.43E+02	1.10E+02	2.44E+02	C9H12N2O6	[M-H]-	å°¿å§å¶æ ¸è?Nucleotides_and_derivatives	æ ¸è·é ¸åå ¶è¡çç©	Nucleotides and derivatives	æ ¸è·é ¸åå ¶è¡çç©	58-96-8	1	C00299	ko00240,ko01100,ko01232,ko02010
Anhydro-Î²-rotunol	8.8026	0.0076163	2.1183	0.026689	HSS - LKSS; HSS - LOSS; LKSS - LOSS	Qmyp101308	2.21E+02	9.51E+01	2.20E+02	C15H24O	[M+H]+	è±æ°´-Î²-èèé?Terpenoids	èç±»	Sesquiterpenoids	ååè?-	3	-	-
DL-Threonine	8.8009	0.0076205	2.118	0.026689	HSS - LKSS; LOSS - HSS; LOSS - LKSS	MWSmce607	1.20E+02	5.61E+01	1.19E+02	C4H9NO3	[M+H]+	DL-èæ°¨é ?Amino_acids_and_derivatives	æ°¨åºé ¸åå ¶è¡çç©	Amino acids and derivatives	æ°¨åºé ¸åå ¶è¡çç©	80-68-2	2	-	-
Î²-Nicotinamide mononucleotide	8.7938	0.0076389	2.117	0.026694	LKSS - HSS; LOSS - HSS; LOSS - LKSS	mws0675	3.35E+02	1.23E+02	3.34E+02	C11H15N2O8P	[M+H]+	Î²-çé °èºåæ ¸è·é ?Nucleotides_and_derivatives	æ ¸è·é ¸åå ¶è¡çç©	Nucleotides and derivatives	æ ¸è·é ¸åå ¶è¡çç©	1094-61-7	3	C00455	ko00760,ko01100
18-Hydroxy-5Z,8Z,11Z,14Z-eicosatetraenoic acid	8.78	0.0076748	2.1149	0.026761	HSS - LKSS; HSS - LOSS; LKSS - LOSS	MW0012708	3.79E+02	5.90E+01	3.20E+02	C20H32O3	[M+CH3COO]-	18-ç¾åº-5Zï¼?Zï¼?1Zï¼?4Z-äºåç¢³åç¯é ¸	Lipids	èè´¨	Free fatty acids	æ¸¸ç¦»èèªé ?133268-58-3	3	-	-
6,7,8-Tetrahydroxy-5-methoxyflavone	8.7497	0.007754	2.1105	0.026978	HSS - LKSS; HSS - LOSS; LKSS - LOSS	Zmhp003514	3.01E+02	2.86E+02	3.00E+02	C16H12O6	[M+H]+	6,7,8-ä¸ç¾å?5-ç²æ°§åºé»é ?,Flavonoids,é»é ®,Flavones,é»é ®,-,3,-,- Isoimperatorin,8.73,0.0078062,2.1076,0.0271,LKSS - HSS; HSS - LOSS; LKSS - LOSS,pmf0526,2.71E+02,1.47E+02,2.70E+02,C16H14O4,[M+H]+,å¼æ¬§åè¡ç´?Lignans_and_Coumarins,æ¨èç´ åé¦è±ç´?Coumarins,é¦è±ç´?482-45-1,2,C16976,- Nicotinate D-ribonucleoside,8.7184,0.007837,2.1059,0.027148,HSS - LKSS; LOSS - HSS; LOSS - LKSS,…	ko01100"
Kaempferol-3-O-(6''-O-acetyl)glucoside	8.6887	0.0079166	2.1015	0.027334	HSS - LKSS; LOSS - HSS; LOSS - LKSS	Lmmn003398	4.89E+02	2.85E+02	4.90E+02	C23H22O12	[M-H]-	å±±æ°é ?3-O-(6''-O-ä¹é °)è¡èç³è·	Flavonoids	é»é ®	Flavonols	é»é ®é?-	1	-	-
2-Î±-Linolenoyl-glycerol*	8.6856	0.0079251	2.101	0.027334	HSS - LKSS; HSS - LOSS; LOSS - LKSS	Lmhp011388	3.53E+02	2.61E+02	3.52E+02	C21H36O4	[M+H]+	2-Î±-äºéº»é ¸çæ²¹é ¯*	Lipids	èè´¨	Glycerol ester	çæ²¹é ?55268-58-1	1	-	-
6-Deoxyfagomine	8.6185	0.0081092	2.091	0.027908	HSS - LKSS; HSS - LOSS; LKSS - LOSS	pmp001198	1.32E+02	5.70E+01	1.31E+02	C6H13NO2	[M+H]+	6-è±æ°§èéº¦ç¢?Alkaloids	çç©ç¢?Piperidine alkaloids	åå¶ç±»çç©ç¢±	197449-09-5	3	-	-
3,19-Dihydroxyurs-12-en-28-oic acid (Pomolic acid)	8.6096	0.0081339	2.0897	0.027922	LKSS - HSS; LOSS - HSS; LOSS - LKSS	Lmzn006169	4.71E+02	4.71E+02	4.72E+02	C30H48O4	[M-H]-	3,19-äºç¾åºçæ?12-ç?28-é ?(å¡æ¨¡é ?	Terpenoids	èç±»	Triterpene	ä¸è	13849-91-7	1	-	-
2-Linoleoylglycerol*	8.6045	0.0081482	2.0889	0.027922	HSS - LKSS; HSS - LOSS; LOSS - LKSS	Lmhp012042	3.55E+02	2.63E+02	3.54E+02	C21H38O4	[M+H]+	2-äºæ²¹é °çæ²¹é ¯*	Lipids	èè´¨	Glycerol ester	çæ²¹é ?3443-82-1	1	-	-
Salicylamide	8.5281	0.0083656	2.0775	0.028605	HSS - LKSS; LOSS - HSS; LOSS - LKSS	Lmqp002784	1.38E+02	7.70E+01	1.37E+02	C7H7NO2	[M+H]+	æ°´æ¨é °èº	Alkaloids	çç©ç¢?Phenolamine	é èº	65-45-2	3	-	-
2-Hydroxyursolic acid	8.5058	0.0084301	2.0742	0.028764	LKSS - HSS; LOSS - HSS; LOSS - LKSS	Lmzn006284	4.71E+02	4.71E+02	4.72E+02	C30H48O4	[M-H]-	2-ç¾åºçæé ?Terpenoids	èç±»	Triterpene	ä¸è	-	3	-	-
3-Dehydroshikimic acid	8.4561	0.0085767	2.0667	0.029175	HSS - LKSS; HSS - LOSS; LKSS - LOSS	ML10176345	1.71E+02	1.09E+02	1.72E+02	C7H8O5	[M-H]-	3-è±æ°¢è½èé ?Organic_acids	ææºé ?Organic acids	ææºé ?2922-42-1	3	C02637	ko00400,ko00999,ko01100,ko01110,ko01230,ko01240
2,5-Dihydroxybenzaldehyde	8.4526	0.0085873	2.0661	0.029175	HSS - LKSS; LOSS - HSS; LOSS - LKSS	Lmbn001981	1.37E+02	9.30E+01	1.38E+02	C7H6O3	[M-H]-	2,5-äºç¾åºè¯ç²é	Phenolic_acids	é é ¸ç±?Phenolic acids	é é ¸ç±?1194-98-5	1	C05585	ko00350,ko01100
12,13-Dehydrogeranylgeraniol	8.3962	0.0087574	2.0576	0.029636	LKSS - HSS; HSS - LOSS; LKSS - LOSS	Hasp011675	2.89E+02	1.07E+02	2.88E+02	C20H32O	[M+H]+	12,13-å»æ°¢ç»çå¿åºç»çå¿é	Terpenoids	èç±»	Monoterpenoids	åè	352274-18-1	1	-	-
Diosmetin (5,7,3'-Trihydroxy-4'-methoxyflavone)	8.3914	0.0087722	2.0569	0.029636	HSS - LKSS; HSS - LOSS; LKSS - LOSS	MWSHY0009	3.01E+02	2.86E+02	3.00E+02	C16H12O6	[M+H]+	é¦å¶æ¨ç´	Flavonoids	é»é ®	Flavones	é»é ®	520-34-3	1	C10038	-
3-[(1-Carboxyvinyl)oxy]benzoic acid	8.3892	0.0087788	2.0566	0.029636	LKSS - HSS; LOSS - HSS; LOSS - LKSS	MA10107783	2.07E+02	1.19E+02	2.08E+02	C10H8O5	[M-H]-	3-[(1-ç¾§ä¹ç¯åº)æ°§åº]è¯ç²é ?Phenolic_acids	é é ¸ç±?Phenolic acids	é é ¸ç±?16929-37-6	2	C20772	ko00130,ko01100,ko01110,ko01240
16,23:16,30-Diepoxydammar-24-ene-3,20-diol (Jujubogenin)	8.3511	0.0088967	2.0508	0.02997	LKSS - HSS; LOSS - HSS; LOSS - LKSS	pmn001427	4.71E+02	4.71E+02	4.72E+02	C30H48O4	[M-H]-	16,23:16,30-äºç¯æ°§è¾¾çç·-24-ç?3,20-äºé (é ¸æ£ä»çè·å )	Terpenoids	èç±»	Triterpene	ä¸è	54815-36-0	3	-	-
LysoPC 18:1	8.3274	0.0089708	2.0472	0.030155	LKSS - HSS; LOSS - HSS; LOSS - LKSS	pmp001281	5.22E+02	1.84E+02	5.21E+02	C26H52NO7P	[M+H]+	æº¶è¡ç£·èé °èç¢?18:1	Lipids	èè´¨	LPC	æº¶è¡ç£·èé °èç¢?-	1	-	-
Nicotianamine	8.3098	0.0090265	2.0445	0.030279	LKSS - HSS; LOSS - HSS; LOSS - LKSS	mws1375	3.04E+02	1.85E+02	3.03E+02	C12H21N3O6	[M+H]+	çèº	Alkaloids	çç©ç¢?Alkaloids	çç©ç¢?34441-14-0	3	C05324	ko00270,ko00999,ko01100,ko01110
6-Hydroxykaempferol-3,6-O-Diglucoside	8.2925	0.0090815	2.0418	0.030399	HSS - LKSS; HSS - LOSS; LKSS - LOSS	pmp001310	6.27E+02	3.03E+02	6.26E+02	C27H30O17	[M+H]+	6-ç¾åºå±±æ°é ?3,6-O-äºè¡èç³è?,Flavonoids,é»é ®,Flavonols,é»é ®é?-,1,-,- Vitexin-2''-O-galactoside,8.2768,0.0091319,2.0394,0.03042,HSS - LKSS; HSS - LOSS; LKSS - LOSS,Zmjp003291,5.95E+02,4.33E+02,5.94E+02,C27H30O15,[M+H]+,ç¡èç´?2''-O-åä¹³ç³è·,Flavonoids,é»é ®,Flavones,é»é ®,-,3,-,- Tyr-Thr-Gln-Arg,8.2746,0.009139,2.0391,0.03042,HSS - LKSS; HSS - LOSS; LKSS - LOSS,MW0158621,5.6…	ko00970	ko01100	ko01200	ko01240"
2,3-Dihydroxyurs-12-en-29-oic acid (Maslinic acid)	8.1129	0.009678	2.0142	0.031728	LKSS - HSS; LOSS - HSS; LOSS - LKSS	mws1610	4.71E+02	4.71E+02	4.72E+02	C30H48O4	[M-H]-	2,3-äºç¾åºçæ?12-ç?29-é ?(å±±æ¥é ?	Terpenoids	èç±»	Triterpene	ä¸è	4373-41-5	1	C16939	-
3-(2-Methylbutanoyl)-2,4-Di(Isovaleryl)-6'-(Dihydroxyethyl)Sucrose	8.0434	0.0099218	2.0034	0.03246	HSS - LKSS; HSS - LOSS; LKSS - LOSS	Wafn007355	6.53E+02	5.09E+02	6.54E+02	C29H50O16	[M-H]-	3-(2-ç²åºä¸é °å?-2,4-äº?å¼æé °åº)-6'-(äºç¾ä¹åº)èç³	Others	å ¶å®ç±?Saccharides	ç³ç±»	-	2	-	-
p-Coumaric acid methyl ester	8.0338	0.0099561	2.0019	0.032481	HSS - LKSS; HSS - LOSS; LKSS - LOSS	mws1200	1.77E+02	1.45E+02	1.78E+02	C10H10O3	[M-H]-	å¯¹é¦è±é ¸ç²é ¯	Phenolic_acids	é é ¸ç±?Phenolic acids	é é ¸ç±?19367-38-5	3	-	-
Ser-Asn-Thr-Ile-Leu	8.0302	0.0099689	2.0014	0.032481	LKSS - HSS; LOSS - HSS; LOSS - LKSS	MW0156669	6.05E+02	3.57E+02	5.46E+02	C23H42N6O9	[M+CH3COO]-	Ser-Asn-Thr-Ile-Leu	Amino_acids_and_derivatives	æ°¨åºé ¸åå ¶è¡çç©	Amino acids and derivatives	æ°¨åºé ¸åå ¶è¡çç©	-	3	-	-
Dihydroxyacetone phosphate	8.0155	0.010022	1.9991	0.032586	LKSS - HSS; LOSS - HSS; LOSS - LKSS	Zmzn000078	1.69E+02	7.90E+01	1.70E+02	C3H7O6P	[M-H]-	ç£·é ¸äºç¾åºä¸é ?Others	å ¶å®ç±?Saccharides	ç³ç±»	1957-4-5	3	C00111	ko00010,ko00040,ko00051,ko00052,ko00561,ko00562,ko00564,ko00640,ko00710,ko00760,ko01100,ko01110,ko01200,ko01230
Myricetin-3-O-galactoside	8.0087	0.010046	1.998	0.032599	HSS - LKSS; LOSS - HSS; LOSS - LKSS	Lmdp002969	4.81E+02	3.19E+02	4.80E+02	C21H20O13	[M+H]+	æ¨æ¢ ç´?3-O-åä¹³ç³è·	Flavonoids	é»é ®	Flavonols	é»é ®é?15648-86-9	3	-	-
D-Sedoheptuiose 7-phosphate	7.9947	0.010097	1.9958	0.032697	LKSS - HSS; LOSS - HSS; LOSS - LKSS	pme3163	2.89E+02	9.70E+01	2.90E+02	C7H15O10P	[M-H]-	D-æ¯å¤©åºé ®ç³?7-ç£·é ¸	Others	å ¶å®ç±?Saccharides	ç³ç±»	2646-35-7	3	-	-
Apigenin-7-O-neohesperidoside (Rhoifolin)	7.986	0.010129	1.9944	0.032733	HSS - LKSS; LOSS - HSS; LOSS - LKSS	mws0047	5.79E+02	2.71E+02	5.78E+02	C27H30O14	[M+H]+	è¹èç´?7-O-æ°æ©ç®ç³è?(éæ¼æ è·)	Flavonoids	é»é ®	Flavones	é»é ®	17306-46-6	1	C12627	ko00944
Isorhamnetin; 3'-Methoxy-3,4',5,7-Tetrahydroxyflavone	7.9438	0.010284	1.9878	0.033168	HSS - LKSS; HSS - LOSS; LKSS - LOSS	mws0066	3.15E+02	1.51E+02	3.16E+02	C16H12O7	[M-H]-	å¼é¼ æç´	Flavonoids	é»é ®	Flavonols	é»é ®é?480-19-3	1	C10084	-
p-Coumaroylspermidine	7.9124	0.010402	1.9829	0.033453	LKSS - HSS; LOSS - HSS; LOSS - LKSS	pmb0502	2.92E+02	1.47E+02	2.91E+02	C16H25N3O2	[M+H]+	å¯¹é¦è±é °äºç²¾è?Alkaloids	çç©ç¢?Phenolamine	é èº	-	1	-	-
Tricin-7-O-saccharic acid	7.9043	0.010432	1.9816	0.033453	LKSS - HSS; LOSS - HSS; LOSS - LKSS	pmb3041	5.21E+02	3.29E+02	5.22E+02	C23H22O14	[M-H]-	èè¿ç´?7-O-è¡èç³äºé ¸è·	Flavonoids	é»é ®	Flavones	é»é ®	-	3	-	-
TyrMe-HoPhe-OH	7.8974	0.010458	1.9805	0.033453	LKSS - HSS; LOSS - HSS; LOSS - LKSS	MW0158703	4.79E+02	4.35E+02	4.78E+02	C26H26N2O7	[M+H]+	TyrMe-HoPhe-OH	Amino_acids_and_derivatives	æ°¨åºé ¸åå ¶è¡çç©	Amino acids and derivatives	æ°¨åºé ¸åå ¶è¡çç©	-	3	-	-
2-Dehydro-3-deoxy-L-arabinonate	7.894	0.010471	1.98	0.033453	LKSS - HSS; HSS - LOSS; LKSS - LOSS	Zmyn000230	1.47E+02	5.70E+01	1.48E+02	C5H8O5	[M-H]-	2-è±æ°¢-3-è±æ°§-L-é¿æä¼¯ç³	Others	å ¶å®ç±?Saccharides	ç³ç±»	-	1	C00684	ko00053,ko01100
His-Ser-Val-Glu	7.8924	0.010478	1.9797	0.033453	LKSS - HSS; HSS - LOSS; LKSS - LOSS	MW0151089	4.71E+02	2.23E+02	4.70E+02	C19H30N6O8	[M+H]+	His-Ser-Val-Glu	Amino_acids_and_derivatives	æ°¨åºé ¸åå ¶è¡çç©	Amino acids and derivatives	æ°¨åºé ¸åå ¶è¡çç©	-	3	-	-
Damascenone	7.8837	0.010511	1.9784	0.03349	LKSS - HSS; HSS - LOSS; LKSS - LOSS	Cmyp009787	1.93E+02	1.09E+02	1.92E+02	C13H20O	[M+H]+	å¤§é©¬é ?Others	å ¶å®ç±?Ketone compounds	é ®ç±»ååç?23726-91-2	3	-	-
Cuscohygrine	7.8691	0.010567	1.9761	0.0336	LKSS - HSS; HSS - LOSS; LKSS - LOSS	Lmlp000240	2.25E+02	8.41E+01	2.24E+02	C13H24N2O	[M+H]+	çº¢å¤è±ç¢±	Alkaloids	çç©ç¢?Pyrrole alkaloids	å¡å¯ç±»çç©ç¢±	454-14-8	3	C06521	ko00960,ko01110
Asp-Nap-OH	7.8638	0.010587	1.9752	0.0336	LKSS - HSS; LOSS - HSS; LOSS - LKSS	MW0146364	4.37E+02	2.18E+02	4.38E+02	C22H18N2O8	[M-H]-	Asp-Nap-OH	Amino_acids_and_derivatives	æ°¨åºé ¸åå ¶è¡çç©	Amino acids and derivatives	æ°¨åºé ¸åå ¶è¡çç©	-	3	-	-
Demethoxysudachitin	7.8383	0.010686	1.9712	0.033845	HSS - LKSS; HSS - LOSS; LKSS - LOSS	Wagp007602	3.31E+02	3.16E+02	3.30E+02	C17H14O7	[M+H]+	Demethoxysudachitin	Flavonoids	é»é ®	Flavones	é»é ®	4323-80-2	1	-	-
4-Aminoindole	7.8294	0.010721	1.9698	0.033888	LKSS - HSS; LOSS - HSS; LKSS - LOSS	pmc0682	1.33E+02	1.16E+02	1.32E+02	C8H8N2	[M+H]+	4-æ°¨åºå²å	Alkaloids	çç©ç¢?Plumerane	å²åç±»çç©ç¢±	5192-23-4	3	-	-
Icariside B1	7.8202	0.010756	1.9683	0.033917	LKSS - HSS; HSS - LOSS; LKSS - LOSS	Cmyp003257	3.87E+02	2.25E+02	3.86E+02	C19H30O8	[M+H]+	æ·«ç¾è¿æ¬¡è?B1	Terpenoids	èç±»	Terpene	èç±»	109062-00-2	3	-	-
3,7-Di-O-methylquercetin	7.8162	0.010773	1.9677	0.033917	HSS - LKSS; HSS - LOSS; LKSS - LOSS	mws0917	3.29E+02	3.14E+02	3.30E+02	C17H14O7	[M-H]-	3,7-äº?O-ç²åºæ§²ç®ç´?,Flavonoids,é»é ®,Flavonols,é»é ®é?2068/2/2,2,C01265,ko00944	ko01110"
D-Erythrose-4-phosphate	7.807	0.010809	1.9662	0.033963	LKSS - HSS; LOSS - HSS; LKSS - LOSS	Zmzn000079	1.99E+02	7.90E+01	2.00E+02	C4H9O7P	[M-H]-	D-èµ¤èç³?4-ç£·é ¸	Others	å ¶å®ç±?Saccharides	ç³ç±»	585-18-2	3	C00279	ko00030,ko00400,ko00710,ko00750,ko01100,ko01110,ko01200,ko01230,ko01240
Adenosine 5'-monophosphate	7.7784	0.010922	1.9617	0.034253	LKSS - HSS; HSS - LOSS; LKSS - LOSS	pmb0981	3.48E+02	1.36E+02	3.47E+02	C10H14N5O7P	[M+H]+	è ºè·-5'-åç£·é ?Nucleotides_and_derivatives	æ ¸è·é ¸åå ¶è¡çç©	Nucleotides and derivatives	æ ¸è·é ¸åå ¶è¡çç©	61-19-8	3	C00020	ko00230,ko00908,ko01100,ko01110,ko01232,ko01240
Chrysoeriol-7-O-rutinoside-5-O-glucoside	7.7616	0.01099	1.959	0.034282	HSS - LKSS; HSS - LOSS; LKSS - LOSS	pmb0592	7.71E+02	4.63E+02	7.70E+02	C34H42O20	[M+H]+	éå£èé»ç´?7-O-è¸é¦ç³è·-5-O-è¡èç³è·	Flavonoids	é»é ®	Flavones	é»é ®	-	3	-	-
Cannabisin F	7.7604	0.010995	1.9588	0.034282	LKSS - HSS; LOSS - HSS; LOSS - LKSS	pmp001253	6.25E+02	4.88E+02	6.24E+02	C36H36N2O8	[M+H]+	å¤§éº»é °èº F	Alkaloids	çç©ç¢?Phenolamine	é èº	163136-19-4	1	C17910	-
His-Tyr-Gln-Asp	7.7601	0.010996	1.9588	0.034282	LKSS - HSS; LOSS - HSS; LOSS - LKSS	MW0151126	5.62E+02	4.74E+02	5.61E+02	C24H31N7O9	[M+H]+	His-Tyr-Gln-Asp	Amino_acids_and_derivatives	æ°¨åºé ¸åå ¶è¡çç©	Amino acids and derivatives	æ°¨åºé ¸åå ¶è¡çç©	-	3	-	-
Tyr-Pro-Thr-Val-Asn	7.7339	0.011103	1.9546	0.034546	LKSS - HSS; HSS - LOSS; LKSS - LOSS	MW0158593	5.93E+02	2.89E+02	5.92E+02	C27H40N6O9	[M+H]+	é ªæ°¨é ?è¯æ°¨é ?ç¼¬æ°¨é ?å¤©å¬æ°¨é ¸	Amino_acids_and_derivatives	æ°¨åºé ¸åå ¶è¡çç©	Amino acids and derivatives	æ°¨åºé ¸åå ¶è¡çç©	-	3	-	-
L-Homocitrulline	7.6487	0.011457	1.9409	0.035525	LKSS - HSS; LOSS - HSS; LOSS - LKSS	mws0193	1.90E+02	8.41E+01	1.89E+02	C7H15N3O3	[M+H]+	L-é«çæ°¨é ¸	Amino_acids_and_derivatives	æ°¨åºé ¸åå ¶è¡çç©	Amino acids and derivatives	æ°¨åºé ¸åå ¶è¡çç©	1190-49-4	3	C02427	-
Rehderianin I	7.6476	0.011462	1.9407	0.035525	HSS - LKSS; HSS - LOSS; LKSS - LOSS	Hmhp005160	3.31E+02	3.16E+02	3.30E+02	C17H14O7	[M+H]+	çèé»è©ç´?I	Flavonoids	é»é ®	Flavonols	é»é ®é?90965-30-3	1	-	-
Arg-Ser-Tyr	7.6418	0.011487	1.9398	0.035528	LKSS - HSS; LOSS - HSS; LKSS - LOSS	MW0145505	4.25E+02	3.65E+02	4.24E+02	C18H28N6O6	[M+H]+	L-ç²¾æ°¨é ?L-ä¸æ°¨é ?L-é ªæ°¨é ?Amino_acids_and_derivatives	æ°¨åºé ¸åå ¶è¡çç©	Amino acids and derivatives	æ°¨åºé ¸åå ¶è¡çç©	-	3	-	-
6-C-Glucosyl-2-Hydroxynaringenin	7.6369	0.011507	1.939	0.035528	LKSS - HSS; LOSS - HSS; LOSS - LKSS	Jmgn004021	4.49E+02	2.69E+02	4.50E+02	C21H22O11	[M-H]-	6-ç¢³è¡èç³å?2-ç¾åºæç®ç´?Flavonoids	é»é ®	Flavanones	äºæ°¢é»é ®	-	2	-	-
N-Feruloyltyramine 4-glucoside	7.6175	0.01159	1.9359	0.035715	LKSS - HSS; LOSS - HSS; LOSS - LKSS	Wafp004641	4.76E+02	3.14E+02	4.75E+02	C24H29NO9	[M+H]+	N-é¿é­é °é ªè?4-è¡èç³è·	Alkaloids	çç©ç¢?Phenolamine	é èº	-	1	-	-
Ala-Phe-Tyr-Arg	7.6066	0.011638	1.9341	0.035747	HSS - LKSS; HSS - LOSS; LKSS - LOSS	MW0144702	5.54E+02	4.39E+02	5.55E+02	C27H37N7O6	[M-H]-	Ala-Phe-Tyr-Arg	Amino_acids_and_derivatives	æ°¨åºé ¸åå ¶è¡çç©	Amino acids and derivatives	æ°¨åºé ¸åå ¶è¡çç©	-	3	-	-
Glu-Asp-Val-Asp	7.6047	0.011646	1.9338	0.035747	LKSS - HSS; LOSS - HSS; LOSS - LKSS	MW0149956	5.35E+02	5.03E+02	4.76E+02	C18H28N4O11	[M+CH3COO]-	è°·æ°¨é ?å¤©é¨å¬æ°¨é ?ç¼¬æ°¨é ?å¤©é¨å¬æ°¨é ?Amino_acids_and_derivatives	æ°¨åºé ¸åå ¶è¡çç©	Amino acids and derivatives	æ°¨åºé ¸åå ¶è¡çç©	-	3	-	-
1-Hydroxypineolin Diglucoside	7.5802	0.011752	1.9299	0.035922	HSS - LKSS; LOSS - HSS; LOSS - LKSS	pmn001369	6.97E+02	5.35E+02	6.98E+02	C32H42O17	[M-H]-	1-ç¾åºæ¾èç´ äºè¡èç³è·	Lignans_and_Coumarins	æ¨èç´ åé¦è±ç´?Lignans	æ¨èç´?-	3	-	-
Asn-Gln-Val-Lys	7.5764	0.011769	1.9293	0.035922	LKSS - HSS; LOSS - HSS; LOSS - LKSS	MW0145733	4.86E+02	2.64E+02	4.87E+02	C20H37N7O7	[M-H]-	Asn-Gln-Val-Lys	Amino_acids_and_derivatives	æ°¨åºé ¸åå ¶è¡çç©	Amino acids and derivatives	æ°¨åºé ¸åå ¶è¡çç©	-	3	-	-
Tyr-Trp-Lys	7.576	0.011771	1.9292	0.035922	HSS - LKSS; HSS - LOSS; LKSS - LOSS	MW0110224	4.96E+02	2.46E+02	4.95E+02	C26H33N5O5	[M+H]+	é ªæ°¨é ?è²æ°¨é ?èµæ°¨é ?Amino_acids_and_derivatives	æ°¨åºé ¸åå ¶è¡çç©	Amino acids and derivatives	æ°¨åºé ¸åå ¶è¡çç©	-	3	-	-
6-Hydroxykaempferol-3-O-Rutinoside-6-O-glucoside	7.5649	0.011819	1.9274	0.036002	HSS - LKSS; HSS - LOSS; LKSS - LOSS	Zmhp002640	7.73E+02	3.03E+02	7.72E+02	C33H40O21	[M+H]+	6-ç¾åºå±±æ°é ?3-O-è¸é¦ç³?6-O-è¡èç³è·	Flavonoids	é»é ®	Flavonols	é»é ®é?-	1	-	-
L-Aspartic acid	7.5119	0.012056	1.9188	0.036653	LKSS - HSS; LOSS - HSS; LOSS - LKSS	MWSmce609	1.34E+02	7.40E+01	1.33E+02	C4H7NO4	[M+H]+	L-å¤©å¬æ°¨é ¸	Amino_acids_and_derivatives	æ°¨åºé ¸åå ¶è¡çç©	Amino acids and derivatives	æ°¨åºé ¸åå ¶è¡çç©	56-84-8	3	C00049	ko00220,ko00250,ko00260,ko00261,ko00270,ko00300,ko00340,ko00410,ko00460,ko00470,ko00710,ko00760,ko00770,ko00970,ko00999,ko01100,ko01110,ko01200,ko01210,ko01230,ko01240,ko02010
Hydroxy Alopecurone D	7.4872	0.012168	1.9148	0.036922	LKSS - HSS; LOSS - HSS; LKSS - LOSS	Labp006475	6.85E+02	5.09E+02	6.84E+02	C39H40O11	[M+H]+	Hydroxy Alopecurone D	Flavonoids	é»é ®	Flavanones	äºæ°¢é»é ®	-	2	-	-
Quercetin-3-O-(2''-O-Rhamnosyl)rutinoside	7.4271	0.012447	1.9049	0.03763	HSS - LKSS; HSS - LOSS; LKSS - LOSS	HJAP127	7.57E+02	3.03E+02	7.56E+02	C33H40O20	[M+H]+	æ§²ç®ç´?3-O-(2''-O-é¼ æç³åº)è¸é¦ç³è·	Flavonoids	é»é ®	Flavonols	é»é ®é?55696-57-6	3	-	-
L-Valine	7.4267	0.012449	1.9049	0.03763	HSS - LKSS; LOSS - HSS; LOSS - LKSS	mws0256	1.18E+02	7.21E+01	1.17E+02	C5H11NO2	[M+H]+	L-ç¼¬æ°¨é ?Amino_acids_and_derivatives	æ°¨åºé ¸åå ¶è¡çç©	Amino acids and derivatives	æ°¨åºé ¸åå ¶è¡çç©	72-18-4	1	C00183	ko00280,ko00290,ko00460,ko00770,ko00966,ko00970,ko01100,ko01110,ko01210,ko01230,ko01240,ko02010
Lys-Thr-Gln-Lys	7.4139	0.012509	1.9028	0.03774	LKSS - HSS; LOSS - HSS; LOSS - LKSS	MW0153146	5.02E+02	2.77E+02	5.03E+02	C21H41N7O7	[M-H]-	Lys-Thr-Gln-Lys	Amino_acids_and_derivatives	æ°¨åºé ¸åå ¶è¡çç©	Amino acids and derivatives	æ°¨åºé ¸åå ¶è¡çç©	-	3	-	-
Ferulic acid-4-O-glucoside	7.3462	0.012834	1.8916	0.038647	LKSS - HSS; HSS - LOSS; LKSS - LOSS	Hmmn002544	3.55E+02	1.93E+02	3.56E+02	C16H20O9	[M-H]-	é¿é­é ?4-O-è¡èç³è·	Phenolic_acids	é é ¸ç±?Phenolic acids	é é ¸ç±?117405-51-3	1	-	-
Quercetin-3-O-(4''-O-glucosyl)rhamnoside	7.3331	0.012898	1.8895	0.038711	HSS - LKSS; HSS - LOSS; LKSS - LOSS	Lmmp003091	6.11E+02	3.03E+02	6.10E+02	C27H30O16	[M+H]+	æ§²ç®ç´?3-O-(4''-O-è¡èç³åº)é¼ æç³è·	Flavonoids	é»é ®	Flavonols	é»é ®é?59262-54-3	2	C17563	-
Morin-3-O-lyxoside	7.3319	0.012904	1.8893	0.038711	HSS - LKSS; LOSS - HSS; LOSS - LKSS	Lmfn004036	4.33E+02	3.00E+02	4.34E+02	C20H18O11	[M-H]-	æ¡è²ç´?3-O-æ¥èç³è·	Flavonoids	é»é ®	Flavonols	é»é ®é?-	1	-	-
LysoPE 15:0(2n isomer)	7.3001	0.013061	1.884	0.039109	LKSS - HSS; LOSS - HSS; LKSS - LOSS	Lmhp008885	4.40E+02	2.99E+02	4.39E+02	C20H42NO7P	[M+H]+	æº¶è¡ç£·èé °ä¹éèº 15:0(2nå¼æ)	Lipids	èè´¨	LPE	æº¶è¡ç£·èé °ä¹éèº	-	1	-	-
Syringaresinol	7.291	0.013106	1.8825	0.039137	LKSS - HSS; LOSS - HSS; LOSS - LKSS	MWS20152	4.17E+02	4.02E+02	4.18E+02	C22H26O8	[M-H]-	ä¸é¦æ èé ?Lignans_and_Coumarins	æ¨èç´ åé¦è±ç´?Lignans	æ¨èç´?21453-71-4	2	C10889	-
4-Hydroxyacetophenone	7.2884	0.013119	1.8821	0.039137	HSS - LKSS; HSS - LOSS; LOSS - LKSS	MWSmce466	1.35E+02	9.20E+01	1.36E+02	C8H8O2	[M-H]-	4-ç¾åºè¯ä¹é ?Phenolic_acids	é é ¸ç±?Phenolic acids	é é ¸ç±?99-93-4	3	C10700	ko01100
eicosa-5Z,8Z,14Z-trienoic acid	7.2572	0.013277	1.8769	0.039483	HSS - LKSS; HSS - LOSS; LKSS - LOSS	MW0014858	3.65E+02	5.90E+01	3.06E+02	C20H34O2	[M+CH3COO]-	eicosa-5Z,8Z,14Z-ä¸ç¯é ?,Lipids,èè´¨,Free fatty acids,æ¸¸ç¦»èèªé ?90105-02-5,3,-,- 11	14-Eicosadienoic acid"	7.2555	0.013285	1.8766	0.039483	LKSS - HSS; HSS - LOSS; LKSS - LOSS	MW0017131	3.31E+02	2.71E+02	3.08E+02	C20H36O2	[M+Na]+	11,14-åå¼äºåç¢³äºç¯é ¸	Lipids	èè´¨	Free fatty acids	æ¸¸ç¦»èèªé ?2091-39-6	3	-	-
Dihydromyricetin-3-O-glucoside	7.2359	0.013386	1.8734	0.039637	HSS - LKSS; HSS - LOSS; LKSS - LOSS	HJN104	4.81E+02	3.19E+02	4.82E+02	C21H22O13	[M-H]-	äºæ°¢æ¨æ¢ ç´?3-O-è¡èç³è·	Flavonoids	é»é ®	Flavanonols	äºæ°¢é»é ®é?-	3	-	-
Tricin (5,7,4'-Trihydroxy-3',5'-dimethoxyflavone)	7.2356	0.013387	1.8733	0.039637	HSS - LKSS; HSS - LOSS; LKSS - LOSS	Lmzp004885	3.31E+02	3.15E+02	3.30E+02	C17H14O7	[M+H]+	èè¿ç´?éº¦é»é ?	Flavonoids	é»é ®	Flavones	é»é ®	520-32-1	3	C10193	-
(2E)-3-[4-(Î²-D-glucopyranoside)-phenylacrylic]-acid	7.2171	0.013482	1.8702	0.039845	HSS - LKSS; HSS - LOSS; LKSS - LOSS	Jmwn002494	3.25E+02	1.19E+02	3.26E+02	C15H18O8	[M-H]-	(2E)-3-[4-(Î²-D-å¡åè¡èç³è·)-è¯ä¸ç¯é ¸]é ?Phenolic_acids	é é ¸ç±?Phenolic acids	é é ¸ç±?-	1	-	-
Cyclic 3',5'-Adenylic acid	7.2079	0.01353	1.8687	0.039912	LKSS - HSS; LOSS - HSS; LOSS - LKSS	mws0884	3.28E+02	1.34E+02	3.29E+02	C10H12N5O6P	[M-H]-	ç?3',5'-è ºåå¤æ ¸è·é ¸	Nucleotides_and_derivatives	æ ¸è·é ¸åå ¶è¡çç©	Nucleotides and derivatives	æ ¸è·é ¸åå ¶è¡çç©	60-92-4	1	C00575	ko00230,ko01100
6-Hydroxy-7-methoxycoumarin	7.131	0.013938	1.8558	0.041038	HSS - LKSS; LOSS - HSS; LOSS - LKSS	Zbsp004940	1.93E+02	1.33E+02	1.92E+02	C10H8O4	[M+H]+	6-ç¾åº-7-ç²æ°§åºé¦è±ç´	Lignans_and_Coumarins	æ¨èç´ åé¦è±ç´?Coumarins	é¦è±ç´?-	2	-	-
(Â±)-3-Hydroxynonanoic acid	7.0833	0.014198	1.8478	0.041727	HSS - LKSS; HSS - LOSS; LOSS - LKSS	MW0103813	1.73E+02	1.27E+02	1.74E+02	C9H18O3	[M-H]-	3-ç¾åºå£¬é ¸	Organic_acids	ææºé ?Organic acids	ææºé ?88930-09-0	3	-	-
L-Valyl-L-Phenylalanine	7.0478	0.014395	1.8418	0.042228	LKSS - HSS; LOSS - HSS; LOSS - LKSS	Lmhp002001	2.65E+02	7.21E+01	2.64E+02	C14H20N2O3	[M+H]+	L-ç¼¬æ°¨é ?L-è¯ä¸æ°¨é ¸	Amino_acids_and_derivatives	æ°¨åºé ¸åå ¶è¡çç©	Amino acids and derivatives	æ°¨åºé ¸åå ¶è¡çç©	3918-92-1	1	-	-
2,6-Dimethoxybenzoic acid	7.0391	0.014444	1.8403	0.042293	LKSS - HSS; LOSS - HSS; LOSS - LKSS	Hmcn006267	1.81E+02	1.07E+02	1.82E+02	C9H10O4	[M-H]-	2,6-äºç²æ°§åºè¯ç²é ?,Phenolic_acids,é é ¸ç±?Phenolic acids,é é ¸ç±?1466-76-8,3,-,- 5	7-Dihydroxy-1(3H)-isobenzofuranone"	6.9948	0.014696	1.8328	0.042928	LKSS - HSS; HSS - LOSS; LKSS - LOSS	Zmhn001420	1.65E+02	1.21E+02	1.66E+02	C8H6O4	[M-H]-	5,7-äºç¾å?1(3H)-å¼è¯å¹¶ååé ®	Phenolic_acids	é é ¸ç±?Phenolic acids	é é ¸ç±?27979-58-4	3	-	-
Tyr-Phe-His-Glu	6.9916	0.014714	1.8323	0.042928	HSS - LKSS; HSS - LOSS; LKSS - LOSS	MW0158570	6.53E+02	5.09E+02	5.94E+02	C29H34N6O8	[M+CH3COO]-	é ªæ°¨é ?è¯ä¸æ°¨é ¸-ç»æ°¨é ?è°·æ°¨é ?Amino_acids_and_derivatives	æ°¨åºé ¸åå ¶è¡çç©	Amino acids and derivatives	æ°¨åºé ¸åå ¶è¡çç©	-	3	-	-
Quercetin-3-O-(6''-O-arabinosyl)glucoside	6.9577	0.014912	1.8265	0.043424	HSS - LKSS; HSS - LOSS; LKSS - LOSS	Lmln001951	5.95E+02	3.00E+02	5.96E+02	C26H28O16	[M-H]-	æªç®ç´?3-O-(6''-O-é¿æä¼¯ç³å?è¡èç³è·	Flavonoids	é»é ®	Flavonols	é»é ®é?-	3	-	-
Leu-Ile-Thr-Arg	6.9363	0.015037	1.8228	0.043709	LKSS - HSS; LOSS - HSS; LOSS - LKSS	MW0152384	5.02E+02	4.43E+02	5.01E+02	C22H43N7O6	[M+H]+	Leu-Ile-Thr-Arg	Amino_acids_and_derivatives	æ°¨åºé ¸åå ¶è¡çç©	Amino acids and derivatives	æ°¨åºé ¸åå ¶è¡çç©	-	3	-	-
24,30-Dihydroxy-12(13)-ene-lupeol	6.9124	0.01518	1.8187	0.044043	HSS - LKSS; LOSS - HSS; LOSS - LKSS	pmn001700	4.55E+02	4.55E+02	4.56E+02	C30H48O3	[M-H]-	24,30-äºç¾å?12(13)ç?ç¾½æè±é	Terpenoids	èç±»	Triterpene	ä¸è	-	1	-	-
N',N''-Diferuloylspermidine	6.9059	0.015219	1.8176	0.044062	HSS - LKSS; HSS - LOSS; LKSS - LOSS	pma0170	4.98E+02	1.77E+02	4.97E+02	C27H35N3O6	[M+H]+	N',N''-äºé¿é­é °äºç²¾è?,Alkaloids,çç©ç¢?Phenolamine,é èº,-,3,-,- Phenylethanolamine,6.9021,0.015242,1.817,0.044062,LKSS - HSS; LOSS - HSS; LOSS - LKSS,pma0948,1.38E+02,1.20E+02,1.37E+02,C8H11NO,[M+H]+,è¯åºä¹éè?Alkaloids,çç©ç¢?Alkaloids,çç©ç¢?7568-93-6,3,C02735,- Barbituric acid;Malonylurea;2	4	6-Pyrimidinetrione"	6.8886	0.015323	1.8147	0.044217	LKSS - HSS; LOSS - HSS; LOSS - LKSS	MWS2027	1.29E+02	6.90E+01	1.28E+02	C4H4N2O3	[M+H]+	å·´æ¯å¦¥é ¸;ä¸äºé °è²;2,4,6-å§å¶ä¸é ®	Nucleotides_and_derivatives	æ ¸è·é ¸åå ¶è¡çç©	Nucleotides and derivatives	æ ¸è·é ¸åå ¶è¡çç©	67-52-7	3	C00813	ko00240,ko01100
Asn-Glu-Thr-Asp-Leu	6.8799	0.015375	1.8132	0.044287	LKSS - HSS; LOSS - HSS; LOSS - LKSS	MW0145746	5.91E+02	4.11E+02	5.90E+02	C23H38N6O12	[M+H]+	Asn-Glu-Thr-Asp-Leu	Amino_acids_and_derivatives	æ°¨åºé ¸åå ¶è¡çç©	Amino acids and derivatives	æ°¨åºé ¸åå ¶è¡çç©	-	3	-	-
2,3-Dihydroxyoleana-11,13(18)-dien-28-oic acid (Camaldulenic acid)	6.8754	0.015403	1.8124	0.044287	LKSS - HSS; LOSS - HSS; LOSS - LKSS	Hmjn008136	4.69E+02	4.69E+02	4.70E+02	C30H46O4	[M-H]-	2,3-äºç¾åºé½å¢©æ-11,13(18)-äºç¯-28-é ?(è±æ°¢å±±æ¥é ?	Terpenoids	èç±»	Triterpene	ä¸è	71850-15-2	2	-	-
Scopoletin (7-Hydroxy-6-methoxycoumarin)	6.8522	0.015545	1.8084	0.044548	LKSS - HSS; LOSS - HSS; LOSS - LKSS	Qmzp101838	1.93E+02	1.33E+02	1.92E+02	C10H8O4	[M+H]+	ä¸è¨èªå é ?Lignans_and_Coumarins	æ¨èç´ åé¦è±ç´?Coumarins	é¦è±ç´?92-61-5	3	C01752	ko00999,ko01110
Methionylvaline	6.8515	0.01555	1.8083	0.044548	HSS - LKSS; HSS - LOSS; LKSS - LOSS	MW0153885	2.49E+02	1.78E+02	2.48E+02	C10H20N2O3S	[M+H]+	ç²ç¡«æ°¨é °ç¼¬æ°¨é ?Amino_acids_and_derivatives	æ°¨åºé ¸åå ¶è¡çç©	Amino acids and derivatives	æ°¨åºé ¸åå ¶è¡çç©	14486-13-6	3	-	-
LysoPE 16:0	6.8464	0.015581	1.8074	0.044557	LKSS - HSS; LOSS - HSS; LKSS - LOSS	pmb0876	4.54E+02	3.13E+02	4.53E+02	C21H44NO7P	[M+H]+	æº¶è¡ç£·èé °ä¹éèº 16:0	Lipids	èè´¨	LPE	æº¶è¡ç£·èé °ä¹éèº	53862-35-4	1	-	-
4-Hydroxysphinganine	6.8045	0.015842	1.8002	0.045223	LKSS - HSS; LOSS - HSS; LKSS - LOSS	pmb2221	3.18E+02	6.00E+01	3.17E+02	C18H39NO3	[M+H]+	4-ç¾åºéæ°¨é?Lipids	èè´¨	Sphingolipids	éè	554-62-1	2	C12144	ko00600,ko01100
Kaempferol-3-O-rhamnoside (Afzelin)(Kaempferin)*	6.7539	0.016166	1.7914	0.045902	HSS - LKSS; LOSS - HSS; LOSS - LKSS	mws0919	4.31E+02	2.85E+02	4.32E+02	C21H20O10	[M-H]-	å±±æ°é ?3-O-é¼ æç³è· (é¿ç¦è±è·)(çªæ³»å¶å±±æ°è·)*	Flavonoids	é»é ®	Flavonols	é»é ®é?482-39-3	3	C16911	ko00944
2-Methyl-3-oxoadipic acid*	6.7525	0.016175	1.7912	0.045902	LKSS - HSS; LOSS - HSS; LKSS - LOSS	Lmgn002091	1.73E+02	9.30E+01	1.74E+02	C7H10O5	[M-H]-	2-ç²åº-3-æ°§ä»£å·±äºé ?	Organic_acids	ææºé ?Organic acids	ææºé ?-	1	C18307	-
2-Oxoheptanedionic acid*	6.7525	0.016175	1.7912	0.045902	LKSS - HSS; LOSS - HSS; LKSS - LOSS	Lmgn002184	1.73E+02	9.30E+01	1.74E+02	C7H10O5	[M-H]-	2-æ°§åºäºé ¸*	Organic_acids	ææºé ?Organic acids	ææºé ?17126-90-8	1	C16588	ko01100,ko01210,ko01240
Ser-Val-Asn-Glu	6.7493	0.016196	1.7906	0.045902	LKSS - HSS; LOSS - HSS; LOSS - LKSS	MW0156970	4.46E+02	4.04E+02	4.47E+02	C17H29N5O9	[M-H]-	Ser-Val-Asn-Glu	Amino_acids_and_derivatives	æ°¨åºé ¸åå ¶è¡çç©	Amino acids and derivatives	æ°¨åºé ¸åå ¶è¡çç©	-	3	-	-
5,8,4'-Trihydroxy-6,7-dimethoxyflavone	6.6841	0.016625	1.7792	0.047035	HSS - LKSS; HSS - LOSS; LKSS - LOSS	Lmyp006951	3.31E+02	2.73E+02	3.30E+02	C17H14O7	[M+H]+	5,8,4'-ä¸ç¾å?6,7-äºç²æ°§åºé»é ®	Flavonoids	é»é ®	Flavones	é»é ®	98755-25-0	2	-	-
Asn-Tyr	6.6485	0.016865	1.773	0.047531	HSS - LKSS; HSS - LOSS; LOSS - LKSS	MW0105795	3.56E+02	2.96E+02	2.95E+02	C13H17N3O5	[M+H]+	L-å¤©å¬é °èºé ?L-é ªæ°¨é ?Amino_acids_and_derivatives	æ°¨åºé ¸åå ¶è¡çç©	Amino acids and derivatives	æ°¨åºé ¸åå ¶è¡çç©	-	3	-	-
3,5,7-Trihydroxyflavanone (Pinobanksin)	6.6457	0.016884	1.7725	0.047531	HSS - LKSS; HSS - LOSS; LKSS - LOSS	mws0914	2.71E+02	1.51E+02	2.72E+02	C15H12O5	[M-H]-	3,5,7-ä¸ç¾åºé»ç·é ® (ç­å¶æ¾ç´ )	Flavonoids	é»é ®	Flavanonols	äºæ°¢é»é ®é?548-82-3	1	C09826	ko00941
Chrysoeriol; 5,7,4'-Trihydroxy-3'-Methoxyflavone	6.6448	0.01689	1.7724	0.047531	HSS - LKSS; HSS - LOSS; LKSS - LOSS	pmp001127	3.01E+02	2.86E+02	3.00E+02	C16H12O6	[M+H]+	éå£èé»ç´?Flavonoids	é»é ®	Flavones	é»é ®	491-71-4	3	C04293	ko00944
Allitol	6.6361	0.01695	1.7708	0.047614	HSS - LKSS; HSS - LOSS; LKSS - LOSS	MWSslk235	1.81E+02	5.90E+01	1.82E+02	C6H14O6	[M-H]-	èç³é?Others	å ¶å®ç±?Saccharides	ç³ç±»	488-44-8	3	-	-
4',5,7-Trihydroxy-3',6-dimethoxyflavone (Jaceosidin)	6.6219	0.017047	1.7684	0.047804	HSS - LKSS; HSS - LOSS; LKSS - LOSS	pmp000004	3.31E+02	3.16E+02	3.30E+02	C17H14O7	[M+H]+	4',5,7-ä¸ç¾å?3',6-äºç²æ°§åºé»é ® (æ£ç¢è½¦èç´?	Flavonoids	é»é ®	Flavones	é»é ®	18085-97-7	1	-	-
Trimethyllysine	6.5994	0.017203	1.7644	0.048102	LKSS - HSS; LOSS - HSS; LOSS - LKSS	Zmzp000145	1.89E+02	8.41E+01	1.88E+02	C9H20N2O2	[M+H]+	ä¸ç²åºèµæ°¨é ¸	Amino_acids_and_derivatives	æ°¨åºé ¸åå ¶è¡çç©	Amino acids and derivatives	æ°¨åºé ¸åå ¶è¡çç©	23284-33-5	1	C03793	ko00310,ko01100
Blumenol C	6.5949	0.017235	1.7636	0.048102	HSS - LKSS; HSS - LOSS; LKSS - LOSS	Qmyp101437	2.11E+02	1.35E+02	2.10E+02	C13H22O2	[M+H]+	å¸å¢é¨é C	Terpenoids	èç±»	Terpene	èç±»	36151-02-7	3	-	-
2-(Formylamino)benzoic acid	6.5935	0.017244	1.7634	0.048102	HSS - LKSS; HSS - LOSS; LKSS - LOSS	pme3083	1.64E+02	1.20E+02	1.65E+02	C8H7NO3	[M-H]-	2-(ç²é °æ°¨åº)è¯ç²é ?Phenolic_acids	é é ¸ç±?Phenolic acids	é é ¸ç±?3342-77-6	3	C05653	ko00380,ko01100
LysoPC 18:4	6.5792	0.017345	1.7608	0.048298	LKSS - HSS; LOSS - HSS; LOSS - LKSS	Hmqp006235	5.16E+02	1.84E+02	5.15E+02	C26H46NO7P	[M+H]+	æº¶è¡ç£·èé °èç¢?18:4	Lipids	èè´¨	LPC	æº¶è¡ç£·èé °èç¢?-	3	-	-
Aminomalonic acid	6.5481	0.017566	1.7553	0.048828	HSS - LKSS; HSS - LOSS; LOSS - LKSS	pme3096	1.18E+02	7.40E+01	1.19E+02	C3H5NO4	[M-H]-	æ°¨åºä¸äºé ?Organic_acids	ææºé ?Organic acids	ææºé ?1068-84-4	3	C00872	-
L-Praziquanamine	6.5384	0.017635	1.7536	0.048935	HSS - LKSS; HSS - LOSS; LKSS - LOSS	MWSmce340	2.03E+02	1.32E+02	2.02E+02	C12H14N2O	[M+H]+	L-æ¯å¹è?Alkaloids	çç©ç¢?Isoquinoline alkaloids	å¼å¹åç±»çç©ç¢?99746-73-3	3	-	-
Naringenin (5,7,4'-Trihydroxyflavanone)	6.5331	0.017674	1.7527	0.048956	HSS - LKSS; HSS - LOSS; LKSS - LOSS	MWSHY0137	2.73E+02	1.53E+02	2.72E+02	C15H12O5	[M+H]+	æç®ç´?Flavonoids	é»é ®	Flavanones	äºæ°¢é»é ®	480-41-1	3	C00509	ko00941,ko00943,ko01100,ko01110
Robinlin	6.5266	0.017721	1.7515	0.048956	HSS - LKSS; HSS - LOSS; LKSS - LOSS	Hmln008119	1.97E+02	1.53E+02	1.98E+02	C11H18O3	[M-H]-	Robinlin	Terpenoids	èç±»	Terpene	èç±»	-	1	-	-
N-Feruloyltyramine 4'-glucoside	6.5246	0.017735	1.7512	0.048956	LKSS - HSS; LOSS - HSS; LOSS - LKSS	Wafp004334	4.76E+02	1.77E+02	4.75E+02	C24H29NO9	[M+H]+	N-é¿é­é °é ªè?4'-è¡èç³è·	Alkaloids	çç©ç¢?Phenolamine	é èº	-	1	-	-
Phe-Thr-Lys-Lys	6.505	0.017877	1.7477	0.049263	LKSS - HSS; LOSS - HSS; LOSS - LKSS	MW0155355	5.21E+02	4.47E+02	5.22E+02	C25H42N6O6	[M-H]-	Phe-Thr-Lys-Lys	Amino_acids_and_derivatives	æ°¨åºé ¸åå ¶è¡çç©	Amino acids and derivatives	æ°¨åºé ¸åå ¶è¡çç©	-	3	-	-
Hispidulin (5,7,4'-Trihydroxy-6-methoxyflavone)	6.4921	0.017972	1.7454	0.049439	HSS - LKSS; HSS - LOSS; LKSS - LOSS	pmp000001	3.01E+02	2.86E+02	3.00E+02	C16H12O6	[M+H]+	é«è½¦åç´	Flavonoids	é»é ®	Flavones	é»é ®	1447-88-7	3	C10058	-
6-Hydroxypseudooxynicotine O-glucoside	6.4761	0.01809	1.7426	0.049677	LKSS - HSS; HSS - LOSS; LKSS - LOSS	Wayp001841	3.57E+02	1.95E+02	3.56E+02	C16H24N2O7	[M+H]+	6-ç¾åºåæ°§çç¢± O-è¡èç³è·	Alkaloids	çç©ç¢?Pyridine alkaloids	å¡å¶ç±»çç©ç¢±	-	2	-	-
N-Feruloylphenylalanine	6.4504	0.018282	1.738	0.050034	LKSS - HSS; LOSS - HSS; LOSS - LKSS	Wafp005168	3.42E+02	1.77E+02	3.41E+02	C19H19NO5	[M+H]+	N-é¿é­é °è¯ä¸æ°¨é ?Alkaloids	çç©ç¢?Phenolamine	é èº	-	1	-	-
Angustoline	6.4503	0.018283	1.738	0.050034	LKSS - HSS; LOSS - HSS; LOSS - LKSS	Qmgp102504	3.32E+02	1.52E+02	3.31E+02	C20H17N3O2	[M+H]+	çç¼é©¬é±ç?å®æ¯æ¯ç¹æç¢±	Alkaloids	çç©ç¢?Plumerane	å²åç±»çç©ç¢±	40041-95-0	2	-	-
13S-Hydroperoxy-9Z,11E-octadecadienoic acid	6.4458	0.018317	1.7372	0.050041	HSS - LKSS; LOSS - HSS; LOSS - LKSS	pmb2804	3.11E+02	1.71E+02	3.12E+02	C18H32O4	[M-H]-	13-æ°¢è¿æ°§å-9,11-åå «ç¢³äºç¯é ¸	Lipids	èè´¨	Free fatty acids	æ¸¸ç¦»èèªé ?33964-75-9	3	C04717	ko00591,ko01100
9(10)-EpOME;(9R,10S)-(12Z)-9,10-Epoxyoctadecenoic acid	6.4389	0.018369	1.7359	0.050096	HSS - LKSS; HSS - LOSS; LOSS - LKSS	Lmbn005662	2.95E+02	1.71E+02	2.96E+02	C18H32O3	[M-H]-	9,10-ç¯æ°§åå «ç¯é ¸	Lipids	èè´¨	Free fatty acids	æ¸¸ç¦»èèªé ?16833-56-0	3	C14825	ko00591,ko01100
Ser-Gly-Ala-Asn-Phe	6.428	0.018451	1.734	0.050236	LKSS - HSS; HSS - LOSS; LKSS - LOSS	MW0156750	4.95E+02	3.95E+02	4.94E+02	C21H30N6O8	[M+H]+	Ser-Gly-Ala-Asn-Phe	Amino_acids_and_derivatives	æ°¨åºé ¸åå ¶è¡çç©	Amino acids and derivatives	æ°¨åºé ¸åå ¶è¡çç©	-	3	-	-
1-(sn-Glycero-3-phospho)-1D-myo-inositol	6.4048	0.018629	1.7298	0.050632	LKSS - HSS; LOSS - HSS; LOSS - LKSS	Lmqn000432	3.33E+02	3.33E+02	3.34E+02	C9H19O11P	[M-H]-	1-(sn-çæ²¹-3-ç£·é ¸)-1D-èé	Others	å ¶å®ç±?Saccharides	ç³ç±»	-	1	-	-
Salidroside	6.3926	0.018723	1.7276	0.0508	LKSS - HSS; LOSS - HSS; LOSS - LKSS	Ymjm000148	2.99E+02	1.37E+02	3.00E+02	C14H20O7	[M-H]-	çº¢æ¯å¤©è·	Phenolic_acids	é é ¸ç±?Phenolic acids	é é ¸ç±?10338-51-9	1	C06046	ko00350,ko01100
Asn-Asp-Leu-Asp	6.367	0.018922	1.723	0.051253	LKSS - HSS; LOSS - HSS; LOSS - LKSS	MW0145703	4.76E+02	3.14E+02	4.75E+02	C18H29N5O10	[M+H]+	Asn-Asp-Leu-Asp	Amino_acids_and_derivatives	æ°¨åºé ¸åå ¶è¡çç©	Amino acids and derivatives	æ°¨åºé ¸åå ¶è¡çç©	-	3	-	-
Ile-Lys-Thr	6.3552	0.019015	1.7209	0.051417	HSS - LKSS; HSS - LOSS; LKSS - LOSS	MW0151517	3.61E+02	2.19E+02	3.60E+02	C16H32N4O5	[M+H]+	L-å¼äº®æ°¨é ¸-L-èµæ°¨é ?L-èæ°¨é ?Amino_acids_and_derivatives	æ°¨åºé ¸åå ¶è¡çç©	Amino acids and derivatives	æ°¨åºé ¸åå ¶è¡çç©	-	3	-	-
LysoPE 15:0	6.3246	0.019258	1.7154	0.051986	LKSS - HSS; LOSS - HSS; LKSS - LOSS	Lmhp009187	4.40E+02	2.99E+02	4.39E+02	C20H42NO7P	[M+H]+	æº¶è¡ç£·èé °ä¹éèº 15:0	Lipids	èè´¨	LPE	æº¶è¡ç£·èé °ä¹éèº	-	1	-	-
Ferruginol	6.2916	0.019524	1.7094	0.052615	HSS - LKSS; HSS - LOSS; LKSS - LOSS	Lazp011277	2.87E+02	1.33E+02	2.86E+02	C20H30O	[M+H]+	ééé?Terpenoids	èç±»	Ditepenoids	äºè	514-62-5	2	C09092	ko00904,ko01110
Stearamide	6.2732	0.019674	1.7061	0.052851	LKSS - HSS; LOSS - HSS; LKSS - LOSS	Zmzp005934	2.84E+02	1.02E+02	2.83E+02	C18H37NO	[M+H]+	ç¡¬èé °èº	Alkaloids	çç©ç¢?Alkaloids	çç©ç¢?124-26-5	3	C13846	-
Tyrosol; 4-Hydroxyphenylethanol	6.2728	0.019678	1.706	0.052851	HSS - LKSS; LOSS - HSS; LOSS - LKSS	mws2368	1.37E+02	1.19E+02	1.38E+02	C8H10O2	[M-H]-	é ªé; å¯¹ç¾åºè¯ä¹é	Phenolic_acids	é é ¸ç±?Phenolic acids	é é ¸ç±?501-94-0	2	C06044	ko00350,ko01100
2,3-Dihydroxy-30-norolean-12,20(29)-dien-28-oic acid	6.2526	0.019845	1.7024	0.053138	HSS - LKSS; HSS - LOSS; LKSS - LOSS	Zjmp102714	4.57E+02	1.09E+02	4.56E+02	C29H44O4	[M+H]+	2,3-äºç¾å?30-å»ç²åºé½å¢©æ-12,20(29)-äºç¯-28-é ?,Terpenoids,èç±»,Triterpene,ä¸è,-,3,-,- 12	13-Epoxy-9-Octadecenoic Acid"	6.2518	0.019852	1.7022	0.053138	HSS - LKSS; HSS - LOSS; LOSS - LKSS	pmb2799	2.95E+02	1.95E+02	2.96E+02	C18H32O3	[M-H]-	12,13-ç¯æ°§-9-åå «ç¢³ç¯é ?,Lipids,èè´¨,Free fatty acids,æ¸¸ç¦»èèªé ?6799-85-5,2,C14826,ko00591	ko01100"
Isolariciresinol	6.2324	0.020014	1.6987	0.053408	HSS - LKSS; HSS - LOSS; LKSS - LOSS	Lmmn003748	3.59E+02	1.80E+02	3.60E+02	C20H24O6	[M-H]-	å¼è½å¶æ¾èç´	Lignans_and_Coumarins	æ¨èç´ åé¦è±ç´?Lignans	æ¨èç´?548-29-8	3	-	-
N-benzylformamide	6.2316	0.02002	1.6985	0.053408	HSS - LKSS; HSS - LOSS; LOSS - LKSS	HJKP000649	1.36E+02	9.11E+01	1.35E+02	C8H9NO	[M+H]+	æ­£èåºç²é °èº	Alkaloids	çç©ç¢?Alkaloids	çç©ç¢?6343-54-0	3	C15561	-
Asp-Ile-Phe-Glu	6.2114	0.02019	1.6949	0.053652	HSS - LKSS; LOSS - HSS; LOSS - LKSS	MW0146155	5.21E+02	2.93E+02	5.22E+02	C24H34N4O9	[M-H]-	Asp-Ile-Phe-Glu	Amino_acids_and_derivatives	æ°¨åºé ¸åå ¶è¡çç©	Amino acids and derivatives	æ°¨åºé ¸åå ¶è¡çç©	-	3	-	-
Val-Ala-Phe-Asp	6.2101	0.020202	1.6946	0.053652	LKSS - HSS; HSS - LOSS; LKSS - LOSS	MW0158878	4.49E+02	1.99E+02	4.50E+02	C21H30N4O7	[M-H]-	Val-Ala-Phe-Asp	Amino_acids_and_derivatives	æ°¨åºé ¸åå ¶è¡çç©	Amino acids and derivatives	æ°¨åºé ¸åå ¶è¡çç©	-	3	-	-
Quercetin-3-O-sophoroside (Baimaside)	6.2088	0.020212	1.6944	0.053652	HSS - LKSS; HSS - LOSS; LKSS - LOSS	MWSHY0162	6.27E+02	3.03E+02	6.26E+02	C27H30O17	[M+H]+	æ§²ç®ç´?3-O-æ§ç³è?ç½éº»è?	Flavonoids	é»é ®	Flavonols	é»é ®é?18609-17-1	2	C12667	ko00944,ko01110
Tyr-Leu-Phe-Asp	6.2025	0.020266	1.6932	0.053705	LKSS - HSS; LOSS - HSS; LOSS - LKSS	MW0158525	5.57E+02	3.94E+02	5.56E+02	C28H36N4O8	[M+H]+	Tyr-Leu-Phe-Asp	Amino_acids_and_derivatives	æ°¨åºé ¸åå ¶è¡çç©	Amino acids and derivatives	æ°¨åºé ¸åå ¶è¡çç©	-	3	-	-
Val-Ala-His-Glu	6.1093	0.02108	1.6761	0.055768	LKSS - HSS; HSS - LOSS; LKSS - LOSS	MW0158872	4.55E+02	1.77E+02	4.54E+02	C19H30N6O7	[M+H]+	Val-Ala-His-Glu	Amino_acids_and_derivatives	æ°¨åºé ¸åå ¶è¡çç©	Amino acids and derivatives	æ°¨åºé ¸åå ¶è¡çç©	-	3	-	-
3-(2-Methylbutanoyl)-2,4-Di(isovaleryl)Sucrose-6'-O-Acetate*	6.0835	0.021312	1.6714	0.056289	HSS - LKSS; HSS - LOSS; LKSS - LOSS	Wafn009767	6.35E+02	1.01E+02	6.36E+02	C29H48O15	[M-H]-	3-(2-ç²åºä¸é °å?-2,4-äº?å¼æé °åº)èç³-6'-O-ä¹é ¸é ?	Others	å ¶å®ç±?Saccharides	ç³ç±»	-	2	-	-
Luteolin-7-O-gentiobioside*	6.0404	0.021707	1.6634	0.057238	HSS - LKSS; HSS - LOSS; LKSS - LOSS	Hmpp002612	6.11E+02	2.87E+02	6.10E+02	C27H30O16	[M+H]+	æ¨çèç´ -7-O-é¾èåç³è?	Flavonoids	é»é ®	Flavones	é»é ®	-	3	-	-
1,18-Octadecanediol	6.0337	0.021769	1.6622	0.057306	HSS - LKSS; HSS - LOSS; LKSS - LOSS	mws1436	2.87E+02	9.71E+01	2.86E+02	C18H38O2	[M+H]+	1,18-åå «ç·äºé?,Lipids,èè´¨,Free fatty acids,æ¸¸ç¦»èèªé ?3155-43-9,3,-,- Lys-Tyr-Val-Lys,6.0106,0.021985,1.6579,0.05778,LKSS - HSS; LOSS - HSS; LOSS - LKSS,MW0153190,5.37E+02,1.84E+02,5.36E+02,C26H44N6O6,[M+H]+,Lys-Tyr-Val-Lys,Amino_acids_and_derivatives,æ°¨åºé ¸åå ¶è¡çç©,Amino acids and derivatives,æ°¨åºé ¸åå ¶è¡çç©,-,3,-,- 1	4-Dihydro-1-Methyl-4-oxo-3-pyridinecarboxamide"	5.9333	0.022728	1.6434	0.059633	LKSS - HSS; HSS - LOSS; LKSS - LOSS	mws0943	1.51E+02	7.10E+01	1.52E+02	C7H8N2O2	[M-H]-	1,4-äºæ°¢-1-ç²åº-4-æ°§ä»£-3-å¡å¶ç²é °è?,Alkaloids,çç©ç¢?Pyridine alkaloids,å¡å¶ç±»çç©ç¢±,769-49-3,3,C05843,ko00760	ko01100"
Trp-Gln-Thr	5.92	0.022859	1.6409	0.059877	LKSS - HSS; LOSS - HSS; LOSS - LKSS	MW0158138	4.34E+02	1.45E+02	4.33E+02	C20H27N5O6	[M+H]+	è²æ°¨é ?è°·æ°¨é ?èæ°¨é ?Amino_acids_and_derivatives	æ°¨åºé ¸åå ¶è¡çç©	Amino acids and derivatives	æ°¨åºé ¸åå ¶è¡çç©	-	3	-	-
L-Glycyl-L-proline	5.9117	0.022941	1.6394	0.059936	LKSS - HSS; LOSS - HSS; LOSS - LKSS	pme0124	1.73E+02	1.16E+02	1.72E+02	C7H12N2O3	[M+H]+	L-çæ°¨é ?L-è¯æ°¨é ?Amino_acids_and_derivatives	æ°¨åºé ¸åå ¶è¡çç©	Amino acids and derivatives	æ°¨åºé ¸åå ¶è¡çç©	704-15-4	3	-	-
D-Pantothenic Acid	5.9101	0.022957	1.6391	0.059936	HSS - LKSS; LOSS - HSS; LOSS - LKSS	MWSmce257	2.18E+02	8.80E+01	2.19E+02	C9H17NO5	[M-H]-	D-æ³é ¸(ç»´çç´ B5)	Others	å ¶å®ç±?Vitamin	ç»´çç´?79-83-4	1	C00864	ko00410,ko00770,ko01100,ko01110,ko01240
LysoPC 20:2	5.8847	0.023211	1.6343	0.060501	LKSS - HSS; LOSS - HSS; LOSS - LKSS	pmd0147	5.48E+02	1.84E+02	5.47E+02	C28H54NO7P	[M+H]+	æº¶è¡ç£·èé °èç¢?20:2	Lipids	èè´¨	LPC	æº¶è¡ç£·èé °èç¢?-	3	-	-
5,4'-Dihydroxy-7-methoxyflavanone (Sakuranetin)	5.871	0.023349	1.6317	0.06076	HSS - LKSS; HSS - LOSS; LKSS - LOSS	pme1662	2.87E+02	1.67E+02	2.86E+02	C16H14O5	[M+H]+	5,4'-äºç¾å?7-ç²æ°§åºé»é ?(æ¨±è±ç´?	Flavonoids	é»é ®	Flavanones	äºæ°¢é»é ®	2957-21-3	3	C09833	ko00941,ko01110
Gly-Trp-Trp	5.8657	0.023403	1.6307	0.060802	LKSS - HSS; LOSS - HSS; LKSS - LOSS	MW0150509	4.48E+02	2.59E+02	4.47E+02	C24H25N5O4	[M+H]+	çæ°¨é ?è²æ°¨é ?è²æ°¨é ?Amino_acids_and_derivatives	æ°¨åºé ¸åå ¶è¡çç©	Amino acids and derivatives	æ°¨åºé ¸åå ¶è¡çç©	57850-28-9	3	-	-
Phytic acid	5.856	0.023502	1.6289	0.060958	LKSS - HSS; LOSS - HSS; LKSS - LOSS	Lmsn015919	6.59E+02	4.83E+02	6.60E+02	C6H18O24P6	[M-H]-	æ¤é ¸	Organic_acids	ææºé ?Organic acids	ææºé ?83-86-3	3	C01204	ko00562,ko01100,ko04070
Xanthosine 5'-monophosphate	5.8328	0.02374	1.6245	0.061476	LKSS - HSS; HSS - LOSS; LKSS - LOSS	MW0159412	3.63E+02	1.33E+02	3.64E+02	C10H13N4O9P	[M-H]-	é»åå?5'-åç£·é ?Nucleotides_and_derivatives	æ ¸è·é ¸åå ¶è¡çç©	Nucleotides and derivatives	æ ¸è·é ¸åå ¶è¡çç©	523-98-8	3	C00655	ko00230,ko01100,ko01110,ko01232
L-Sepiapterin	5.8275	0.023795	1.6235	0.061519	HSS - LKSS; HSS - LOSS; LKSS - LOSS	mws0984	2.36E+02	1.64E+02	2.37E+02	C9H11N5O3	[M-H]-	L-å¢¨åå?Nucleotides_and_derivatives	æ ¸è·é ¸åå ¶è¡çç©	Nucleotides and derivatives	æ ¸è·é ¸åå ¶è¡çç©	17094-01-8	3	C00835	ko00790,ko01100
Malonyl fraxin	5.8225	0.023847	1.6226	0.061552	LKSS - HSS; HSS - LOSS; LKSS - LOSS	Lbhp011913	4.57E+02	2.09E+02	4.56E+02	C19H20O13	[M+H]+	ä¸äºé °æ¢£ç®è·	Lignans_and_Coumarins	æ¨èç´ åé¦è±ç´?Coumarins	é¦è±ç´?-	3	-	-
Avicularin(Quercetin-3-O-Î±-L-arabinofuranoside)	5.8161	0.023913	1.6214	0.061624	HSS - LKSS; LOSS - HSS; LOSS - LKSS	MWSHY0100	4.35E+02	3.03E+02	4.34E+02	C20H18O11	[M+H]+	æèè?å¹¿å¯çè·)	Flavonoids	é»é ®	Flavonols	é»é ®é?572-30-5	3	-	-
Î±-Linolenic Acid*	5.7981	0.024101	1.618	0.061933	HSS - LKSS; HSS - LOSS; LOSS - LKSS	mws0367	2.77E+02	2.77E+02	2.78E+02	C18H30O2	[M-H]-	Î±-äºéº»é ?	Lipids	èè´¨	Free fatty acids	æ¸¸ç¦»èèªé ?463-40-1	1	C06427	ko00592,ko01040,ko01100,ko01110
Epipinoresinol*	5.7935	0.02415	1.6171	0.061933	LKSS - HSS; HSS - LOSS; LKSS - LOSS	Lmdn004267	3.57E+02	1.51E+02	3.58E+02	C20H22O6	[M-H]-	è¡¨æ¾èé*	Lignans_and_Coumarins	æ¨èç´ åé¦è±ç´?Lignans	æ¨èç´?24404-50-0	3	-	-
Pinoresinol*	5.7935	0.02415	1.6171	0.061933	LKSS - HSS; HSS - LOSS; LKSS - LOSS	mws0097	3.57E+02	1.51E+02	3.58E+02	C20H22O6	[M-H]-	æ¾èé?	Lignans_and_Coumarins	æ¨èç´ åé¦è±ç´?Lignans	æ¨èç´?487-36-5	3	C05366	ko00999,ko01100,ko01110
Cycloleucine	5.7754	0.024343	1.6136	0.062244	HSS - LKSS; LOSS - HSS; LOSS - LKSS	ML10181668	1.30E+02	8.41E+01	1.29E+02	C6H11NO2	[M+H]+	ç¯äº®æ°¨é ¸	Amino_acids_and_derivatives	æ°¨åºé ¸åå ¶è¡çç©	Amino acids and derivatives	æ°¨åºé ¸åå ¶è¡çç©	52-52-8	1	C03969	-
2'-O-Methyladenosine	5.7747	0.024349	1.6135	0.062244	HSS - LKSS; HSS - LOSS; LOSS - LKSS	Hmhp001812	2.82E+02	1.36E+02	2.81E+02	C11H15N5O4	[M+H]+	2-ç²æ°§åºè ºè?Nucleotides_and_derivatives	æ ¸è·é ¸åå ¶è¡çç©	Nucleotides and derivatives	æ ¸è·é ¸åå ¶è¡çç©	2140-79-6	3	-	-
Tyr-Met-Arg	5.7507	0.024607	1.6089	0.062802	HSS - LKSS; HSS - LOSS; LKSS - LOSS	MW0110212	4.69E+02	1.63E+02	4.68E+02	C20H32N6O5S1	[M+H]+	é ªæ°¨é ?ç²ç¡«æ°¨é ¸-ç²¾æ°¨é ?Amino_acids_and_derivatives	æ°¨åºé ¸åå ¶è¡çç©	Amino acids and derivatives	æ°¨åºé ¸åå ¶è¡çç©	-	3	-	-
3-O-Galloyl-D-glucose*	5.7099	0.025053	1.6011	0.063838	LKSS - HSS; HSS - LOSS; LKSS - LOSS	Hmln000659	3.31E+02	1.69E+02	3.32E+02	C13H16O10	[M-H]-	3-O-æ²¡é£å­é °-D-è¡èç³?	Phenolic_acids	é é ¸ç±?Phenolic acids	é é ¸ç±?-	2	-	-
Cannabisin D	5.7043	0.025115	1.6001	0.063884	LKSS - HSS; LOSS - HSS; LOSS - LKSS	HJN016	6.23E+02	4.60E+02	6.24E+02	C36H36N2O8	[M-H]-	å¤§éº»é °èº D	Alkaloids	çç©ç¢?Alkaloids	çç©ç¢?-	1	C17908	-
Kaempferol-6,8-di-C-glucoside	5.6988	0.025176	1.599	0.063884	HSS - LKSS; HSS - LOSS; LKSS - LOSS	HJAP024	6.11E+02	5.93E+02	6.10E+02	C27H30O16	[M+H]+	å±±æ°é ?6,8-äº?C-è¡èç³è·	Flavonoids	é»é ®	Flavonols	é»é ®é?-	3	-	-
Retinol (Vitamin A1)	5.6974	0.025192	1.5987	0.063884	HSS - LKSS; HSS - LOSS; LKSS - LOSS	pme2289	2.87E+02	1.19E+02	2.86E+02	C20H30O	[M+H]+	è§é»é?(ç»´çç´?A1)	Others	å ¶å®ç±?Vitamin	ç»´çç´?68-26-8	3	C00473	ko01100,ko01240
3,7-Dihydroxychromen-4-one	5.6923	0.025248	1.5978	0.063923	HSS - LKSS; HSS - LOSS; LKSS - LOSS	Hmsp003093	1.79E+02	7.70E+01	1.78E+02	C9H6O4	[M+H]+	3,7-äºç¾åºè²åé ®	Others	å ¶å®ç±?Chromone	è²é ®ç±?-	2	-	-
13-KODE; (9Z,11E)-13-Oxooctadeca-9,11-dienoic acid	5.6675	0.025526	1.593	0.064526	HSS - LKSS; HSS - LOSS; LOSS - LKSS	Lmbn005443	2.93E+02	2.35E+02	2.94E+02	C18H30O3	[M-H]-	13-æ°§ä»£åå «ç¢?9,11-äºç¯é ?,Lipids,èè´¨,Free fatty acids,æ¸¸ç¦»èèªé ?54739-30-9,2,C14765,ko00591 Thr-Asp-Lys-Arg,5.6578,0.025637,1.5911,0.064694,HSS - LKSS; LOSS - HSS; LOSS - LKSS,MW0157590,5.77E+02,3.37E+02,5.18E+02,C20H38N8O8,[M+CH3COO]-,Thr-Asp-Lys-Arg,Amino_acids_and_derivatives,æ°¨åºé ¸åå ¶è¡çç©,Amino acids and derivatives,æ°¨åºé ¸åå ¶è¡çç©,-,3,-,- O-Phosphorylethano…	ko00564	ko00600	ko01100"
Eriodictyol (5,7,3',4'-Tetrahydroxyflavanone)	5.647	0.025759	1.5891	0.064806	HSS - LKSS; HSS - LOSS; LKSS - LOSS	mws0064	2.87E+02	1.35E+02	2.88E+02	C15H12O6	[M-H]-	å£èé ?Flavonoids	é»é ®	Flavanones	äºæ°¢é»é ®	552-58-9	3	C05631	ko00941,ko01100,ko01110
3,4'-Dihydroxy-3',5'-dimethoxypropiophenone	5.6376	0.025867	1.5873	0.064876	LKSS - HSS; LOSS - HSS; LKSS - LOSS	Cmsp002787	2.27E+02	1.81E+02	2.26E+02	C11H14O5	[M+H]+	3,4'-äºç¾å?3',5'-äºç²æ°§åºè¯ä¹é ?,Phenolic_acids,é é ¸ç±?Phenolic acids,é é ¸ç±?136196-47-9,3,-,- Lyciumamide A,5.6375,0.025869,1.5872,0.064876,LKSS - HSS; LOSS - HSS; LOSS - LKSS,Hmgp006701,6.25E+02,3.25E+02,6.24E+02,C36H36O8N2,[M+H]+,Lyciumamide A,Alkaloids,çç©ç¢?Phenolamine,é èº,-,1,-,- Lyciumamide B,5.6239,0.026025,1.5846,0.065165,LKSS - HSS; LOSS - HSS; LOSS - LKSS,Qagp006800,…	ko01100	ko01232"
Uridine 5'-diphospho-N-acetylglucosamine	5.612	0.026163	1.5823	0.065305	LKSS - HSS; LOSS - HSS; LKSS - LOSS	Lmqn000780	6.06E+02	3.85E+02	6.07E+02	C17H27N3O17P2	[M-H]-	å°¿è·äºç£·é ¸ä¹é °è¡èç³è?Nucleotides_and_derivatives	æ ¸è·é ¸åå ¶è¡çç©	Nucleotides and derivatives	æ ¸è·é ¸åå ¶è¡çç©	528-04-1	2	C00043	ko00520,ko01100,ko01250
Malonyl byzantionoside A	5.5744	0.026606	1.575	0.066306	LKSS - HSS; HSS - LOSS; LKSS - LOSS	Lkmp122408	4.57E+02	1.33E+02	4.56E+02	C22H32O10	[M+H]+	Malonyl byzantionoside A	Terpenoids	èç±»	Sesquiterpenoids	ååè?-	1	-	-
Deacetylajugarinâ ?5.5698	0.02666	1.5741	0.066336	HSS - LKSS; HSS - LOSS; LKSS - LOSS	Wmzn000587	3.77E+02	5.90E+01	3.78E+02	C22H34O5	[M-H]-	è±ä¹é °åç­éª¨èé ¯ç´ â £	Terpenoids	èç±»	Ditepenoids	äºè	-	1	-	-
5-O-Galloyl-D-hamamelose*	5.5599	0.026779	1.5722	0.066529	LKSS - HSS; HSS - LOSS; LKSS - LOSS	Zmhn001703	3.31E+02	1.69E+02	3.32E+02	C13H16O10	[M-H]-	5-O-æ²¡é£å­é °-D-éç¼æ¢ ç³*	Phenolic_acids	é é ¸ç±?Phenolic acids	é é ¸ç±?-	2	-	-
1-Feruloyl-sn-glycerol*	5.5358	0.027069	1.5675	0.067145	LKSS - HSS; HSS - LOSS; LKSS - LOSS	pmp000086	2.69E+02	1.77E+02	2.68E+02	C13H16O6	[M+H]+	1-é¿é­é ?sn-çæ²¹*	Phenolic_acids	é é ¸ç±?Phenolic acids	é é ¸ç±?-	3	-	-
Farnesyl acetate	5.5167	0.027302	1.5638	0.067617	LKSS - HSS; HSS - LOSS; LKSS - LOSS	MW0052880	2.87E+02	1.47E+02	2.64E+02	C17H28O2	[M+Na]+	å ¨åå¼åå «ç·åºä¹é ¸é ¯	Others	å ¶å®ç±?Lactones	å é ¯ç±»ååç©	4128-17-0	3	-	-
LysoPE 18:0(2n isomer)	5.4939	0.027584	1.5593	0.068209	LKSS - HSS; LOSS - HSS; LOSS - LKSS	pmb0880	4.82E+02	3.41E+02	4.81E+02	C23H48NO7P	[M+H]+	æº¶è¡ç£·èé °ä¹éèº 18:0(2nå¼æ)	Lipids	èè´¨	LPE	æº¶è¡ç£·èé °ä¹éèº	-	3	-	-
1-Linoleoylglycerol*	5.4739	0.027833	1.5554	0.068717	HSS - LKSS; HSS - LOSS; LOSS - LKSS	Lmhp112042	3.55E+02	2.63E+02	3.54E+02	C21H38O4	[M+H]+	1-äºæ²¹é °çæ²¹é ¯*	Lipids	èè´¨	Glycerol ester	çæ²¹é ?2277-28-3	1	-	-
2-Palmitoyl-Sn-Glycerol 3-O-Diglucoside	5.4702	0.02788	1.5547	0.068727	HSS - LKSS; HSS - LOSS; LKSS - LOSS	Wagn012030	6.53E+02	3.97E+02	6.54E+02	C31H58O14	[M-H]-	2-æ£æ¦é ?Sn-çæ²¹ 3-O-äºè¡èç³è?Lipids	èè´¨	Glycerol ester	çæ²¹é ?-	1	-	-
Apigenin-6,8-di-C-arabinoside*	5.4547	0.028076	1.5517	0.068989	HSS - LKSS; HSS - LOSS; LKSS - LOSS	Lmtp002942	5.35E+02	4.99E+02	5.34E+02	C25H26O13	[M+H]+	è¹èç´?6,8-äº?C-é¿æä¼¯ç³è?	Flavonoids	é»é ®	Flavones	é»é ®	-	3	-	-
Apigenin-6-C-arabinoside-8-C-xyloside*	5.4547	0.028076	1.5517	0.068989	HSS - LKSS; HSS - LOSS; LKSS - LOSS	Lmtp002822	5.35E+02	4.99E+02	5.34E+02	C25H26O13	[M+H]+	è¹èç´?6-C-é¿æä¼¯ç³è?8-C-æ¨ç³è?	Flavonoids	é»é ®	Flavones	é»é ®	-	3	-	-
Aromatide	5.4508	0.028126	1.5509	0.068989	LKSS - HSS; LOSS - HSS; LKSS - LOSS	HJAP158	3.28E+02	1.77E+02	3.27E+02	C19H21NO4	[M+H]+	é¦è·å é ¯	Alkaloids	çç©ç¢?Alkaloids	çç©ç¢?-	3	-	-
3-(2-Methylbutanoyl)-1',3',4-Tri(Isovaleryl)Sucrose	5.4481	0.02816	1.5504	0.068989	LKSS - HSS; HSS - LOSS; LKSS - LOSS	Wafn011099	6.77E+02	5.93E+02	6.78E+02	C32H54O15	[M-H]-	3-(2-ç²åºä¸é °å?-1',3',4-ä¸?å¼æé °åº)èç³	Others	å ¶å®ç±?Saccharides	ç³ç±»	-	2	-	-
Kaempferol-3-O-sophoroside-7-O-rhamnoside*	5.3516	0.029423	1.5313	0.071877	HSS - LKSS; LOSS - HSS; LOSS - LKSS	Lmsp003161	7.57E+02	2.87E+02	7.56E+02	C33H40O20	[M+H]+	å±±æ°é ?3-O-æ§ç³è?7-O-é¼ æç³è·*	Flavonoids	é»é ®	Flavonols	é»é ®é?-	2	-	-
Homocitrate	5.3494	0.029452	1.5309	0.071877	HSS - LKSS; LOSS - HSS; LOSS - LKSS	Wayn001528	2.05E+02	1.11E+02	2.06E+02	C7H10O7	[M-H]-	é«æ æª¬é ¸	Organic_acids	ææºé ?Organic acids	ææºé ?13052-73-8	1	C01251	ko00300,ko00620,ko01100,ko01110,ko01210,ko01230,ko01240
N-Acetylputrescine	5.3477	0.029474	1.5306	0.071877	HSS - LKSS; LOSS - HSS; LOSS - LKSS	pme2693	1.31E+02	1.14E+02	1.30E+02	C6H14N2O	[M+H]+	N-ä¹é °è èº	Alkaloids	çç©ç¢?Alkaloids	çç©ç¢?18233-70-0	3	C02714	ko00330,ko01100
2,4-Di-Tert-Butylphenol*	5.3115	0.029967	1.5234	0.07278	HSS - LKSS; LOSS - HSS; LOSS - LKSS	Lmbn013410	2.05E+02	1.89E+02	2.06E+02	C14H22O	[M-H]-	2,4-äºåä¸åºè¯é *	Phenolic_acids	é é ¸ç±?Phenolic acids	é é ¸ç±?96-76-4	1	-	-
2,6-Di-tert-butylphenol*	5.3115	0.029967	1.5234	0.07278	HSS - LKSS; LOSS - HSS; LOSS - LKSS	Lmln010063	2.05E+02	1.89E+02	2.06E+02	C14H22O	[M-H]-	2,6-äºåä¸åºè¯é *	Phenolic_acids	é é ¸ç±?Phenolic acids	é é ¸ç±?128-39-2	1	-	-
Punicic acid (9Z,11E,13Z-octadecatrienoic acid)	5.3105	0.029982	1.5231	0.07278	HSS - LKSS; LOSS - HSS; LOSS - LKSS	pmb0889	2.79E+02	9.51E+01	2.78E+02	C18H30O2	[M+H]+	ç³æ¦´é ?(9Z,11E,13Z-åå «ç¢³ä¸ç¯é ¸)	Lipids	èè´¨	Free fatty acids	æ¸¸ç¦»èèªé ?544-72-9	3	C08364	-
12-Oxo-phytodienoic acid	5.2944	0.030203	1.5199	0.073206	HSS - LKSS; LOSS - HSS; LOSS - LKSS	Zmyn004548	2.91E+02	2.35E+02	2.92E+02	C18H28O3	[M-H]-	12-æ°?æ¤ç©äºç¯é ?Lipids	èè´¨	Free fatty acids	æ¸¸ç¦»èèªé ?85551-10-6	2	C01226	ko00592,ko01100,ko01110
D-Glucose 6-phosphate*	5.2738	0.030491	1.5158	0.07379	LKSS - HSS; LOSS - HSS; LKSS - LOSS	mws0866	2.59E+02	9.70E+01	2.60E+02	C6H13O9P	[M-H]-	D-è¡èç³?6-ç£·é ¸*	Others	å ¶å®ç±?Saccharides	ç³ç±»	56-73-5	1	C00092	ko00500,ko00562,ko01100,ko01110
Adenosine	5.2703	0.03054	1.5151	0.073797	LKSS - HSS; LOSS - HSS; LOSS - LKSS	pme0230	2.68E+02	1.36E+02	2.67E+02	C10H13N5O4	[M+H]+	è ºè·	Nucleotides_and_derivatives	æ ¸è·é ¸åå ¶è¡çç©	Nucleotides and derivatives	æ ¸è·é ¸åå ¶è¡çç©	58-61-7	1	C00212	ko00230,ko01100,ko01232,ko02010
Lactobiose	5.2359	0.031028	1.5082	0.074863	LKSS - HSS; HSS - LOSS; LKSS - LOSS	MA10039641	3.41E+02	8.90E+01	3.42E+02	C12H22O11	[M-H]-	ä¹³äºç³?Others	å ¶å®ç±?Saccharides	ç³ç±»	63-42-3	1	C00243	ko00052,ko01100,ko02010
2,4-Di(isovaleryl)-3-(2-Methylcrotonyl)Sucrose-6'-O-Acetate	5.2324	0.031078	1.5075	0.07487	HSS - LKSS; HSS - LOSS; LKSS - LOSS	Wafn009495	6.93E+02	5.09E+02	6.34E+02	C29H46O15	[M+CH3COOH-H]-	2,4-äº?å¼æé °åº)-3-(2-ç²åºå·´è±é °åº)èç³-6'-O-ä¹é ¸é ?,Others,å ¶å®ç±?Saccharides,ç³ç±»,-,2,-,- L-Aspartic acid-O-diglucoside,5.2244,0.031195,1.5059,0.075037,LKSS - HSS; LOSS - HSS; LOSS - LKSS,pmb0464,4.58E+02,1.16E+02,4.57E+02,C16H27NO14,[M+H]+,L-å¤©å¬æ°¨é ¸-O-äºè¡èç³è?Amino_acids_and_derivatives,æ°¨åºé ¸åå ¶è¡çç©,Amino acids and derivatives,æ°¨åºé ¸åå ¶è¡çç©,…	ko00790	ko01100	ko01110	ko01240"
6-Hydroxyluteolin 5-glucoside	5.2117	0.031379	1.5034	0.075215	HSS - LKSS; HSS - LOSS; LOSS - LKSS	Hmcn001884	4.63E+02	3.01E+02	4.64E+02	C21H20O12	[M-H]-	6-ç¾åºæ¨çèç´ -5-è¡èç³è·	Flavonoids	é»é ®	Flavones	é»é ®	-	2	-	-
p-Coumaroyltyramine	5.2064	0.031455	1.5023	0.075215	LKSS - HSS; LOSS - HSS; LOSS - LKSS	MWSmce089	2.84E+02	1.47E+02	2.83E+02	C17H17NO3	[M+H]+	å¯¹é¦è±é °é ªèº	Alkaloids	çç©ç¢?Phenolamine	é èº	36417-86-4	1	-	-
Abietatrien-3Î²-ol	5.2062	0.031458	1.5023	0.075215	HSS - LKSS; HSS - LOSS; LKSS - LOSS	Qmdp112507	2.87E+02	1.71E+02	2.86E+02	C20H30O	[M+H]+	Abietatrien-3Î²-ol	Terpenoids	èç±»	Ditepenoids	äºè	-	1	-	-
Î³-Linolenic Acid*	5.1938	0.031639	1.4998	0.075503	HSS - LKSS; HSS - LOSS; LOSS - LKSS	mws0366	2.77E+02	2.77E+02	2.78E+02	C18H30O2	[M-H]-	Î³-äºéº»é ?	Lipids	èè´¨	Free fatty acids	æ¸¸ç¦»èèªé ?506-26-3	1	C06426	ko00591,ko01040,ko01100
Salicylic acid	5.1915	0.031673	1.4993	0.075503	HSS - LKSS; LOSS - HSS; LOSS - LKSS	Lmgn001670	1.37E+02	1.08E+02	1.38E+02	C7H6O3	[M-H]-	æ°´æ¨é ?Phenolic_acids	é é ¸ç±?Phenolic acids	é é ¸ç±?69-72-7	1	C00805	ko00996,ko01100,ko01110,ko04075
Trihydroxycinnamoylquinic acid	5.1824	0.031808	1.4975	0.075711	LKSS - HSS; LOSS - HSS; LOSS - LKSS	pmn001695	3.71E+02	2.49E+02	3.72E+02	C16H20O10	[M-H]-	ä¸ç¾åºèæ¡é °å¥å®é ?Phenolic_acids	é é ¸ç±?Phenolic acids	é é ¸ç±?-	1	-	-
Isoscopoletin (6-Hydroxy-7-Methoxycoumarin)	5.1733	0.031943	1.4956	0.075918	HSS - LKSS; LOSS - HSS; LOSS - LKSS	Hmcp002123	1.93E+02	1.78E+02	1.92E+02	C10H8O4	[M+H]+	å¼è¨èªäº­	Lignans_and_Coumarins	æ¨èç´ åé¦è±ç´?Coumarins	é¦è±ç´?776-86-3	3	C18079	ko00999
Phenyl acetate	5.1644	0.032076	1.4938	0.076066	HSS - LKSS; HSS - LOSS; LOSS - LKSS	MWS1848	1.35E+02	9.20E+01	1.36E+02	C8H8O2	[M-H]-	ä¹é ¸è¯é ¯	Phenolic_acids	é é ¸ç±?Phenolic acids	é é ¸ç±?122-79-2	3	C00548	-
Boscialin	5.1627	0.032101	1.4935	0.076066	LKSS - HSS; LOSS - HSS; LOSS - LKSS	Qmyp101441	2.27E+02	1.33E+02	2.26E+02	C13H22O3	[M+H]+	Boscialin	Terpenoids	èç±»	Sesquiterpenoids	ååè?129277-03-8	3	-	-
2-Formyl-3-hydroxy-A(1)-norlup-20(29)-en-28-oic acid (Colubrinic acid)	5.1526	0.032252	1.4914	0.07631	LKSS - HSS; LOSS - HSS; LOSS - LKSS	Lmzn006582	4.69E+02	4.69E+02	4.70E+02	C30H46O4	[M-H]-	2-ç²é °-3-ç¾åº-A(1)-å»ç²åºç¾½æè±-20(29)-ç?28-é ?(Colubrinic acid)	Terpenoids	èç±»	Triterpene	ä¸è	-	3	-	-
isatioxyneolignoside E	5.1332	0.032545	1.4875	0.076891	LKSS - HSS; LOSS - HSS; LOSS - LKSS	Lcsn000193	5.97E+02	3.27E+02	5.98E+02	C28H38O14	[M-H]-	isatioxyneolignoside E	Lignans_and_Coumarins	æ¨èç´ åé¦è±ç´?Lignans	æ¨èç´?-	1	-	-
4-Aminobenzoic acid	5.1238	0.032688	1.4856	0.077113	LKSS - HSS; LOSS - HSS; LOSS - LKSS	mws1336	1.38E+02	1.20E+02	1.37E+02	C7H7NO2	[M+H]+	4-æ°¨åºè¯ç²é ?Phenolic_acids	é é ¸ç±?Phenolic acids	é é ¸ç±?150-13-0	3	C00568	ko00790,ko01100,ko01240
4-O-(3'-O-alpha-D-Glucopyranosyl)caffeoylquinic acid	5.1062	0.032959	1.482	0.077637	LKSS - HSS; LOSS - HSS; LOSS - LKSS	Wafn002319	5.15E+02	3.23E+02	5.16E+02	C22H28O14	[M-H]-	4-O-(3'-O-Î±-D-å¡åè¡èç³åº)åå¡é °å¥å°¼é ¸	Phenolic_acids	é é ¸ç±?Phenolic acids	é é ¸ç±?1401352-63-3	1	-	-
Benzyl-(2''-O-glucosyl)glucoside*	5.0639	0.03362	1.4734	0.079076	LKSS - HSS; HSS - LOSS; LKSS - LOSS	Lmtn002324	4.31E+02	2.69E+02	4.32E+02	C19H28O11	[M-H]-	èåº-(2''-O-è¡èç³åº)è¡èç³è·*	Phenolic_acids	é é ¸ç±?Phenolic acids	é é ¸ç±?-	1	C17564	-
N-Methyl-Trans-4-Hydroxy-L-Proline	5.0434	0.033946	1.4692	0.079721	LKSS - HSS; LOSS - HSS; LOSS - LKSS	Lmqp000427	1.46E+02	8.21E+01	1.45E+02	C6H11NO3	[M+H]+	N-ç²åº-åå¼-4-ç¾åº-L-è¯æ°¨é ?Amino_acids_and_derivatives	æ°¨åºé ¸åå ¶è¡çç©	Amino acids and derivatives	æ°¨åºé ¸åå ¶è¡çç©	4252-82-8	3	-	-
Lys-Leu-Glu-Arg	5.0404	0.033994	1.4686	0.079721	HSS - LKSS; HSS - LOSS; LKSS - LOSS	MW0153035	5.43E+02	5.90E+01	5.44E+02	C23H44N8O7	[M-H]-	Lys-Leu-Glu-Arg	Amino_acids_and_derivatives	æ°¨åºé ¸åå ¶è¡çç©	Amino acids and derivatives	æ°¨åºé ¸åå ¶è¡çç©	-	3	-	-
Butanone acid	5.0282	0.034191	1.4661	0.080035	HSS - LKSS; HSS - LOSS; LOSS - LKSS	MWS4312	1.01E+02	5.50E+01	1.02E+02	C4H6O3	[M-H]-	ä¸é ®é ?Organic_acids	ææºé ?Organic acids	ææºé ?600-18-0	3	-	-
Kaempferol-3-O-(2''-O-acetyl)glucuronide	5.0258	0.034229	1.4656	0.080035	HSS - LKSS; HSS - LOSS; LKSS - LOSS	pmn001642	5.03E+02	4.59E+02	5.04E+02	C23H20O13	[M-H]-	å±±æ°é ?3-O-(2''-O-ä¹é °)è¡èç³éé ¸è·	Flavonoids	é»é ®	Flavonols	é»é ®é?-	2	-	-
(2r,3s,4r,5s)-2-(6-aminopurin-9-yl)-5-(hydroxymethyl)oxolane-3,4-diol	5.0155	0.034397	1.4635	0.080311	LKSS - HSS; LOSS - HSS; LOSS - LKSS	Zmsp001773	2.68E+02	1.36E+02	2.67E+02	C10H13N5O4	[M+H]+	(2r,3s,4r,5s)-2-(6-aminopurin-9-yl)-5-(hydroxymethyl)oxolane-3,4-diol	Nucleotides_and_derivatives	æ ¸è·é ¸åå ¶è¡çç©	Nucleotides and derivatives	æ ¸è·é ¸åå ¶è¡çç©	-	1	-	-
2R-hydroxy-9Z,12Z,15Z-octadecatrienoic acid	5.0042	0.03458	1.4612	0.080619	HSS - LKSS; LOSS - HSS; LOSS - LKSS	Zmyn004732	2.93E+02	1.85E+02	2.94E+02	C18H30O3	[M-H]-	2R-ç¾åº-9Z,12Z,15Z-åå «ç¢³ä¸ç¯é ¸	Lipids	èè´¨	Free fatty acids	æ¸¸ç¦»èèªé ?-	1	C16342	ko00592
3-(2-Methylbutanoyl)-2,4-Di(isovaleryl)Sucrose-1'-O-Acetate*	4.996	0.034716	1.4595	0.080808	HSS - LKSS; HSS - LOSS; LKSS - LOSS	Wafn009606	6.35E+02	1.01E+02	6.36E+02	C29H48O15	[M-H]-	3-(2-ç²åºä¸é °å?-2,4-äº?å¼æé °åº)èç³-1'-O-ä¹é ¸é ?	Others	å ¶å®ç±?Saccharides	ç³ç±»	-	2	-	-
1-(Dihydroxyphenyl)-N2,N3-bis(4-hydroxyphenethyl)-(5-8)-dimethoxy-1,2dihydronaphthalene-2,3-dicarboxamide	4.9931	0.034763	1.4589	0.080808	LKSS - HSS; LOSS - HSS; LOSS - LKSS	pmp001187	6.25E+02	4.60E+02	6.24E+02	C36H36N2O8	[M+H]+	1-(äºç¾åºè¯å?-N 2,N 3-å?4-ç¾åºè¯ä¹å?-(5-8)-äºç²æ°§åº-1,2-äºæ°¢è?2,3-äºç²é °èº	Alkaloids	çç©ç¢?Phenolamine	é èº	-	1	-	-
Lys-Asp-Trp-Ser-Phe	4.9798	0.034983	1.4561	0.0812	LKSS - HSS; HSS - LOSS; LKSS - LOSS	MW0152914	6.82E+02	2.05E+02	6.81E+02	C33H43N7O9	[M+H]+	Lys-Asp-Trp-Ser-Phe	Amino_acids_and_derivatives	æ°¨åºé ¸åå ¶è¡çç©	Amino acids and derivatives	æ°¨åºé ¸åå ¶è¡çç©	-	3	-	-
4-O-Glucosyl-sinapate	4.9708	0.035133	1.4543	0.081431	HSS - LKSS; LOSS - HSS; LOSS - LKSS	Zmhn002227	3.85E+02	2.23E+02	3.86E+02	C17H22O10	[M-H]-	4-O-è¡èç³åºè¥å­é ?Phenolic_acids	é é ¸ç±?Phenolic acids	é é ¸ç±?-	1	C02919	-
Asn-Leu	4.9525	0.035441	1.4505	0.081965	LKSS - HSS; HSS - LOSS; LKSS - LOSS	MW0105782	3.67E+02	2.49E+02	2.45E+02	C10H19N3O4	[M-H]-	L-å¤©å¬é °èºL-äº®æ°¨é ?Amino_acids_and_derivatives	æ°¨åºé ¸åå ¶è¡çç©	Amino acids and derivatives	æ°¨åºé ¸åå ¶è¡çç©	-	3	-	-
Kaempferol-3-O-robinoside-7-O-rhamnoside (Robinin)	4.9509	0.035466	1.4502	0.081965	HSS - LKSS; LOSS - HSS; LOSS - LKSS	mws1035	7.41E+02	4.33E+02	7.40E+02	C33H40O19	[M+H]+	å±±æ°é ?3-O-åºæ§ç³è·-7-O-é¼ æç³è· (åºæ§è?	Flavonoids	é»é ®	Flavonols	é»é ®é?301-19-9	2	C10178	-
DL-Leucine*	4.9422	0.035615	1.4484	0.082086	HSS - LKSS; HSS - LOSS; LKSS - LOSS	MWS1926	1.32E+02	8.61E+01	1.31E+02	C6H13NO2	[M+H]+	DL-äº®æ°¨é ?	Amino_acids_and_derivatives	æ°¨åºé ¸åå ¶è¡çç©	Amino acids and derivatives	æ°¨åºé ¸åå ¶è¡çç©	328-39-2	3	-	-
Acacetin-7-O-(6''-O-acetyl)glucoside	4.9417	0.035622	1.4483	0.082086	LKSS - HSS; HSS - LOSS; LKSS - LOSS	pmb2987	4.87E+02	1.63E+02	4.88E+02	C24H24O11	[M-H]-	éåæ¬¢ç´ -7-O-(6''-O-ä¹é °)è¡èç³è·	Flavonoids	é»é ®	Flavones	é»é ®	-	3	-	-
N-Feruloyloctopamine	4.9366	0.035711	1.4472	0.08217	LKSS - HSS; LOSS - HSS; LOSS - LKSS	HJN013	3.28E+02	1.61E+02	3.29E+02	C18H19NO5	[M-H]-	N-é¿é­é °ç« é±¼èº	Alkaloids	çç©ç¢?Phenolamine	é èº	66648-44-0	3	-	-
Isofraxetin	4.9192	0.036008	1.4436	0.082735	LKSS - HSS; LOSS - HSS; LOSS - LKSS	Lmbp002962	2.09E+02	1.94E+02	2.08E+02	C10H8O5	[M+H]+	å¼ç§¦ç®ç´	Lignans_and_Coumarins	æ¨èç´ åé¦è±ç´?Coumarins	é¦è±ç´?50656-75-2	3	-	-
dihydro-N-feruloyltyramine	4.9	0.03634	1.4396	0.083377	LKSS - HSS; LOSS - HSS; LOSS - LKSS	Zblp005760	3.16E+02	1.77E+02	3.15E+02	C18H21NO4	[M+H]+	äºæ°¢é¿é­é °é ªè?Alkaloids	çç©ç¢?Phenolamine	é èº	-	1	-	-
Asn-Thr-Asp-Arg	4.8917	0.036485	1.4379	0.08359	LKSS - HSS; LOSS - HSS; LOSS - LKSS	MW0145898	5.05E+02	2.44E+02	5.04E+02	C18H32N8O9	[M+H]+	Asn-Thr-Asp-Arg	Amino_acids_and_derivatives	æ°¨åºé ¸åå ¶è¡çç©	Amino acids and derivatives	æ°¨åºé ¸åå ¶è¡çç©	-	3	-	-
Citric Acid	4.8801	0.036688	1.4355	0.083934	LKSS - HSS; LOSS - HSS; LOSS - LKSS	mws0281	1.91E+02	1.11E+02	1.92E+02	C6H8O7	[M-H]-	æ æª¬é ?Organic_acids	ææºé ?Organic acids	ææºé ?77-92-9	1	C00158	ko00020,ko00250,ko00630,ko01100,ko01110,ko01200,ko01210,ko01230,ko01240
LysoPC 18:0(2n isomer)	4.8757	0.036765	1.4346	0.083989	LKSS - HSS; LOSS - HSS; LOSS - LKSS	pmd0136	5.24E+02	1.84E+02	5.23E+02	C26H54NO7P	[M+H]+	æº¶è¡ç£·èé °èç¢?18:0(2nå¼æ)	Lipids	èè´¨	LPC	æº¶è¡ç£·èé °èç¢?-	2	-	-
4-Oxoisotretinoin	4.8705	0.036858	1.4335	0.084081	HSS - LKSS; HSS - LOSS; LOSS - LKSS	MW0014550	3.73E+02	2.91E+02	3.14E+02	C20H26O3	[M+CH3COO]-	4-æ°§ä»£ç»´ç²é ?Organic_acids	ææºé ?Organic acids	ææºé ?71748-58-8	3	-	-
6-O-Galloyl-Î²-D-glucose*	4.8667	0.036925	1.4327	0.084113	LKSS - HSS; HSS - LOSS; LKSS - LOSS	Lmfn000604	3.31E+02	1.69E+02	3.32E+02	C13H16O10	[M-H]-	6-O-æ²¡é£å­é °-Î²-D-è¡èç³?	Phenolic_acids	é é ¸ç±?Phenolic acids	é é ¸ç±?13186-19-1	2	-	-
Naringenin chalcone; 2',4,4',6'-Tetrahydroxychalcone	4.8355	0.037483	1.4262	0.085262	HSS - LKSS; HSS - LOSS; LKSS - LOSS	pme2960	2.73E+02	1.53E+02	2.72E+02	C15H12O5	[M+H]+	æç®ç´ æ¥è³é ®	Flavonoids	é»é ®	Chalcones	æ¥è³é ®	73692-50-9	3	C06561	ko00941,ko01100,ko01110
N-Monocinnamoylputrescine	4.8018	0.038098	1.4191	0.086538	HSS - LKSS; LOSS - HSS; LOSS - LKSS	Qagp003587	2.19E+02	1.31E+02	2.18E+02	C13H18N2O	[M+H]+	N-åèæ¡é °åºè è?Alkaloids	çç©ç¢?Phenolamine	é èº	-	2	-	-
Tyrosyl-Valine	4.7946	0.038232	1.4176	0.086717	HSS - LKSS; LOSS - HSS; LOSS - LKSS	MW0110297	4.61E+02	4.01E+02	2.80E+02	C14H20N2O4	[M+CH3COO]-	é ªæ°¨é °ç¼¬æ°¨é ¸	Amino_acids_and_derivatives	æ°¨åºé ¸åå ¶è¡çç©	Amino acids and derivatives	æ°¨åºé ¸åå ¶è¡çç©	17355-09-8	3	-	-
3,5-Bis(3-methoxy-4-hydroxyphenyl)-2,3-dihydro-2(1H)-pyridinone	4.7793	0.038516	1.4144	0.087045	LKSS - HSS; LOSS - HSS; LOSS - LKSS	Hmmp002150	3.42E+02	1.77E+02	3.41E+02	C19H19NO5	[M+H]+	3,5-å?3-ç²æ°§å?4-ç¾åºè¯åº)-2,3-äºæ°¢-2(1H)-å¡å¶é ?,Alkaloids,çç©ç¢?Pyridine alkaloids,å¡å¶ç±»çç©ç¢±,-,1,-,- 1-O-Salicyloyl-Î²-D-glucose,4.778,0.03854,1.4141,0.087045,LKSS - HSS; LOSS - HSS; LOSS - LKSS,Zmhn001926,2.99E+02,1.37E+02,3.00E+02,C13H16O8,[M-H]-,1-O-æ°´æ¨é ?Î²-D-è¡èç³?Phenolic_acids,é é ¸ç±?Phenolic acids,é é ¸ç±?60517-74-0,1,-,- Glucosyloxybenzoic acid,4.778,0.0…	4-Dihydroxy-5-methoxy-benzoyl)-glucoside"	4.7394	0.039269	1.4059	0.0885	LKSS - HSS; LOSS - HSS; LOSS - LKSS	Lmtn000940	3.45E+02	1.39E+02	3.46E+02	C14H18O10	[M-H]-	1-O-(3,4-äºç¾å?5-ç²æ°§å?è¯ç²é ?-è¡èç³è·	Phenolic_acids	é é ¸ç±?Phenolic acids	é é ¸ç±?-	3	-	-
Syringaldehyde; 4-Hydroxy-3,5-Dimethoxybenzaldehyde	4.738	0.039296	1.4056	0.0885	LKSS - HSS; LOSS - HSS; LOSS - LKSS	mws1350	1.81E+02	1.51E+02	1.82E+02	C9H10O4	[M-H]-	ä¸é¦é? 4-ç¾åº-3,5-äºç²æ°§åºè¯ç²é?,Phenolic_acids,é é ¸ç±?Phenolic acids,é é ¸ç±?134-96-3,3,-,- 3-O-Acetylhamayne,4.7264,0.03952,1.4032,0.088781,LKSS - HSS; LOSS - HSS; LOSS - LKSS,pmn001692,3.28E+02,2.95E+02,3.29E+02,C18H19NO5,[M-H]-,3-O-ä¹é °ææ å¶ç¢±,Alkaloids,çç©ç¢?Isoquinoline alkaloids,å¼å¹åç±»çç©ç¢?-,1,C12165,- Luteolin-6	8-di-C-arabinoside"	4.7257	0.039533	1.403	0.088781	HSS - LKSS; HSS - LOSS; LOSS - LKSS	HJAP010	5.51E+02	4.97E+02	5.50E+02	C25H26O14	[M+H]+	æ¨çèç´ -6,8-C-äºé¿æä¼¯ç³è·	Flavonoids	é»é ®	Flavones	é»é ®	-	3	-	-
Epigallocatechin-3-O-gallate*	4.6981	0.04007	1.3972	0.089735	HSS - LKSS; HSS - LOSS; LOSS - LKSS	MWSHY0060	4.59E+02	1.39E+02	4.58E+02	C22H18O11	[M+H]+	è¡¨æ²¡é£å­å¿è¶ç´?3-O-æ²¡é£å­é ¸é ?	Flavonoids	é»é ®	Flavanols	é»ç·éç±»	989-51-5	3	C09731	-
Gallocatechin gallate*	4.6981	0.04007	1.3972	0.089735	HSS - LKSS; HSS - LOSS; LOSS - LKSS	MWSHY0094	4.59E+02	1.39E+02	4.58E+02	C22H18O11	[M+H]+	æ²¡é£å­å¿è¶ç´ æ²¡é£å­é ¸é ?	Flavonoids	é»é ®	Flavanols	é»ç·éç±»	4233-96-9	3	-	-
Glycyl-tryptophan	4.6787	0.040452	1.3931	0.090462	HSS - LKSS; HSS - LOSS; LKSS - LOSS	MWS4309	2.62E+02	1.88E+02	2.61E+02	C13H15N3O3	[M+H]+	çæ°¨é ?è²æ°¨é ?Amino_acids_and_derivatives	æ°¨åºé ¸åå ¶è¡çç©	Amino acids and derivatives	æ°¨åºé ¸åå ¶è¡çç©	2390-74-1	3	-	-
N-Feruloylputrescine N-glucoside	4.6749	0.040527	1.3923	0.090504	LKSS - HSS; LOSS - HSS; LOSS - LKSS	Wagp001908	4.27E+02	1.77E+02	4.26E+02	C20H30N2O8	[M+H]+	N-é¿é­é °è è?N-è¡èç³è·	Alkaloids	çç©ç¢?Phenolamine	é èº	-	1	-	-
Methylsalicylate-2-O-glucoside	4.662	0.040785	1.3895	0.090952	LKSS - HSS; LOSS - HSS; LOSS - LKSS	Lmmn002179	3.13E+02	1.07E+02	3.14E+02	C14H18O8	[M-H]-	æ°´æ¨é ¸ç²é ?2-O-è¡èç³è·	Phenolic_acids	é é ¸ç±?Phenolic acids	é é ¸ç±?10019-60-0	2	-	-
(R)-3-(3'-Hydroxybutyl)-2,4,4-trimethylcyclohexa-2,5-dienone	4.6512	0.041002	1.3872	0.091306	LKSS - HSS; LOSS - HSS; LKSS - LOSS	Wbmp003697	2.09E+02	5.51E+01	2.08E+02	C13H20O2	[M+H]+	3-(3'-ç¾åºä¸åº)-2,4,4-ä¸ç²åºç¯å·±ç·-2,5-äºç¯é ?,Terpenoids,èç±»,Sesquiterpenoids,ååè?-,1,-,- 3	4-Dihydroxybenzoic acid (Protocatechuic acid)*"	4.6443	0.04114	1.3857	0.091487	HSS - LKSS; HSS - LOSS; LKSS - LOSS	mws0183	1.53E+02	1.09E+02	1.54E+02	C7H6O4	[M-H]-	3,4-äºç¾åºè¯ç²é ¸; åå¿è¶é ¸*	Phenolic_acids	é é ¸ç±?Phenolic acids	é é ¸ç±?99-50-3	3	C00230	ko01100,ko01110
N-Sinapoylcadaverine	4.6344	0.041343	1.3836	0.09181	LKSS - HSS; LOSS - HSS; LOSS - LKSS	pma1839	3.09E+02	2.07E+02	3.08E+02	C16H24N2O4	[M+H]+	è¥å­é °å°¸è?Alkaloids	çç©ç¢?Phenolamine	é èº	-	3	-	-
9-Hydroxy-10,12,15-octadecatrienoic acid	4.6272	0.041489	1.3821	0.092004	HSS - LKSS; HSS - LOSS; LOSS - LKSS	pmb2786	2.93E+02	2.35E+02	2.94E+02	C18H30O3	[M-H]-	9-ç¾åº-10,12,15-åå «ç¢³ä¸ç¯é ¸	Lipids	èè´¨	Free fatty acids	æ¸¸ç¦»èèªé ?89886-42-0	2	C16326	ko00592
LysoPE 20:2	4.6086	0.041872	1.3781	0.092726	LKSS - HSS; LOSS - HSS; LOSS - LKSS	Lmhp010757	5.06E+02	3.65E+02	5.05E+02	C25H48NO7P	[M+H]+	æº¶è¡ç£·èé °ä¹éèº 20:2	Lipids	èè´¨	LPE	æº¶è¡ç£·èé °ä¹éèº	-	1	-	-
Azelaic acid	4.594	0.042176	1.3749	0.093268	HSS - LKSS; HSS - LOSS; LOSS - LKSS	mws0237	1.87E+02	1.25E+02	1.88E+02	C9H16O4	[M-H]-	å£¬äºé ?Organic_acids	ææºé ?Organic acids	ææºé ?123-99-9	1	C08261	-
14,15-Dehydrocrepenynic acid	4.5884	0.042293	1.3737	0.093397	HSS - LKSS; LOSS - HSS; LOSS - LKSS	pma0461	2.77E+02	9.31E+01	2.76E+02	C18H28O2	[M+H]+	14,15-è±æ°¢è¿é³åæ²¹é ?,Lipids,èè´¨,Free fatty acids,æ¸¸ç¦»èèªé ?4154-44-3,3,-,- Kaempferol-3-O-(6''''-malonyl)sophorotrioside,4.5751,0.042573,1.3709,0.093884,HSS - LKSS; LOSS - HSS; LOSS - LKSS,Lmqp002349,8.59E+02,6.97E+02,8.58E+02,C36H42O24,[M+H]+,å±±æ°é ?3-O-(6''''-ä¸äºé ?æ§ä¸ç³è·,Flavonoids,é»é ®,Flavonols,é»é ®é?-,3,-,- N1	N10-Bis(p-coumaroyl)spermidine"	4.5713	0.042652	1.3701	0.09393	LKSS - HSS; HSS - LOSS; LKSS - LOSS	pma0692	4.38E+02	1.47E+02	4.37E+02	C25H31N3O4	[M+H]+	å?å¯¹é¦è±é °å?äºç²¾è?Alkaloids	çç©ç¢?Phenolamine	é èº	114916-05-1	3	C21169	-
Pinoresinol-4,4'-O-di-O-glucoside	4.5487	0.043134	1.3652	0.094858	HSS - LKSS; LOSS - HSS; LOSS - LKSS	pmn001370	6.81E+02	5.19E+02	6.82E+02	C32H42O16	[M-H]-	æ¾èé?4,4'-O-äº?O-è¡èç³è·	Lignans_and_Coumarins	æ¨èç´ åé¦è±ç´?Lignans	æ¨èç´?63902-38-5	1	-	-
Leu-Phe-Met	4.5297	0.043543	1.3611	0.095626	LKSS - HSS; LOSS - HSS; LOSS - LKSS	MW0152454	4.10E+02	2.48E+02	4.09E+02	C20H31N3O4S1	[M+H]+	L-äº®æ°¨é ?L-è¯ä¸æ°¨é ¸-L-èæ°¨é ?Amino_acids_and_derivatives	æ°¨åºé ¸åå ¶è¡çç©	Amino acids and derivatives	æ°¨åºé ¸åå ¶è¡çç©	-	3	-	-
L-Leucyl-L-phenylalanine	4.5229	0.043692	1.3596	0.095821	LKSS - HSS; LOSS - HSS; LKSS - LOSS	mws5035	2.79E+02	1.20E+02	2.78E+02	C15H22N2O3	[M+H]+	L-äº®æ°¨é ?L-è¯ä¸æ°¨é ¸	Amino_acids_and_derivatives	æ°¨åºé ¸åå ¶è¡çç©	Amino acids and derivatives	æ°¨åºé ¸åå ¶è¡çç©	56217-82-4	3	-	-
Lys-Nap-OH	4.5045	0.044095	1.3556	0.096571	LKSS - HSS; LOSS - HSS; LOSS - LKSS	MW0153233	4.50E+02	3.87E+02	4.51E+02	C24H25N3O6	[M-H]-	Lys-Nap-OH	Amino_acids_and_derivatives	æ°¨åºé ¸åå ¶è¡çç©	Amino acids and derivatives	æ°¨åºé ¸åå ¶è¡çç©	-	3	-	-
Tyr-Nap-OH	4.4831	0.04457	1.351	0.097387	LKSS - HSS; HSS - LOSS; LKSS - LOSS	MW0158719	4.99E+02	1.91E+02	5.00E+02	C28H24N2O7	[M-H]-	Tyr-Nap-OH	Amino_acids_and_derivatives	æ°¨åºé ¸åå ¶è¡çç©	Amino acids and derivatives	æ°¨åºé ¸åå ¶è¡çç©	-	3	-	-
p-Hydroxypheny-Î²-D-allopyranoside	4.4822	0.04459	1.3508	0.097387	LKSS - HSS; LOSS - HSS; LOSS - LKSS	Ymjm000152	2.71E+02	1.08E+02	2.72E+02	C12H16O7	[M-H]-	å¯¹ç¾åºè¯-Î²-D-å«å¡åç³è?Phenolic_acids	é é ¸ç±?Phenolic acids	é é ¸ç±?-	1	-	-
Quinacyl syringic acid	4.4773	0.044698	1.3497	0.09749	HSS - LKSS; HSS - LOSS; LKSS - LOSS	pmb3317	3.71E+02	1.79E+02	3.72E+02	C16H20O10	[M-H]-	å¥å®é °ä¸é¦é ¸	Phenolic_acids	é é ¸ç±?Phenolic acids	é é ¸ç±?-	3	-	-
Myricetin-3,7,3'-trimethyl ether	4.467	0.04493	1.3475	0.097788	LKSS - HSS; LOSS - HSS; LOSS - LKSS	Lmfn004235	3.59E+02	1.61E+02	3.60E+02	C18H16O8	[M-H]-	æ¨æ¢ ç´?3,7,3'-ä¸ç²é?,Flavonoids,é»é ®,Flavonols,é»é ®é?-,3,-,- 4-Hydroxybenzoic acid 4-(6-O-sulfo)glucopyranoside,4.4636,0.045008,1.3467,0.097788,LKSS - HSS; LOSS - HSS; LKSS - LOSS,Wayn001856,3.79E+02,2.41E+02,3.80E+02,C13H16O11S,[M-H]-,4-ç¾åºè¯ç²é ?4-(6-O-ç£ºé ¸å?å¡åè¡èç³è·,Phenolic_acids,é é ¸ç±?Phenolic acids,é é ¸ç±?-,2,-,- Usnic acid,4.4631,0.045019,1.3466,0.097788,HS…	ko01100	ko01250"
1-Methylhistidine	4.3882	0.046751	1.3302	0.101	HSS - LKSS; HSS - LOSS; LKSS - LOSS	MWS0933	1.70E+02	1.24E+02	1.69E+02	C7H11N3O2	[M+H]+	1-ç²åºç»æ°¨é ?Amino_acids_and_derivatives	æ°¨åºé ¸åå ¶è¡çç©	Amino acids and derivatives	æ°¨åºé ¸åå ¶è¡çç©	332-80-9	3	-	-
His-Phe-Glu-Asp	4.3743	0.047082	1.3271	0.10157	LKSS - HSS; LOSS - HSS; LOSS - LKSS	MW0151043	5.45E+02	8.90E+01	5.46E+02	C24H30N6O9	[M-H]-	ç»æ°¨é ?è¯ä¸æ°¨é ¸-è°·æ°¨é ?å¤©é¨å¬æ°¨é ?Amino_acids_and_derivatives	æ°¨åºé ¸åå ¶è¡çç©	Amino acids and derivatives	æ°¨åºé ¸åå ¶è¡çç©	-	3	-	-
Cinnamic acid	4.3643	0.04732	1.325	0.10195	LKSS - HSS; LOSS - HSS; LOSS - LKSS	MWS20194	1.49E+02	1.03E+02	1.48E+02	C9H8O2	[M+H]+	èæ¡é ?Phenolic_acids	é é ¸ç±?Phenolic acids	é é ¸ç±?140-10-3	3	C00423	ko00130,ko00360,ko00940,ko00996,ko00999,ko01100,ko01110
Homovanilloylquinic acid	4.3598	0.047429	1.324	0.10205	HSS - LKSS; HSS - LOSS; LKSS - LOSS	pmb3056	3.55E+02	1.21E+02	3.56E+02	C16H20O9	[M-H]-	é«é¦èé °å¥å®é ?Phenolic_acids	é é ¸ç±?Phenolic acids	é é ¸ç±?-	3	-	-
9s,13r-12-Oxophytodienoic Acid	4.3511	0.04764	1.322	0.10227	HSS - LKSS; HSS - LOSS; LOSS - LKSS	MW0017099	2.91E+02	2.47E+02	2.92E+02	C18H28O3	[M-H]-	9s,13r-12-æ°§ä»£æ¤ç©äºç¯é ?,Lipids,èè´¨,Free fatty acids,æ¸¸ç¦»èèªé ?71606-07-0,3,-,- Asn-Thr-Gln-Glu,4.3502,0.04766,1.3218,0.10227,LKSS - HSS; LOSS - HSS; LOSS - LKSS,MW0145900,4.89E+02,3.25E+02,4.90E+02,C18H30N6O10,[M-H]-,Asn-Thr-Gln-Glu,Amino_acids_and_derivatives,æ°¨åºé ¸åå ¶è¡çç©,Amino acids and derivatives,æ°¨åºé ¸åå ¶è¡çç©,-,3,-,- Cordianol B,4.3179,0.048452,1.3147,0…	5	5-trimethyl-2-cyclohexen-1-one"	4.2964	0.048988	1.3099	0.10469	HSS - LKSS; HSS - LOSS; LKSS - LOSS	Qmyp101139	1.95E+02	6.91E+01	1.94E+02	C13H22O	[M+H]+	(Z)-4-[3-(Î²-D-å¡åè¡èç³æ°§å?ä¸äºç¯]-3,5,5-ä¸ç²å?2-ç¯å·±ç?2-é ?,Terpenoids,èç±»,Sesquiterpenoids,ååè?-,1,-,- N-Methyl-4-aminobutyric acid,4.2867,0.049231,1.3078,0.10507,LKSS - HSS; LOSS - HSS; LKSS - LOSS,mws2628,1.18E+02,8.71E+01,1.17E+02,C5H11NO2,[M+H]+,N-ç²åº-4-æ°¨åºä¸é ¸,Organic_acids,ææºé ?Organic acids,ææºé ?1119-48-8,3,C15987,ko00760	ko01100"
LysoPC 18:0	4.2801	0.049397	1.3063	0.10528	LKSS - HSS; LOSS - HSS; LOSS - LKSS	mws0126	5.24E+02	1.84E+02	5.23E+02	C26H54NO7P	[M+H]+	æº¶è¡ç£·èé °èç¢?18:0	Lipids	èè´¨	LPC	æº¶è¡ç£·èé °èç¢?19420-57-6	2	-	-
Pentadecanoic Acid	4.2593	0.049929	1.3017	0.10627	LKSS - HSS; HSS - LOSS; LKSS - LOSS	mws0359	2.41E+02	2.41E+02	2.42E+02	C15H30O2	[M-H]-	åäºç·é ¸	Lipids	èè´¨	Free fatty acids	æ¸¸ç¦»èèªé ?1002-84-2	3	C16537	-
Nuezhengalaside	4.2526	0.050099	1.3002	0.10634	LKSS - HSS; LOSS - HSS; LOSS - LKSS	Lmnn102603	3.87E+02	2.07E+02	3.88E+02	C18H28O9	[M-H]-	å¥³è´è¦è·	Terpenoids	èç±»	Monoterpenoids	åè	-	1	-	-
13S-Hydroxy-9Z,11E,15Z-octadecatrienoic acid	4.2517	0.050124	1.3	0.10634	HSS - LKSS; HSS - LOSS; LOSS - LKSS	Zmpn003368	2.93E+02	1.95E+02	2.94E+02	C18H30O3	[M-H]-	13S-ç¾åº-9Z,11E,15Z-åå «ç¢³ä¸ç¯é ¸	Lipids	èè´¨	Free fatty acids	æ¸¸ç¦»èèªé ?87984-82-5	2	C16316	ko00592
D-Arabinose	4.2495	0.050181	1.2995	0.10634	HSS - LKSS; LOSS - HSS; LOSS - LKSS	mws1499	1.49E+02	5.90E+01	1.50E+02	C5H10O5	[M-H]-	D-é¿æä¼¯ç³	Others	å ¶å®ç±?Saccharides	ç³ç±»	10323-20-3	3	C00216	ko00040,ko00053,ko00520,ko01100,ko01250
Agmatine	4.2477	0.050227	1.2991	0.10634	HSS - LKSS; LOSS - HSS; LOSS - LKSS	pmb0501	1.31E+02	1.14E+02	1.30E+02	C5H14N4	[M+H]+	èä¸è?Alkaloids	çç©ç¢?Alkaloids	çç©ç¢?306-60-5	3	C00179	ko00330,ko01100
Lys-Arg-Ala	4.2398	0.050431	1.2973	0.10651	HSS - LKSS; HSS - LOSS; LKSS - LOSS	MW0152859	3.74E+02	1.77E+02	3.73E+02	C15H31N7O4	[M+H]+	L-èµæ°¨é ?L-ç²¾æ°¨é ?L-ä¸æ°¨é ?Amino_acids_and_derivatives	æ°¨åºé ¸åå ¶è¡çç©	Amino acids and derivatives	æ°¨åºé ¸åå ¶è¡çç©	-	3	-	-
2,3,23-Trihydroxyurs-12-en-28-oic acid*	4.2394	0.050441	1.2972	0.10651	LKSS - HSS; LOSS - HSS; LOSS - LKSS	Wbmn009702	4.87E+02	4.87E+02	4.88E+02	C30H48O5	[M-H]-	2,3,23-ä¸ç¾åºçæç·-12-ç?28-é ?	Terpenoids	èç±»	Triterpene	ä¸è	-	2	-	-
3-(3'-Hydroxybutyl)-2,4,4-trimethylcyclohexa-2,5-dienone malonyl glucoside	4.2351	0.050552	1.2963	0.1066	HSS - LKSS; HSS - LOSS; LKSS - LOSS	Lacp005577	4.57E+02	1.33E+02	4.56E+02	C22H32O10	[M+H]+	3-(3'-ç¾åºä¸åº)-2,4,4-ä¸ç²åºç¯å·±ç·-2,5-äºç¯é ®ä¸äºé °è¡èç³è·	Terpenoids	èç±»	Sesquiterpenoids	ååè?-	1	-	-
Negundoin A	4.2202	0.050942	1.2929	0.10728	HSS - LKSS; LOSS - HSS; LOSS - LKSS	Wbmn010746	3.77E+02	2.95E+02	3.78E+02	C22H34O5	[M-H]-	Negundoin A	Terpenoids	èç±»	Ditepenoids	äºè	-	1	-	-
Phe-Leu-Val-Met-Met	4.2155	0.051067	1.2919	0.1074	LKSS - HSS; HSS - LOSS; LKSS - LOSS	MW0155263	6.40E+02	4.43E+02	6.39E+02	C30H49N5O6S2	[M+H]+	Phe-Leu-Val-Met-Met	Amino_acids_and_derivatives	æ°¨åºé ¸åå ¶è¡çç©	Amino acids and derivatives	æ°¨åºé ¸åå ¶è¡çç©	-	3	-	-
Kaempferol-3-O-rutinoside-7-O-rhamnoside	4.2081	0.051263	1.2902	0.10767	LKSS - HSS; HSS - LOSS; LKSS - LOSS	Lmsp003881	7.41E+02	2.87E+02	7.40E+02	C33H40O19	[M+H]+	å±±æ°é ?3-O-è¸é¦ç³è·-7-O-é¼ æç³è·	Flavonoids	é»é ®	Flavonols	é»é ®é?-	3	-	-
Grossamide	4.1516	0.052786	1.2775	0.11072	LKSS - HSS; LOSS - HSS; LOSS - LKSS	MWStz038	6.25E+02	3.25E+02	6.24E+02	C36H36N2O8	[M+H]+	å ç½é °èº	Alkaloids	çç©ç¢?Phenolamine	é èº	80510-06-1	1	-	-
L-Valyl-L-Leucine	4.1479	0.052889	1.2766	0.11078	LKSS - HSS; LOSS - HSS; LKSS - LOSS	Lmhp001670	2.31E+02	7.21E+01	2.30E+02	C11H22N2O3	[M+H]+	L-ç¼¬æ°¨é ?L-äº®æ°¨é ?Amino_acids_and_derivatives	æ°¨åºé ¸åå ¶è¡çç©	Amino acids and derivatives	æ°¨åºé ¸åå ¶è¡çç©	3989-97-7	3	-	-
Delphinidin-3-O-(6''-O-p-coumaroyl)glucoside	4.1455	0.052953	1.2761	0.11078	HSS - LKSS; HSS - LOSS; LKSS - LOSS	Lmpp003662	6.11E+02	3.03E+02	6.11E+02	C30H27O14+	[M]+	é£çèç´ -3-O-(6''-O-å¯¹é¦è±é °)è¡èç³è·	Flavonoids	é»é ®	Anthocyanidins	è±éç´?-	3	C16370	ko00942
Tyr-His-Ser-Asp	4.1347	0.053254	1.2736	0.11127	HSS - LKSS; HSS - LOSS; LKSS - LOSS	MW0158490	5.79E+02	3.37E+02	5.20E+02	C22H28N6O9	[M+CH3COO]-	é ªæ°¨é ?ç»æ°¨é ?ä¸æ°¨é ?å¤©å¬æ°¨é ¸	Amino_acids_and_derivatives	æ°¨åºé ¸åå ¶è¡çç©	Amino acids and derivatives	æ°¨åºé ¸åå ¶è¡çç©	-	3	-	-
Isocitric Acid	4.1172	0.053742	1.2697	0.11177	LKSS - HSS; LOSS - HSS; LOSS - LKSS	Zmyn000453	1.91E+02	1.11E+02	1.92E+02	C6H8O7	[M-H]-	å¼æ æª¬é ¸	Organic_acids	ææºé ?Organic acids	ææºé ?320-77-4	1	C00311	ko00020,ko00630,ko01100,ko01110,ko01200,ko01210,ko01230,ko01240
Arginyl-Glutamine	4.1156	0.053786	1.2693	0.11177	HSS - LKSS; LOSS - HSS; LOSS - LKSS	MW0105720	3.01E+02	2.41E+02	3.02E+02	C11H22N6O4	[M-H]-	ç²¾æ°¨é °è°·æ°¨é °è?Amino_acids_and_derivatives	æ°¨åºé ¸åå ¶è¡çç©	Amino acids and derivatives	æ°¨åºé ¸åå ¶è¡çç©	2483-17-2	3	-	-
2'-Deoxyadenosine-5'-monophosphate	4.1139	0.053833	1.269	0.11177	HSS - LKSS; LOSS - HSS; LOSS - LKSS	pme3184	3.32E+02	1.36E+02	3.31E+02	C10H14N5O6P	[M+H]+	2'-è±æ°§è ºè·-5'-åç£·é ?Nucleotides_and_derivatives	æ ¸è·é ¸åå ¶è¡çç©	Nucleotides and derivatives	æ ¸è·é ¸åå ¶è¡çç©	653-63-4	3	C00360	ko00230,ko01100,ko01232
Nicotinamide	4.1139	0.053834	1.2689	0.11177	LKSS - HSS; LOSS - HSS; LOSS - LKSS	Lsjp211240	1.23E+02	8.01E+01	1.22E+02	C6H6N2O	[M+H]+	çé °è?Others	å ¶å®ç±?Vitamin	ç»´çç´?98-92-0	3	C00153	ko00760,ko01100,ko01240
L-Glycyl-L-phenylalanine	4.1135	0.053846	1.2688	0.11177	HSS - LKSS; HSS - LOSS; LKSS - LOSS	mws5042	2.23E+02	1.20E+02	2.22E+02	C11H14N2O3	[M+H]+	L-çæ°¨é ?L-è¯ä¸æ°¨é ¸	Amino_acids_and_derivatives	æ°¨åºé ¸åå ¶è¡çç©	Amino acids and derivatives	æ°¨åºé ¸åå ¶è¡çç©	721-66-4	3	-	-
Vidarabine	4.1083	0.053991	1.2677	0.11192	LKSS - HSS; LOSS - HSS; LOSS - LKSS	Zmjp000966	2.68E+02	1.36E+02	2.67E+02	C10H13N5O4	[M+H]+	é¿ç³è ºè·	Nucleotides_and_derivatives	æ ¸è·é ¸åå ¶è¡çç©	Nucleotides and derivatives	æ ¸è·é ¸åå ¶è¡çç©	5536-17-4	1	-	-
Curcumenol	4.1053	0.054076	1.267	0.11195	HSS - LKSS; HSS - LOSS; LKSS - LOSS	MWSmce591	2.35E+02	1.05E+02	2.34E+02	C15H22O2	[M+H]+	èªæ¯ç¯é	Terpenoids	èç±»	Sesquiterpenoids	ååè?19431-84-6	3	C16942	-
N-Acetyl-L-tyrosine	4.0889	0.054542	1.2633	0.11276	LKSS - HSS; LOSS - HSS; LOSS - LKSS	mws0520	2.24E+02	1.36E+02	2.23E+02	C11H13NO4	[M+H]+	N-ä¹é °-L-é ªæ°¨é ?Amino_acids_and_derivatives	æ°¨åºé ¸åå ¶è¡çç©	Amino acids and derivatives	æ°¨åºé ¸åå ¶è¡çç©	537-55-3	3	-	-
Glucose-1-phosphate*	4.0867	0.054606	1.2628	0.11276	LKSS - HSS; LOSS - HSS; LKSS - LOSS	mws1090	2.59E+02	9.70E+01	2.60E+02	C6H13O9P	[M-H]-	è¡èç³?1-ç£·é ¸*	Others	å ¶å®ç±?Saccharides	ç³ç±»	59-56-3	1	C00103	ko00010,ko00040,ko00052,ko00500,ko00520,ko00561,ko01100,ko01110,ko01240,ko01250
Isocytosine	4.0824	0.054728	1.2618	0.11286	HSS - LKSS; HSS - LOSS; LOSS - LKSS	MWS5173	1.12E+02	7.00E+01	1.11E+02	C4H5N3O	[M+H]+	å¼èå§å¶	Nucleotides_and_derivatives	æ ¸è·é ¸åå ¶è¡çç©	Nucleotides and derivatives	æ ¸è·é ¸åå ¶è¡çç©	108-53-2	3	-	-
Morin	4.0675	0.055159	1.2584	0.1136	HSS - LKSS; HSS - LOSS; LOSS - LKSS	pme3514	3.01E+02	1.51E+02	3.02E+02	C15H10O7	[M-H]-	æ¡è²ç´?Flavonoids	é»é ®	Flavonols	é»é ®é?480-16-0	1	C10105	-
Fraxetin-8-O-glucoside (Fraxin)	4.0564	0.055482	1.2558	0.11412	LKSS - HSS; LOSS - HSS; LOSS - LKSS	MWSmce025	3.69E+02	2.07E+02	3.70E+02	C16H18O10	[M-H]-	ç§¦ç®è?Lignans_and_Coumarins	æ¨èç´ åé¦è±ç´?Coumarins	é¦è±ç´?524-30-1	3	C09266	-
Cys-Thr-Met	4.051	0.055639	1.2546	0.1143	HSS - LKSS; HSS - LOSS; LKSS - LOSS	MW0148070	3.54E+02	1.62E+02	3.53E+02	C12H23N3O5S2	[M+H]+	åè±æ°¨é ¸-èæ°¨é ?èæ°¨é ?Amino_acids_and_derivatives	æ°¨åºé ¸åå ¶è¡çç©	Amino acids and derivatives	æ°¨åºé ¸åå ¶è¡çç©	-	3	-	-
L-Aspartyl-L-Phenylalanine	4.0419	0.055906	1.2525	0.1147	HSS - LKSS; HSS - LOSS; LKSS - LOSS	mws0629	2.81E+02	1.66E+02	2.80E+02	C13H16N2O5	[M+H]+	L-å¤©å¬æ°¨é °-L-è¯ä¸æ°¨é ¸	Amino_acids_and_derivatives	æ°¨åºé ¸åå ¶è¡çç©	Amino acids and derivatives	æ°¨åºé ¸åå ¶è¡çç©	13433-09-5	3	-	-
LysoPE 20:2(2n isomer)	4.0217	0.056507	1.2479	0.11578	LKSS - HSS; LOSS - HSS; LOSS - LKSS	Lmhp010514	5.06E+02	3.65E+02	5.05E+02	C25H48NO7P	[M+H]+	æº¶è¡ç£·èé °ä¹éèº 20:2(2nå¼æ)	Lipids	èè´¨	LPE	æº¶è¡ç£·èé °ä¹éèº	-	1	-	-
7-Benzyloxy-5-hydroxy-3',4'-methylenedioxyflavonoid	4.0146	0.056718	1.2463	0.116	LKSS - HSS; LOSS - HSS; LOSS - LKSS	Hagn003556	3.87E+02	2.07E+02	3.88E+02	C23H16O6	[M-H]-	7-èæ°§å?5-ç¾åº-3',4'-äºç²äºæ°§åºé»é ?,Flavonoids,é»é ®,Flavones,é»é ®,-,3,-,- Benzyl Î²-primeveroside,4.0133,0.056757,1.246,0.116,LKSS - HSS; LOSS - HSS; LOSS - LKSS,Hmln003529,4.01E+02,2.69E+02,4.02E+02,C18H26O10,[M-H]-,è¯ç²é °æ¨±èç³è?Phenolic_acids,é é ¸ç±?Phenolic acids,é é ¸ç±?130622-31-0,1,-,- Tricin-7-O-Glucoside,4.0058,0.056983,1.2443,0.11631,HSS - LKSS; HSS - LOSS; LOS…	3-dihydroxypropoxy)-3-(((2-(dimethylamino)ethoxy)(hydroxy)phosphoryl)oxy)propan-2-yl palmitate"	3.9788	0.057804	1.238	0.11762	LKSS - HSS; LOSS - HSS; LKSS - LOSS	Waln011524	5.54E+02	2.55E+02	5.55E+02	C26H54NO9P	[M-H]-	1-(2,3-äºç¾åºä¸æ°§åº)-3-(((2-(äºç²åºæ°¨å?ä¹æ°§å?(ç¾åº)ç£·é °å?æ°§åº)ä¸?2-å?æ£æ¦é ¸é ¯	Lipids	èè´¨	LPE	æº¶è¡ç£·èé °ä¹éèº	-	1	-	-
Daminozide	3.9773	0.057848	1.2377	0.11762	LKSS - HSS; LOSS - HSS; LOSS - LKSS	MWSmce526	1.61E+02	1.43E+02	1.60E+02	C6H12N2O3	[M+H]+	ä¸é °è?Alkaloids	çç©ç¢?Alkaloids	çç©ç¢?1596-84-5	2	C10996	-
3,4-Methylenedioxy cinnamyl alcohol	3.9709	0.058045	1.2362	0.11787	HSS - LKSS; HSS - LOSS; LKSS - LOSS	Jmzn006005	1.77E+02	1.17E+02	1.78E+02	C10H10O3	[M-H]-	3,4-äºç²äºæ°§èæ¡é?,Lignans_and_Coumarins,æ¨èç´ åé¦è±ç´?Lignans,æ¨èç´?58095-76-4,3,-,- N'	N''	N'''-p-Coumaroyl-cinnamoyl-caffeoyl spermidine"	3.9611	0.05835	1.234	0.1181	LKSS - HSS; LOSS - HSS; LOSS - LKSS	pmb0492	5.84E+02	3.25E+02	5.83E+02	C34H37N3O6	[M+H]+	N',N'',N'''-å¯¹é¦è±é °èæ¡é °åå¡é °äºç²¾è?,Alkaloids,çç©ç¢?Phenolamine,é èº,-,3,-,- Calystegine B1,3.9592,0.058407,1.2335,0.1181,HSS - LKSS; LOSS - HSS; LOSS - LKSS,pmp001195,1.76E+02,1.40E+02,1.75E+02,C7H13NO4,[M+H]+,æç¢è±ç²¾ B1,Alkaloids,çç©ç¢?Tropan alkaloids,è¨èªç·ç±»çç©ç¢?127414-86-2,3,-,- 11	12-O-Isopropyfidenesolajiangxin F"	3.958	0.058447	1.2332	0.1181	HSS - LKSS; HSS - LOSS; LOSS - LKSS	Qmyp101339	2.93E+02	1.21E+02	2.92E+02	C18H28O3	[M+H]+	11,12-O-Isopropyfidenesolajiangxin F	Terpenoids	èç±»	Sesquiterpenoids	ååè?-	2	-	-
Met-Lys-Lys	3.9561	0.058503	1.2328	0.1181	LKSS - HSS; LOSS - HSS; LOSS - LKSS	MW0108165	4.06E+02	2.09E+02	4.05E+02	C17H35N5O4S1	[M+H]+	ç²ç¡«æ°¨é °-èµæ°¨é ?èµæ°¨é ?Amino_acids_and_derivatives	æ°¨åºé ¸åå ¶è¡çç©	Amino acids and derivatives	æ°¨åºé ¸åå ¶è¡çç©	-	3	-	-
Ile-Asp-Lys-Lys	3.9539	0.058575	1.2323	0.1181	HSS - LKSS; HSS - LOSS; LKSS - LOSS	MW0151370	5.61E+02	5.01E+02	5.02E+02	C22H42N6O7	[M+CH3COO]-	Ile-Asp-Lys-Lys	Amino_acids_and_derivatives	æ°¨åºé ¸åå ¶è¡çç©	Amino acids and derivatives	æ°¨åºé ¸åå ¶è¡çç©	-	3	-	-
Eucommiol	3.9529	0.058603	1.2321	0.1181	HSS - LKSS; HSS - LOSS; LOSS - LKSS	pmn001380	1.87E+02	1.69E+02	1.88E+02	C9H16O4	[M-H]-	æä»²é?Others	å ¶å®ç±?Alcohol compounds	éç±»ååç?55930-44-4	1	C17878	-
Quercetin-3-O-sophoroside-7-O-rhamnoside	3.9485	0.058743	1.231	0.11814	HSS - LKSS; HSS - LOSS; LKSS - LOSS	Lmsp002982	7.73E+02	3.03E+02	7.72E+02	C33H40O21	[M+H]+	æ§²ç®ç´?3-O-æ§ç³è?7-O-é¼ æç³è·	Flavonoids	é»é ®	Flavonols	é»é ®é?-	3	-	-
L-Azetidine-2-carboxylic acid	3.9475	0.058773	1.2308	0.11814	HSS - LKSS; HSS - LOSS; LKSS - LOSS	Jmyp000635	1.02E+02	5.61E+01	1.01E+02	C4H7NO2	[M+H]+	L-åå¶-2-ç¾§é ¸	Alkaloids	çç©ç¢?Alkaloids	çç©ç¢?2133-34-8	3	-	-
Myosmine	3.9364	0.059122	1.2283	0.11867	HSS - LKSS; LOSS - HSS; LOSS - LKSS	mws1372	1.47E+02	1.05E+02	1.46E+02	C9H10N2	[M+H]+	éº¦å¸æ?Alkaloids	çç©ç¢?Pyridine alkaloids	å¡å¶ç±»çç©ç¢±	532-12-7	3	C10160	-
Nepetin-7-O-glucoside(Nepitrin)	3.9345	0.059183	1.2278	0.11867	HSS - LKSS; LOSS - HSS; LOSS - LKSS	Hmgp002036	4.79E+02	3.17E+02	4.78E+02	C22H22O12	[M+H]+	æ³½å °é»é ®-7-O-è¡èç³è·(åèè¥å±è?	Flavonoids	é»é ®	Flavones	é»é ®	569-90-4	1	-	-
Coniferyl alcohol	3.9087	0.060003	1.2218	0.12009	HSS - LKSS; HSS - LOSS; LKSS - LOSS	mws0093	1.79E+02	1.46E+02	1.80E+02	C10H12O3	[M-H]-	æ¾æé?Phenolic_acids	é é ¸ç±?Phenolic acids	é é ¸ç±?458-35-5	3	C00590	ko00940,ko00999,ko01100,ko01110
3-Hydroxycycloarta-24-ene-26-oic acid (Isomangiferolic acid)	3.9074	0.060044	1.2215	0.12009	HSS - LKSS; LOSS - HSS; LOSS - LKSS	Lmmn008971	4.55E+02	4.55E+02	4.56E+02	C30H48O3	[M-H]-	3-ç¾åºç¯æ¨è èç?24-ç?26-é ?(å¼æ§æéé ?	Terpenoids	èç±»	Triterpene	ä¸è	13878-92-7	3	-	-
1-(2,3-dihydroxypropoxy)-3-(((2-(dimethylamino)ethoxy)(hydroxy)phosphoryl)oxy)propan-2-yl (E)-hexadec-9-enoate	3.8956	0.060426	1.2188	0.1207	LKSS - HSS; LOSS - HSS; LOSS - LKSS	Waln010449	5.52E+02	2.53E+02	5.53E+02	C26H52NO9P	[M-H]-	1-(2,3-äºç¾åºä¸æ°§åº)-3-(((2-(äºç²åºæ°¨å?ä¹æ°§å?(ç¾åº)ç£·é °å?æ°§åº)ä¸?2-å?(E)-9-åå ­ç¢³ç¯é ?,Lipids,èè´¨,LPE,æº¶è¡ç£·èé °ä¹éèº,-,1,-,- L-Citramalic acid,3.8828,0.060842,1.2158,0.12138,LKSS - HSS; HSS - LOSS; LKSS - LOSS,pmb2826,1.47E+02,8.70E+01,1.48E+02,C5H8O5,[M-H]-,2-ç²åºè¹æé ?Organic_acids,ææºé ?Organic acids,ææºé ?6236/9/5,1,C02614,ko00660	ko01100"
Mevalonic acid	3.8649	0.061429	1.2116	0.12232	HSS - LKSS; HSS - LOSS; LKSS - LOSS	pme3154	1.47E+02	5.90E+01	1.48E+02	C6H12O4	[M-H]-	3,5-äºç¾å?3-ç²åºæé ¸	Organic_acids	ææºé ?Organic acids	ææºé ?150-97-0	3	C00418	ko00900,ko01100,ko01110
Ayapin	3.8638	0.061466	1.2114	0.12232	HSS - LKSS; HSS - LOSS; LOSS - LKSS	pmn001492	1.87E+02	1.23E+02	1.88E+02	C11H8O3	[M-H]-	æ³½å °å é ¯	Lignans_and_Coumarins	æ¨èç´ åé¦è±ç´?Coumarins	é¦è±ç´?494-56-4	3	C18078	-
Fargesin	3.8613	0.061549	1.2108	0.12233	LKSS - HSS; LOSS - HSS; LOSS - LKSS	Lhhp102905	3.71E+02	1.67E+02	3.70E+02	C21H22O6	[M+H]+	è¾å¤·èç´	Lignans_and_Coumarins	æ¨èç´ åé¦è±ç´?Lignans	æ¨èç´?31008-19-2	3	C16957	-
Cinnamoylferuloyltartaric acid	3.8437	0.062137	1.2066	0.12334	LKSS - HSS; HSS - LOSS; LKSS - LOSS	Lmhn004756	4.55E+02	2.33E+02	4.56E+02	C23H20O10	[M-H]-	èæ¡é °é¿é­é °é ç³é ?Phenolic_acids	é é ¸ç±?Phenolic acids	é é ¸ç±?-	3	-	-
7-hydroxy-N-trans-ferulic tyramine	3.827	0.062699	1.2027	0.1243	LKSS - HSS; LOSS - HSS; LOSS - LKSS	Lssp210093	3.30E+02	1.77E+02	3.29E+02	C18H19NO5	[M+H]+	7-ç¾åº-N-åå¼-é¿é­é °é ªè?Alkaloids	çç©ç¢?Phenolamine	é èº	-	2	-	-
D-Panthenol	3.818	0.063004	1.2006	0.12457	LKSS - HSS; LOSS - HSS; LOSS - LKSS	pme1261	2.06E+02	7.61E+01	2.05E+02	C9H19NO4	[M+H]+	D-æ³é °é?Others	å ¶å®ç±?Alcohol compounds	éç±»ååç?81-13-0	3	C05944	ko00770
Gln-Tyr-Phe	3.8148	0.063113	1.1999	0.12457	LKSS - HSS; HSS - LOSS; LKSS - LOSS	MW0149843	4.57E+02	1.33E+02	4.56E+02	C23H28N4O6	[M+H]+	è°·é °æ°?é ªæ°¨é ?è¯ä¸æ°¨é ¸	Amino_acids_and_derivatives	æ°¨åºé ¸åå ¶è¡çç©	Amino acids and derivatives	æ°¨åºé ¸åå ¶è¡çç©	-	3	-	-
(2Z)-N-[2-(3,4-Dihydroxyphenyl)-2-hydroxyethyl]-3-(4-methoxyphenyl)-2-propenamide	3.8138	0.063149	1.1996	0.12457	LKSS - HSS; LOSS - HSS; LOSS - LKSS	Hmjp005089	3.30E+02	1.77E+02	3.29E+02	C18H19NO5	[M+H]+	(2Z)-N-[2-(3,4-äºç¾åºè¯å?-2-ç¾ä¹åº]-3-(4-ç²æ°§åºè¯å?-2-ä¸ç¯é °èº	Alkaloids	çç©ç¢?Phenolamine	é èº	-	1	-	-
Homoarginine	3.8127	0.063187	1.1994	0.12457	HSS - LKSS; LOSS - HSS; LOSS - LKSS	pme3388	1.89E+02	1.44E+02	1.88E+02	C7H16N4O2	[M+H]+	é«ç²¾æ°¨é ¸	Amino_acids_and_derivatives	æ°¨åºé ¸åå ¶è¡çç©	Amino acids and derivatives	æ°¨åºé ¸åå ¶è¡çç©	156-86-5	3	C01924	-
Luteolin-7,3'-di-O-glucoside*	3.8095	0.063295	1.1986	0.12457	HSS - LKSS; HSS - LOSS; LKSS - LOSS	Zmxp003107	6.11E+02	2.87E+02	6.10E+02	C27H30O16	[M+H]+	æ¨çèç´ -7,3'-O-äºè¡èç³è?	Flavonoids	é»é ®	Flavones	é»é ®	52187-80-1	3	-	-
Lys-Val-Asn-Val-Asp	3.8091	0.06331	1.1985	0.12457	LKSS - HSS; LOSS - HSS; LOSS - LKSS	MW0153195	5.74E+02	1.44E+02	5.73E+02	C24H43N7O9	[M+H]+	Lys-Val-Asn-Val-Asp	Amino_acids_and_derivatives	æ°¨åºé ¸åå ¶è¡çç©	Amino acids and derivatives	æ°¨åºé ¸åå ¶è¡çç©	-	3	-	-
Glycidyl Linoleate	3.807	0.063382	1.198	0.12457	HSS - LKSS; HSS - LOSS; LOSS - LKSS	Walp013004	3.37E+02	2.63E+02	3.36E+02	C21H36O3	[M+H]+	äºæ²¹é ¸ç¼©æ°´çæ²¹é ¯	Lipids	èè´¨	Glycerol ester	çæ²¹é ?24305-63-3	1	-	-
Umckalin (7-hydroxy-5,6-dimethoxycoumarin)	3.8028	0.063525	1.1971	0.12466	LKSS - HSS; LOSS - HSS; LOSS - LKSS	Lmjp002764	2.23E+02	1.90E+02	2.22E+02	C11H10O5	[M+H]+	5,6-äºç²æ°§åº-7-ç¾åºé¦è±ç´?,Lignans_and_Coumarins,æ¨èç´ åé¦è±ç´?Coumarins,é¦è±ç´?43053-62-9,1,-,- 8-Hydroxypinoresinol,3.8011,0.063582,1.1967,0.12466,HSS - LKSS; LOSS - HSS; LOSS - LKSS,Lmbn002160,3.73E+02,3.43E+02,3.74E+02,C20H22O7,[M-H]-,8-ç¾åºæ¾èé?Lignans_and_Coumarins,æ¨èç´ åé¦è±ç´?Lignans,æ¨èç´?81426-17-7,3,-,- Isobavachalcone glucoside,3.7977,0.0637,1.1959,0.…	ko01100"
2,3,6-Trihydroxyurs-12-en-28-oic acid (Madasiatic acid)*	3.7205	0.066437	1.1776	0.12835	LKSS - HSS; LOSS - HSS; LOSS - LKSS	Hmjn003948	4.87E+02	4.87E+02	4.88E+02	C30H48O5	[M-H]-	2,3,6-ä¸ç¾åºçæ?12-ç?28-é ?(é©¬è¾¾ç§¯éªèé ¸)*	Terpenoids	èç±»	Triterpene	ä¸è	26532-66-1	2	-	-
Ricinoleic acid	3.7124	0.066733	1.1757	0.12877	HSS - LKSS; HSS - LOSS; LKSS - LOSS	Zmyn004714	2.97E+02	1.83E+02	2.98E+02	C18H34O3	[M-H]-	èéº»æ²¹é ¸	Lipids	èè´¨	Free fatty acids	æ¸¸ç¦»èèªé ?141-22-0	1	C08365	-
Delphinidin-3-O-rutinoside-7-O-glucoside	3.7094	0.066845	1.1749	0.12883	HSS - LKSS; HSS - LOSS; LKSS - LOSS	Zmqp002952	7.73E+02	4.65E+02	7.73E+02	C33H41O21+	[M]+	é£çèç´ -3-O-è¸é¦ç³è·-7-O-è¡èç³è·	Flavonoids	é»é ®	Anthocyanidins	è±éç´?-	3	-	-
Gly-Gly-Lys-Pro-Asn	3.7031	0.067075	1.1734	0.12911	HSS - LKSS; HSS - LOSS; LKSS - LOSS	MW0150368	4.72E+02	2.22E+02	4.71E+02	C19H33N7O7	[M+H]+	çæ°¨é ?çæ°¨é ?èµæ°¨é ?è¯æ°¨é ?å¤©é¨å¬é °æ°?Amino_acids_and_derivatives	æ°¨åºé ¸åå ¶è¡çç©	Amino acids and derivatives	æ°¨åºé ¸åå ¶è¡çç©	-	3	-	-
D-Mannose	3.6983	0.067251	1.1723	0.1293	HSS - LKSS; HSS - LOSS; LKSS - LOSS	pmf0138	1.79E+02	5.90E+01	1.80E+02	C6H12O6	[M-H]-	çé²ç³?Others	å ¶å®ç±?Saccharides	ç³ç±»	3458-28-4	3	C00159	ko00051,ko00052,ko00520,ko01100,ko01250,ko02010
Methyl 4-hydroxybenzoate	3.6948	0.067379	1.1715	0.12939	HSS - LKSS; LOSS - HSS; LOSS - LKSS	Zmgn004894	1.51E+02	1.36E+02	1.52E+02	C8H8O3	[M-H]-	å¯¹ç¾åºè¯ç²é ¸ç²é ¯	Phenolic_acids	é é ¸ç±?Phenolic acids	é é ¸ç±?99-76-3	1	-	-
Palmitic acid	3.6811	0.06789	1.1682	0.13021	LKSS - HSS; HSS - LOSS; LKSS - LOSS	mws1488	2.55E+02	2.37E+02	2.56E+02	C16H32O2	[M-H]-	æ£æ¦é ?Lipids	èè´¨	Free fatty acids	æ¸¸ç¦»èèªé ?1957/10/3	2	C00249	ko00061,ko00062,ko00071,ko00073,ko01040,ko01100,ko01212
5-Hydroxyicosa-6,8,11-trienoic acid	3.6772	0.068034	1.1673	0.13033	HSS - LKSS; HSS - LOSS; LKSS - LOSS	MW0143625	3.81E+02	5.90E+01	3.22E+02	C20H34O3	[M+CH3COO]-	5-ç¾åºäºåç¢³ç·-6,8,11-ä¸ç¯é ?,Organic_acids,ææºé ?Organic acids,ææºé ?88053-46-7,3,-,- Tricin-4'-O-glucoside,3.6711,0.068266,1.1658,0.13062,HSS - LKSS; HSS - LOSS; LOSS - LKSS,Lmhp206353,4.93E+02,3.31E+02,4.92E+02,C23H24O12,[M+H]+,èè¿ç´?4'-O-è¡èç³è·,Flavonoids,é»é ®,Flavones,é»é ®,-,3,-,- 2	6-Dimethyl-7-octene-2	3	6-triol"	3.6674	0.068403	1.1649	0.13072	HSS - LKSS; HSS - LOSS; LOSS - LKSS	pmf0348	1.87E+02	9.71E+01	1.88E+02	C10H20O3	[M-H]-	2,6-äºç²å?7-è¾ç¯-2,3,6-ä¸é	Others	å ¶å®ç±?Alcohol compounds	éç±»ååç?73815-21-1	3	-	-
7-hydroxy-2H-1-benzopyran-2-one	3.6616	0.068623	1.1635	0.13099	HSS - LKSS; HSS - LOSS; LKSS - LOSS	HX1341	1.63E+02	8.90E+01	1.62E+02	C9H6O3	[M+H]+	7-ç¾åº-2H-1-è¯å¹¶å¡å-2-é ?Lignans_and_Coumarins	æ¨èç´ åé¦è±ç´?Coumarins	é¦è±ç´?-	1	-	-
1-Î±-Linolenoyl-glycerol-2,3-di-O-glucoside*	3.6482	0.069131	1.1603	0.1318	HSS - LKSS; LOSS - HSS; LOSS - LKSS	Lmhp008744	6.77E+02	2.61E+02	6.76E+02	C33H56O14	[M+H]+	1-Î±-äºéº»é ¸çæ²¹é ¯-2,3-äº?O-è¡èç³è·*	Lipids	èè´¨	Glycerol ester	çæ²¹é ?-	2	-	-
Mandelic acid-Î²-glucoside	3.6322	0.069748	1.1565	0.13281	LKSS - HSS; LOSS - HSS; LOSS - LKSS	Lmyn002403	3.13E+02	1.01E+02	3.14E+02	C14H18O8	[M-H]-	ææ¡é ?Î²-è¡èç³è·	Organic_acids	ææºé ?Organic acids	ææºé ?-	2	-	-
9,16-Dihydroxypalmitic acid	3.6273	0.069935	1.1553	0.13301	HSS - LKSS; HSS - LOSS; LKSS - LOSS	Lmyn007883	2.87E+02	2.87E+02	2.88E+02	C16H32O4	[M-H]-	9,16-äºç¾åºæ£æ¦é ¸	Lipids	èè´¨	Free fatty acids	æ¸¸ç¦»èèªé ?38076-49-2	2	-	-
2-Î±-Linolenoyl-glycerol-1-O-glucoside*	3.5734	0.072061	1.1423	0.13689	HSS - LKSS; HSS - LOSS; LOSS - LKSS	Lmhp009526	5.15E+02	2.61E+02	5.14E+02	C27H46O9	[M+H]+	2-Î±-äºéº»é ¸çæ²¹é ¯-1-O-è¡èç³è·*	Lipids	èè´¨	Glycerol ester	çæ²¹é ?-	1	-	-
(E)-2-(4,5-Dihydroxy-2-(3-((4-hydroxyphenethyl)amino)-3-oxopropyl)phenyl)-3-(4-hydroxy-3,5-dimethoxyphenyl)-N-(4-hydroxyphenethyl)acrylamide	3.5703	0.072187	1.1415	0.13697	LKSS - HSS; LOSS - HSS; LOSS - LKSS	pmp001179	6.43E+02	5.06E+02	6.42E+02	C36H38N2O9	[M+H]+	(e)-2-(4,5-äºç¾å?2-(3-((4-ç¾åºè¯ä¹å?æ°¨åº)-3-æ°§ä»£ä¸åº)è¯åº)-3-(4-ç¾åº-3,5-äºç²æ°§åºè¯åº)-N-(4-ç¾åºè¯ä¹å?ä¸ç¯é °èº	Alkaloids	çç©ç¢?Phenolamine	é èº	-	3	-	-
LysoPC 15:0	3.5648	0.07241	1.1402	0.13722	LKSS - HSS; LOSS - HSS; LOSS - LKSS	pmb2319	4.82E+02	1.84E+02	4.81E+02	C23H48NO7P	[M+H]+	æº¶è¡ç£·èé °èç¢?15:0	Lipids	èè´¨	LPC	æº¶è¡ç£·èé °èç¢?108273-89-8	1	-	-
Asn-Ala-Leu-Ala-His	3.5457	0.073184	1.1356	0.13853	LKSS - HSS; HSS - LOSS; LKSS - LOSS	MW0145662	5.25E+02	3.84E+02	5.24E+02	C22H36N8O7	[M+H]+	Asn-Ala-Leu-Ala-His	Amino_acids_and_derivatives	æ°¨åºé ¸åå ¶è¡çç©	Amino acids and derivatives	æ°¨åºé ¸åå ¶è¡çç©	-	3	-	-
Quercetin-3-O-apiosyl(1â?)galactoside*	3.5303	0.07382	1.1318	0.13947	HSS - LKSS; HSS - LOSS; LKSS - LOSS	Lmtp004044	5.97E+02	3.03E+02	5.96E+02	C26H28O16	[M+H]+	æ§²ç®ç´?3-O-è¹ç³å?1â?)åä¹³ç³è·*	Flavonoids	é»é ®	Flavonols	é»é ®é?-	3	-	-
Vibsanin J	3.5294	0.073857	1.1316	0.13947	HSS - LKSS; LOSS - HSS; LOSS - LKSS	Yshs000041	4.59E+02	2.95E+02	4.60E+02	C26H36O7	[M-H]-	èè¾ç´?J	Terpenoids	èç±»	Ditepenoids	äºè	-	1	-	-
Trp-Phe-Glu	3.5196	0.074262	1.1292	0.14003	HSS - LKSS; HSS - LOSS; LKSS - LOSS	MW0158216	4.81E+02	3.81E+02	4.80E+02	C25H28N4O6	[M+H]+	è²æ°¨é ?è¯ä¸æ°¨é ¸-è°·æ°¨é ?Amino_acids_and_derivatives	æ°¨åºé ¸åå ¶è¡çç©	Amino acids and derivatives	æ°¨åºé ¸åå ¶è¡çç©	-	3	-	-
Cis-10-Pentadecenoic Acid(C15:1)	3.5179	0.074332	1.1288	0.14003	LKSS - HSS; LOSS - HSS; LOSS - LKSS	MWS0552	2.39E+02	2.23E+02	2.40E+02	C15H28O2	[M-H]-	é¡?10-åäºç¢³ç¯é ?Lipids	èè´¨	Free fatty acids	æ¸¸ç¦»èèªé ?84743-29-3	1	-	-
Asp-Tyr-Asp-Asn-Phe	3.5145	0.074475	1.128	0.14014	HSS - LKSS; HSS - LOSS; LKSS - LOSS	MW0146298	6.73E+02	5.11E+02	6.72E+02	C30H36N6O12	[M+H]+	Asp-Tyr-Asp-Asn-Phe	Amino_acids_and_derivatives	æ°¨åºé ¸åå ¶è¡çç©	Amino acids and derivatives	æ°¨åºé ¸åå ¶è¡çç©	-	3	-	-
9-Hydroxy-13-oxo-10-octadecenoic Acid	3.5102	0.074654	1.1269	0.14031	HSS - LKSS; HSS - LOSS; LKSS - LOSS	Rfmb087	3.11E+02	2.93E+02	3.12E+02	C18H32O4	[M-H]-	9-ç¾åº-13-æ°§ä»£-10-åå «ç¢³ç¯é ?Lipids	èè´¨	Free fatty acids	æ¸¸ç¦»èèªé ?-	3	-	-
3-(4-hydroxyphenyl)-n-[2-(4-hydroxyphenyl)ethyl]prop-2-enimidic acid	3.501	0.075041	1.1247	0.14087	LKSS - HSS; LOSS - HSS; LOSS - LKSS	Wdhp006295	2.84E+02	1.21E+02	2.83E+02	C17H17NO3	[M+H]+	3-ï¼?-ç¾åºè¯åºï¼?n-[2-ï¼?-ç¾åºè¯åºï¼ä¹åº]ä¸?2-ç¯èé ?Alkaloids	çç©ç¢?Isoquinoline alkaloids	å¼å¹åç±»çç©ç¢?20375-37-5	1	-	-
Quercetin-7-O-(6''-malonyl)glucoside	3.4986	0.075143	1.1241	0.14089	LKSS - HSS; HSS - LOSS; LKSS - LOSS	pmp000589	5.51E+02	3.03E+02	5.50E+02	C24H22O15	[M+H]+	æ§²ç®ç´?7-O-(6''-ä¸äºé ?è¡èç³è·	Flavonoids	é»é ®	Flavonols	é»é ®é?-	1	-	-
DL-2-hydroxystearic acid*	3.49	0.075507	1.122	0.14141	LKSS - HSS; LOSS - HSS; LKSS - LOSS	MWS4295	2.99E+02	2.53E+02	3.00E+02	C18H36O3	[M-H]-	DL-2-ç¾åºç¡¬èé ?	Lipids	èè´¨	Free fatty acids	æ¸¸ç¦»èèªé ?629-22-1	2	-	-
Solatuberenol A	3.4862	0.075672	1.1211	0.14143	LKSS - HSS; LOSS - HSS; LOSS - LKSS	Lmmp003517	2.25E+02	9.51E+01	2.24E+02	C13H20O3	[M+H]+	Solatuberenol A	Others	å ¶å®ç±?Others	å ¶å®	-	3	-	-
1-O-Caffeoyl-Î²-D-glucose*	3.4856	0.075697	1.1209	0.14143	LKSS - HSS; LOSS - HSS; LOSS - LKSS	pmn001420	3.41E+02	1.79E+02	3.42E+02	C15H18O9	[M-H]-	1-O-åå¡é ?Î²-D-è¡èç³?	Phenolic_acids	é é ¸ç±?Phenolic acids	é é ¸ç±?14364-08-0	2	C10433	-
9,12,13-Trihydroxy-10,15-octadecadienoic acid	3.4716	0.076298	1.1175	0.14239	HSS - LKSS; HSS - LOSS; LOSS - LKSS	pmn001691	3.27E+02	2.91E+02	3.28E+02	C18H32O5	[M-H]-	9,12,13-ä¸ç¾å?10,15-åå «ç¢³äºç¯é ¸	Lipids	èè´¨	Free fatty acids	æ¸¸ç¦»èèªé ?-	2	-	-
2,4,2',4'-tetrahydroxy-3'-prenylchalcone	3.4678	0.076461	1.1166	0.14252	HSS - LKSS; HSS - LOSS; LKSS - LOSS	Xmgp006913	3.41E+02	1.37E+02	3.40E+02	C20H20O5	[M+H]+	2,4,2',4'-åç¾å?3'-å¼æç¯åºæ¥è³é ®	Flavonoids	é»é ®	Chalcones	æ¥è³é ®	-	3	-	-
9,10-Epoxyoctadecanoic Acid	3.4557	0.076984	1.1136	0.14333	LKSS - HSS; LOSS - HSS; LOSS - LKSS	Zmgn005057	2.97E+02	1.83E+02	2.98E+02	C18H34O3	[M-H]-	9,10-ç¯æ°§åå «ç·é ¸	Lipids	èè´¨	Free fatty acids	æ¸¸ç¦»èèªé ?2443-39-2	1	C19418	ko00073
Caffeoylcholine	3.45	0.077235	1.1122	0.14363	HSS - LKSS; HSS - LOSS; LKSS - LOSS	pmp001244	2.66E+02	2.07E+02	2.66E+02	C14H20NO4+	[M]+	åå¡é °èç¢?Alkaloids	çç©ç¢?Phenolamine	é èº	87189-10-4	3	-	-
L-Î³-Glutamyl-L-leucine	3.4324	0.078007	1.1079	0.1449	HSS - LKSS; HSS - LOSS; LOSS - LKSS	Zmdp002216	2.61E+02	8.61E+01	2.60E+02	C11H20N2O5	[M+H]+	L-Î³-è°·æ°¨é °èº-L-äº®æ°¨é ?Amino_acids_and_derivatives	æ°¨åºé ¸åå ¶è¡çç©	Amino acids and derivatives	æ°¨åºé ¸åå ¶è¡çç©	2566-39-4	1	-	-
Pro-Lys-Ile-Val-Lys	3.4207	0.078526	1.105	0.14569	HSS - LKSS; HSS - LOSS; LKSS - LOSS	MW0155928	5.84E+02	4.92E+02	5.83E+02	C28H53N7O6	[M+H]+	Pro-Lys-Ile-Val-Lys	Amino_acids_and_derivatives	æ°¨åºé ¸åå ¶è¡çç©	Amino acids and derivatives	æ°¨åºé ¸åå ¶è¡çç©	-	3	-	-
Canusesnol F	3.4036	0.079293	1.1008	0.14675	HSS - LKSS; LOSS - HSS; LOSS - LKSS	Qmyp101305	2.67E+02	1.45E+02	2.66E+02	C15H22O4	[M+H]+	Canusesnol F	Terpenoids	èç±»	Sesquiterpenoids	ååè?-	2	-	-
LysoPE 18:1(2n isomer)	3.4021	0.079364	1.1004	0.14675	LKSS - HSS; LOSS - HSS; LOSS - LKSS	pmb0856	4.80E+02	3.39E+02	4.79E+02	C23H46NO7P	[M+H]+	æº¶è¡ç£·èé °ä¹éèº 18:1(2nå¼æ)	Lipids	èè´¨	LPE	æº¶è¡ç£·èé °ä¹éèº	-	3	-	-
Biotin	3.3998	0.079466	1.0998	0.14675	HSS - LKSS; HSS - LOSS; LKSS - LOSS	pme2266	2.45E+02	2.27E+02	2.44E+02	C10H16N2O3S	[M+H]+	D-çç©ç´?Others	å ¶å®ç±?Vitamin	ç»´çç´?58-85-5	3	C00120	ko00780,ko01100,ko01240,ko02010
Cimicifugamide	3.3998	0.079466	1.0998	0.14675	LKSS - HSS; LOSS - HSS; LOSS - LKSS	pmp001141	5.06E+02	1.45E+02	5.05E+02	C25H31NO10	[M+H]+	åéº»é °èº	Alkaloids	çç©ç¢?Phenolamine	é èº	-	1	-	-
Thr-Lys-Ser-Lys	3.3792	0.080406	1.0947	0.14831	HSS - LKSS; HSS - LOSS; LKSS - LOSS	MW0157735	4.63E+02	4.03E+02	4.62E+02	C19H38N6O7	[M+H]+	Thr-Lys-Ser-Lys	Amino_acids_and_derivatives	æ°¨åºé ¸åå ¶è¡çç©	Amino acids and derivatives	æ°¨åºé ¸åå ¶è¡çç©	-	3	-	-
Ile-Thr-Tyr-Asp	3.3768	0.080517	1.0941	0.14834	HSS - LKSS; HSS - LOSS; LKSS - LOSS	MW0151607	5.69E+02	4.25E+02	5.10E+02	C23H34N4O9	[M+CH3COO]-	Ile-Thr-Tyr-Asp	Amino_acids_and_derivatives	æ°¨åºé ¸åå ¶è¡çç©	Amino acids and derivatives	æ°¨åºé ¸åå ¶è¡çç©	-	3	-	-
Quinic Acid	3.3748	0.080608	1.0936	0.14834	LKSS - HSS; LOSS - HSS; LOSS - LKSS	mws0277	1.91E+02	8.50E+01	1.92E+02	C7H12O6	[M-H]-	å¥å®é ?Organic_acids	ææºé ?Organic acids	ææºé ?77-95-2	1	C00296	ko00400,ko01100
Galactinol	3.3725	0.080714	1.0931	0.14836	LKSS - HSS; HSS - LOSS; LKSS - LOSS	mws1080	3.41E+02	1.79E+02	3.42E+02	C12H22O11	[M-H]-	èéåä¹³ç³è·	Others	å ¶å®ç±?Saccharides	ç³ç±»	3687-64-7	1	C01235	ko00052,ko01100
L-Methionine Sulfoxide	3.361	0.081245	1.0902	0.14917	HSS - LKSS; HSS - LOSS; LKSS - LOSS	pme2617	1.66E+02	1.02E+02	1.65E+02	C5H11NO3S	[M+H]+	èæ°¨é ¸äºç ?Amino_acids_and_derivatives	æ°¨åºé ¸åå ¶è¡çç©	Amino acids and derivatives	æ°¨åºé ¸åå ¶è¡çç©	3226-65-1	3	C02989	ko00270,ko01100
Lys-Pro-Ile	3.353	0.081621	1.0882	0.14969	LKSS - HSS; LOSS - HSS; LOSS - LKSS	MW0153116	3.57E+02	1.24E+02	3.56E+02	C17H32N4O4	[M+H]+	L-èµæ°¨é ?L-è¯æ°¨é ?L-å¼äº®æ°¨é ¸	Amino_acids_and_derivatives	æ°¨åºé ¸åå ¶è¡çç©	Amino acids and derivatives	æ°¨åºé ¸åå ¶è¡çç©	-	3	-	-
sorbose	3.349	0.081807	1.0872	0.14985	HSS - LKSS; HSS - LOSS; LKSS - LOSS	Zamn00402	1.79E+02	5.90E+01	1.80E+02	C6H12O6	[M-H]-	å±±æ¢¨ç³?Others	å ¶å®ç±?Saccharides	ç³ç±»	-	3	-	-
Genipin	3.3431	0.082084	1.0857	0.15019	LKSS - HSS; LOSS - HSS; LOSS - LKSS	Lmdp002381	2.27E+02	1.49E+02	2.26E+02	C11H14O5	[M+H]+	äº¬å°¼å¹?Terpenoids	èç±»	Monoterpenoids	åè	6902-77-8	3	C09780	-
Thr-Met	3.3228	0.083046	1.0807	0.15177	LKSS - HSS; LOSS - HSS; LOSS - LKSS	MW0109886	3.71E+02	1.21E+02	2.50E+02	C9H18N2O4S	[M-H]-	Thr-Met	Amino_acids_and_derivatives	æ°¨åºé ¸åå ¶è¡çç©	Amino acids and derivatives	æ°¨åºé ¸åå ¶è¡çç©	90729-28-5	3	-	-
Asn-His-Lys-Asp	3.3171	0.083319	1.0793	0.1521	HSS - LKSS; HSS - LOSS; LKSS - LOSS	MW0145773	5.11E+02	1.63E+02	5.12E+02	C20H32N8O8	[M-H]-	Asn-His-Lys-Asp	Amino_acids_and_derivatives	æ°¨åºé ¸åå ¶è¡çç©	Amino acids and derivatives	æ°¨åºé ¸åå ¶è¡çç©	-	3	-	-
1-Methylpiperidine-2-carboxylic acid	3.3089	0.083713	1.0772	0.15229	LKSS - HSS; HSS - LOSS; LKSS - LOSS	Rfmb320	1.44E+02	8.41E+01	1.43E+02	C7H13NO2	[M+H]+	1-ç²åºåå¶-2-ç¾§é ¸	Organic_acids	ææºé ?Organic acids	ææºé ?7730-87-2	3	-	-
N-(4-oxopentyl)-acetamide	3.3089	0.083713	1.0772	0.15229	LKSS - HSS; HSS - LOSS; LKSS - LOSS	Zajp000573	1.44E+02	8.41E+01	1.43E+02	C7H13NO2	[M+H]+	N-(4-æ°§ä»£æåº)-ä¹é °è?Alkaloids	çç©ç¢?Alkaloids	çç©ç¢?-	3	-	-
D-Proline betaine	3.3089	0.083713	1.0772	0.15229	LKSS - HSS; HSS - LOSS; LKSS - LOSS	Rfmb318	1.44E+02	8.41E+01	1.44E+02	C7H14NO2+	[M]+	è¯æ°¨é ¸çèç¢±	Amino_acids_and_derivatives	æ°¨åºé ¸åå ¶è¡çç©	Amino acids and derivatives	æ°¨åºé ¸åå ¶è¡çç©	1195-94-4	3	C21514	-
(Oxiran-2-yl)methyl octadeca-9,12-dienoate	3.2992	0.084186	1.0748	0.15298	HSS - LKSS; HSS - LOSS; LOSS - LKSS	Walp012785	3.37E+02	2.63E+02	3.36E+02	C21H36O3	[M+H]+	(Oxiran-2-yl)methyl octadeca-9,12-dienoate	Lipids	èè´¨	Glycerol ester	çæ²¹é ?856386-19-1	1	-	-
6,9-Dihydroxy-7-megastigmen-3-one	3.2948	0.084401	1.0737	0.15319	LKSS - HSS; LOSS - HSS; LOSS - LKSS	Lmqp003432	2.27E+02	1.21E+02	2.26E+02	C13H22O3	[M+H]+	6,9-äºç¾å?7-å·¨è±ç?3-é ?,Terpenoids,èç±»,Sesquiterpenoids,ååè?-,3,-,- Vanillic acid,3.2897,0.084649,1.0724,0.15341,HSS - LKSS; HSS - LOSS; LKSS - LOSS,mws0028,1.67E+02,1.08E+02,1.68E+02,C8H8O4,[M-H]-,é¦èé ?Phenolic_acids,é é ¸ç±?Phenolic acids,é é ¸ç±?121-34-6,3,C06672,- Glucosyl 9-hydroxy-3-methyldec-2-enoic acid,3.2884,0.084711,1.0721,0.15341,LKSS - HSS; LOSS - HSS; LOSS - LKSS…	ko00660	ko01100	ko01200"
Taxifolin(Dihydroquercetin)	3.2332	0.087466	1.0582	0.15786	HSS - LKSS; HSS - LOSS; LOSS - LKSS	mws0044	3.03E+02	1.25E+02	3.04E+02	C15H12O7	[M-H]-	è±ææ¾ç´ (äºæ°¢æ§²ç®ç´?	Flavonoids	é»é ®	Flavanonols	äºæ°¢é»é ®é?480-18-2	3	C01617	ko00941,ko01100,ko01110
Isoquinoline	3.222	0.088039	1.0553	0.15871	LKSS - HSS; HSS - LOSS; LKSS - LOSS	MWSmce709	1.30E+02	1.03E+02	1.29E+02	C9H7N	[M+H]+	å¼å¹å?Alkaloids	çç©ç¢?Isoquinoline alkaloids	å¼å¹åç±»çç©ç¢?119-65-3	3	C06323	-
Tyr-Ala	3.2169	0.088302	1.054	0.159	LKSS - HSS; LOSS - HSS; LOSS - LKSS	MW0110276	3.73E+02	2.11E+02	2.52E+02	C12H16N2O4	[M-H]-	L-é ªæ°¨é ?L-ä¸æ°¨é ?Amino_acids_and_derivatives	æ°¨åºé ¸åå ¶è¡çç©	Amino acids and derivatives	æ°¨åºé ¸åå ¶è¡çç©	730-08-5	3	-	-
Kaempferol-3-O-galactoside (Trifolin)*	3.2078	0.088772	1.0517	0.15967	LKSS - HSS; LOSS - HSS; LOSS - LKSS	mws0913	4.47E+02	2.85E+02	4.48E+02	C21H20O11	[M-H]-	å±±æ°é ?3-O-åä¹³ç³è·(ä¸å¶è±è·)*	Flavonoids	é»é ®	Flavonols	é»é ®é?23627-87-4	3	C12626	ko00944,ko01110
Quercetin-3-O-sambubioside*	3.1838	0.090024	1.0456	0.16174	HSS - LKSS; HSS - LOSS; LKSS - LOSS	Lmjp002596	5.97E+02	3.03E+02	5.96E+02	C26H28O16	[M+H]+	æ§²ç®ç´?3-O-æ¡å¸åç³è?	Flavonoids	é»é ®	Flavonols	é»é ®é?83048-35-5	3	C12637	ko00944
10-acetylmonomelittoside	3.1631	0.091125	1.0404	0.16353	LKSS - HSS; LOSS - HSS; LOSS - LKSS	Sacn002893	4.03E+02	2.23E+02	4.04E+02	C17H24O11	[M-H]-	10-ç¾åºåå¯åç¹è?Phenolic_acids	é é ¸ç±?Phenolic acids	é é ¸ç±?-	3	-	-
Byzantionoside A	3.1577	0.091414	1.039	0.16387	LKSS - HSS; HSS - LOSS; LKSS - LOSS	Jmlp004238	3.71E+02	1.33E+02	3.70E+02	C19H30O7	[M+H]+	Byzantionoside A	Others	å ¶å®ç±?Ketone compounds	é ®ç±»ååç?189109-41-9	1	-	-
LysoPE 18:1	3.1424	0.092243	1.0351	0.16516	LKSS - HSS; LOSS - HSS; LKSS - LOSS	mws0289	4.80E+02	3.39E+02	4.79E+02	C23H46NO7P	[M+H]+	æº¶è¡ç£·èé °ä¹éèº 18:1	Lipids	èè´¨	LPE	æº¶è¡ç£·èé °ä¹éèº	89576-29-4	3	-	-
Isoacteoside	3.1352	0.092631	1.0332	0.16567	LKSS - HSS; LOSS - HSS; LOSS - LKSS	Hmgp001944	6.25E+02	1.63E+02	6.24E+02	C29H36O15	[M+H]+	å¼æ¯èè±ç³è·	Phenolic_acids	é é ¸ç±?Phenolic acids	é é ¸ç±?61303-13-7	3	-	-
Hesperetin-8-C-glucoside-3'-O-glucoside	3.1252	0.093178	1.0307	0.16646	HSS - LKSS; HSS - LOSS; LOSS - LKSS	pmb0618	6.27E+02	4.65E+02	6.26E+02	C28H34O16	[M+H]+	æ©ç®ç´?8-C-è¡èç³è·-3'-O-è¡èç³è·	Flavonoids	é»é ®	Flavonols	é»é ®é?-	3	-	-
Orotic acid (Vitamin B13)	3.1157	0.093703	1.0282	0.16721	LKSS - HSS; LOSS - HSS; LOSS - LKSS	pme2165	1.55E+02	1.11E+02	1.56E+02	C5H4N2O4	[M-H]-	ä¹³æ¸ é ?(ç»´çç´?B13)	Others	å ¶å®ç±?Vitamin	ç»´çç´?65-86-1	3	C00295	ko00240,ko01100,ko01240
Chrysoeriol-5-O-glucoside	3.1027	0.09443	1.0249	0.16832	HSS - LKSS; HSS - LOSS; LKSS - LOSS	pmb2999	4.61E+02	2.99E+02	4.62E+02	C22H22O11	[M-H]-	éå£èé»ç´?5-O-è¡èç³è·	Flavonoids	é»é ®	Flavones	é»é ®	-	3	-	-
Phe-Tyr-Val-Lys	3.0791	0.09576	1.0188	0.1705	LKSS - HSS; LOSS - HSS; LOSS - LKSS	MW0155398	5.54E+02	5.04E+02	5.55E+02	C29H41N5O6	[M-H]-	Phe-Tyr-Val-Lys	Amino_acids_and_derivatives	æ°¨åºé ¸åå ¶è¡çç©	Amino acids and derivatives	æ°¨åºé ¸åå ¶è¡çç©	-	3	-	-
Thr-Tyr-Asp-Arg-Asn	3.0587	0.096928	1.0136	0.17239	LKSS - HSS; HSS - LOSS; LKSS - LOSS	MW0157835	6.68E+02	2.05E+02	6.67E+02	C27H41N9O11	[M+H]+	Thr-Tyr-Asp-Arg-Asn	Amino_acids_and_derivatives	æ°¨åºé ¸åå ¶è¡çç©	Amino acids and derivatives	æ°¨åºé ¸åå ¶è¡çç©	-	3	-	-
Azetidine-2-carboxylic acid	3.0549	0.097148	1.0126	0.17259	HSS - LKSS; HSS - LOSS; LOSS - LKSS	MWSmce331	1.02E+02	5.61E+01	1.01E+02	C4H7NO2	[M+H]+	æ°®æç¯ä¸ç?2-ç¾§é ¸	Alkaloids	çç©ç¢?Alkaloids	çç©ç¢?2517/4/6	3	C08267	-
Phosphoenolpyruvate	3.0455	0.097691	1.0101	0.17335	LKSS - HSS; LOSS - HSS; LKSS - LOSS	mws2125	1.67E+02	7.90E+01	1.68E+02	C3H5O6P	[M-H]-	ç£·é ¸ç¯éå¼ä¸é ®é ¸	Organic_acids	ææºé ?Organic acids	ææºé ?138-08-9	3	C00074	ko00010,ko00020,ko00400,ko00440,ko00620,ko00710,ko00996,ko00999,ko01100,ko01110,ko01200,ko01230,ko01240
Jasmonoyl-L-Isoleucine	3.0437	0.097798	1.0097	0.17335	HSS - LKSS; HSS - LOSS; LOSS - LKSS	pme2074	3.22E+02	1.30E+02	3.23E+02	C18H29NO4	[M-H]-	èèé ?L-å¼äº®æ°¨é ¸	Amino_acids_and_derivatives	æ°¨åºé ¸åå ¶è¡çç©	Amino acids and derivatives	æ°¨åºé ¸åå ¶è¡çç©	120330-93-0	3	C18699	ko04075
Solatriose	3.0033	0.10019	0.99917	0.1774	HSS - LKSS; HSS - LOSS; LKSS - LOSS	Lmmn000214	4.87E+02	3.41E+02	4.88E+02	C18H32O15	[M-H]-	èä¸ç³?Others	å ¶å®ç±?Saccharides	ç³ç±»	528-40-5	3	-	-
His-Glu-Phe-Glu	3.0001	0.10038	0.99834	0.17754	HSS - LKSS; HSS - LOSS; LKSS - LOSS	MW0150925	5.61E+02	5.17E+02	5.60E+02	C25H32N6O9	[M+H]+	ç»æ°¨é ?è°·æ°¨é ?è¯ä¸æ°¨é ¸-è°·æ°¨é ?Amino_acids_and_derivatives	æ°¨åºé ¸åå ¶è¡çç©	Amino acids and derivatives	æ°¨åºé ¸åå ¶è¡çç©	-	3	-	-
Cys-Pro-Ile	2.9809	0.10155	0.99333	0.1794	LKSS - HSS; LOSS - HSS; LOSS - LKSS	MW0148063	3.32E+02	1.44E+02	3.31E+02	C14H25N3O4S1	[M+H]+	åè±æ°¨é ¸-è¯æ°¨é ?å¼äº®æ°¨é ¸	Amino_acids_and_derivatives	æ°¨åºé ¸åå ¶è¡çç©	Amino acids and derivatives	æ°¨åºé ¸åå ¶è¡çç©	-	3	-	-
L-Glycyl-L-isoleucine	2.9751	0.1019	0.99182	0.17982	LKSS - HSS; LOSS - HSS; LKSS - LOSS	mws5041	1.89E+02	8.61E+01	1.88E+02	C8H16N2O3	[M+H]+	L-çæ°¨é ?L-å¼äº®æ°¨é ¸	Amino_acids_and_derivatives	æ°¨åºé ¸åå ¶è¡çç©	Amino acids and derivatives	æ°¨åºé ¸åå ¶è¡çç©	19461-38-2	3	-	-
Caffeoyl(p-Hydroxybenzoyl)tartaric acid	2.9654	0.1025	0.98928	0.18068	LKSS - HSS; LOSS - HSS; LOSS - LKSS	Lmhn002574	4.31E+02	1.37E+02	4.32E+02	C20H16O11	[M-H]-	åå¡é °å¯¹ç¾åºè¯ç²é °é ç³é ¸	Phenolic_acids	é é ¸ç±?Phenolic acids	é é ¸ç±?-	3	-	-
Inosine 5'-monophosphate	2.9594	0.10287	0.98772	0.18113	LKSS - HSS; LOSS - HSS; LOSS - LKSS	pmb0532	3.49E+02	1.37E+02	3.48E+02	C10H13N4O8P	[M+H]+	5'-èè·é ?Nucleotides_and_derivatives	æ ¸è·é ¸åå ¶è¡çç©	Nucleotides and derivatives	æ ¸è·é ¸åå ¶è¡çç©	131-99-7	3	C00130	ko00230,ko01100,ko01110,ko01232,ko01240
D-Glucose	2.9201	0.10534	0.97739	0.18528	HSS - LKSS; HSS - LOSS; LKSS - LOSS	mws4170	1.79E+02	5.90E+01	1.80E+02	C6H12O6	[M-H]-	D-è¡èç³?Others	å ¶å®ç±?Saccharides	ç³ç±»	50-99-7	1	C00031	ko00010,ko00030,ko00052,ko00500,ko00520,ko01100,ko01110,ko02010
Protocatechualdehyde	2.9182	0.10546	0.97689	0.18529	HSS - LKSS; LOSS - HSS; LOSS - LKSS	Hmgn001653	1.37E+02	9.30E+01	1.38E+02	C7H6O3	[M-H]-	åå¿è¶é	Phenolic_acids	é é ¸ç±?Phenolic acids	é é ¸ç±?139-85-5	2	C16700	ko00950
Î±-Ketoglutaric acid	2.9001	0.10663	0.9721	0.18714	HSS - LKSS; LOSS - HSS; LOSS - LKSS	pme2380	1.45E+02	1.01E+02	1.46E+02	C5H6O5	[M-H]-	Î±-é ®æäºé ¸	Organic_acids	ææºé ?Organic acids	ææºé ?328-50-7	3	C00026	ko00020,ko00040,ko00053,ko00220,ko00250,ko00300,ko00310,ko00340,ko00430,ko00470,ko00630,ko00650,ko00660,ko01100,ko01110,ko01200,ko01210,ko01230,ko01240
1,5-dihydroxy ketone-6 murine O-Î²-D-glucoside	2.8948	0.10698	0.97071	0.18753	LKSS - HSS; LOSS - HSS; LOSS - LKSS	Lssp210280	4.23E+02	2.61E+02	4.22E+02	C19H18O11	[M+H]+	1,5-äºç¾å?é ?6-O-Î²-D-è¡èç³è·	Others	å ¶å®ç±?Others	å ¶å®	-	3	-	-
Ayanin (3',5-Dihydroxy-3,4',7-Trimethoxyflavone)	2.8875	0.10746	0.96877	0.18817	HSS - LKSS; HSS - LOSS; LOSS - LKSS	Zmap009745	3.45E+02	3.30E+02	3.44E+02	C18H16O7	[M+H]+	é¿äºé»ç´ (3',5-äºç¾å?3,4',7-ä¸ç²æ°§åºé»é ®)	Flavonoids	é»é ®	Flavones	é»é ®	572-32-7	3	C04444	ko00944,ko01110
Caffeoyl-dihydrocaffeoyl spermidine	2.8662	0.10886	0.96314	0.19024	HSS - LKSS; HSS - LOSS; LKSS - LOSS	Lmmp003112	4.72E+02	2.22E+02	4.71E+02	C25H33N3O6	[M+H]+	åå¡é ?äºæ°¢åå¡é °äºç²¾èº	Alkaloids	çç©ç¢?Phenolamine	é èº	-	1	-	-
Monogalactosyldiacylglycerol	2.8659	0.10888	0.96305	0.19024	HSS - LKSS; HSS - LOSS; LKSS - LOSS	Sazp010264	7.72E+02	6.09E+02	7.70E+02	C45H70O10	[M+H]+	Monogalactosyldiacylglycerol	Lipids	èè´¨	Free fatty acids	æ¸¸ç¦»èèªé ?-	1	-	-
1-O-Sinapoyl-Î²-D-glucose	2.8548	0.10962	0.96012	0.19115	HSS - LKSS; HSS - LOSS; LKSS - LOSS	HJN003	3.85E+02	2.23E+02	3.86E+02	C17H22O10	[M-H]-	1-O-è¥å­é ?D-è¡èç³?Phenolic_acids	é é ¸ç±?Phenolic acids	é é ¸ç±?-	1	C01175	ko00940,ko01110
LysoPE 16:1	2.8545	0.10964	0.96004	0.19115	LKSS - HSS; LOSS - HSS; LOSS - LKSS	Lmhp009034	4.52E+02	3.11E+02	4.51E+02	C21H42NO7P	[M+H]+	æº¶è¡ç£·èé °ä¹éèº 16:1	Lipids	èè´¨	LPE	æº¶è¡ç£·èé °ä¹éèº	-	3	-	-
Roseoside	2.8483	0.11006	0.95839	0.19147	HSS - LKSS; HSS - LOSS; LKSS - LOSS	pmn001423	3.85E+02	2.23E+02	3.86E+02	C19H30O8	[M-H]-	é¿å¯¿è±ç³è?Others	å ¶å®ç±?Ketone compounds	é ®ç±»ååç?54835-70-0	2	-	-
Hyp-Ser	2.8482	0.11006	0.95836	0.19147	LKSS - HSS; LOSS - HSS; LOSS - LKSS	MWS201398	2.19E+02	8.61E+01	2.18E+02	C8H14N2O5	[M+H]+	L-ç¾è¯æ°¨é ¸-L-ä¸æ°¨é ?Amino_acids_and_derivatives	æ°¨åºé ¸åå ¶è¡çç©	Amino acids and derivatives	æ°¨åºé ¸åå ¶è¡çç©	-	3	-	-
3-(Acetyloxy)-13,15-dihydroxyoleanan-12-one (Rubiprasin A)	2.8418	0.1105	0.95664	0.19172	HSS - LKSS; HSS - LOSS; LOSS - LKSS	Lhcp090202	5.17E+02	4.25E+02	5.16E+02	C32H52O5	[M+H]+	3-(ä¹é °åºæ°§å?-13,15-äºç¾åºé½å¢©æç?12-é ?(é»æèèè?A)	Terpenoids	èç±»	Triterpene	ä¸è	-	1	-	-
4-MethoxycinnaMaldehyde	2.8417	0.1105	0.95663	0.19172	HSS - LKSS; HSS - LOSS; LKSS - LOSS	pmf0440	1.63E+02	9.11E+01	1.62E+02	C10H10O2	[M+H]+	4-ç²æ°§åºèæ¡é	Phenolic_acids	é é ¸ç±?Phenolic acids	é é ¸ç±?1963-36-6	3	C10475	-
Lactuside B	2.8407	0.11057	0.95635	0.19172	LKSS - HSS; LOSS - HSS; LKSS - LOSS	Zmsn003589	4.27E+02	1.53E+02	4.28E+02	C21H32O9	[M-H]-	è´è£è?B	Terpenoids	èç±»	Sesquiterpenoids	ååè?106009-42-1	1	-	-
6,7-dimethoxy-2-[2-phenylethyl]chromone	2.8332	0.11108	0.95437	0.19227	HSS - LKSS; HSS - LOSS; LKSS - LOSS	zjbp110819	3.11E+02	2.51E+02	3.10E+02	C19H18O4	[M+H]+	6,7-äºç²æ°§åº-2-[2-è¯ä¹åº]è²é ®	Others	å ¶å®ç±?Chromone	è²é ®ç±?-	2	-	-
1-O-(3,4,5-Trimethoxybenzoyl)-B-D-Glucopyranoside	2.829	0.11136	0.95326	0.19227	LKSS - HSS; LOSS - HSS; LOSS - LKSS	Wasn002933	3.73E+02	2.11E+02	3.74E+02	C16H22O10	[M-H]-	1-O-(3,4,5-ä¸ç²æ°§åºè¯ç²é °åº)-B-D-å¡åè¡èç³è·	Phenolic_acids	é é ¸ç±?Phenolic acids	é é ¸ç±?-	2	-	-
Tricin-5-O-Glucoside	2.8279	0.11144	0.95296	0.19227	LKSS - HSS; LOSS - HSS; LOSS - LKSS	pmb3042	4.91E+02	3.29E+02	4.92E+02	C23H24O12	[M-H]-	èè¿ç´?5-O-è¡èç³è·	Flavonoids	é»é ®	Flavones	é»é ®	32769-00-9	3	-	-
2-Propylglutaric acid	2.8262	0.11156	0.95251	0.19227	HSS - LKSS; HSS - LOSS; LOSS - LKSS	Lmgn002555	1.73E+02	5.90E+01	1.74E+02	C8H14O4	[M-H]-	2-ä¸åºæäºé ?Organic_acids	ææºé ?Organic acids	ææºé ?32806-62-5	1	C16658	-
N-trans-ferulicacidacylp-hydroxyphenylethylamine	2.826	0.11157	0.95245	0.19227	LKSS - HSS; LOSS - HSS; LOSS - LKSS	Zblp005777	3.14E+02	1.77E+02	3.13E+02	C18H19NO4	[M+H]+	N-åå¼-é¿é­é ¸é °å¯¹ç¾åºè¯ä¹èº	Alkaloids	çç©ç¢?Phenolamine	é èº	-	1	-	-
L-Homocysteine	2.8254	0.11161	0.95229	0.19227	HSS - LKSS; HSS - LOSS; LOSS - LKSS	pme0057	1.36E+02	1.18E+02	1.35E+02	C4H9NO2S	[M+H]+	L-é«åè±æ°¨é ?Amino_acids_and_derivatives	æ°¨åºé ¸åå ¶è¡çç©	Amino acids and derivatives	æ°¨åºé ¸åå ¶è¡çç©	6027-13-0	3	C00155	ko00270,ko00920,ko01100,ko01110,ko01230
LysoPC 19:1	2.8172	0.11218	0.9501	0.19303	LKSS - HSS; LOSS - HSS; LOSS - LKSS	Lmhp010908	5.36E+02	1.84E+02	5.35E+02	C27H54NO7P	[M+H]+	æº¶è¡ç£·èé °èç¢?19:1	Lipids	èè´¨	LPC	æº¶è¡ç£·èé °èç¢?-	1	-	-
Glu-Tyr-Asn-Lys	2.8135	0.11243	0.9491	0.19327	HSS - LKSS; LOSS - HSS; LOSS - LKSS	MW0150185	5.53E+02	5.35E+02	5.52E+02	C24H36N6O9	[M+H]+	è°·æ°¨é ?é ªæ°¨é ?å¤©é¨å¬é °æ°?èµæ°¨é ?Amino_acids_and_derivatives	æ°¨åºé ¸åå ¶è¡çç©	Amino acids and derivatives	æ°¨åºé ¸åå ¶è¡çç©	-	3	-	-
Sorbitol-6-phosphate	2.8014	0.11327	0.94587	0.1945	LKSS - HSS; LOSS - HSS; LOSS - LKSS	Zmpn000095	2.61E+02	7.90E+01	2.62E+02	C6H15O9P	[M-H]-	å±±æ¢¨ç³é-6-ç£·é ¸	Others	å ¶å®ç±?Saccharides	ç³ç±»	20479-58-7	2	C01096	ko00051,ko01100
9,10,13-Trihydroxy-11-Octadecenoic Acid	2.7683	0.11561	0.93699	0.1983	HSS - LKSS; HSS - LOSS; LOSS - LKSS	pmn001694	3.29E+02	2.29E+02	3.30E+02	C18H34O5	[M-H]-	9,10,13-ä¸ç¾å?11-åå «ç¢³ç¯é ?,Lipids,èè´¨,Free fatty acids,æ¸¸ç¦»èèªé ?29907-57-1,1,C14835,ko00591 Î³-Glutamyl-L-valine,2.7616,0.11609,0.93519,0.19891,LKSS - HSS; LOSS - HSS; LOSS - LKSS,Zmdp001647,2.47E+02,1.84E+02,2.46E+02,C10H18N2O5,[M+H]+,Î³-è°·æ°¨é °èºç¼¬æ°¨é ?Amino_acids_and_derivatives,æ°¨åºé ¸åå ¶è¡çç©,Amino acids and derivatives,æ°¨åºé ¸åå ¶è¡çç©,-,3,-,- LysoPE …	ko01100	ko01110"
Quercetin-3-O-rutinoside-7-O-rhamnoside	2.7462	0.11721	0.93104	0.19974	HSS - LKSS; HSS - LOSS; LKSS - LOSS	Lnrp102163	7.57E+02	3.03E+02	7.56E+02	C33H40O20	[M+H]+	æ§²ç®ç´?3-O-è¸é¦ç³è·-7-O-é¼ æç³è·	Flavonoids	é»é ®	Flavonols	é»é ®é?-	3	-	-
D-Glucoronic acid	2.7402	0.11765	0.92943	0.20027	LKSS - HSS; LOSS - HSS; LOSS - LKSS	pme3705	1.93E+02	7.30E+01	1.94E+02	C6H10O7	[M-H]-	D-è¡èç³éé ?Others	å ¶å®ç±?Saccharides	ç³ç±»	6556-12-3	3	C00191	ko00040,ko00053,ko00520,ko00562,ko01100,ko01240,ko01250
N-Feruloyltyramine	2.7315	0.11829	0.92706	0.20115	LKSS - HSS; LOSS - HSS; LOSS - LKSS	mws1433	3.14E+02	1.77E+02	3.13E+02	C18H19NO4	[M+H]+	N-é¿é­é °é ªè?Alkaloids	çç©ç¢?Phenolamine	é èº	66648-43-9	1	C02717	-
N-Glucosyl-p-coumaroylputrescine	2.7284	0.11852	0.92623	0.20132	LKSS - HSS; LOSS - HSS; LOSS - LKSS	pmb0489	3.97E+02	1.47E+02	3.96E+02	C19H28N2O7	[M+H]+	N-è¡èç³åºå¯¹é¦è±é °è èº	Alkaloids	çç©ç¢?Phenolamine	é èº	-	3	-	-
Quercetin3-O-galactoside	2.7065	0.12015	0.92029	0.20388	HSS - LKSS; HSS - LOSS; LKSS - LOSS	Lssp210056	4.65E+02	3.03E+02	4.64E+02	C21H20O12	[M+H]+	æ§²ç®ç´?3-O-åä¹³ç³è·	Flavonoids	é»é ®	Flavonols	é»é ®é?-	1	-	-
Digalacturonate	2.7037	0.12036	0.91954	0.20401	LKSS - HSS; HSS - LOSS; LKSS - LOSS	MW0114263	4.29E+02	1.91E+02	3.70E+02	C12H18O13	[M+CH3COO]-	äºåä¹³ç³éé ¸	Others	å ¶å®ç±?Saccharides	ç³ç±»	5894-59-7	3	C02273	ko00040,ko01100,ko02010
Dibutyl sebacate	2.6862	0.12168	0.91479	0.20604	LKSS - HSS; LOSS - HSS; LKSS - LOSS	MWSmce539	3.15E+02	1.85E+02	3.14E+02	C18H34O4	[M+H]+	ç¸äºé ¸äºä¸é ¯	Lipids	èè´¨	Free fatty acids	æ¸¸ç¦»èèªé ?109-43-3	3	-	-
D-Fructose 6-Phosphate	2.6705	0.12288	0.91052	0.20756	LKSS - HSS; LOSS - HSS; LKSS - LOSS	MWS2442	2.59E+02	9.70E+01	2.60E+02	C6H13O9P	[M-H]-	D-æç³-6-ç£·é ¸	Others	å ¶å®ç±?Saccharides	ç³ç±»	643-13-0	1	C00085	ko00052,ko00500,ko00710,ko01100,ko01110,ko01200
Fraxetin-7,8-di-O-glucoside	2.6705	0.12288	0.9105	0.20756	LKSS - HSS; LOSS - HSS; LKSS - LOSS	Lmbn001181	5.31E+02	5.31E+02	5.32E+02	C22H28O15	[M-H]-	ç§¦ç®ç´?7,8-äº?O-è¡èç³è·	Lignans_and_Coumarins	æ¨èç´ åé¦è±ç´?Coumarins	é¦è±ç´?-	3	-	-
Pentadecanoic acid,14-methyl-,methyl ester	2.6694	0.12297	0.91021	0.20756	LKSS - HSS; HSS - LOSS; LKSS - LOSS	Zasn010461	2.69E+02	2.69E+02	2.70E+02	C17H34O2	[M-H]-	14-ç²åºåäºç·é ¸ç²é ¯	Others	å ¶å®ç±?Others	å ¶å®	5129-60-2	3	-	-
Pantetheine	2.6567	0.12395	0.90674	0.209	HSS - LKSS; HSS - LOSS; LOSS - LKSS	mws1038	2.77E+02	1.46E+02	2.78E+02	C11H22N2O4S	[M-H]-	æ³é °å·¯åºä¹èº	Alkaloids	çç©ç¢?Alkaloids	çç©ç¢?496-65-1	2	C00831	ko00770,ko01100,ko01110
Trp-Trp	2.6521	0.12431	0.90549	0.20938	LKSS - HSS; LOSS - HSS; LOSS - LKSS	MW0110084	5.13E+02	1.44E+02	3.90E+02	C22H22N4O3	[M+H]+	è²æ°¨é ?è²æ°¨é ?Amino_acids_and_derivatives	æ°¨åºé ¸åå ¶è¡çç©	Amino acids and derivatives	æ°¨åºé ¸åå ¶è¡çç©	20696-60-0	3	-	-
2-Acetyl-2-Hydroxybutanoic Acid	2.6474	0.12468	0.9042	0.20975	HSS - LKSS; HSS - LOSS; LKSS - LOSS	Lmbn001609	1.45E+02	8.31E+01	1.46E+02	C6H10O4	[M-H]-	2-ä¹é °-2-ç¾åºä¸é ¸	Organic_acids	ææºé ?Organic acids	ææºé ?-	3	C06006	ko00290,ko01100,ko01110,ko01210,ko01230
N6-methyladenosine	2.6459	0.12479	0.90381	0.20975	LKSS - HSS; HSS - LOSS; LKSS - LOSS	MWS4354	2.82E+02	1.50E+02	2.81E+02	C11H15N5O4	[M+H]+	N6-ç²åºè ºè·	Nucleotides_and_derivatives	æ ¸è·é ¸åå ¶è¡çç©	Nucleotides and derivatives	æ ¸è·é ¸åå ¶è¡çç©	1867-73-8	1	-	-
lyciumamide M(2)	2.623	0.12661	0.89753	0.21241	LKSS - HSS; LOSS - HSS; LOSS - LKSS	Hmgp005540	6.57E+02	3.14E+02	6.56E+02	C37H40N2O9	[M+H]+	lyciumamide M(2)	Alkaloids	çç©ç¢?Phenolamine	é èº	-	3	-	-
Ala-His-Thr-Lys	2.6226	0.12664	0.89742	0.21241	HSS - LKSS; HSS - LOSS; LKSS - LOSS	MW0144601	4.56E+02	2.22E+02	4.55E+02	C19H33N7O6	[M+H]+	Ala-His-Thr-Lys	Amino_acids_and_derivatives	æ°¨åºé ¸åå ¶è¡çç©	Amino acids and derivatives	æ°¨åºé ¸åå ¶è¡çç©	-	3	-	-
2-Hydroxycinnamic acid*	2.607	0.1279	0.89312	0.21407	HSS - LKSS; HSS - LOSS; LKSS - LOSS	Lmmn001643	1.63E+02	1.19E+02	1.64E+02	C9H8O3	[M-H]-	2-ç¾åºèæ¡é ?	Phenolic_acids	é é ¸ç±?Phenolic acids	é é ¸ç±?583-17-5	3	C01772	ko00360,ko00999,ko01100,ko01110
3-Hydroxycinnamic Acid*	2.607	0.1279	0.89312	0.21407	HSS - LKSS; HSS - LOSS; LKSS - LOSS	MWSmce248	1.63E+02	1.19E+02	1.64E+02	C9H8O3	[M-H]-	3-ç¾åºèæ¡é ?	Phenolic_acids	é é ¸ç±?Phenolic acids	é é ¸ç±?14755-02-3	3	C12621	ko00360,ko01100
2-Keto-3-deoxygluconate	2.5882	0.12943	0.88796	0.2164	HSS - LKSS; LOSS - HSS; LOSS - LKSS	MW0013542	2.37E+02	8.70E+01	1.78E+02	C6H10O6	[M+CH3COO]-	2-é ?3-è±æ°§-D-è¡èç³é ¸	Organic_acids	ææºé ?Organic acids	ææºé ?17510-99-5	3	C00204	ko00030,ko00040,ko01100,ko01200
Ferulic acid	2.5708	0.13087	0.88314	0.21858	LKSS - HSS; LOSS - HSS; LKSS - LOSS	mws0014	1.93E+02	1.34E+02	1.94E+02	C10H10O4	[M-H]-	é¿é­é ?Phenolic_acids	é é ¸ç±?Phenolic acids	é é ¸ç±?537-98-4	3	C01494	ko00940,ko01100,ko01110
Benzyl-(2''-O-xylosyl)glucoside	2.5686	0.13106	0.88254	0.21866	LKSS - HSS; LOSS - HSS; LOSS - LKSS	Cmjn004337	4.01E+02	2.69E+02	4.02E+02	C18H26O10	[M-H]-	èåº-(2''-O-æ¨ç³å?è¡èç³è·	Phenolic_acids	é é ¸ç±?Phenolic acids	é é ¸ç±?-	1	-	-
Clemiscosin C	2.5653	0.13133	0.88164	0.21888	LKSS - HSS; LOSS - HSS; LOSS - LKSS	Walp005894	4.17E+02	3.67E+02	4.16E+02	C21H20O9	[M+H]+	Clemiscosin C	Lignans_and_Coumarins	æ¨èç´ åé¦è±ç´?Coumarins	é¦è±ç´?-	1	-	-
Apigenin-4'-O-glucoside	2.5487	0.13273	0.87704	0.22098	HSS - LKSS; HSS - LOSS; LOSS - LKSS	MWS20148	4.33E+02	2.71E+02	4.32E+02	C21H20O10	[M+H]+	è¹èç´?4'-O-è¡èç³è·	Flavonoids	é»é ®	Flavones	é»é ®	-	3	-	-
6-Hydroxy-4-(4-hydroxy-3-methoxyphenyl)-7-methoxy-naphtho[2,3-c]furan-1,3-dione-1	2.5447	0.13306	0.87594	0.22131	HSS - LKSS; LOSS - HSS; LOSS - LKSS	Wbmn002185	3.65E+02	1.67E+02	3.66E+02	C20H14O7	[M-H]-	6-ç¾åº-4-(4-ç¾åº-3-ç²æ°§åºè¯å?-7-ç²æ°§å?èå¹¶[2,3-c]åå-1,3-äºé ®	Lignans_and_Coumarins	æ¨èç´ åé¦è±ç´?Lignans	æ¨èç´?-	1	-	-
Dihydrocaffeoyltyramine	2.5335	0.13403	0.8728	0.22268	HSS - LKSS; HSS - LOSS; LOSS - LKSS	pmp001176	3.02E+02	1.03E+02	3.01E+02	C17H19NO4	[M+H]+	äºæ°¢åå¡é °é ªè?Alkaloids	çç©ç¢?Phenolamine	é èº	-	3	-	-
Xanthine	2.5253	0.13473	0.87054	0.22361	HSS - LKSS; HSS - LOSS; LKSS - LOSS	pme0256	1.51E+02	1.08E+02	1.52E+02	C5H4N4O2	[M-H]-	é»åå?Nucleotides_and_derivatives	æ ¸è·é ¸åå ¶è¡çç©	Nucleotides and derivatives	æ ¸è·é ¸åå ¶è¡çç©	69-89-6	3	C00385	ko00230,ko00232,ko01100,ko01110,ko01232
LysoPC 16:2	2.5129	0.1358	0.86709	0.22516	HSS - LKSS; LOSS - HSS; LOSS - LKSS	pma1303	4.92E+02	1.84E+02	4.91E+02	C24H46NO7P	[M+H]+	æº¶è¡ç£·èé °èç¢?16:2	Lipids	èè´¨	LPC	æº¶è¡ç£·èé °èç¢?-	1	-	-
TyrMe-Ser-OH	2.5059	0.13642	0.86514	0.22594	HSS - LKSS; HSS - LOSS; LKSS - LOSS	MW0158711	4.03E+02	2.83E+02	4.04E+02	C19H20N2O8	[M-H]-	TyrMe-Ser-OH	Amino_acids_and_derivatives	æ°¨åºé ¸åå ¶è¡çç©	Amino acids and derivatives	æ°¨åºé ¸åå ¶è¡çç©	-	3	-	-
Thr-Lys-His-Glu	2.4969	0.13721	0.86262	0.22701	LKSS - HSS; LOSS - HSS; LOSS - LKSS	MW0157728	5.14E+02	1.44E+02	5.13E+02	C21H35N7O8	[M+H]+	Thr-Lys-His-Glu	Amino_acids_and_derivatives	æ°¨åºé ¸åå ¶è¡çç©	Amino acids and derivatives	æ°¨åºé ¸åå ¶è¡çç©	-	3	-	-
Anthranilate-1-O-Sophoroside	2.4942	0.13745	0.86186	0.22718	HSS - LKSS; HSS - LOSS; LKSS - LOSS	pmb2654	4.60E+02	1.18E+02	4.61E+02	C19H27NO12	[M-H]-	é»æ°¨åºè¯ç²é ¸-1-O-æ§ç³è?Phenolic_acids	é é ¸ç±?Phenolic acids	é é ¸ç±?-	3	-	-
His-Leu-Thr-Lys	2.4896	0.13786	0.86057	0.22743	LKSS - HSS; LOSS - HSS; LOSS - LKSS	MW0151000	4.98E+02	8.41E+01	4.97E+02	C22H39N7O6	[M+H]+	ç»æ°¨é ?äº®æ°¨é ?èæ°¨é ?èµæ°¨é ?Amino_acids_and_derivatives	æ°¨åºé ¸åå ¶è¡çç©	Amino acids and derivatives	æ°¨åºé ¸åå ¶è¡çç©	-	3	-	-
Glu-Arg-Phe-Asp	2.4892	0.13789	0.86047	0.22743	HSS - LKSS; HSS - LOSS; LKSS - LOSS	MW0149921	5.66E+02	3.79E+02	5.65E+02	C24H35N7O9	[M+H]+	è°·æ°¨é ?ç²¾æ°¨é ?è¯ä¸æ°¨é ¸-å¤©é¨å¬æ°¨é ?Amino_acids_and_derivatives	æ°¨åºé ¸åå ¶è¡çç©	Amino acids and derivatives	æ°¨åºé ¸åå ¶è¡çç©	-	3	-	-
Riboflavin (Vitamin B2)	2.4818	0.13855	0.8584	0.22815	HSS - LKSS; LOSS - HSS; LOSS - LKSS	mws0232	3.77E+02	2.43E+02	3.76E+02	C17H20N4O6	[M+H]+	æ ¸é»ç´?(ç»´çç´?B2)	Others	å ¶å®ç±?Vitamin	ç»´çç´?83-88-5	1	C00255	ko00740,ko01100,ko01110,ko01240,ko02010
Eucommioside	2.4811	0.13861	0.8582	0.22815	LKSS - HSS; LOSS - HSS; LOSS - LKSS	pmn001381	3.49E+02	1.87E+02	3.50E+02	C15H26O9	[M-H]-	æä»²è?Terpenoids	èç±»	Terpene	èç±»	-	3	-	-
Alpha-Ketooctanoic acid	2.4741	0.13924	0.85624	0.22894	LKSS - HSS; HSS - LOSS; LKSS - LOSS	MW0105600	2.17E+02	5.90E+01	1.58E+02	C8H14O3	[M+CH3COO]-	2-æ°§è¾é ?Organic_acids	ææºé ?Organic acids	ææºé ?328-51-8	3	-	-
Î³-glutamylmethionine	2.4589	0.14061	0.85199	0.23096	HSS - LKSS; LOSS - HSS; LOSS - LKSS	Zmdp001663	2.79E+02	1.33E+02	2.78E+02	C10H18N2O5S	[M+H]+	Î³-è°·æ°¨é °èºç²ç¡«æ°¨é ¸	Amino_acids_and_derivatives	æ°¨åºé ¸åå ¶è¡çç©	Amino acids and derivatives	æ°¨åºé ¸åå ¶è¡çç©	17663-87-5	3	-	-
Erucic acid	2.4525	0.14119	0.85019	0.23127	LKSS - HSS; LOSS - HSS; LOSS - LKSS	Lmyn011997	3.37E+02	3.37E+02	3.38E+02	C22H42O2	[M-H]-	è¥é ¸	Lipids	èè´¨	Free fatty acids	æ¸¸ç¦»èèªé ?112-86-7	1	C08316	ko01040
Lys-Leu-Arg-Asp	2.4514	0.1413	0.84987	0.23127	HSS - LKSS; HSS - LOSS; LKSS - LOSS	MW0153025	5.29E+02	2.79E+02	5.30E+02	C22H42N8O7	[M-H]-	Lys-Leu-Arg-Asp	Amino_acids_and_derivatives	æ°¨åºé ¸åå ¶è¡çç©	Amino acids and derivatives	æ°¨åºé ¸åå ¶è¡çç©	-	3	-	-
2R-Hydroxyoctadecanoic Acid*	2.4513	0.14131	0.84983	0.23127	LKSS - HSS; LOSS - HSS; LKSS - LOSS	Zmyn005384	2.99E+02	2.53E+02	3.00E+02	C18H36O3	[M-H]-	2R-ç¾åºåå «ç·é ¸*	Lipids	èè´¨	Free fatty acids	æ¸¸ç¦»èèªé ?26633-48-7	2	C03042	-
Ala-Lys-Asn-Asn-Thr	2.4505	0.14138	0.84962	0.23127	LKSS - HSS; HSS - LOSS; LKSS - LOSS	MW0144655	5.47E+02	3.67E+02	5.46E+02	C21H38N8O9	[M+H]+	Ala-Lys-Asn-Asn-Thr	Amino_acids_and_derivatives	æ°¨åºé ¸åå ¶è¡çç©	Amino acids and derivatives	æ°¨åºé ¸åå ¶è¡çç©	-	3	-	-
N-Acetyl-L-leucine	2.4429	0.14208	0.84747	0.23217	HSS - LKSS; HSS - LOSS; LOSS - LKSS	pme0253	1.74E+02	8.61E+01	1.73E+02	C8H15NO3	[M+H]+	N-ä¹é °-L-äº®æ°¨é ?Amino_acids_and_derivatives	æ°¨åºé ¸åå ¶è¡çç©	Amino acids and derivatives	æ°¨åºé ¸åå ¶è¡çç©	1188-21-2	3	C02710	-
2,4,5-Trimethoxybenzoic acid	2.4376	0.14257	0.84598	0.23273	HSS - LKSS; LOSS - HSS; LOSS - LKSS	HJAP048	2.13E+02	1.95E+02	2.12E+02	C10H12O5	[M+H]+	2,4,5-ä¸ç²æ°§åºè¯ç²é ?,Phenolic_acids,é é ¸ç±?Phenolic acids,é é ¸ç±?-,3,-,- Lys-Ala-Asn-Lys,2.4336,0.14294,0.84486,0.2331,HSS - LKSS; HSS - LOSS; LKSS - LOSS,MW0152843,4.60E+02,2.88E+02,4.59E+02,C19H37N7O6,[M+H]+,Lys-Ala-Asn-Lys,Amino_acids_and_derivatives,æ°¨åºé ¸åå ¶è¡çç©,Amino acids and derivatives,æ°¨åºé ¸åå ¶è¡çç©,-,3,-,- Arg-Ile-Glu-Asp,2.4306,0.14322,0.84401,0.23331,L…	ko01100	ko01110"
Chrysoeriol-6-C-glucoside-4'-O-glucoside	2.3741	0.14859	0.828	0.24108	HSS - LKSS; HSS - LOSS; LOSS - LKSS	HJAP026	6.25E+02	4.63E+02	6.24E+02	C28H32O16	[M+H]+	éå£èé»ç´?6-C-è¡èç³è·-4'-O-è¡èç³è·	Flavonoids	é»é ®	Flavones	é»é ®	-	3	-	-
4-Pyridoxic acid	2.3725	0.14875	0.82755	0.24109	HSS - LKSS; LOSS - HSS; LOSS - LKSS	pme2596	1.84E+02	1.48E+02	1.83E+02	C8H9NO4	[M+H]+	4-å¡åé ?Others	å ¶å®ç±?Vitamin	ç»´çç´?82-82-6	3	C00847	ko00750,ko01100
Ribosyladenosine	2.3694	0.14904	0.82669	0.24132	HSS - LKSS; HSS - LOSS; LKSS - LOSS	pmc0281	4.00E+02	1.36E+02	3.99E+02	C15H21N5O8	[M+H]+	æ ¸ç³è ºè·	Nucleotides_and_derivatives	æ ¸è·é ¸åå ¶è¡çç©	Nucleotides and derivatives	æ ¸è·é ¸åå ¶è¡çç©	-	3	-	-
5,7-Dihydroxy-4-methylcoumarin	2.3675	0.14923	0.82615	0.24138	LKSS - HSS; LOSS - HSS; LOSS - LKSS	MWSmce221	1.93E+02	9.11E+01	1.92E+02	C10H8O4	[M+H]+	5,7-äºç¾å?4-ç²åºé¦è±ç´?,Lignans_and_Coumarins,æ¨èç´ åé¦è±ç´?Coumarins,é¦è±ç´?2107-76-8,3,-,- 3-pyridine-methanol-O-Î²-D-glucopyranosyl,2.3651,0.14947,0.82545,0.24152,LKSS - HSS; LOSS - HSS; LOSS - LKSS,Zblp001009,2.72E+02,1.10E+02,2.71E+02,C12H17NO6,[M+H]+,3-å¡å¶-ç²é-O-Î²-D-å¡åè¡èç³åº,Alkaloids,çç©ç¢?Pyridine alkaloids,å¡å¶ç±»çç©ç¢±,-,1,-,- Quercetin-3-O-gluco…	ko01100	ko01240"
2-Naphthol*	2.3428	0.15167	0.81911	0.2442	HSS - LKSS; HSS - LOSS; LKSS - LOSS	MWS1875	1.43E+02	1.15E+02	1.44E+02	C10H8O	[M-H]-	2-èé *	Phenolic_acids	é é ¸ç±?Phenolic acids	é é ¸ç±?135-19-3	3	C11713	-
Dihydroferuloylputrescine	2.34	0.15195	0.81829	0.2442	LKSS - HSS; HSS - LOSS; LKSS - LOSS	Lmmp002013	2.67E+02	1.79E+02	2.66E+02	C14H22N2O3	[M+H]+	äºæ°¢é¿é­é °è è?Alkaloids	çç©ç¢?Phenolamine	é èº	-	2	-	-
Val-Glu-Pro-Ser-Asp	2.3385	0.15211	0.81786	0.2442	LKSS - HSS; LOSS - HSS; LKSS - LOSS	MW0158996	5.46E+02	5.00E+02	5.45E+02	C22H35N5O11	[M+H]+	Val-Glu-Pro-Ser-Asp	Amino_acids_and_derivatives	æ°¨åºé ¸åå ¶è¡çç©	Amino acids and derivatives	æ°¨åºé ¸åå ¶è¡çç©	-	3	-	-
Lys-Ala-Glu	2.3381	0.15214	0.81776	0.2442	HSS - LKSS; HSS - LOSS; LKSS - LOSS	MW0152846	3.47E+02	1.63E+02	3.46E+02	C14H26N4O6	[M+H]+	L-èµæ°¨é ?L-ä¸æ°¨é ?L-è°·æ°¨é ?Amino_acids_and_derivatives	æ°¨åºé ¸åå ¶è¡çç©	Amino acids and derivatives	æ°¨åºé ¸åå ¶è¡çç©	-	3	-	-
Lycibarbarspermidine A	2.3375	0.1522	0.81758	0.2442	LKSS - HSS; HSS - LOSS; LKSS - LOSS	Qagp002804	6.34E+02	4.72E+02	6.33E+02	C31H43N3O11	[M+H]+	æ¸æäºç²¾è?A	Alkaloids	çç©ç¢?Phenolamine	é èº	-	2	-	-
Quercetin-3-O-neohesperidoside*	2.3339	0.15256	0.81655	0.24453	HSS - LKSS; HSS - LOSS; LKSS - LOSS	Lmjp002461	6.11E+02	3.03E+02	6.10E+02	C27H30O16	[M+H]+	æ§²ç®ç´?3-O-æ°æ©ç®ç³è?	Flavonoids	é»é ®	Flavonols	é»é ®é?29662-79-1	1	-	-
Medioresinol-4'-O-(6'''-acetyl)glucoside	2.3304	0.15292	0.81554	0.2448	HSS - LKSS; HSS - LOSS; LKSS - LOSS	Rfmb056	5.91E+02	3.87E+02	5.92E+02	C29H36O13	[M-H]-	æä»²æ èé ?4'-O-(6'''-ä¹é °)è¡èç³è·	Lignans_and_Coumarins	æ¨èç´ åé¦è±ç´?Lignans	æ¨èç´?-	3	-	-
Ala-Val-Ala-His-Val	2.3286	0.15309	0.81505	0.2448	LKSS - HSS; HSS - LOSS; LKSS - LOSS	MW0144787	4.96E+02	4.60E+02	4.95E+02	C22H37N7O6	[M+H]+	Ala-Val-Ala-His-Val	Amino_acids_and_derivatives	æ°¨åºé ¸åå ¶è¡çç©	Amino acids and derivatives	æ°¨åºé ¸åå ¶è¡çç©	-	3	-	-
Phe-Lys-Asp-Lys	2.3277	0.15319	0.81477	0.2448	HSS - LKSS; HSS - LOSS; LKSS - LOSS	MW0155266	5.35E+02	4.75E+02	5.36E+02	C25H40N6O7	[M-H]-	Phe-Lys-Asp-Lys	Amino_acids_and_derivatives	æ°¨åºé ¸åå ¶è¡çç©	Amino acids and derivatives	æ°¨åºé ¸åå ¶è¡çç©	-	3	-	-
1-O-p-Coumaroyl-Î²-D-glucose	2.3242	0.15354	0.81378	0.24511	HSS - LKSS; HSS - LOSS; LKSS - LOSS	Lmsn003111	3.25E+02	1.45E+02	3.26E+02	C15H18O8	[M-H]-	1-O-å¯¹é¦è±é °-Î²-D-è¡èç³?Phenolic_acids	é é ¸ç±?Phenolic acids	é é ¸ç±?7139-64-2	3	C16827	-
7,8-Dihydroxy-5,6,4'-trimethoxyflavone*	2.3183	0.15414	0.81209	0.24549	HSS - LKSS; HSS - LOSS; LKSS - LOSS	Zmhp004065	3.45E+02	3.30E+02	3.44E+02	C18H16O7	[M+H]+	7,8-äºç¾å?5,6,4'-ä¸ç²æ°§åºé»é ®*	Flavonoids	é»é ®	Flavones	é»é ®	-	3	-	-
Ehretioside B	2.3178	0.15419	0.81194	0.24549	HSS - LKSS; LOSS - HSS; LOSS - LKSS	Lmlp004754	3.12E+02	2.94E+02	3.11E+02	C14H17NO7	[M+H]+	2-(è¡èç³åºæ°§åº)-4-ç¾åºè¯ä¹è ?Alkaloids	çç©ç¢?Phenolamine	é èº	156368-84-2	3	-	-
15(R)-Hydroxylinoleic Acid	2.3173	0.15424	0.8118	0.24549	HSS - LKSS; HSS - LOSS; LOSS - LKSS	Hmqp005455	2.97E+02	8.11E+01	2.96E+02	C18H32O3	[M+H]+	15(R)-ç¾åºäºæ²¹é ?Lipids	èè´¨	Free fatty acids	æ¸¸ç¦»èèªé ?177931-23-6	3	-	-
5,7-dihydroxy-2-(2,3,4-trihydroxyphenyl)-4H-chromen-4-one	2.3057	0.15543	0.80848	0.24713	HSS - LKSS; HSS - LOSS; LOSS - LKSS	MW0134030	3.03E+02	2.29E+02	3.02E+02	C15H10O7	[M+H]+	5ï¼?-äºç¾å?2-(2ï¼?ï¼?-ä¸ç¾åºè¯å?-4H-è²ç¯-4-é ?Others	å ¶å®ç±?Ketone compounds	é ®ç±»ååç?-	3	-	-
Lyciumin A	2.3016	0.15585	0.80729	0.24747	LKSS - HSS; HSS - LOSS; LKSS - LOSS	pmp001173	8.74E+02	8.56E+02	8.73E+02	C42H51N9O12	[M+H]+	æ¸æç´?A	Alkaloids	çç©ç¢?Plumerane	å²åç±»çç©ç¢±	125708-06-7	3	-	-
Quercetin-3-O-robinobioside	2.2994	0.15608	0.80665	0.24747	HSS - LKSS; HSS - LOSS; LOSS - LKSS	pmn001583	6.09E+02	3.00E+02	6.10E+02	C27H30O16	[M-H]-	æ§²ç®ç´?3-O-æ´æ§ç³è·	Flavonoids	é»é ®	Flavonols	é»é ®é?52525-35-6	1	-	-
Scutebarbolide C	2.2991	0.15611	0.80657	0.24747	LKSS - HSS; LOSS - HSS; LKSS - LOSS	zjbp120812	4.25E+02	3.65E+02	4.24E+02	C22H32O8	[M+H]+	Scutebarbolide C	Terpenoids	èç±»	Ditepenoids	äºè	-	1	-	-
S-(5'-Adenosyl)-L-methionine	2.2926	0.15678	0.80472	0.24828	LKSS - HSS; LOSS - HSS; LKSS - LOSS	pme2735	3.99E+02	2.50E+02	3.98E+02	C15H22N6O5S	[M+H]+	S-(5'-è ºè·å?-L-èæ°¨é ?Amino_acids_and_derivatives	æ°¨åºé ¸åå ¶è¡çç©	Amino acids and derivatives	æ°¨åºé ¸åå ¶è¡çç©	29908-03-0	3	C00019	ko00261,ko00270,ko00330,ko00908,ko00999,ko01100,ko01110,ko01230,ko01240,ko04122
Jasmonic acid	2.2893	0.15713	0.80375	0.24859	HSS - LKSS; HSS - LOSS; LOSS - LKSS	pme1654	2.09E+02	5.90E+01	2.10E+02	C12H18O3	[M-H]-	èèé ?Organic_acids	ææºé ?Organic acids	ææºé ?77026-92-7	3	C08491	ko00592,ko01100,ko01110,ko04075
Pimelic acid*	2.2832	0.15776	0.80201	0.24911	HSS - LKSS; HSS - LOSS; LKSS - LOSS	Zmjn001813	1.59E+02	9.71E+01	1.60E+02	C7H12O4	[M-H]-	åºäºé ?	Organic_acids	ææºé ?Organic acids	ææºé ?111-16-0	3	C02656	ko00780,ko01100,ko01240
Bis(Caffeoyl)Spermidine	2.2831	0.15777	0.80198	0.24911	HSS - LKSS; HSS - LOSS; LKSS - LOSS	Lmmp003167	4.70E+02	2.20E+02	4.69E+02	C25H31N3O6	[M+H]+	äºåå¡é °äºç²¾è?Alkaloids	çç©ç¢?Phenolamine	é èº	124935-80-4	2	-	-
Allysine(6-Oxo DL-Norleucine)	2.2799	0.15811	0.80104	0.2494	LKSS - HSS; LOSS - HSS; LOSS - LKSS	pme3351	1.44E+02	1.26E+02	1.45E+02	C6H11NO3	[M-H]-	éèµæ°¨é ¸	Amino_acids_and_derivatives	æ°¨åºé ¸åå ¶è¡çç©	Amino acids and derivatives	æ°¨åºé ¸åå ¶è¡çç©	1962-83-0	3	C04076	ko00300,ko00310,ko00960,ko01100,ko01110,ko01230
Phe-Gln-Thr-Lys	2.268	0.15936	0.79761	0.25113	LKSS - HSS; HSS - LOSS; LKSS - LOSS	MW0155169	5.21E+02	4.29E+02	5.22E+02	C24H38N6O7	[M-H]-	Phe-Gln-Thr-Lys	Amino_acids_and_derivatives	æ°¨åºé ¸åå ¶è¡çç©	Amino acids and derivatives	æ°¨åºé ¸åå ¶è¡çç©	-	3	-	-
13-methylmyristic acid	2.2641	0.15978	0.79649	0.25131	LKSS - HSS; LOSS - HSS; LKSS - LOSS	MWS2430	2.41E+02	2.41E+02	2.42E+02	C15H30O2	[M-H]-	13-ç²åºååç·é ¸	Lipids	èè´¨	Free fatty acids	æ¸¸ç¦»èèªé ?2485-71-4	3	-	-
1,7-Bis-(4-hydroxyphenyl)-2,4,6-heptatrienone	2.2637	0.15981	0.79638	0.25131	LKSS - HSS; LOSS - HSS; LOSS - LKSS	Hmjp003400	2.93E+02	1.07E+02	2.92E+02	C19H16O3	[M+H]+	1,7-å?4-ç¾è¯å?-2,4,6-åºä¸ç?1-é ?,Others,å ¶å®ç±?Ketone compounds,é ®ç±»ååç?-,3,-,- Argininosuccinic acid,2.2624,0.15995,0.796,0.25131,HSS - LKSS; LOSS - HSS; LOSS - LKSS,pmb2657,2.89E+02,1.31E+02,2.90E+02,C10H18N4O6,[M-H]-,ç²¾æ°¨åºç¥çé ?Organic_acids,ææºé ?Organic acids,ææºé ?2387-71-5,3,C03406,ko00220	ko00250	ko01100	ko01110	ko01230"
2,2-Dimethylsuccinic acid	2.259	0.16031	0.79503	0.25163	HSS - LKSS; HSS - LOSS; LKSS - LOSS	Wmzn000227	1.45E+02	1.09E+02	1.46E+02	C6H10O4	[M-H]-	2,2-äºç²åºç¥çé ?,Organic_acids,ææºé ?Organic acids,ææºé ?597-43-3,1,-,- (6R	9S)-3-Oxo-Î±-ionol-Î²-D-glucopyranoside"	2.2494	0.16135	0.79224	0.253	LKSS - HSS; LOSS - HSS; LOSS - LKSS	Qmyp101201	3.89E+02	1.91E+02	3.88E+02	C19H32O8	[M+H]+	(6R,9S)-3-Oxo-Î±-ç´«ç½å °é ®-Î²-D-è¡èç³è·	Terpenoids	èç±»	Sesquiterpenoids	ååè?-	3	-	-
2-Feruloyl-sn-glycerol*	2.2366	0.16273	0.78853	0.25492	LKSS - HSS; LOSS - HSS; LOSS - LKSS	pmp000087	2.69E+02	1.77E+02	2.68E+02	C13H16O6	[M+H]+	2-é¿é­é ?sn-çæ²¹*	Phenolic_acids	é é ¸ç±?Phenolic acids	é é ¸ç±?-	3	-	-
Kaempferol-3-O-sophorotrioside	2.2286	0.1636	0.78621	0.25603	HSS - LKSS; HSS - LOSS; LKSS - LOSS	Lmqp002170	7.73E+02	4.49E+02	7.72E+02	C33H40O21	[M+H]+	å±±æ°é ?3-O-æ§ä¸ç³è·	Flavonoids	é»é ®	Flavonols	é»é ®é?80714-53-0	3	C12635	ko00944,ko01110
Lys-Asn-Ser	2.2187	0.16469	0.78333	0.25748	LKSS - HSS; HSS - LOSS; LKSS - LOSS	MW0152890	3.70E+02	1.59E+02	3.47E+02	C13H25N5O6	[M+Na]+	L-èµæ°¨é ?L-å¤©å¬é °èº-L-ä¸æ°¨é ?Amino_acids_and_derivatives	æ°¨åºé ¸åå ¶è¡çç©	Amino acids and derivatives	æ°¨åºé ¸åå ¶è¡çç©	-	3	-	-
Gingerglycolipid B	2.2091	0.16576	0.78053	0.25878	HSS - LKSS; HSS - LOSS; LKSS - LOSS	Lmyn006011	6.77E+02	3.97E+02	6.78E+02	C33H58O14	[M-H]-	å§ç³è?B	Lipids	èè´¨	Glycerol ester	çæ²¹é ?88168-90-5	1	-	-
Galangin-7-O-glucoside	2.2083	0.16585	0.78029	0.25878	HSS - LKSS; HSS - LOSS; LOSS - LKSS	Lmlp005572	4.33E+02	2.71E+02	4.32E+02	C21H20O10	[M+H]+	é«è¯å§ç´ -7-O-è¡èç³è·	Flavonoids	é»é ®	Flavones	é»é ®	-	3	-	-
9-Oxononanoic acid	2.2067	0.16602	0.77984	0.2588	LKSS - HSS; LOSS - HSS; LOSS - LKSS	Lmbn003524	1.71E+02	9.91E+01	1.72E+02	C9H16O3	[M-H]-	9-æ°§ä»£å£¬é ¸	Organic_acids	ææºé ?Organic acids	ææºé ?2553-17-5	3	C16322	ko00592,ko01110
Arg-Val-Ser	2.1998	0.1668	0.77782	0.25975	LKSS - HSS; LOSS - HSS; LOSS - LKSS	MW0145572	3.61E+02	2.73E+02	3.60E+02	C14H28N6O5	[M+H]+	L-ç²¾æ°¨é ?L-ç¼¬æ°¨é ?L-ä¸æ°¨é ?Amino_acids_and_derivatives	æ°¨åºé ¸åå ¶è¡çç©	Amino acids and derivatives	æ°¨åºé ¸åå ¶è¡çç©	-	3	-	-
Arginine methyl ester	2.1978	0.16702	0.77724	0.25984	HSS - LKSS; HSS - LOSS; LOSS - LKSS	Zmdp000292	1.89E+02	7.01E+01	1.88E+02	C7H16N4O2	[M+H]+	ç²¾æ°¨é ¸ç²é ?Amino_acids_and_derivatives	æ°¨åºé ¸åå ¶è¡çç©	Amino acids and derivatives	æ°¨åºé ¸åå ¶è¡çç©	-	3	-	-
Quercetin-3-O-rutinoside-7-O-glucoside	2.1911	0.16777	0.77529	0.26075	HSS - LKSS; HSS - LOSS; LKSS - LOSS	Lmmp002334	7.73E+02	3.03E+02	7.72E+02	C33H40O21	[M+H]+	æ§²ç®ç´?3-O-è¸é¦ç³è·-7-O-è¡èç³è·	Flavonoids	é»é ®	Flavonols	é»é ®é?-	1	-	-
1-Methyladenine	2.1895	0.16795	0.77481	0.26079	LKSS - HSS; HSS - LOSS; LKSS - LOSS	mws0847	1.50E+02	1.33E+02	1.49E+02	C6H7N5	[M+H]+	1-ç²åºè ºåå?Nucleotides_and_derivatives	æ ¸è·é ¸åå ¶è¡çç©	Nucleotides and derivatives	æ ¸è·é ¸åå ¶è¡çç©	5142-22-3	1	C02216	-
Ala-Lys-His-Asp	2.1771	0.16936	0.77118	0.26272	HSS - LKSS; HSS - LOSS; LKSS - LOSS	MW0144664	4.70E+02	2.20E+02	4.69E+02	C19H31N7O7	[M+H]+	Ala-Lys-His-Asp	Amino_acids_and_derivatives	æ°¨åºé ¸åå ¶è¡çç©	Amino acids and derivatives	æ°¨åºé ¸åå ¶è¡çç©	-	3	-	-
4,7,9,9'-Tetrahydroxy-3,3'-dimethoxy-8-O-4'-neolignan	2.1637	0.1709	0.76727	0.26484	HSS - LKSS; HSS - LOSS; LOSS - LKSS	HJN012	3.77E+02	3.29E+02	3.78E+02	C20H26O7	[M-H]-	4,7,9,9'-åç¾å?3,3'-äºç²æ°§åº-8-O-4'-æ°æ¨è´¨ç´	Phenolic_acids	é é ¸ç±?Phenolic acids	é é ¸ç±?-	3	-	-
Quercetin-3-O-(2'''-O-p-coumaroyl)sophoroside-7-O-glucoside	2.1574	0.17163	0.7654	0.26572	HSS - LKSS; HSS - LOSS; LKSS - LOSS	Lmwp004293	9.35E+02	3.03E+02	9.34E+02	C42H46O24	[M+H]+	æ§²ç®ç´?3-O-(2'''-O-å¯¹é¦è±é °)æ§ç³è?7-O-è¡èç³è·	Flavonoids	é»é ®	Flavonols	é»é ®é?-	3	-	-
Tricin-7-O-(6''-O-malonyl)glucoside	2.1476	0.17277	0.76254	0.26721	LKSS - HSS; LOSS - HSS; LOSS - LKSS	Zmxp005470	5.79E+02	3.31E+02	5.78E+02	C26H26O15	[M+H]+	èè¿ç´?7-O-(6''-O-ä¸äºé ?è¡èç³è·	Flavonoids	é»é ®	Flavones	é»é ®	-	3	-	-
5'-Deoxy-5'-(methylthio)adenosine	2.1445	0.17313	0.76162	0.2675	LKSS - HSS; HSS - LOSS; LKSS - LOSS	pme1474	2.98E+02	1.36E+02	2.97E+02	C11H15N5O3S	[M+H]+	5-è±æ°§-5-ç²ç¡«è ºè·	Nucleotides_and_derivatives	æ ¸è·é ¸åå ¶è¡çç©	Nucleotides and derivatives	æ ¸è·é ¸åå ¶è¡çç©	2457-80-9	1	C00170	ko00270,ko00908,ko01100
Medioresinol-4,4'-di-O-glucoside	2.1432	0.17329	0.76123	0.2675	HSS - LKSS; LOSS - HSS; LOSS - LKSS	pmn001372	7.11E+02	5.49E+02	7.12E+02	C33H44O17	[M-H]-	æä»²æ èé ?4,4'-äº?O-è¡èç³è·	Lignans_and_Coumarins	æ¨èç´ åé¦è±ç´?Lignans	æ¨èç´?88142-63-6	3	-	-
Homoeriodictyol	2.1315	0.17466	0.7578	0.26936	HSS - LKSS; HSS - LOSS; LKSS - LOSS	mws1033	3.03E+02	1.53E+02	3.02E+02	C16H14O6	[M+H]+	é«å£èé 	Flavonoids	é»é ®	Flavanones	äºæ°¢é»é ®	446-71-9	3	C09756	ko00941
13(S)-HODE;13(S)-Hydroxyoctadeca-9Z,11E-dienoic acid*	2.1057	0.17776	0.75017	0.27341	HSS - LKSS; HSS - LOSS; LOSS - LKSS	Lmbn005369	2.95E+02	1.95E+02	2.96E+02	C18H32O3	[M-H]-	13-ç¾åºåå «ç·åº-9,11-äºç¯é ?	Lipids	èè´¨	Free fatty acids	æ¸¸ç¦»èèªé ?10219-69-9	1	C14762	ko00591
Lys-Met-OH	2.1053	0.1778	0.75006	0.27341	LKSS - HSS; LOSS - HSS; LOSS - LKSS	MW0153232	3.84E+02	1.78E+02	2.77E+02	C11H23N3O3S	[M-H]-	Lys-Met-OH	Amino_acids_and_derivatives	æ°¨åºé ¸åå ¶è¡çç©	Amino acids and derivatives	æ°¨åºé ¸åå ¶è¡çç©	-	3	-	-
5,6,7,7a-tetrahydro-4,4,7a-trimethyl-2(4H)-benzofuranone	2.1049	0.17785	0.74995	0.27341	HSS - LKSS; HSS - LOSS; LKSS - LOSS	Zbzp007397	1.81E+02	1.35E+02	1.80E+02	C11H16O2	[M+H]+	5,6,7,7a-åæ°¢-4,4,7a-ä¸ç²å?2(4H)-è¯å¹¶ååé ?,Others,å ¶å®ç±?Others,å ¶å®,15356-74-8,3,-,- Hesperetin-5	7-di-O-glucoside"	2.1039	0.17798	0.74964	0.27341	HSS - LKSS; HSS - LOSS; LKSS - LOSS	pmb2970	6.25E+02	5.65E+02	6.26E+02	C28H34O16	[M-H]-	æ©ç®ç´?5,7-äº?O-è¡èç³è·	Flavonoids	é»é ®	Flavanones	äºæ°¢é»é ®	-	3	-	-
1-Eicosanol	2.0834	0.18049	0.74356	0.27677	HSS - LKSS; HSS - LOSS; LKSS - LOSS	pmf0297	2.97E+02	1.83E+02	2.98E+02	C20H42O	[M-H]-	æ­£äºåé	Lipids	èè´¨	Free fatty acids	æ¸¸ç¦»èèªé ?629-96-9	3	-	-
2-Glucosyloxy-2-phenylacetic acid amide	2.0831	0.18051	0.7435	0.27677	HSS - LKSS; LOSS - HSS; LOSS - LKSS	Lmtn001630	3.12E+02	1.50E+02	3.13E+02	C14H19NO7	[M-H]-	2-è¡èç³æ°§å?2-è¯åºä¹é ¸é °èº	Alkaloids	çç©ç¢?Alkaloids	çç©ç¢?-	3	-	-
Maltitol	2.0796	0.18096	0.74243	0.27719	LKSS - HSS; HSS - LOSS; LKSS - LOSS	MWS1983	3.43E+02	8.90E+01	3.44E+02	C12H24O11	[M-H]-	éº¦è½ç³é	Others	å ¶å®ç±?Saccharides	ç³ç±»	585-88-6	3	-	-
His-Lys-Phe-Lys	2.0774	0.18122	0.74179	0.27733	LKSS - HSS; LOSS - HSS; LOSS - LKSS	MW0151018	5.59E+02	2.91E+02	5.58E+02	C27H42N8O5	[M+H]+	ç»æ°¨é ?èµæ°¨é ?è¯ä¸æ°¨é ¸-èµæ°¨é ?Amino_acids_and_derivatives	æ°¨åºé ¸åå ¶è¡çç©	Amino acids and derivatives	æ°¨åºé ¸åå ¶è¡çç©	-	3	-	-
1-(9Z-Octadecenoyl)-2-(9-oxo-nonanoyl)-sn-glycero-3-phosphocholine	2.0754	0.18147	0.7412	0.27743	LKSS - HSS; HSS - LOSS; LKSS - LOSS	Lmxp010913	6.76E+02	1.84E+02	6.75E+02	C35H66NO9P	[M+H]+	1-(9Z-åå «ç¯é °å?-2-(9-æ°?å£¬é °å?-sn-çæ²¹-3-ç£·é ¸èç¢±	Lipids	èè´¨	Glycerol ester	çæ²¹é ?-	3	-	-
Ser-Arg-Ala-Val-Cys	2.0679	0.18241	0.73896	0.2786	LKSS - HSS; LOSS - HSS; LOSS - LKSS	MW0156639	5.35E+02	2.11E+02	5.34E+02	C20H38N8O7S	[M+H]+	Ser-Arg-Ala-Val-Cys	Amino_acids_and_derivatives	æ°¨åºé ¸åå ¶è¡çç©	Amino acids and derivatives	æ°¨åºé ¸åå ¶è¡çç©	-	3	-	-
p-Coumaric acid	2.0603	0.18336	0.7367	0.27979	LKSS - HSS; HSS - LOSS; LKSS - LOSS	pme1439	1.65E+02	1.19E+02	1.64E+02	C9H8O3	[M+H]+	å¯¹é¦è±é ¸	Phenolic_acids	é é ¸ç±?Phenolic acids	é é ¸ç±?501-98-4	3	C00811	ko00130,ko00350,ko00940,ko00950,ko01100,ko01110
4-O-(4'-O-alpha-D-Glucopyranosyl)caffeoylquinic acid	2.0572	0.18375	0.73577	0.2801	LKSS - HSS; LOSS - HSS; LOSS - LKSS	Wafn002874	5.15E+02	3.23E+02	5.16E+02	C22H28O14	[M-H]-	4-O-(4'-O-Î±-D-å¡åè¡èç³åº)åå¡é °å¥å°¼é ¸	Phenolic_acids	é é ¸ç±?Phenolic acids	é é ¸ç±?1401352-62-2	2	-	-
L-Fucitol	2.0559	0.18392	0.73538	0.2801	LKSS - HSS; LOSS - HSS; LOSS - LKSS	MWSmce165	1.65E+02	5.90E+01	1.66E+02	C6H14O5	[M-H]-	L-å²©è»ç³é	Others	å ¶å®ç±?Saccharides	ç³ç±»	13074-06-1	3	-	-
Asn-Val-Phe-Lys	2.0508	0.18456	0.73386	0.2806	LKSS - HSS; LOSS - HSS; LKSS - LOSS	MW0145959	5.05E+02	1.45E+02	5.06E+02	C24H38N6O6	[M-H]-	Asn-Val-Phe-Lys	Amino_acids_and_derivatives	æ°¨åºé ¸åå ¶è¡çç©	Amino acids and derivatives	æ°¨åºé ¸åå ¶è¡çç©	-	3	-	-
3,4-Dimethoxycinnamic acid	2.0496	0.18471	0.73352	0.2806	LKSS - HSS; LOSS - HSS; LKSS - LOSS	pmb2620	2.07E+02	1.33E+02	2.08E+02	C11H12O4	[M-H]-	3,4-äºç²æ°§åºèæ¡é ?,Phenolic_acids,é é ¸ç±?Phenolic acids,é é ¸ç±?2316-26-9,3,-,- N-Methylserotonin,2.0491,0.18477,0.73336,0.2806,LKSS - HSS; HSS - LOSS; LKSS - LOSS,ML10198935,1.91E+02,1.60E+02,1.90E+02,C11H14N2O,[M+H]+,N-ç²åº-5-ç¾åºè²èº,Alkaloids,çç©ç¢?Plumerane,å²åç±»çç©ç¢±,1134-01-6,3,C06212,ko00380 2	3	4	5-Trihydroxybutyl 6-O-(E)-caffeoyl-Î²-D-glucopyranoside"	2.0458	0.18519	0.73237	0.28097	HSS - LKSS; HSS - LOSS; LOSS - LKSS	Ymjm000144	4.89E+02	2.67E+02	4.90E+02	C21H30O13	[M-H]-	2,3,4,5-ä¸ç¾åºä¸å?-O-(E)-åå¡é ?Î²-D-å¡åè¡èç³è·	Phenolic_acids	é é ¸ç±?Phenolic acids	é é ¸ç±?-	2	-	-
Benzamide	2.037	0.18631	0.72976	0.2824	HSS - LKSS; LOSS - HSS; LOSS - LKSS	pmb0069	1.22E+02	1.05E+02	1.21E+02	C7H7NO	[M+H]+	è¯ç²é °èº	Phenolic_acids	é é ¸ç±?Phenolic acids	é é ¸ç±?55-21-0	3	C09815	-
N-Acetyl-5-hydroxytryptamine	2.0296	0.18727	0.72752	0.28337	HSS - LKSS; HSS - LOSS; LOSS - LKSS	mws0677	2.19E+02	1.60E+02	2.18E+02	C12H14N2O2	[M+H]+	N-ä¹é °-5-ç¾åºè²èº	Alkaloids	çç©ç¢?Plumerane	å²åç±»çç©ç¢±	1210-83-9	3	C00978	ko00380,ko01100,ko01110
L-Saccharopine	2.0293	0.18731	0.72744	0.28337	HSS - LKSS; HSS - LOSS; LOSS - LKSS	pme1712	2.75E+02	1.45E+02	2.76E+02	C11H20N2O6	[M-H]-	L-é µæ¯æ°¨é ¸	Amino_acids_and_derivatives	æ°¨åºé ¸åå ¶è¡çç©	Amino acids and derivatives	æ°¨åºé ¸åå ¶è¡çç©	997-68-2	3	C00449	ko00300,ko00310,ko01100,ko01110,ko01230
2-Propylmalic Acid	2.0259	0.18775	0.72641	0.28348	LKSS - HSS; HSS - LOSS; LKSS - LOSS	Zmgn001448	1.75E+02	1.15E+02	1.76E+02	C7H12O5	[M-H]-	2-ä¸åºè¹æé ?Organic_acids	ææºé ?Organic acids	ææºé ?-	1	C05994	ko00620
5-(2-Hydroxyethyl)-2-O-glucosylphenol	2.0246	0.18792	0.72604	0.28348	LKSS - HSS; HSS - LOSS; LKSS - LOSS	Hmtn001120	3.15E+02	1.53E+02	3.16E+02	C14H20O8	[M-H]-	5-(2-ç¾ä¹å?-2-O-è¡èç³åºè¯é 	Phenolic_acids	é é ¸ç±?Phenolic acids	é é ¸ç±?-	1	-	-
Cimidahurinine	2.0246	0.18792	0.72604	0.28348	LKSS - HSS; HSS - LOSS; LKSS - LOSS	pmn001553	3.15E+02	1.53E+02	3.16E+02	C14H20O8	[M-H]-	ååéº»å®	Phenolic_acids	é é ¸ç±?Phenolic acids	é é ¸ç±?142542-89-0	2	-	-
Ser-Arg-Phe-Lys	2.0121	0.18954	0.7223	0.28566	HSS - LKSS; HSS - LOSS; LKSS - LOSS	MW0156650	5.35E+02	5.90E+01	5.36E+02	C24H40N8O6	[M-H]-	Ser-Arg-Phe-Lys	Amino_acids_and_derivatives	æ°¨åºé ¸åå ¶è¡çç©	Amino acids and derivatives	æ°¨åºé ¸åå ¶è¡çç©	-	3	-	-
Histidinol	2.0068	0.19024	0.72069	0.28645	LKSS - HSS; LOSS - HSS; LOSS - LKSS	pma2987	1.42E+02	1.24E+02	1.41E+02	C6H11N3O	[M+H]+	ç»æ°¨é?Alkaloids	çç©ç¢?Alkaloids	çç©ç¢?501-28-0	3	C00860	ko00340,ko01100,ko01110,ko01230
N1-Caffeoyl-N10-dihydrocaffeoylspermidine	2.005	0.19048	0.72015	0.28653	HSS - LKSS; HSS - LOSS; LKSS - LOSS	pmn001726	4.70E+02	3.34E+02	4.71E+02	C25H33N3O6	[M-H]-	N1-åå¡é ?N10-äºæ°¢åå¡é °äºç²¾èº	Alkaloids	çç©ç¢?Phenolamine	é èº	-	1	-	-
Asp-Glu-His-Glu	2.0032	0.19072	0.71961	0.28662	HSS - LKSS; HSS - LOSS; LOSS - LKSS	MW0146099	5.27E+02	1.61E+02	5.28E+02	C20H28N6O11	[M-H]-	Asp-Glu-His-Glu	Amino_acids_and_derivatives	æ°¨åºé ¸åå ¶è¡çç©	Amino acids and derivatives	æ°¨åºé ¸åå ¶è¡çç©	-	3	-	-
N-Monomethyl-L-arginine	1.9985	0.19133	0.71821	0.28717	HSS - LKSS; HSS - LOSS; LOSS - LKSS	Zmjp000182	1.89E+02	7.01E+01	1.88E+02	C7H16N4O2	[M+H]+	N-åç²å?L-ç²¾æ°¨é ?Amino_acids_and_derivatives	æ°¨åºé ¸åå ¶è¡çç©	Amino acids and derivatives	æ°¨åºé ¸åå ¶è¡çç©	17035-90-4	1	C03884	-
Dehydrodiconiferyl alcohol-gamma'-O-glucoside	1.9977	0.19145	0.71795	0.28717	HSS - LKSS; HSS - LOSS; LKSS - LOSS	Lmsp003655	5.21E+02	1.31E+02	5.20E+02	C26H32O11	[M+H]+	è±æ°¢åæ¾æé-Î³'-O-è¡èç³è·	Lignans_and_Coumarins	æ¨èç´ åé¦è±ç´?Lignans	æ¨èç´?-	3	-	-
Isovanillin	1.9958	0.1917	0.71738	0.28728	HSS - LKSS; LOSS - HSS; LOSS - LKSS	MWSmce040	1.53E+02	6.50E+01	1.52E+02	C8H8O3	[M+H]+	å¼é¦èé	Phenolic_acids	é é ¸ç±?Phenolic acids	é é ¸ç±?621-59-0	3	-	-
(9Z,11E)-Octadecadienoic acid	1.9931	0.19206	0.71657	0.28753	HSS - LKSS; HSS - LOSS; LOSS - LKSS	Lmbn006152	2.79E+02	5.90E+01	2.80E+02	C18H32O2	[M-H]-	(9Z,11E)-åå «ç¢³äºç¯é ¸	Lipids	èè´¨	Free fatty acids	æ¸¸ç¦»èèªé ?2540-56-9	1	C04056	ko00591
N-Feruloylputrescine	1.9899	0.19248	0.71562	0.28753	LKSS - HSS; LOSS - HSS; LOSS - LKSS	Zbzp002227	2.65E+02	1.45E+02	2.64E+02	C14H20N2O3	[M+H]+	é¿é­é °è è?Alkaloids	çç©ç¢?Phenolamine	é èº	501-13-3	3	C10497	ko00330,ko01100
6-Methylnicotine	1.9892	0.19257	0.71541	0.28753	HSS - LKSS; HSS - LOSS; LKSS - LOSS	Wayp002134	1.77E+02	9.41E+01	1.76E+02	C11H16N2	[M+H]+	6-ç²åºçç¢±	Alkaloids	çç©ç¢?Pyridine alkaloids	å¡å¶ç±»çç©ç¢±	13270-56-9	2	-	-
Met-Leu-Gly-Gln-Thr	1.9891	0.19259	0.71536	0.28753	HSS - LKSS; HSS - LOSS; LKSS - LOSS	MW0153595	5.49E+02	5.17E+02	5.48E+02	C22H40N6O8S	[M+H]+	Met-Leu-Gly-Gln-Thr	Amino_acids_and_derivatives	æ°¨åºé ¸åå ¶è¡çç©	Amino acids and derivatives	æ°¨åºé ¸åå ¶è¡çç©	-	3	-	-
Tyr-Asn-Gln-Asp	1.9812	0.19364	0.713	0.28883	HSS - LKSS; LOSS - HSS; LOSS - LKSS	MW0158392	5.97E+02	3.27E+02	5.38E+02	C22H30N6O10	[M+CH3COO]-	é ªæ°¨é ?å¤©å¬é °èº-è°·æ°¨é °èº-å¤©å¬æ°¨é ¸	Amino_acids_and_derivatives	æ°¨åºé ¸åå ¶è¡çç©	Amino acids and derivatives	æ°¨åºé ¸åå ¶è¡çç©	-	3	-	-
Grevilloside F	1.9744	0.19456	0.71095	0.2899	LKSS - HSS; HSS - LOSS; LKSS - LOSS	Lman002731	3.41E+02	1.35E+02	3.42E+02	C15H18O9	[M-H]-	é¶æ¡¦è?F	Phenolic_acids	é é ¸ç±?Phenolic acids	é é ¸ç±?1094004-50-8	1	-	-
2-Hydroxy-3-phenylpropanoic acid	1.9732	0.19472	0.71058	0.2899	LKSS - HSS; LOSS - HSS; LOSS - LKSS	Lmrn003000	1.65E+02	1.03E+02	1.66E+02	C9H10O3	[M-H]-	2-ç¾åº-3-è¯åºä¸é ¸	Phenolic_acids	é é ¸ç±?Phenolic acids	é é ¸ç±?7326-19-4	2	C05607	ko00360,ko00960,ko01100,ko01110
L-Alanyl-L-Phenylalanine	1.9693	0.19525	0.70941	0.29041	LKSS - HSS; LOSS - HSS; LKSS - LOSS	mws4176	2.37E+02	1.20E+02	2.36E+02	C12H16N2O3	[M+H]+	L-ä¸æ°¨é ?L-è¯ä¸æ°¨é ¸	Amino_acids_and_derivatives	æ°¨åºé ¸åå ¶è¡çç©	Amino acids and derivatives	æ°¨åºé ¸åå ¶è¡çç©	3061-90-3	3	-	-
3'-Fucosyllactose	1.9656	0.19575	0.7083	0.29088	HSS - LKSS; HSS - LOSS; LKSS - LOSS	MW0112809	4.87E+02	1.45E+02	4.88E+02	C18H32O15	[M-H]-	3'-å²©è»ç³åä¹³ç³	Others	å ¶å®ç±?Saccharides	ç³ç±»	41312-47-4	3	-	-
N1-Caffeoyl-N10-Feruloylspermidine	1.9621	0.19623	0.70724	0.29132	HSS - LKSS; HSS - LOSS; LKSS - LOSS	pma0680	4.84E+02	2.20E+02	4.83E+02	C26H33N3O6	[M+H]+	N1-åå¡é ?N10-é¿é­é °äºç²¾èº	Alkaloids	çç©ç¢?Phenolamine	é èº	-	3	-	-
5-Glucosyloxy-2-Hydroxybenzoic acid methyl ester	1.9596	0.19657	0.70648	0.29156	HSS - LKSS; HSS - LOSS; LKSS - LOSS	Lmmn003663	3.29E+02	1.67E+02	3.30E+02	C14H18O9	[M-H]-	5-è¡èç³æ°§å?2-ç¾åºè¯ç²é ¸ç²é ?Phenolic_acids	é é ¸ç±?Phenolic acids	é é ¸ç±?-	3	-	-
3,5,7,4'-Tetrahydroxy-Coumaronochromone	1.9564	0.19701	0.7055	0.29176	HSS - LKSS; HSS - LOSS; LOSS - LKSS	Hmyp002315	3.03E+02	2.57E+02	3.02E+02	C15H10O7	[M+H]+	3,5,7,4'-åç¾åºé¦è±è²åé ®	Others	å ¶å®ç±?Chromone	è²é ®ç±?-	1	-	-
Guanosine 3',5'-cyclic monophosphate	1.956	0.19707	0.70537	0.29176	LKSS - HSS; LOSS - HSS; LKSS - LOSS	mws0609	3.44E+02	1.50E+02	3.45E+02	C10H12N5O7P	[M-H]-	é¸è· 3',5'-ç¯åç£·é ¸	Nucleotides_and_derivatives	æ ¸è·é ¸åå ¶è¡çç©	Nucleotides and derivatives	æ ¸è·é ¸åå ¶è¡çç©	7665-99-8	3	C00942	ko00230,ko01100
Phenylmethyl Î²-L-glucopyranoside	1.9517	0.19766	0.70407	0.29236	HSS - LKSS; LOSS - HSS; LOSS - LKSS	MWSHC20170	2.69E+02	5.90E+01	2.70E+02	C13H18O6	[M-H]-	è¯ç²å?Î²-L-å¡åè¡èç³è·	Phenolic_acids	é é ¸ç±?Phenolic acids	é é ¸ç±?176018-22-7	1	-	-
2-Decanol*	1.9492	0.198	0.70333	0.29258	LKSS - HSS; LOSS - HSS; LKSS - LOSS	pmf0175	1.57E+02	1.57E+02	1.58E+02	C10H22O	[M-H]-	2-ç¸é*	Others	å ¶å®ç±?Alcohol compounds	éç±»ååç?1120-06-5	3	-	-
3,5-Dicaffeoylquinic acid	1.9404	0.19923	0.70065	0.29413	LKSS - HSS; LOSS - HSS; LKSS - LOSS	Wmzn002116	5.15E+02	3.53E+02	5.16E+02	C25H24O12	[M-H]-	3,5-äºåå¡é °å¥å°¼é ?,Phenolic_acids,é é ¸ç±?Phenolic acids,é é ¸ç±?-,3,-,- Vitexilactone,1.9378,0.19958,0.69988,0.29438,HSS - LKSS; LOSS - HSS; LOSS - LKSS,Wbmn011269,3.77E+02,2.95E+02,3.78E+02,C22H34O5,[M-H]-,ç¡èå é ¯,Terpenoids,èç±»,Ditepenoids,äºè,61263-49-8,1,-,- p-Coumaric acid ethyl ester,1.9313,0.2005,0.6979,0.29545,HSS - LKSS; HSS - LOSS; LKSS - LOSS,MWSslk144,1.93E+02,1.4…	ko01100"
2,3'-Bipyridine	1.9058	0.20412	0.69012	0.29989	HSS - LKSS; LOSS - HSS; LOSS - LKSS	mws1377	1.57E+02	1.03E+02	1.56E+02	C10H8N2	[M+H]+	2,3'-èå¡å?,Alkaloids,çç©ç¢?Pyridine alkaloids,å¡å¶ç±»çç©ç¢±,581-50-0,3,-,- Chrysoeriol-7-O-(6''-acetyl)glucoside,1.9048,0.20426,0.68981,0.29989,LKSS - HSS; HSS - LOSS; LKSS - LOSS,pmb3000,5.03E+02,3.41E+02,5.04E+02,C24H24O12,[M-H]-,éå£èé»ç´?7-O-(6''-ä¹é °)è¡èç³è·,Flavonoids,é»é ®,Flavones,é»é ®,-,3,-,- Cis-Aconitic acid,1.9028,0.20455,0.6892,0.29998,LKSS - HSS; HSS - LOS…	ko00630	ko00660	ko01100	ko01110	ko01210"
Ala-Ala-Pro-Ala-Ala	1.9017	0.2047	0.68888	0.29998	LKSS - HSS; HSS - LOSS; LKSS - LOSS	MW0144461	4.00E+02	1.45E+02	3.99E+02	C17H29N5O6	[M+H]+	Ala-Ala-Pro-Ala-Ala	Amino_acids_and_derivatives	æ°¨åºé ¸åå ¶è¡çç©	Amino acids and derivatives	æ°¨åºé ¸åå ¶è¡çç©	-	3	-	-
L-Citrulline	1.8953	0.20563	0.68691	0.30106	HSS - LKSS; HSS - LOSS; LOSS - LKSS	pme0008	1.76E+02	1.13E+02	1.75E+02	C6H13N3O3	[M+H]+	L-çæ°¨é ?Amino_acids_and_derivatives	æ°¨åºé ¸åå ¶è¡çç©	Amino acids and derivatives	æ°¨åºé ¸åå ¶è¡çç©	372-75-8	3	C00327	ko00220,ko01100,ko01110,ko01230
Phylloquinone (Vitamin K1)	1.8913	0.2062	0.6857	0.30152	LKSS - HSS; LOSS - HSS; LOSS - LKSS	MWSmce674	4.51E+02	8.91E+01	4.50E+02	C31H46O2	[M+H]+	å¶ç»¿é?(ç»´çç´ K1)	Others	å ¶å®ç±?Vitamin	ç»´çç´?84-80-0	3	-	-
Quercetin-3-O-rutinoside (Rutin)	1.8905	0.20632	0.68546	0.30152	HSS - LKSS; HSS - LOSS; LKSS - LOSS	mws0059	6.09E+02	3.01E+02	6.10E+02	C27H30O16	[M-H]-	æ§²ç®ç´?3-O-è¸é¦ç³è· (è¦ä¸)	Flavonoids	é»é ®	Flavonols	é»é ®é?153-18-4	1	C05625	ko00944,ko01100,ko01110
4-Ketopinoresinol	1.8827	0.20746	0.68307	0.3029	LKSS - HSS; HSS - LOSS; LKSS - LOSS	Hmgn002833	3.71E+02	2.97E+02	3.72E+02	C20H20O7	[M-H]-	4-é ®åºæ¾èé ?Lignans_and_Coumarins	æ¨èç´ åé¦è±ç´?Lignans	æ¨èç´?66288-89-9	3	-	-
Phe-Gln-Asp-Arg	1.8669	0.20979	0.67821	0.30602	HSS - LKSS; HSS - LOSS; LKSS - LOSS	MW0155158	5.65E+02	3.78E+02	5.64E+02	C24H36N8O8	[M+H]+	Phe-Gln-Asp-Arg	Amino_acids_and_derivatives	æ°¨åºé ¸åå ¶è¡çç©	Amino acids and derivatives	æ°¨åºé ¸åå ¶è¡çç©	-	3	-	-
Threonyl-valine	1.8626	0.21043	0.67689	0.30668	HSS - LKSS; HSS - LOSS; LKSS - LOSS	MW0157919	3.39E+02	3.09E+02	2.18E+02	C9H18N2O4	[M-H]-	èæ°¨é °ç¼¬æ°¨é ¸	Amino_acids_and_derivatives	æ°¨åºé ¸åå ¶è¡çç©	Amino acids and derivatives	æ°¨åºé ¸åå ¶è¡çç©	99032-17-4	3	-	-
LysoPC 20:4	1.8601	0.2108	0.67612	0.30694	HSS - LKSS; LOSS - HSS; LOSS - LKSS	pmc0960	5.44E+02	1.84E+02	5.43E+02	C28H50NO7P	[M+H]+	æº¶è¡ç£·èé °èç¢?20:4	Lipids	èè´¨	LPC	æº¶è¡ç£·èé °èç¢?-	3	-	-
12-Hydroxyoctadecanoic acid	1.855	0.21156	0.67457	0.30776	LKSS - HSS; HSS - LOSS; LKSS - LOSS	MWS5235	2.99E+02	2.53E+02	3.00E+02	C18H36O3	[M-H]-	12-ç¾åºç¡¬èé ?Lipids	èè´¨	Free fatty acids	æ¸¸ç¦»èèªé ?106-14-9	2	-	-
Trehalose 6-phosphate	1.8519	0.21202	0.67362	0.30815	LKSS - HSS; LOSS - HSS; LOSS - LKSS	mws2523	4.21E+02	2.41E+02	4.22E+02	C12H23O14P	[M-H]-	æµ·è»ç³?6-ç£·é ¸	Others	å ¶å®ç±?Saccharides	ç³ç±»	4484-88-2	3	C00689	ko00500,ko01100,ko01110
Ile-Ser-Arg-Lys	1.8506	0.21222	0.6732	0.30816	LKSS - HSS; HSS - LOSS; LKSS - LOSS	MW0151568	5.61E+02	5.01E+02	5.02E+02	C21H42N8O6	[M+CH3COO]-	Ile-Ser-Arg-Lys	Amino_acids_and_derivatives	æ°¨åºé ¸åå ¶è¡çç©	Amino acids and derivatives	æ°¨åºé ¸åå ¶è¡çç©	-	3	-	-
Citraconic acid	1.8368	0.21431	0.66896	0.31091	HSS - LKSS; LOSS - HSS; LOSS - LKSS	mws0425	1.29E+02	8.50E+01	1.30E+02	C5H6O4	[M-H]-	æ åº·é ?Organic_acids	ææºé ?Organic acids	ææºé ?498-23-7	3	C02226	ko00290,ko00660,ko01100,ko01210
S-Adenosylmethionine	1.8316	0.21511	0.66735	0.31178	LKSS - HSS; HSS - LOSS; LKSS - LOSS	mws1051	3.99E+02	2.50E+02	3.99E+02	C15H23N6O5S+	[M]+	S-è ºè·èæ°¨é ?Amino_acids_and_derivatives	æ°¨åºé ¸åå ¶è¡çç©	Amino acids and derivatives	æ°¨åºé ¸åå ¶è¡çç©	485-80-3	3	-	-
Erythorbic Acid; Isoascorbic Acid	1.8296	0.21541	0.66673	0.31194	HSS - LKSS; HSS - LOSS; LKSS - LOSS	MWSmce690	1.75E+02	5.90E+01	1.76E+02	C6H8O6	[M-H]-	å¼æåè¡é ?Others	å ¶å®ç±?Vitamin	ç»´çç´?89-65-6	3	-	-
Ala-Gln-Glu-Val-His	1.8143	0.21777	0.66201	0.31506	LKSS - HSS; LOSS - HSS; LOSS - LKSS	MW0144538	5.83E+02	5.39E+02	5.82E+02	C24H38N8O9	[M+H]+	Ala-Gln-Glu-Val-His	Amino_acids_and_derivatives	æ°¨åºé ¸åå ¶è¡çç©	Amino acids and derivatives	æ°¨åºé ¸åå ¶è¡çç©	-	3	-	-
Tyr-Abu-OH	1.8013	0.2198	0.65797	0.31771	LKSS - HSS; HSS - LOSS; LKSS - LOSS	MW0158678	3.87E+02	3.11E+02	3.88E+02	C19H20N2O7	[M-H]-	Tyr-Abu-OH	Amino_acids_and_derivatives	æ°¨åºé ¸åå ¶è¡çç©	Amino acids and derivatives	æ°¨åºé ¸åå ¶è¡çç©	-	3	-	-
2-(Dimethylamino)guanosine	1.7907	0.22148	0.65468	0.31955	HSS - LKSS; LOSS - HSS; LOSS - LKSS	pme3967	3.12E+02	1.80E+02	3.11E+02	C12H17N5O5	[M+H]+	2-(äºç²åºæ°¨å?é¸è·	Nucleotides_and_derivatives	æ ¸è·é ¸åå ¶è¡çç©	Nucleotides and derivatives	æ ¸è·é ¸åå ¶è¡çç©	2140-67-2	3	-	-
N6-(2-Hydroxyethyl)adenosine	1.7907	0.22148	0.65468	0.31955	HSS - LKSS; LOSS - HSS; LOSS - LKSS	Lmcp002302	3.12E+02	1.80E+02	3.11E+02	C12H17N5O5	[M+H]+	N6-(2-ç¾ä¹å?è ºè·	Nucleotides_and_derivatives	æ ¸è·é ¸åå ¶è¡çç©	Nucleotides and derivatives	æ ¸è·é ¸åå ¶è¡çç©	4338-48-1	3	-	-
N1,N10-Dihydrocaffeoylspermidine	1.7872	0.22202	0.65361	0.32005	HSS - LKSS; HSS - LOSS; LKSS - LOSS	Hmgp002804	4.74E+02	2.22E+02	4.73E+02	C25H35O6N3	[M+H]+	N1,N10-äºæ°¢åå¡é °äºç²¾èº	Alkaloids	çç©ç¢?Phenolamine	é èº	-	1	-	-
Stearic Acid	1.7789	0.22334	0.65103	0.32166	LKSS - HSS; HSS - LOSS; LKSS - LOSS	mws1489	2.83E+02	2.83E+02	2.84E+02	C18H36O2	[M-H]-	ç¡¬èé ?åå «ç·é ¸)	Lipids	èè´¨	Free fatty acids	æ¸¸ç¦»èèªé ?1957/11/4	1	C01530	ko00061,ko01040,ko01100
1,3-O-Dicaffeoylquinic Acid (Cynarin)	1.7729	0.22431	0.64914	0.32277	LKSS - HSS; LOSS - HSS; LOSS - LKSS	mws1584	5.15E+02	1.91E+02	5.16E+02	C25H24O12	[M-H]-	1,3-O-ååå¡é °å¥å®é ?æ´èé ?	Phenolic_acids	é é ¸ç±?Phenolic acids	é é ¸ç±?30964-13-7	1	C10445	-
PC(16:1/14:1)	1.7703	0.22473	0.64833	0.32308	LKSS - HSS; LOSS - HSS; LOSS - LKSS	pmb0168	7.00E+02	1.84E+02	6.99E+02	C38H70NO8P	[M+H]+	ç£·èé °èç¢?16:1/14:1)	Lipids	èè´¨	PC	ç£·èé °èç¢?-	3	-	-
Phe-Ser	1.7646	0.22566	0.64655	0.32408	LKSS - HSS; LOSS - HSS; LKSS - LOSS	MWS201478	2.53E+02	1.20E+02	2.52E+02	C12H16N2O4	[M+H]+	L-è¯ä¸æ°¨é ¸-L-ä¸æ°¨é ?Amino_acids_and_derivatives	æ°¨åºé ¸åå ¶è¡çç©	Amino acids and derivatives	æ°¨åºé ¸åå ¶è¡çç©	16053-39-7	3	-	-
2-Isopropylmalic Acid	1.7635	0.22584	0.64621	0.32408	LKSS - HSS; HSS - LOSS; LKSS - LOSS	pmb3101	1.75E+02	1.15E+02	1.76E+02	C7H12O5	[M-H]-	2-å¼ä¸åºè¹æé ¸	Organic_acids	ææºé ?Organic acids	ææºé ?49601-06-1	1	C02504	ko00290,ko00620,ko01100,ko01110,ko01210,ko01230
D-Galacturonic acid	1.7602	0.22637	0.64518	0.32455	LKSS - HSS; LOSS - HSS; LOSS - LKSS	mws1189	1.93E+02	7.30E+01	1.94E+02	C6H10O7	[M-H]-	D-åä¹³ç³éé ?Others	å ¶å®ç±?Saccharides	ç³ç±»	685-73-4	3	C00333	ko00040,ko00053,ko00520,ko01100,ko01240,ko01250,ko02010
Val-Nap-OH	1.7504	0.22796	0.64214	0.32654	LKSS - HSS; LOSS - HSS; LOSS - LKSS	MW0159290	4.21E+02	1.27E+02	4.22E+02	C23H22N2O6	[M-H]-	Val-Nap-OH	Amino_acids_and_derivatives	æ°¨åºé ¸åå ¶è¡çç©	Amino acids and derivatives	æ°¨åºé ¸åå ¶è¡çç©	-	3	-	-
3-Aminosalicylic acid	1.732	0.231	0.63638	0.3306	LKSS - HSS; LOSS - HSS; LKSS - LOSS	mws0444	1.52E+02	1.08E+02	1.53E+02	C7H7NO3	[M-H]-	3-æ°¨åºæ°´æ¨é ?Phenolic_acids	é é ¸ç±?Phenolic acids	é é ¸ç±?570-23-0	1	-	-
Tryptamine	1.73	0.23135	0.63574	0.33078	HSS - LKSS; LOSS - HSS; LOSS - LKSS	mws0005	1.61E+02	1.44E+02	1.60E+02	C10H12N2	[M+H]+	è²èº	Alkaloids	çç©ç¢?Plumerane	å²åç±»çç©ç¢±	61-54-1	3	C00398	ko00380,ko01100,ko01110
(Z)-3-Ethylidene-7-hydroxy-6-methoxyphthalide	1.7288	0.23155	0.63536	0.33078	HSS - LKSS; LOSS - HSS; LOSS - LKSS	Lchp000221	2.07E+02	9.11E+01	2.06E+02	C11H10O4	[M+H]+	(Z)-3-äºä¹å?7-ç¾åº-6-ç²æ°§åºè¯é ?Others	å ¶å®ç±?Others	å ¶å®	-	2	-	-
Ser-Tyr-Asp-Glu	1.7271	0.23183	0.63482	0.33083	HSS - LKSS; HSS - LOSS; LOSS - LKSS	MW0156950	5.13E+02	4.67E+02	5.12E+02	C21H28N4O11	[M+H]+	Ser-Tyr-Asp-Glu	Amino_acids_and_derivatives	æ°¨åºé ¸åå ¶è¡çç©	Amino acids and derivatives	æ°¨åºé ¸åå ¶è¡çç©	-	3	-	-
Melibiose	1.7261	0.23199	0.63452	0.33083	LKSS - HSS; HSS - LOSS; LKSS - LOSS	mws1333	3.41E+02	1.13E+02	3.42E+02	C12H22O11	[M-H]-	èäºç³?Others	å ¶å®ç±?Saccharides	ç³ç±»	585-99-9	1	C05402	ko00052,ko01100,ko02010
Lycibarbarspermidine B	1.7234	0.23245	0.63366	0.33118	HSS - LKSS; HSS - LOSS; LKSS - LOSS	pmn001724	6.32E+02	4.70E+02	6.33E+02	C31H43N3O11	[M-H]-	æ¸æäºç²¾è?B	Alkaloids	çç©ç¢?Phenolamine	é èº	-	3	-	-
Quercetin 3-O-glucoside 7-O-xyloside*	1.7049	0.23559	0.62785	0.33535	HSS - LKSS; HSS - LOSS; LKSS - LOSS	Zahp003766	5.97E+02	3.03E+02	5.96E+02	C26H28O16	[M+H]+	æ§²ç®ç´?3-O-è¡èç³?7-O-æ¨ç³è?	Flavonoids	é»é ®	Flavonols	é»é ®é?-	3	-	-
Thr-Val-Tyr-Lys-Gly	1.6983	0.23671	0.62578	0.33665	LKSS - HSS; LOSS - HSS; LOSS - LKSS	MW0157875	5.67E+02	4.44E+02	5.66E+02	C26H42N6O8	[M+H]+	Thr-Val-Tyr-Lys-Gly	Amino_acids_and_derivatives	æ°¨åºé ¸åå ¶è¡çç©	Amino acids and derivatives	æ°¨åºé ¸åå ¶è¡çç©	-	3	-	-
LysoPC 15:1	1.6967	0.23699	0.62526	0.33675	LKSS - HSS; LOSS - HSS; LOSS - LKSS	pmb2260	4.80E+02	1.84E+02	4.79E+02	C23H46NO7P	[M+H]+	æº¶è¡ç£·èé °èç¢?15:1	Lipids	èè´¨	LPC	æº¶è¡ç£·èé °èç¢?-	2	-	-
3S-3-hydroxy-Î²-damascon	1.6783	0.24019	0.61945	0.34098	LKSS - HSS; HSS - LOSS; LKSS - LOSS	Lsjp211201	2.09E+02	1.37E+02	2.08E+02	C13H20O2	[M+H]+	3S-3-ç¾åº-Î²-çªå¥é ?Others	å ¶å®ç±?Others	å ¶å®	-	3	-	-
Salicylic acid-2-O-glucoside	1.6767	0.24047	0.61895	0.34107	LKSS - HSS; LOSS - HSS; LOSS - LKSS	pmb3142	2.99E+02	1.37E+02	3.00E+02	C13H16O8	[M-H]-	æ°´æ¨é ?2-O-è¡èç³è·	Phenolic_acids	é é ¸ç±?Phenolic acids	é é ¸ç±?10366-91-3	3	-	-
Blumenol C malonyl Glucoside	1.6742	0.24091	0.61815	0.34139	HSS - LKSS; HSS - LOSS; LKSS - LOSS	Lacp005602	4.59E+02	2.11E+02	4.58E+02	C22H34O10	[M+H]+	å¸å¢é¨é C ä¸äºé °è¡èç³è?Terpenoids	èç±»	Sesquiterpenoids	ååè?-	1	-	-
Uracil	1.6684	0.24192	0.61632	0.34253	HSS - LKSS; LOSS - HSS; LOSS - LKSS	pme0257	1.11E+02	6.70E+01	1.12E+02	C4H4N2O2	[M-H]-	å°¿å§å?Nucleotides_and_derivatives	æ ¸è·é ¸åå ¶è¡çç©	Nucleotides and derivatives	æ ¸è·é ¸åå ¶è¡çç©	66-22-8	3	C00106	ko00240,ko00410,ko00770,ko01100,ko01232
Hispidulin-7-O-(6''-O-p-Coumaroyl)Glucoside	1.6548	0.24434	0.61201	0.34564	LKSS - HSS; LOSS - HSS; LOSS - LKSS	Hmgp002121	6.09E+02	4.63E+02	6.08E+02	C31H28O13	[M+H]+	é«è½¦åç´ -7-O-(6''-O-å¯¹é¦è±é °)è¡èç³è·	Flavonoids	é»é ®	Flavones	é»é ®	-	3	-	-
Benzyl-Î²-gentiobioside*	1.6504	0.24513	0.61061	0.34644	LKSS - HSS; HSS - LOSS; LKSS - LOSS	Lmyn003028	4.31E+02	2.69E+02	4.32E+02	C19H28O11	[M-H]-	èåº-Î²-é¾èäºç³è?	Phenolic_acids	é é ¸ç±?Phenolic acids	é é ¸ç±?56775-64-5	1	-	-
4-Hydroxy-3-methoxymandelate	1.6457	0.24597	0.60912	0.34733	LKSS - HSS; LOSS - HSS; LOSS - LKSS	pmb2497	1.97E+02	1.53E+02	1.98E+02	C9H10O5	[M-H]-	4-ç¾åº-3-ç²æ°§åºææ¡é ¸	Phenolic_acids	é é ¸ç±?Phenolic acids	é é ¸ç±?1955/10/7	3	C05584	ko00350,ko01100
Ser-Gln-Val-Lys	1.6428	0.2465	0.60819	0.34776	HSS - LKSS; LOSS - HSS; LOSS - LKSS	MW0156720	5.19E+02	2.55E+02	4.60E+02	C19H36N6O7	[M+CH3COO]-	Ser-Gln-Val-Lys	Amino_acids_and_derivatives	æ°¨åºé ¸åå ¶è¡çç©	Amino acids and derivatives	æ°¨åºé ¸åå ¶è¡çç©	-	3	-	-
Tricin-7-O-Glucuronide	1.6384	0.24728	0.60681	0.34856	HSS - LKSS; HSS - LOSS; LOSS - LKSS	pmb3045	5.05E+02	3.29E+02	5.06E+02	C23H22O13	[M-H]-	èè¿ç´?7-O-è¡èç³éé ¸è·	Flavonoids	é»é ®	Flavones	é»é ®	-	1	-	-
16-Methylheptadecanoic acid	1.6308	0.24868	0.60436	0.35022	LKSS - HSS; HSS - LOSS; LKSS - LOSS	Zmyn005026	2.83E+02	2.83E+02	2.84E+02	C18H36O2	[M-H]-	16-ç²åºåä¸ç·é ¸	Lipids	èè´¨	Free fatty acids	æ¸¸ç¦»èèªé ?2724-58-5	1	C20356	-
Allantoin	1.6248	0.24977	0.60246	0.35145	LKSS - HSS; LOSS - HSS; LKSS - LOSS	MWS0205	1.57E+02	9.70E+01	1.58E+02	C4H6N4O3	[M-H]-	å°¿åç´?Organic_acids	ææºé ?Organic acids	ææºé ?97-59-6	3	C01551	-
L-Methionine methyl ester	1.6165	0.2513	0.59981	0.35329	LKSS - HSS; HSS - LOSS; LKSS - LOSS	pme1419	1.64E+02	1.04E+02	1.63E+02	C6H13NO2S	[M+H]+	L-ç²ç¡«æ°¨é ¸ç²é ¯	Amino_acids_and_derivatives	æ°¨åºé ¸åå ¶è¡çç©	Amino acids and derivatives	æ°¨åºé ¸åå ¶è¡çç©	10332-17-9	3	-	-
1,3-dihydroxy-6(E)-tetradecene-8,10,12-triyne	1.615	0.25157	0.59934	0.35336	HSS - LKSS; HSS - LOSS; LOSS - LKSS	zjgp122304	2.17E+02	1.28E+02	2.16E+02	C14H16O2	[M+H]+	1,3-äºç¾å?6(E)-ååç?8,10,12-ä¸ç	Others	å ¶å®ç±?Others	å ¶å®	-	3	-	-
9-Hydroxy-12-oxo-10(E),15(Z)-octadecadienoic acid	1.6027	0.25387	0.59539	0.35627	LKSS - HSS; LOSS - HSS; LOSS - LKSS	Zmyn004449	3.09E+02	1.71E+02	3.10E+02	C18H30O4	[M-H]-	9-ç¾åº-12-æ°§ä»£-10(E),15(Z)-åå «ç¢³äºç¯é ¸	Lipids	èè´¨	Free fatty acids	æ¸¸ç¦»èèªé ?-	2	C21923	ko00592,ko01110
Trans-5-O-(p-Coumaroyl)shikimate	1.601	0.25419	0.59485	0.35628	HSS - LKSS; HSS - LOSS; LOSS - LKSS	pmb0751	3.21E+02	1.47E+02	3.20E+02	C16H16O7	[M+H]+	åå¼-5-O-å¯¹é¦è±é °è½èé ?Phenolic_acids	é é ¸ç±?Phenolic acids	é é ¸ç±?-	3	C02947	ko00940,ko00941,ko00945,ko01100,ko01110
Kaempferol-3-O-arabinoside (Juglanin)	1.6003	0.25433	0.59461	0.35628	LKSS - HSS; LOSS - HSS; LOSS - LKSS	pmn001637	4.17E+02	2.85E+02	4.18E+02	C20H18O10	[M-H]-	å±±æ°é ?3-O-é¿æä¼¯ç³è?(è¡æ¡è?	Flavonoids	é»é ®	Flavonols	é»é ®é?5041-67-8	1	-	-
1-Hexanol arabinosylglucoside	1.5903	0.25621	0.59141	0.3586	LKSS - HSS; HSS - LOSS; LKSS - LOSS	Wafn004433	4.55E+02	2.63E+02	3.96E+02	C17H32O10	[M+CH3COOH-H]-	1-å·±é é¿æä¼¯ç³åºè¡èç³è?Others	å ¶å®ç±?Others	å ¶å®	-	1	-	-
Anthranilic Acid	1.5762	0.25889	0.58689	0.36203	LKSS - HSS; HSS - LOSS; LKSS - LOSS	mws1078	1.38E+02	9.21E+01	1.37E+02	C7H7NO2	[M+H]+	é»æ°¨åºè¯ç²é ¸	Phenolic_acids	é é ¸ç±?Phenolic acids	é é ¸ç±?118-92-3	3	C00108	ko00380,ko00400,ko00996,ko01100,ko01110,ko01230
Arg-Ala-Leu-Lys	1.5702	0.26004	0.58495	0.36333	HSS - LKSS; HSS - LOSS; LKSS - LOSS	MW0145251	5.45E+02	4.85E+02	4.86E+02	C21H42N8O5	[M+CH3COO]-	Arg-Ala-Leu-Lys	Amino_acids_and_derivatives	æ°¨åºé ¸åå ¶è¡çç©	Amino acids and derivatives	æ°¨åºé ¸åå ¶è¡çç©	-	3	-	-
Gingerglycolipid A	1.5672	0.26063	0.58398	0.36383	HSS - LKSS; HSS - LOSS; LKSS - LOSS	Lmyn005812	6.75E+02	3.97E+02	6.76E+02	C33H56O14	[M-H]-	å§ç³è?A	Lipids	èè´¨	Glycerol ester	çæ²¹é ?145937-22-0	1	-	-
Î²-Nicotyrine	1.5651	0.26102	0.58333	0.36405	HSS - LKSS; LOSS - HSS; LOSS - LKSS	mws1373	1.59E+02	1.18E+02	1.58E+02	C10H10N2	[M+H]+	Î²-äºç¯çç¢±	Alkaloids	çç©ç¢?Pyridine alkaloids	å¡å¶ç±»çç©ç¢±	487-19-4	2	C10161	-
DL-2-Aminoadipic acid	1.5481	0.26434	0.57784	0.36836	HSS - LKSS; HSS - LOSS; LOSS - LKSS	mws1346	1.62E+02	9.81E+01	1.61E+02	C6H11NO4	[M+H]+	DL-2-æ°¨åºå·±äºé ?Alkaloids	çç©ç¢?Alkaloids	çç©ç¢?542-32-5	3	C00956	ko00300,ko00310,ko01100,ko01110,ko01210,ko01230
Î³-Glutamyltyrosine	1.5385	0.26623	0.57474	0.37068	LKSS - HSS; HSS - LOSS; LKSS - LOSS	Zmdp001857	3.11E+02	1.65E+02	3.10E+02	C14H18N2O6	[M+H]+	Î³-è°·æ°¨é °èºé ªæ°¨é ?Amino_acids_and_derivatives	æ°¨åºé ¸åå ¶è¡çç©	Amino acids and derivatives	æ°¨åºé ¸åå ¶è¡çç©	7432-23-7	3	-	-
Luteolin-8-C-arabinoside	1.5321	0.26752	0.57264	0.37214	LKSS - HSS; LOSS - HSS; LOSS - LKSS	HJAP012	4.19E+02	3.83E+02	4.18E+02	C20H18O10	[M+H]+	æ¨çèç´ -8-C-é¿æä¼¯ç³è?Flavonoids	é»é ®	Flavones	é»é ®	-	3	-	-
N7-Methylguanosine	1.5269	0.26856	0.57096	0.37322	LKSS - HSS; LOSS - HSS; LOSS - LKSS	pmb0197	2.98E+02	1.66E+02	2.97E+02	C11H15N5O5	[M+H]+	N7-ç²åºé¸è·	Nucleotides_and_derivatives	æ ¸è·é ¸åå ¶è¡çç©	Nucleotides and derivatives	æ ¸è·é ¸åå ¶è¡çç©	20244-86-4	3	C20674	-
Ile-Glu-Val-Asp-Leu	1.5259	0.26876	0.57063	0.37322	LKSS - HSS; LOSS - HSS; LOSS - LKSS	MW0151427	5.86E+02	5.42E+02	5.87E+02	C26H45N5O10	[M-H]-	Ile-Glu-Val-Asp-Leu	Amino_acids_and_derivatives	æ°¨åºé ¸åå ¶è¡çç©	Amino acids and derivatives	æ°¨åºé ¸åå ¶è¡çç©	-	3	-	-
N,N'-Dimethylarginine;SDMA	1.517	0.27056	0.56774	0.37493	HSS - LKSS; LOSS - HSS; LOSS - LKSS	MWS5164	2.03E+02	7.01E+01	2.02E+02	C8H18N4O2	[M+H]+	N,N'-äºç²åºç²¾æ°¨é ¸	Amino_acids_and_derivatives	æ°¨åºé ¸åå ¶è¡çç©	Amino acids and derivatives	æ°¨åºé ¸åå ¶è¡çç©	30344-00-4	1	-	-
1-O-Vanilloyl-D-Glucose	1.5166	0.27062	0.56763	0.37493	HSS - LKSS; HSS - LOSS; LOSS - LKSS	Lmtn002565	3.29E+02	1.67E+02	3.30E+02	C14H18O9	[M-H]-	1-O-é¦èé ?D-è¡èç³?Phenolic_acids	é é ¸ç±?Phenolic acids	é é ¸ç±?-	3	C20470	-
saikolignanoside D	1.5162	0.27071	0.5675	0.37493	HSS - LKSS; HSS - LOSS; LKSS - LOSS	Zmcp102703	5.21E+02	1.31E+02	5.20E+02	C26H32O11	[M+H]+	æ´è¡æ¨èç´ è·D	Lignans_and_Coumarins	æ¨èç´ åé¦è±ç´?Lignans	æ¨èç´?-	3	-	-
1-Hydroxypinoresinol-4'-O-Glucoside	1.509	0.27216	0.56517	0.37662	HSS - LKSS; HSS - LOSS; LKSS - LOSS	Zmcn003729	5.35E+02	3.73E+02	5.36E+02	C26H32O12	[M-H]-	1-ç¾åºæ¾èé?4'-O-è¡èç³è·	Lignans_and_Coumarins	æ¨èç´ åé¦è±ç´?Lignans	æ¨èç´?-	3	-	-
Tachioside*	1.5072	0.27254	0.56457	0.37682	LKSS - HSS; LOSS - HSS; LKSS - LOSS	Zbdn002066	3.01E+02	1.23E+02	3.02E+02	C13H18O8	[M-H]-	å®ä¹ç³è·*	Phenolic_acids	é é ¸ç±?Phenolic acids	é é ¸ç±?109194-60-7	1	-	-
LysoPC 16:2(2n isomer)	1.497	0.27463	0.56125	0.3791	LKSS - HSS; LOSS - HSS; LOSS - LKSS	pmb0863	4.92E+02	1.84E+02	4.91E+02	C24H46NO7P	[M+H]+	æº¶è¡ç£·èé °èç¢?16:2(2nå¼æ)	Lipids	èè´¨	LPC	æº¶è¡ç£·èé °èç¢?-	1	-	-
Lys-Ile-Thr	1.4968	0.27467	0.56119	0.3791	HSS - LKSS; HSS - LOSS; LKSS - LOSS	MW0153018	3.61E+02	1.75E+02	3.60E+02	C16H32N4O5	[M+H]+	L-èµæ°¨é ?L-å¼äº®æ°¨é ¸-L-èæ°¨é ?Amino_acids_and_derivatives	æ°¨åºé ¸åå ¶è¡çç©	Amino acids and derivatives	æ°¨åºé ¸åå ¶è¡çç©	-	3	-	-
Hydroxy ricinoleic acid	1.4918	0.2757	0.55956	0.3802	HSS - LKSS; HSS - LOSS; LOSS - LKSS	Lmbn007891	3.13E+02	1.83E+02	3.14E+02	C18H34O4	[M-H]-	ç¾åºèéº»æ²¹é ¸	Lipids	èè´¨	Free fatty acids	æ¸¸ç¦»èèªé ?-	3	-	-
Nornicotine	1.4904	0.27601	0.55908	0.38029	LKSS - HSS; HSS - LOSS; LKSS - LOSS	mws1379	1.49E+02	8.01E+01	1.48E+02	C9H12N2	[M+H]+	å»ç²åºçç¢?Alkaloids	çç©ç¢?Pyridine alkaloids	å¡å¶ç±»çç©ç¢±	494-97-3	1	C06524	ko00960,ko01110
Isonicotinic acid	1.4791	0.27836	0.55539	0.3832	LKSS - HSS; LOSS - HSS; LOSS - LKSS	Lmbp000668	1.24E+02	7.80E+01	1.23E+02	C6H5NO2	[M+H]+	å¼çé ?Others	å ¶å®ç±?Vitamin	ç»´çç´?55-22-1	1	C07446	-
Mucic acid Dimethyl Ester	1.47	0.28026	0.55244	0.38547	LKSS - HSS; LOSS - HSS; LOSS - LKSS	Lmyn000160	2.37E+02	8.70E+01	2.38E+02	C8H14O8	[M-H]-	ç²é ¸äºç²é ?Phenolic_acids	é é ¸ç±?Phenolic acids	é é ¸ç±?-	2	-	-
Isosalipurposide (Phlorizin Chalcone)	1.468	0.28068	0.55179	0.38555	HSS - LKSS; LOSS - HSS; LOSS - LKSS	Lmlp006175	4.35E+02	2.73E+02	4.34E+02	C21H22O10	[M+H]+	å¼ææ³è· (æ ¹ç®è·æ¥è³é ®)	Flavonoids	é»é ®	Chalcones	æ¥è³é ®	4547-85-7	3	C16406	ko00941
2-Propylsuccinic acid*	1.4672	0.28087	0.5515	0.38555	HSS - LKSS; HSS - LOSS; LOSS - LKSS	Lmbn002072	1.59E+02	9.71E+01	1.60E+02	C7H12O4	[M-H]-	2-ä¸åºç¥çé ?	Organic_acids	ææºé ?Organic acids	ææºé ?618-57-5	3	C16657	-
N1,N8-Bis(sinapoyl)spermidine	1.4664	0.28104	0.55123	0.38555	HSS - LKSS; LOSS - HSS; LOSS - LKSS	pma0702	5.58E+02	2.07E+02	5.57E+02	C29H39N3O8	[M+H]+	N1,N8-å?è¥å­é ?äºç²¾è?,Alkaloids,çç©ç¢?Phenolamine,é èº,-,3,C21170,- 3	4-Dihydroxyphenethyl alcohol-8-O-[4-O-caffeoyl-Î²-D-apinosyl(1â?)-Î²-D-glucosyl(1â?)]-Î²-D-glucoside"	1.4609	0.2822	0.54945	0.3868	HSS - LKSS; HSS - LOSS; LKSS - LOSS	Sakn004407	7.71E+02	6.09E+02	7.72E+02	C34H44O20	[M-H]-	3,4-äºç¾åºè¯ä¹é-8-O-[4-O-åå¡é °åº-Î²-D-è¹ç³å?1â?)-Î²-D-è¡ç³å?1â?)]-Î²-D-è¡ç³è?,Phenolic_acids,é é ¸ç±?Phenolic acids,é é ¸ç±?-,2,-,- Hydroxypentadecenoic acid glucoside,1.4571,0.28301,0.5482,0.38759,LKSS - HSS; HSS - LOSS; LKSS - LOSS,Wacn005438,4.77E+02,1.61E+02,4.18E+02,C21H38O8,[M+CH3COOH-H]-,ç¾åºåäºç¢³ç¯é ¸è¡èç³è?Lipids,èè´¨,Free fatty acids,æ¸¸ç¦»èèªé …	10	11-Trihydroxy-12-octadecenoic acid"	1.4439	0.28584	0.54387	0.39104	HSS - LKSS; HSS - LOSS; LOSS - LKSS	Hmqn003054	3.29E+02	3.11E+02	3.30E+02	C18H34O5	[M-H]-	9,10,11-ä¸ç¾å?12-åå «ç¢³ç¯é ?,Lipids,èè´¨,Free fatty acids,æ¸¸ç¦»èèªé ?61911-67-9,1,-,- DMelezitose O-rhamnoside,1.4431,0.28603,0.54359,0.39104,HSS - LKSS; HSS - LOSS; LKSS - LOSS,pmb2653,6.49E+02,1.45E+02,6.50E+02,C24H42O20,[M-H]-,æ¾ä¸ç³?O-é¼ æç³è·,Others,å ¶å®ç±?Saccharides,ç³ç±»,-,3,-,- alpha-Hydroxylinoleic acid*,1.4399,0.28672,0.54254,0.39165,HSS - LKSS; HSS - LOSS; LOSS -…	ko00261	ko00330	ko00470	ko00970	ko01100	ko01110	ko01230	ko02010"
2-O-Î±-D-Glucopyranosyl-L-ascorbic acid	1.3959	0.29648	0.528	0.4012	LKSS - HSS; LOSS - HSS; LKSS - LOSS	Wasn000528	3.37E+02	2.77E+02	3.38E+02	C12H18O11	[M-H]-	2-O-è¡èç³åº-L-æåè¡é ?Others	å ¶å®ç±?Vitamin	ç»´çç´?129499-78-1	2	C18339	-
9S-Hydroxy-10E,12Z-octadecadienoic acid*	1.3942	0.29686	0.52744	0.40137	HSS - LKSS; HSS - LOSS; LOSS - LKSS	Rfmb091	2.95E+02	1.95E+02	2.96E+02	C18H32O3	[M-H]-	9S-ç¾åº-10E,12Z-åå «ç¢³äºç¯é ¸*	Lipids	èè´¨	Free fatty acids	æ¸¸ç¦»èèªé ?15514-85-9	1	C14767	ko00591
Phe-Leu-Tyr-Asp	1.3875	0.29837	0.52525	0.40306	HSS - LKSS; HSS - LOSS; LKSS - LOSS	MW0155260	6.15E+02	5.55E+02	5.56E+02	C28H36N4O8	[M+CH3COO]-	Phe-Leu-Tyr-Asp	Amino_acids_and_derivatives	æ°¨åºé ¸åå ¶è¡çç©	Amino acids and derivatives	æ°¨åºé ¸åå ¶è¡çç©	-	3	-	-
N1-Dihydrocaffeoyl-N10-coumaroylspermidine	1.3794	0.30024	0.52253	0.40525	HSS - LKSS; HSS - LOSS; LKSS - LOSS	GQ512004	4.56E+02	3.10E+02	4.55E+02	C25H33N3O5	[M+H]+	N1-äºæ°¢åå¡é ?N10-é¦è±é °äºç²¾èº	Alkaloids	çç©ç¢?Phenolamine	é èº	-	3	-	-
Tridecanedioic acid	1.378	0.30055	0.52208	0.40532	HSS - LKSS; LOSS - HSS; LOSS - LKSS	MWS5231	2.43E+02	1.81E+02	2.44E+02	C13H24O4	[M-H]-	åä¸ç¢³äºé ?Lipids	èè´¨	Free fatty acids	æ¸¸ç¦»èèªé ?505-52-2	2	-	-
Bis(Dihydrocaffeoyl)spermidine	1.3691	0.30262	0.5191	0.40777	LKSS - HSS; HSS - LOSS; LKSS - LOSS	Lmmp002914	4.74E+02	2.22E+02	4.73E+02	C25H35N3O6	[M+H]+	å?äºæ°¢åå¡é ?äºç²¾è?Alkaloids	çç©ç¢?Phenolamine	é èº	-	1	-	-
D-Threo-guaiacylglycerol-7-O-Î²-D-glucoside	1.3596	0.30482	0.51596	0.41038	HSS - LKSS; LOSS - HSS; LOSS - LKSS	Lmzn001983	3.75E+02	1.35E+02	3.76E+02	C16H24O10	[M-H]-	D-èå¼-æåæ¨åºçæ²¹-7-O-Î²-D-è¡èç³è·	Phenolic_acids	é é ¸ç±?Phenolic acids	é é ¸ç±?-	1	-	-
Val-Lys-Val	1.3531	0.30635	0.51378	0.4121	LKSS - HSS; LOSS - HSS; LOSS - LKSS	MW0159102	3.45E+02	2.26E+02	3.44E+02	C16H32N4O4	[M+H]+	ç¼¬æ°¨é ?èµæ°¨é ?ç¼¬æ°¨é ?Amino_acids_and_derivatives	æ°¨åºé ¸åå ¶è¡çç©	Amino acids and derivatives	æ°¨åºé ¸åå ¶è¡çç©	-	3	-	-
Phenyl-Î²-D-glucopyranoside	1.3472	0.30775	0.5118	0.41363	LKSS - HSS; LOSS - HSS; LOSS - LKSS	MWS20159	2.71E+02	9.11E+01	2.70E+02	C13H18O6	[M+H]+	èåº Î²-D-å¡åè¡èç³è·	Phenolic_acids	é é ¸ç±?Phenolic acids	é é ¸ç±?-	3	-	-
Undecylic Acid	1.3423	0.30892	0.51016	0.41484	LKSS - HSS; HSS - LOSS; LKSS - LOSS	mws0752	1.85E+02	1.85E+02	1.86E+02	C11H22O2	[M-H]-	åä¸ç·é ¸	Lipids	èè´¨	Free fatty acids	æ¸¸ç¦»èèªé ?112-37-8	1	C17715	-
Creatine	1.3295	0.31196	0.5059	0.41858	HSS - LKSS; LOSS - HSS; LOSS - LKSS	ML10197929	1.30E+02	8.80E+01	1.31E+02	C4H9N3O2	[M-H]-	èé ¸	Organic_acids	ææºé ?Organic acids	ææºé ?57-00-1	2	C00300	ko00260,ko00330,ko01100
Î²-Oxoacteoside	1.3275	0.31246	0.5052	0.4189	LKSS - HSS; LOSS - HSS; LKSS - LOSS	Hmgn002038	6.37E+02	4.75E+02	6.38E+02	C29H34O16	[M-H]-	Î²-æ°§åæ¯èè±ç³è?Phenolic_acids	é é ¸ç±?Phenolic acids	é é ¸ç±?-	3	-	-
His-Glu-Tyr-Lys	1.3048	0.31798	0.4976	0.42594	HSS - LKSS; LOSS - HSS; LOSS - LKSS	MW0150931	5.74E+02	2.77E+02	5.75E+02	C26H37N7O8	[M-H]-	ç»æ°¨é ?è°·æ°¨é ?é ªæ°¨é ?èµæ°¨é ?Amino_acids_and_derivatives	æ°¨åºé ¸åå ¶è¡çç©	Amino acids and derivatives	æ°¨åºé ¸åå ¶è¡çç©	-	3	-	-
Kaempferol-3-O-(6''-Malonyl)glucoside-7-O-Glucoside	1.2961	0.32015	0.49464	0.42849	LKSS - HSS; LOSS - HSS; LOSS - LKSS	Hmcp001629	6.97E+02	4.49E+02	6.96E+02	C30H32O19	[M+H]+	å±±æ°é ?3-O-(6''-ä¸äºé ?è¡èç³è·-7-O-è¡èç³è·	Flavonoids	é»é ®	Flavonols	é»é ®é?-	3	-	-
6-Methoxy-2-(2-phenylethyl)chromone	1.2943	0.32058	0.49406	0.4287	LKSS - HSS; LOSS - HSS; LKSS - LOSS	Lmbp010382	2.81E+02	9.11E+01	2.80E+02	C18H16O3	[M+H]+	6-ç²æ°§å?2-(2-è¯ä¹å?è²é ®	Others	å ¶å®ç±?Chromone	è²é ®ç±?84294-89-3	3	-	-
Gln-Val-Ile-Asp	1.2926	0.32101	0.49348	0.42892	LKSS - HSS; HSS - LOSS; LKSS - LOSS	MW0149861	4.74E+02	2.22E+02	4.73E+02	C20H35N5O8	[M+H]+	è°·é °æ°?ç¼¬æ°¨é ?å¼äº®æ°¨é ¸-å¤©é¨å¬æ°¨é ?Amino_acids_and_derivatives	æ°¨åºé ¸åå ¶è¡çç©	Amino acids and derivatives	æ°¨åºé ¸åå ¶è¡çç©	-	3	-	-
2-Î±-Linolenoyl-glycerol-1,3-di-O-glucoside*	1.2865	0.32253	0.49142	0.43031	HSS - LKSS; LOSS - HSS; LOSS - LKSS	Lmhp008513	6.77E+02	2.61E+02	6.76E+02	C33H56O14	[M+H]+	2-Î±-äºéº»é ¸çæ²¹é ¯-1,3-äº?O-è¡èç³è·*	Lipids	èè´¨	Glycerol ester	çæ²¹é ?-	2	-	-
Lys-Gln-Phe-Glu	1.286	0.32267	0.49124	0.43031	HSS - LKSS; HSS - LOSS; LKSS - LOSS	MW0152942	6.09E+02	5.27E+02	5.50E+02	C25H38N6O8	[M+CH3COO]-	Lys-Gln-Phe-Glu	Amino_acids_and_derivatives	æ°¨åºé ¸åå ¶è¡çç©	Amino acids and derivatives	æ°¨åºé ¸åå ¶è¡çç©	-	3	-	-
N-Hydroxypipecolic acid	1.2852	0.32287	0.49098	0.43031	HSS - LKSS; HSS - LOSS; LKSS - LOSS	MWSmce338	1.46E+02	7.01E+01	1.45E+02	C6H11NO3	[M+H]+	N-ç¾åº-2-åå¶ç¾§é ¸	Alkaloids	çç©ç¢?Piperidine alkaloids	åå¶ç±»çç©ç¢±	115819-92-6	3	-	-
Ala-Thr-Ile-Lys	1.2824	0.32358	0.49002	0.4309	LKSS - HSS; LOSS - HSS; LKSS - LOSS	MW0144747	4.32E+02	2.34E+02	4.31E+02	C19H37N5O6	[M+H]+	Ala-Thr-Ile-Lys	Amino_acids_and_derivatives	æ°¨åºé ¸åå ¶è¡çç©	Amino acids and derivatives	æ°¨åºé ¸åå ¶è¡çç©	-	3	-	-
2,4-Di(2-Methylbutanoyl)-3-(Isobutanoyl)Sucrose-6'-O-Acetate	1.2789	0.32446	0.48884	0.4317	HSS - LKSS; HSS - LOSS; LKSS - LOSS	Wafn009163	6.21E+02	1.01E+02	6.22E+02	C28H46O15	[M-H]-	2,4-äº?2-ç²åº)ä¸é °å?3-(å¼ä¸é °åº)èç³-6'-O-ä¹é ¸é ?,Others,å ¶å®ç±?Saccharides,ç³ç±»,-,2,-,- Phe-Thr,1.2662,0.32767,0.48456,0.43562,LKSS - HSS; LOSS - HSS; LKSS - LOSS,MWS201442,2.67E+02,1.20E+02,2.66E+02,C13H18N2O4,[M+H]+,L-è¯ä¸æ°¨é ¸-L-èæ°¨é ?Amino_acids_and_derivatives,æ°¨åºé ¸åå ¶è¡çç©,Amino acids and derivatives,æ°¨åºé ¸åå ¶è¡çç©,51352-44-4,3,-,- 3-Methylbutyl …	ko01100"
Pro-Asp-Thr-Gly-Ile	1.2571	0.33001	0.48147	0.43763	HSS - LKSS; LOSS - HSS; LOSS - LKSS	MW0155817	5.02E+02	2.52E+02	5.01E+02	C21H35N5O9	[M+H]+	Pro-Asp-Thr-Gly-Ile	Amino_acids_and_derivatives	æ°¨åºé ¸åå ¶è¡çç©	Amino acids and derivatives	æ°¨åºé ¸åå ¶è¡çç©	-	3	-	-
(-)-olivil-4'-O-bate-D-glucopyranoside	1.2555	0.33044	0.4809	0.43784	HSS - LKSS; LOSS - HSS; LOSS - LKSS	Lmnn102709	5.37E+02	1.95E+02	5.38E+02	C26H34O12	[M-H]-	(-)-æ©æ¦æ èç´?4-O-Î²-D-å¡ååè¡èç³	Lignans_and_Coumarins	æ¨èç´ åé¦è±ç´?Lignans	æ¨èç´?-	3	-	-
13(s)-hydroperoxy-(9z,11e,15z)-octadecatrienoic acid	1.2532	0.33103	0.48014	0.43825	LKSS - HSS; HSS - LOSS; LKSS - LOSS	Zmzn003953	3.09E+02	2.27E+02	3.10E+02	C18H30O4	[M-H]-	13-æ°¢è¿æ°§å-9z,11e,15z-åå «ç¢³ä¸ç¯é ¸	Lipids	èè´¨	Free fatty acids	æ¸¸ç¦»èèªé ?67597-26-6	1	C04785	ko00592,ko01100,ko01110
3,9-Dihydroxy-13(14)-labden-16,15-olide	1.2359	0.33554	0.47426	0.44385	HSS - LKSS; HSS - LOSS; LKSS - LOSS	Wbmn013660	3.35E+02	2.53E+02	3.36E+02	C20H32O4	[M-H]-	3,9-äºç¾å?13(14)-åæ¥è±ç¯-16,15-å é ¯	Terpenoids	èç±»	Ditepenoids	äºè	-	1	-	-
3,4-Dihydroxy-L-phenylalanine (L-Dopa)	1.2303	0.33701	0.47235	0.44543	HSS - LKSS; HSS - LOSS; LKSS - LOSS	pme3827	1.98E+02	1.52E+02	1.97E+02	C9H11NO4	[M+H]+	3,4-äºç¾å?L-è¯ä¸æ°¨é ¸ (å·¦æå¤å·´)	Amino_acids_and_derivatives	æ°¨åºé ¸åå ¶è¡çç©	Amino acids and derivatives	æ°¨åºé ¸åå ¶è¡çç©	59-92-7	3	C00355	ko00350,ko00950,ko00965,ko01100,ko01110
Malonic acid	1.2285	0.3375	0.47173	0.44557	HSS - LKSS; LOSS - HSS; LOSS - LKSS	pme1975	1.03E+02	5.90E+01	1.04E+02	C3H4O4	[M-H]-	ä¸äºé ?Organic_acids	ææºé ?Organic acids	ææºé ?141-82-2	3	C00383	ko00061,ko00240,ko00410,ko01100,ko01212
LysoPC 14:0	1.2274	0.33779	0.47135	0.44557	LKSS - HSS; LOSS - HSS; LOSS - LKSS	pmd0130	4.68E+02	1.84E+02	4.67E+02	C22H46NO7P	[M+H]+	æº¶è¡ç£·èé °èç¢?14:0	Lipids	èè´¨	LPC	æº¶è¡ç£·èé °èç¢?20559-16-4	1	-	-
Isorhamnetin-3-O-(6''-malonyl)glucoside-7-O-glucoside	1.2267	0.33796	0.47113	0.44557	HSS - LKSS; LOSS - HSS; LOSS - LKSS	Hmcp001658	7.27E+02	4.79E+02	7.26E+02	C31H34O20	[M+H]+	å¼é¼ æç´ -3-O-(6''-ä¸äºé ?è¡èç³è·-7-O-è¡èç³è·	Flavonoids	é»é ®	Flavonols	é»é ®é?-	3	-	-
Pinoresinol-4-O-(6''-acetyl)glucoside	1.2221	0.33919	0.46956	0.44682	HSS - LKSS; HSS - LOSS; LKSS - LOSS	Rfmb25702	5.61E+02	3.57E+02	5.62E+02	C28H34O12	[M-H]-	æ¾èé?4-O-(6''-ä¹é °)è¡èç³è·	Lignans_and_Coumarins	æ¨èç´ åé¦è±ç´?Lignans	æ¨èç´?-	1	-	-
Caffeic aldehyde	1.2093	0.34265	0.46515	0.451	HSS - LKSS; HSS - LOSS; LKSS - LOSS	pmb0142	1.65E+02	9.51E+01	1.64E+02	C9H8O3	[M+H]+	åå¡é?Phenolic_acids	é é ¸ç±?Phenolic acids	é é ¸ç±?141632-15-7	3	C10945	ko00940,ko01110
Vanillin; 4-Hydroxy-3-Methoxybenzaldehyde	1.2047	0.34389	0.46358	0.45226	HSS - LKSS; LOSS - HSS; LOSS - LKSS	mws0458	1.51E+02	1.36E+02	1.52E+02	C8H8O3	[M-H]-	é¦èé? 4-ç¾åº-3-ç²æ°§åºè¯ç²é	Phenolic_acids	é é ¸ç±?Phenolic acids	é é ¸ç±?121-33-5	1	C00755	ko00996,ko01100,ko01110
Gln-Val-Tyr-Asp	1.1966	0.34608	0.46082	0.45477	LKSS - HSS; LOSS - HSS; LKSS - LOSS	MW0149872	5.22E+02	3.12E+02	5.23E+02	C23H33N5O9	[M-H]-	è°·é °æ°?ç¼¬æ°¨é ?é ªæ°¨é ?å¤©é¨å¬æ°¨é ?Amino_acids_and_derivatives	æ°¨åºé ¸åå ¶è¡çç©	Amino acids and derivatives	æ°¨åºé ¸åå ¶è¡çç©	-	3	-	-
1,3-O-Dicaffeoylglycerol	1.1915	0.34749	0.45906	0.45588	HSS - LKSS; HSS - LOSS; LKSS - LOSS	Cmbp005523	4.17E+02	1.63E+02	4.16E+02	C21H20O9	[M+H]+	1,3-O-äºåå¡é °çæ²¹é ?,Phenolic_acids,é é ¸ç±?Phenolic acids,é é ¸ç±?-,3,-,- alaschanioside C,1.1914,0.3475,0.45904,0.45588,HSS - LKSS; HSS - LOSS; LOSS - LKSS,Sakn005461,5.19E+02,3.39E+02,5.20E+02,C26H32O11,[M-H]-,alaschanioside C,Lignans_and_Coumarins,æ¨èç´ åé¦è±ç´?Lignans,æ¨èç´?157543-21-0,1,-,- 4-Acetamidobutyric acid,1.1848,0.34933,0.45677,0.4579,HSS - LKSS; HSS - LOSS; LKSS…	ko01100"
3-(3'-Hydroxybutyl)-2,4,4-trimethylcyclohexa-2,5-dienone glucoside	1.1793	0.35084	0.45489	0.45919	LKSS - HSS; HSS - LOSS; LKSS - LOSS	Lacp005171	3.71E+02	1.33E+02	3.70E+02	C19H30O7	[M+H]+	3-(3'-ç¾åºä¸åº)-2,4,4-ä¸ç²åºç¯å·±ç·-2,5-äºç¯é ®è¡èç³è?,Terpenoids,èç±»,Sesquiterpenoids,ååè?-,1,-,- Lyciumamide C,1.1792,0.35089,0.45483,0.45919,LKSS - HSS; LOSS - HSS; LOSS - LKSS,Hmgp006095,4.92E+02,3.25E+02,4.91E+02,C28H29O7N,[M+H]+,Lyciumamide C,Alkaloids,çç©ç¢?Phenolamine,é èº,-,1,-,- Nootkatol,1.176,0.35178,0.45373,0.45997,HSS - LKSS; HSS - LOSS; LKSS - LOSS,Hmyp…	ko00240	ko01100"
2',4'-Dimethylacetophenone	1.1676	0.35414	0.45083	0.4623	HSS - LKSS; LOSS - HSS; LOSS - LKSS	MWSmce698	1.49E+02	6.50E+01	1.48E+02	C10H12O	[M+H]+	2',4'-äºç²åºè¯ä¹é ®	Others	å ¶å®ç±?Ketone compounds	é ®ç±»ååç?89-74-7	3	-	-
9-Hydroxy-12-oxo-15(Z)-octadecenoic acid	1.1574	0.35701	0.44732	0.46529	HSS - LKSS; HSS - LOSS; LOSS - LKSS	pmn001689	3.11E+02	2.23E+02	3.12E+02	C18H32O4	[M-H]-	9-ç¾åº-12-æ°§ä»£-15(Z)-åå «ç¢³ç¯é ?Lipids	èè´¨	Free fatty acids	æ¸¸ç¦»èèªé ?-	3	C21924	ko00592,ko01110
Hydroperoxylinoleic acid	1.1574	0.35701	0.44732	0.46529	HSS - LKSS; HSS - LOSS; LOSS - LKSS	Zadn009075	3.11E+02	2.23E+02	3.12E+02	C18H32O4	[M-H]-	æ°¢è¿æ°§åºäºæ²¹é ?Lipids	èè´¨	Free fatty acids	æ¸¸ç¦»èèªé ?34444-18-3	3	-	-
Leu-Thr-Pro-Asp-Ala	1.1547	0.35777	0.4464	0.46589	LKSS - HSS; LOSS - HSS; LOSS - LKSS	MW0152517	5.16E+02	2.52E+02	5.15E+02	C22H37N5O9	[M+H]+	Leu-Thr-Pro-Asp-Ala	Amino_acids_and_derivatives	æ°¨åºé ¸åå ¶è¡çç©	Amino acids and derivatives	æ°¨åºé ¸åå ¶è¡çç©	-	3	-	-
Homoproline	1.1421	0.36139	0.44202	0.47007	HSS - LKSS; HSS - LOSS; LKSS - LOSS	MWS04447	1.30E+02	7.01E+01	1.29E+02	C6H11NO2	[M+H]+	é«è¯æ°¨é ¸	Amino_acids_and_derivatives	æ°¨åºé ¸åå ¶è¡çç©	Amino acids and derivatives	æ°¨åºé ¸åå ¶è¡çç©	56879-46-0	2	-	-
Asp-Lys-Tyr-Asp	1.1415	0.36157	0.4418	0.47007	HSS - LKSS; HSS - LOSS; LOSS - LKSS	MW0146199	5.38E+02	4.68E+02	5.39E+02	C23H33N5O10	[M-H]-	Asp-Lys-Tyr-Asp	Amino_acids_and_derivatives	æ°¨åºé ¸åå ¶è¡çç©	Amino acids and derivatives	æ°¨åºé ¸åå ¶è¡çç©	-	3	-	-
Quercetin-4'-O-glucoside (Spiraeoside)*	1.136	0.36315	0.43991	0.47174	HSS - LKSS; HSS - LOSS; LKSS - LOSS	mws0856	4.63E+02	3.01E+02	4.64E+02	C21H20O12	[M-H]-	æ§²ç®ç´?4'-O-è¡èç³è· (ç»£çº¿èè·)*	Flavonoids	é»é ®	Flavonols	é»é ®é?20229-56-5	1	-	-
N-(4-O-(Glucosyl)-E-feruloyl)-tyramine	1.1315	0.36447	0.43834	0.47277	LKSS - HSS; LOSS - HSS; LOSS - LKSS	pmn001727	4.74E+02	3.12E+02	4.75E+02	C24H29NO9	[M-H]-	N-(4-O-(è¡èç³åº)-E-é¿é­é ?-é ªèº	Alkaloids	çç©ç¢?Phenolamine	é èº	-	1	-	-
Isohyperoside*	1.1312	0.36454	0.43825	0.47277	HSS - LKSS; HSS - LOSS; LOSS - LKSS	Lmdp003286	4.65E+02	3.03E+02	4.64E+02	C21H20O12	[M+H]+	å¼éä¸æ¡è?	Flavonoids	é»é ®	Flavonols	é»é ®é?35589-21-0	1	-	-
N-(2-Methylbenzoyl)glycine	1.1274	0.36567	0.43691	0.47385	HSS - LKSS; LOSS - HSS; LOSS - LKSS	MWS1933	1.94E+02	1.19E+02	1.93E+02	C10H11NO3	[M+H]+	N-(é»ç²è¯é °)çæ°¨é ?Amino_acids_and_derivatives	æ°¨åºé ¸åå ¶è¡çç©	Amino acids and derivatives	æ°¨åºé ¸åå ¶è¡çç©	42013-20-7	3	-	-
Dihydrokaempferide	1.1206	0.36764	0.43457	0.47602	HSS - LKSS; HSS - LOSS; LOSS - LKSS	Cmsp004086	3.03E+02	2.29E+02	3.02E+02	C16H14O6	[M+H]+	äºæ°¢å±±æ°ç´?Flavonoids	é»é ®	Flavanonols	äºæ°¢é»é ®é?137225-59-3	3	-	-
1-Octadecanol	1.1194	0.36802	0.43413	0.47611	LKSS - HSS; LOSS - HSS; LKSS - LOSS	pmf0293	2.69E+02	2.09E+02	2.70E+02	C18H38O	[M-H]-	æ­£åå «é	Lipids	èè´¨	Free fatty acids	æ¸¸ç¦»èèªé ?112-92-5	3	-	-
17-Hydroxylinolenic acid	1.1182	0.36835	0.43374	0.47616	HSS - LKSS; HSS - LOSS; LOSS - LKSS	Zmyn004676	2.93E+02	1.13E+02	2.94E+02	C18H30O3	[M-H]-	17-ç¾åºäºéº»é ?Lipids	èè´¨	Free fatty acids	æ¸¸ç¦»èèªé ?-	1	C16346	ko00592
D-Pinitol	1.113	0.36989	0.43193	0.47776	LKSS - HSS; LOSS - HSS; LKSS - LOSS	mws2104	1.93E+02	5.90E+01	1.94E+02	C7H14O6	[M-H]-	D-æ¾é	Others	å ¶å®ç±?Saccharides	ç³ç±»	10284-63-6	3	C03844	-
3-O-p-Coumaroylshikimic acid-O-glucoside	1.1067	0.37177	0.42973	0.47961	LKSS - HSS; LOSS - HSS; LKSS - LOSS	pmb3072	4.81E+02	3.19E+02	4.82E+02	C22H26O12	[M-H]-	3-O-å¯¹é¦è±é °è½èé ?O-è¡èç³è·	Phenolic_acids	é é ¸ç±?Phenolic acids	é é ¸ç±?-	1	-	-
Ile-Glu-Tyr-Cys-Lys	1.1062	0.37193	0.42954	0.47961	LKSS - HSS; LOSS - HSS; LKSS - LOSS	MW0151425	6.55E+02	5.99E+02	6.54E+02	C29H46N6O9S	[M+H]+	Ile-Glu-Tyr-Cys-Lys	Amino_acids_and_derivatives	æ°¨åºé ¸åå ¶è¡çç©	Amino acids and derivatives	æ°¨åºé ¸åå ¶è¡çç©	-	3	-	-
6-Hydroxykaempferol-7-O-glucoside	1.1028	0.37294	0.42836	0.48053	HSS - LKSS; HSS - LOSS; LOSS - LKSS	pmp001309	4.65E+02	3.03E+02	4.64E+02	C21H20O12	[M+H]+	6-ç¾åºå±±æ°é ?7-O-è¡èç³è·	Flavonoids	é»é ®	Flavonols	é»é ®é?-	1	-	-
Tatarine	1.0981	0.37434	0.42673	0.48195	LKSS - HSS; LOSS - HSS; LOSS - LKSS	Lszp210010	3.25E+02	1.91E+02	3.24E+02	C15H20N2O6	[M+H]+	Tatarine	Alkaloids	çç©ç¢?Alkaloids	çç©ç¢?-	1	-	-
L-Prolyl-L-Phenylalanine	1.086	0.378	0.42251	0.48571	HSS - LKSS; HSS - LOSS; LOSS - LKSS	Lmhp001732	2.63E+02	7.01E+01	2.62E+02	C14H18N2O3	[M+H]+	L-è¯æ°¨é ?L-è¯ä¸æ°¨é ¸	Amino_acids_and_derivatives	æ°¨åºé ¸åå ¶è¡çç©	Amino acids and derivatives	æ°¨åºé ¸åå ¶è¡çç©	13589-02-1	3	-	-
Eupatilin (5,7-Dihydroxy-3',4',6-Trimethoxyflavone)*	1.0855	0.37816	0.42232	0.48571	HSS - LKSS; HSS - LOSS; LKSS - LOSS	MWSHY0168	3.45E+02	3.30E+02	3.44E+02	C18H16O7	[M+H]+	å¼æ³½å °é»ç´?	Flavonoids	é»é ®	Flavones	é»é ®	22368-21-4	3	C10040	-
4-Hydroxy-L-Isoleucine	1.0849	0.37833	0.42213	0.48571	LKSS - HSS; LOSS - HSS; LOSS - LKSS	MWSmce608	1.48E+02	7.40E+01	1.47E+02	C6H13NO3	[M+H]+	4-ç¾åº-L-å¼äº®æ°¨é ¸	Amino_acids_and_derivatives	æ°¨åºé ¸åå ¶è¡çç©	Amino acids and derivatives	æ°¨åºé ¸åå ¶è¡çç©	781658-23-9	3	-	-
5-hydroxy-1-phenyl-7-(3,4-dihydroxy-5-methoxyphenyl)-3-heptanone	1.0831	0.37889	0.42149	0.48571	HSS - LKSS; HSS - LOSS; LKSS - LOSS	Zmgp003208	3.45E+02	3.27E+02	3.44E+02	C20H24O5	[M+H]+	5-ç¾åº-1-è¯åº-7-(3,4-äºç¾å?5-ç²æ°§åºè¯å?-3-åºé ®	Others	å ¶å®ç±?Ketone compounds	é ®ç±»ååç?-	3	-	-
His-Ser-Leu-Ser-Glu	1.0828	0.37898	0.42138	0.48571	HSS - LKSS; HSS - LOSS; LKSS - LOSS	MW0151083	5.72E+02	3.22E+02	5.71E+02	C23H37N7O10	[M+H]+	His-Ser-Leu-Ser-Glu	Amino_acids_and_derivatives	æ°¨åºé ¸åå ¶è¡çç©	Amino acids and derivatives	æ°¨åºé ¸åå ¶è¡çç©	-	3	-	-
LysoPC 16:0(2n isomer)	1.0824	0.3791	0.42124	0.48571	LKSS - HSS; LOSS - HSS; LOSS - LKSS	pmd0132	4.96E+02	1.84E+02	4.95E+02	C24H50NO7P	[M+H]+	æº¶è¡ç£·èé °èç¢?16:0(2nå¼æ)	Lipids	èè´¨	LPC	æº¶è¡ç£·èé °èç¢?-	1	-	-
Capsianoside I	1.0792	0.38007	0.42013	0.48657	LKSS - HSS; LOSS - HSS; LKSS - LOSS	Hmln004940	6.59E+02	6.59E+02	6.60E+02	C32H52O14	[M-H]-	è¾£æ¤èè· I	Terpenoids	èç±»	Ditepenoids	äºè	121924-04-7	2	-	-
Manninotriose	1.0753	0.38127	0.41877	0.48771	LKSS - HSS; HSS - LOSS; LKSS - LOSS	MWSmce486	5.03E+02	3.83E+02	5.04E+02	C18H32O16	[M-H]-	çé²ä¸ç³	Others	å ¶å®ç±?Saccharides	ç³ç±»	13382-86-0	3	C05404	ko00052,ko01100
3,4'-Dihydroxyflavone	1.0691	0.38319	0.41659	0.48976	HSS - LKSS; LOSS - HSS; LOSS - LKSS	MWSHY0013	2.55E+02	1.81E+02	2.54E+02	C15H10O4	[M+H]+	3,4'-äºç¾åºé»é ?,Flavonoids,é»é ®,Flavones,é»é ®,14919-49-4,3,-,- Î²-Hydroxyisovaleric acid,1.0682,0.38349,0.41625,0.48976,HSS - LKSS; LOSS - HSS; LOSS - LKSS,mws0147,1.17E+02,5.90E+01,1.18E+02,C5H10O3,[M-H]-,Î²-ç¾åºå¼æé ?Organic_acids,ææºé ?Organic acids,ææºé ?625-08-1,3,C20827,ko00280	ko01100"
Calystegine B2	1.0638	0.38484	0.41472	0.49108	LKSS - HSS; LOSS - HSS; LKSS - LOSS	pmp001194	1.76E+02	1.58E+02	1.75E+02	C7H13NO4	[M+H]+	æç¢è±ç²¾ B2	Alkaloids	çç©ç¢?Tropan alkaloids	è¨èªç·ç±»çç©ç¢?127414-85-1	3	-	-
3'-Hydroxycotinine	1.0627	0.38518	0.41433	0.49113	LKSS - HSS; HSS - LOSS; LKSS - LOSS	YC512116	1.93E+02	8.01E+01	1.92E+02	C10H12N2O2	[M+H]+	3'-ç¾åºå¯æ¿å®?Alkaloids	çç©ç¢?Pyrrole alkaloids	å¡å¯ç±»çç©ç¢±	205246-48-6	3	-	-
Quercetin-7-O-rutinoside-4'-O-glucoside	1.0611	0.38568	0.41377	0.49138	LKSS - HSS; LOSS - HSS; LOSS - LKSS	Lmmp002755	7.73E+02	3.03E+02	7.72E+02	C33H40O21	[M+H]+	æ§²ç®ç´?7-O-è¸é¦ç³è·-4'-O-è¡èç³è·	Flavonoids	é»é ®	Flavonols	é»é ®é?-	2	-	-
2,3-Dihydroxybenzoic Acid*	1.0575	0.38682	0.4125	0.49242	HSS - LKSS; HSS - LOSS; LKSS - LOSS	mws0639	1.53E+02	1.09E+02	1.54E+02	C7H6O4	[M-H]-	2,3-äºç¾åºè¯ç²é ¸*	Phenolic_acids	é é ¸ç±?Phenolic acids	é é ¸ç±?303-38-8	3	C00196	ko01110
3-Hydroxyglutaric acid	1.0415	0.39185	0.40688	0.49812	LKSS - HSS; LOSS - HSS; LOSS - LKSS	MWS3036	1.47E+02	8.50E+01	1.48E+02	C5H8O5	[M-H]-	3-ç¾åºæäºé ?Organic_acids	ææºé ?Organic acids	ææºé ?638-18-6	1	-	-
Methyl linolenate	1.0413	0.39192	0.4068	0.49812	HSS - LKSS; HSS - LOSS; LOSS - LKSS	MWSmce689	2.93E+02	9.51E+01	2.92E+02	C19H32O2	[M+H]+	äºéº»é ¸ç²é ?Lipids	èè´¨	Free fatty acids	æ¸¸ç¦»èèªé ?301-00-8	3	-	-
4-Methoxybenzaldehyde	1.0342	0.39418	0.4043	0.5006	LKSS - HSS; LOSS - HSS; LKSS - LOSS	MWS1852	1.37E+02	9.40E+01	1.36E+02	C8H8O2	[M+H]+	4-ç²æ°§åºè¯ç²é	Phenolic_acids	é é ¸ç±?Phenolic acids	é é ¸ç±?123-11-5	3	C10761	-
Confertifoline	1.0159	0.40011	0.39782	0.50772	LKSS - HSS; HSS - LOSS; LKSS - LOSS	ML10174588	2.33E+02	2.33E+02	2.34E+02	C15H22O2	[M-H]-	å¯å¶è¾æ¨ç´?Terpenoids	èç±»	Sesquiterpenoids	ååè?1811-23-0	1	C09376	-
3-Hydroxy-palmitic acid methyl ester	1.0118	0.40147	0.39635	0.50869	LKSS - HSS; LOSS - HSS; LOSS - LKSS	Zmyn005252	2.85E+02	2.39E+02	2.86E+02	C17H34O3	[M-H]-	3-ç¾åº-æ£æ¦é ¸ç²é ?Lipids	èè´¨	Free fatty acids	æ¸¸ç¦»èèªé ?51883-36-4	3	C11849	-
Pinocembrin-7-O-glucoside (Pinocembroside)	1.0116	0.40151	0.3963	0.50869	LKSS - HSS; LOSS - HSS; LOSS - LKSS	Lmyp004617	4.19E+02	2.57E+02	4.18E+02	C21H22O9	[M+H]+	ä¹æ¾ç´?7-O-è¡èç³è· (ä¹æ¾è?	Flavonoids	é»é ®	Flavanones	äºæ°¢é»é ®	75829-43-5	3	-	-
His-Tyr-Ile-Asp	1.0101	0.402	0.39577	0.50891	HSS - LKSS; LOSS - HSS; LOSS - LKSS	MW0151131	5.47E+02	5.03E+02	5.46E+02	C25H34N6O8	[M+H]+	His-Tyr-Ile-Asp	Amino_acids_and_derivatives	æ°¨åºé ¸åå ¶è¡çç©	Amino acids and derivatives	æ°¨åºé ¸åå ¶è¡çç©	-	3	-	-
(R)-3-ethyl-7-hydroxy-6-methoxyphthalide	1.0066	0.40315	0.39454	0.50985	HSS - LKSS; LOSS - HSS; LOSS - LKSS	Lchp000218	2.09E+02	1.21E+02	2.08E+02	C11H12O4	[M+H]+	(R)-3-ä¹åº-7-ç¾åº-6-ç²æ°§åºè¯é ?Others	å ¶å®ç±?Others	å ¶å®	-	3	-	-
Phenylpyruvic acid	1.0059	0.40339	0.39428	0.50985	LKSS - HSS; LOSS - HSS; LOSS - LKSS	mws0159	1.63E+02	9.11E+01	1.64E+02	C9H8O3	[M-H]-	è¯ä¸é ®é ¸	Organic_acids	ææºé ?Organic acids	ææºé ?156-06-9	3	C00166	ko00360,ko00400,ko00470,ko00960,ko01100,ko01110,ko01210,ko01230
Icariside E5	1.0029	0.40438	0.39321	0.51069	HSS - LKSS; LOSS - HSS; LOSS - LKSS	Hmln003754	5.21E+02	3.59E+02	5.22E+02	C26H34O11	[M-H]-	æ·«ç¾è¿æ¬¡è?E5	Others	å ¶å®ç±?Ketone compounds	é ®ç±»ååç?126176-79-2	2	-	-
LysoPE 16:3	0.99802	0.406	0.39147	0.51233	HSS - LKSS; LOSS - HSS; LOSS - LKSS	Lmhp007836	4.48E+02	3.07E+02	4.47E+02	C21H38NO7P	[M+H]+	æº¶è¡ç£·èé °ä¹éèº 16:3	Lipids	èè´¨	LPE	æº¶è¡ç£·èé °ä¹éèº	-	3	-	-
LysoPC 17:0(2n isomer)	0.99608	0.40665	0.39078	0.51274	LKSS - HSS; LOSS - HSS; LOSS - LKSS	Lmhp010515	5.10E+02	1.84E+02	5.09E+02	C25H52NO7P	[M+H]+	æº¶è¡ç£·èé °èç¢?17:0(2nå¼æ)	Lipids	èè´¨	LPC	æº¶è¡ç£·èé °èç¢?-	1	-	-
6-O-Acetylarbutin	0.99321	0.4076	0.38976	0.51354	LKSS - HSS; LOSS - HSS; LOSS - LKSS	Ymjm000116	3.13E+02	1.51E+02	3.14E+02	C14H18O8	[M-H]-	6-O-ä¹é °çæè?Phenolic_acids	é é ¸ç±?Phenolic acids	é é ¸ç±?10338-88-2	2	-	-
Myricetin-3-O-galactoside-3'-O-rhamnoside	0.98794	0.40937	0.38789	0.51483	HSS - LKSS; LOSS - HSS; LOSS - LKSS	Zmdp003457	6.27E+02	3.19E+02	6.26E+02	C27H30O17	[M+H]+	æ¨æ¢ ç´?3-O-åä¹³ç³è·-3'-O-é¼ æç³è·	Flavonoids	é»é ®	Flavonols	é»é ®é?-	3	-	-
5'-Methoxyisolariciresinol-9'-O-glucoside	0.98633	0.40991	0.38731	0.51483	LKSS - HSS; LOSS - HSS; LKSS - LOSS	Lmmn002260	5.51E+02	3.89E+02	5.52E+02	C27H36O12	[M-H]-	5'-ç²æ°§åºå¼è½å¶æ¾èé?9'-O-è¡èç³è·	Lignans_and_Coumarins	æ¨èç´ åé¦è±ç´?Lignans	æ¨èç´?-	2	-	-
2-Picolinic acid	0.98589	0.41006	0.38716	0.51483	HSS - LKSS; HSS - LOSS; LOSS - LKSS	pme1216	1.22E+02	7.80E+01	1.23E+02	C6H5NO2	[M-H]-	2-å¡å¶ç²é ¸	Organic_acids	ææºé ?Organic acids	ææºé ?98-98-6	3	C10164	ko00380,ko01100
3-Oxo-Alpha-Ionol 3'-(6''-Malonyl)Glucoside	0.98535	0.41024	0.38696	0.51483	LKSS - HSS; LOSS - HSS; LOSS - LKSS	Wagp005779	4.57E+02	1.91E+02	4.56E+02	C22H32O10	[M+H]+	3-Oxo-Alpha-Ionol 3'-(6''-Malonyl)Glucoside	Others	å ¶å®ç±?Others	å ¶å®	-	1	-	-
Kaempferol-3-O-glucuronide	0.98534	0.41024	0.38696	0.51483	LKSS - HSS; HSS - LOSS; LKSS - LOSS	Lmzn001894	4.61E+02	2.85E+02	4.62E+02	C21H18O12	[M-H]-	å±±æ°é ?3-O-è¡èç³éé ¸è·	Flavonoids	é»é ®	Flavonols	é»é ®é?22688-78-4	3	-	-
His-Tyr-Thr	0.98114	0.41166	0.38546	0.5162	LKSS - HSS; LOSS - HSS; LOSS - LKSS	MW0151136	4.20E+02	1.33E+02	4.19E+02	C19H25N5O6	[M+H]+	L-ç»æ°¨é ?L-é ªæ°¨é ?L-èæ°¨é ?Amino_acids_and_derivatives	æ°¨åºé ¸åå ¶è¡çç©	Amino acids and derivatives	æ°¨åºé ¸åå ¶è¡çç©	-	3	-	-
Thr-Asn-Lys-Glu	0.96967	0.41556	0.38137	0.52067	HSS - LKSS; HSS - LOSS; LOSS - LKSS	MW0157574	5.49E+02	4.89E+02	4.90E+02	C19H34N6O9	[M+CH3COO]-	Thr-Asn-Lys-Glu	Amino_acids_and_derivatives	æ°¨åºé ¸åå ¶è¡çç©	Amino acids and derivatives	æ°¨åºé ¸åå ¶è¡çç©	-	3	-	-
NG,NG-Dimethyl-L-arginine	0.96719	0.41641	0.38048	0.5211	HSS - LKSS; LOSS - HSS; LOSS - LKSS	NK10251888	2.03E+02	7.01E+01	2.02E+02	C8H18N4O2	[M+H]+	NG,NG-äºç²å?L-ç²¾æ°¨é ?,Amino_acids_and_derivatives,æ°¨åºé ¸åå ¶è¡çç©,Amino acids and derivatives,æ°¨åºé ¸åå ¶è¡çç©,30315-93-6,1,C03626,- Choline Alfoscerate,0.96654,0.41663,0.38025,0.5211,LKSS - HSS; LOSS - HSS; LKSS - LOSS,mws0120,2.58E+02,1.04E+02,2.57E+02,C8H20NO6P,[M+H]+,çç£·é ¸èç¢?GPC,Lipids,èè´¨,PC,ç£·èé °èç¢?28319-77-9,3,C00670,ko00564	ko00565"
5-Aminolevulinic Acid	0.9649	0.41719	0.37966	0.5211	HSS - LKSS; LOSS - HSS; LOSS - LKSS	pma3649	1.32E+02	8.61E+01	1.31E+02	C5H9NO3	[M+H]+	5-æ°¨åºé ®æé ?Alkaloids	çç©ç¢?Alkaloids	çç©ç¢?106-60-5	3	C00430	ko00260,ko00860,ko01100,ko01110,ko01240,ko02010
Quercetin	0.96484	0.41721	0.37964	0.5211	HSS - LKSS; HSS - LOSS; LKSS - LOSS	pme2954	3.03E+02	1.37E+02	3.02E+02	C15H10O7	[M+H]+	æ§²ç®ç´?Flavonoids	é»é ®	Flavonols	é»é ®é?117-39-5	3	C00389	ko00941,ko00944,ko01100,ko01110
2'-Fucosyl-D-lactose	0.95905	0.41921	0.37757	0.52319	HSS - LKSS; HSS - LOSS; LKSS - LOSS	MW0112142	5.11E+02	2.29E+02	4.88E+02	C18H32O15	[M+Na]+	2-å²©è»ç³åä¹³ç³	Others	å ¶å®ç±?Saccharides	ç³ç±»	41263-94-9	3	-	-
Flavin Single Nucleotide(FMN)	0.95804	0.41956	0.37721	0.52321	LKSS - HSS; HSS - LOSS; LKSS - LOSS	MWS5083	4.55E+02	9.70E+01	4.56E+02	C17H21N4O9P	[M-H]-	é»ç´ åæ ¸è·é ¸(FMN)	Nucleotides_and_derivatives	æ ¸è·é ¸åå ¶è¡çç©	Nucleotides and derivatives	æ ¸è·é ¸åå ¶è¡çç©	6184-17-4	2	C00061	ko00190,ko00740,ko01100,ko01110,ko01240
D-Galactaric acid	0.95452	0.42078	0.37595	0.52432	LKSS - HSS; LOSS - HSS; LKSS - LOSS	Zmpn000199	2.09E+02	8.50E+01	2.10E+02	C6H10O8	[M-H]-	D-åä¹³ç³äºé ?Others	å ¶å®ç±?Saccharides	ç³ç±»	526-99-8	3	C00879	ko00053,ko01100
N(6),N(6)-Dimethyl-L-lysine	0.93765	0.42668	0.36989	0.53127	HSS - LKSS; HSS - LOSS; LKSS - LOSS	MWS04412	1.75E+02	7.01E+01	1.74E+02	C8H18N2O2	[M+H]+	N(6),N(6)-äºç²å?L-èµæ°¨é ?,Amino_acids_and_derivatives,æ°¨åºé ¸åå ¶è¡çç©,Amino acids and derivatives,æ°¨åºé ¸åå ¶è¡çç©,2259-86-1,2,-,- Lys-Arg-Leu-Glu,0.9343,0.42787,0.36869,0.53232,HSS - LKSS; HSS - LOSS; LKSS - LOSS,MW0152870,5.43E+02,5.90E+01,5.44E+02,C23H44N8O7,[M-H]-,Lys-Arg-Leu-Glu,Amino_acids_and_derivatives,æ°¨åºé ¸åå ¶è¡çç©,Amino acids and derivatives,æ°¨åºé ¸å…	ko01100"
Myricetin-3-O-(6''-malony)glucoside	0.88008	0.44762	0.34909	0.55172	HSS - LKSS; HSS - LOSS; LOSS - LKSS	Lmtp004126	5.67E+02	3.19E+02	5.66E+02	C24H22O16	[M+H]+	æ¨æ¢ ç´?3-O-(6''-ä¸äºé ?è¡èç³è·	Flavonoids	é»é ®	Flavonols	é»é ®é?-	3	-	-
6-Hydroxy-N-methylmyosmine	0.87703	0.44876	0.34798	0.5527	HSS - LKSS; HSS - LOSS; LKSS - LOSS	Lmyp001840	1.77E+02	8.01E+01	1.76E+02	C10H12N2O	[M+H]+	6-ç¾åº-N-ç²åºéº¦å¸æ?Alkaloids	çç©ç¢?Pyridine alkaloids	å¡å¶ç±»çç©ç¢±	68104-57-4	2	C21075	ko00760,ko01100
3-Hydroxy-3-methylpentane-1,5-dioic acid	0.87431	0.44978	0.347	0.55317	LKSS - HSS; LOSS - HSS; LKSS - LOSS	pme2914	1.61E+02	9.91E+01	1.62E+02	C6H10O5	[M-H]-	3-ç¾åº-3-ç²åºè°·æ°¨é ?Amino_acids_and_derivatives	æ°¨åºé ¸åå ¶è¡çç©	Amino acids and derivatives	æ°¨åºé ¸åå ¶è¡çç©	503-49-1	1	C03761	-
1-Î±-Linolenoyl-glycerol-3-O-glucoside*	0.87417	0.44984	0.34694	0.55317	HSS - LKSS; HSS - LOSS; LOSS - LKSS	Lmhp009773	5.15E+02	2.61E+02	5.14E+02	C27H46O9	[M+H]+	1-Î±-äºéº»é ¸çæ²¹é ¯-3-O-è¡èç³è·*	Lipids	èè´¨	Glycerol ester	çæ²¹é ?-	1	-	-
Sinapinaldehyde	0.86956	0.45158	0.34527	0.55488	HSS - LKSS; HSS - LOSS; LKSS - LOSS	pme3443	2.07E+02	1.92E+02	2.08E+02	C11H12O4	[M-H]-	è¥å­é?Phenolic_acids	é é ¸ç±?Phenolic acids	é é ¸ç±?4206-58-0	3	C05610	ko00940,ko01100,ko01110
Yuanhuanin	0.86543	0.45314	0.34376	0.55527	HSS - LKSS; HSS - LOSS; LKSS - LOSS	Cmyp002064	4.63E+02	3.01E+02	4.62E+02	C22H22O11	[M+H]+	è«è±å¶è·	Flavonoids	é»é ®	Flavones	é»é ®	83133-14-6	3	-	-
Ser-Asp-Arg-Asp	0.86491	0.45334	0.34357	0.55527	HSS - LKSS; HSS - LOSS; LKSS - LOSS	MW0156675	4.92E+02	3.25E+02	4.91E+02	C17H29N7O10	[M+H]+	Ser-Asp-Arg-Asp	Amino_acids_and_derivatives	æ°¨åºé ¸åå ¶è¡çç©	Amino acids and derivatives	æ°¨åºé ¸åå ¶è¡çç©	-	3	-	-
Quercetin-3-O-(6''-O-acetyl)galactoside	0.8643	0.45358	0.34335	0.55527	LKSS - HSS; HSS - LOSS; LKSS - LOSS	Hmln002199	5.05E+02	3.00E+02	5.06E+02	C23H22O13	[M-H]-	æ§²ç®ç´?3-O-(6''-O-ä¹é °)åä¹³ç³è·	Flavonoids	é»é ®	Flavonols	é»é ®é?-	1	-	-
Persicoside	0.86406	0.45366	0.34327	0.55527	HSS - LKSS; LOSS - HSS; LOSS - LKSS	mws1454	4.77E+02	3.15E+02	4.78E+02	C23H26O11	[M-H]-	æ¡è·	Flavonoids	é»é ®	Flavanones	äºæ°¢é»é ®	28978-03-2	3	-	-
2-Methyl-3-oxosuccinic acid	0.86395	0.4537	0.34323	0.55527	LKSS - HSS; LOSS - HSS; LOSS - LKSS	Lmgn000224	1.45E+02	5.70E+01	1.46E+02	C5H6O5	[M-H]-	2-ç²åº-3-æ°§ä»£ç¥çé ?Organic_acids	ææºé ?Organic acids	ææºé ?-	2	C06030	ko00660
O-Phosphocholine	0.8632	0.45399	0.34295	0.55527	LKSS - HSS; HSS - LOSS; LKSS - LOSS	pmb1754	1.84E+02	1.25E+02	1.84E+02	C5H15NO4P+	[M]+	O-ç£·é ¸èç¢±	Alkaloids	çç©ç¢?Alkaloids	çç©ç¢?107-73-3	3	C00588	ko00564,ko01100
LysoPC 20:5	0.85926	0.45549	0.34152	0.5564	HSS - LKSS; HSS - LOSS; LOSS - LKSS	Lmhp008742	5.42E+02	1.84E+02	5.41E+02	C28H48NO7P	[M+H]+	æº¶è¡ç£·èé °èç¢?20:5	Lipids	èè´¨	LPC	æº¶è¡ç£·èé °èç¢?162440-04-2	3	-	-
2-Methoxy-4-methylphenol	0.85894	0.45562	0.3414	0.5564	HSS - LKSS; HSS - LOSS; LOSS - LKSS	MWS2069	1.39E+02	7.70E+01	1.38E+02	C8H10O2	[M+H]+	2-ç²æ°§å?4-ç²åºè¯é 	Phenolic_acids	é é ¸ç±?Phenolic acids	é é ¸ç±?93-51-6	3	-	-
6-MethylCoumarin	0.85691	0.4564	0.34066	0.55671	LKSS - HSS; LOSS - HSS; LOSS - LKSS	mws0987	1.61E+02	1.15E+02	1.60E+02	C10H8O2	[M+H]+	6-ç²åºé¦è±ç´?Lignans_and_Coumarins	æ¨èç´ åé¦è±ç´?Coumarins	é¦è±ç´?92-48-8	3	-	-
H-Tyr-tyr-tyr-OH	0.85645	0.45657	0.34049	0.55671	HSS - LKSS; HSS - LOSS; LOSS - LKSS	MW0110229	5.06E+02	2.18E+02	5.07E+02	C27H29N3O7	[M-H]-	H-Tyr-tyr-tyr-OH	Amino_acids_and_derivatives	æ°¨åºé ¸åå ¶è¡çç©	Amino acids and derivatives	æ°¨åºé ¸åå ¶è¡çç©	7390-78-5	3	-	-
Syringaresinol-4'-O-(6''-acetyl)glucoside	0.84897	0.45945	0.33776	0.55974	LKSS - HSS; HSS - LOSS; LKSS - LOSS	Rfmb26201	6.21E+02	4.17E+02	6.22E+02	C30H38O14	[M-H]-	ä¸é¦æ èé ?4'-O-(6''-ä¹é °)è¡èç³è·	Lignans_and_Coumarins	æ¨èç´ åé¦è±ç´?Lignans	æ¨èç´?-	3	-	-
Isomaltulose	0.84818	0.45976	0.33747	0.55974	LKSS - HSS; HSS - LOSS; LKSS - LOSS	mws5038	3.41E+02	8.90E+01	3.42E+02	C12H22O11	[M-H]-	å¼éº¦è½é ®ç³?Others	å ¶å®ç±?Saccharides	ç³ç±»	13718-94-0	1	C01742	-
1,6-anhydro-Î²-D-glucose	0.84471	0.4611	0.3362	0.56094	HSS - LKSS; HSS - LOSS; LOSS - LKSS	MWS0559	1.61E+02	7.10E+01	1.62E+02	C6H10O5	[M-H]-	1,6-è±æ°´-Î²-D-è¡èç³?,Others,å ¶å®ç±?Saccharides,ç³ç±»,498-07-7,3,-,- Taxifolin-3'-O-glucoside,0.84155,0.46233,0.33505,0.56201,HSS - LKSS; LOSS - HSS; LOSS - LKSS,Xmsn002700,4.65E+02,3.03E+02,4.66E+02,C21H22O12,[M-H]-,è±ææ¾ç´ -3'-O-è¡èç³è·,Flavonoids,é»é ®,Flavanonols,äºæ°¢é»é ®é?31106-05-5,3,-,- D-Trehalose,0.83813,0.46367,0.3338,0.5632,LKSS - HSS; HSS - LOSS; LKSS - LOSS,mws0…	ko01100	ko01110	ko02010"
LysoPE 16:1(2n isomer)	0.83285	0.46574	0.33186	0.56528	HSS - LKSS; LOSS - HSS; LOSS - LKSS	Lmhp008763	4.52E+02	3.11E+02	4.51E+02	C21H42NO7P	[M+H]+	æº¶è¡ç£·èé °ä¹éèº 16:1(2nå¼æ)	Lipids	èè´¨	LPE	æº¶è¡ç£·èé °ä¹éèº	-	3	-	-
Quercetin 3-xylosyl-(1->6)-glucoside	0.83128	0.46635	0.33129	0.5656	LKSS - HSS; HSS - LOSS; LKSS - LOSS	MW0139530	5.95E+02	2.29E+02	5.96E+02	C26H28O16	[M-H]-	æ§²ç®ç´?3-æ¨ç³å?(1->6)-è¡èç³è·	Flavonoids	é»é ®	Flavones	é»é ®	-	3	-	-
2-(3,4-dihydroxyphenyl)ethanediol 1-O-Î²-D-glucopyranoside	0.82957	0.46703	0.33066	0.56599	LKSS - HSS; HSS - LOSS; LKSS - LOSS	Jmwn002117	3.31E+02	1.53E+02	3.32E+02	C14H20O9	[M-H]-	2-(3,4-äºç¾è¯åº)ä¹äºé?1-O-Î²-D-å¡åè¡èç³è·	Phenolic_acids	é é ¸ç±?Phenolic acids	é é ¸ç±?-	1	-	-
N-Phenylethylcrinasiadine	0.82853	0.46744	0.33028	0.56605	LKSS - HSS; HSS - LOSS; LKSS - LOSS	Wcsp002246	3.44E+02	1.47E+02	3.43E+02	C22H17NO3	[M+H]+	N-Phenylethylcrinasiadine	Alkaloids	çç©ç¢?Alkaloids	çç©ç¢?-	1	-	-
D-Glucosamine	0.8262	0.46836	0.32942	0.56673	HSS - LKSS; LOSS - HSS; LOSS - LKSS	pmb0786	1.80E+02	1.63E+02	1.79E+02	C6H13NO5	[M+H]+	D-æ°¨åºè¡èç³?Others	å ¶å®ç±?Saccharides	ç³ç±»	3416-24-8	3	C00329	ko00520,ko01100,ko01250
Arg-Phe-Tyr-Arg	0.82471	0.46895	0.32887	0.56702	HSS - LKSS; HSS - LOSS; LKSS - LOSS	MW0145472	6.99E+02	6.55E+02	6.40E+02	C30H44N10O6	[M+CH3COO]-	Arg-Phe-Tyr-Arg	Amino_acids_and_derivatives	æ°¨åºé ¸åå ¶è¡çç©	Amino acids and derivatives	æ°¨åºé ¸åå ¶è¡çç©	-	3	-	-
3-Phospho-D-glyceric acid	0.82187	0.47008	0.32783	0.56769	LKSS - HSS; LOSS - HSS; LOSS - LKSS	Zmgn000447	1.85E+02	7.90E+01	1.86E+02	C3H7O7P	[M-H]-	3-ç£·é ¸-D-çæ²¹é ?Others	å ¶å®ç±?Saccharides	ç³ç±»	820-11-1	3	C00197	ko00010,ko00030,ko00260,ko00270,ko00561,ko00630,ko00710,ko01100,ko01110,ko01200,ko01230,ko01240
Phe-Trp-Glu	0.8215	0.47022	0.3277	0.56769	LKSS - HSS; HSS - LOSS; LKSS - LOSS	MW0155367	4.81E+02	4.37E+02	4.80E+02	C25H28N4O6	[M+H]+	è¯ä¸æ°¨é °-è²æ°¨é ?è°·æ°¨é ?Amino_acids_and_derivatives	æ°¨åºé ¸åå ¶è¡çç©	Amino acids and derivatives	æ°¨åºé ¸åå ¶è¡çç©	-	3	-	-
Teupolioside	0.80851	0.47542	0.32292	0.57354	LKSS - HSS; LOSS - HSS; LOSS - LKSS	Wmsn000960	7.85E+02	3.53E+02	7.86E+02	C35H46O20	[M-H]-	Teupolioside	Amino_acids_and_derivatives	æ°¨åºé ¸åå ¶è¡çç©	Amino acids and derivatives	æ°¨åºé ¸åå ¶è¡çç©	143617-02-1	1	-	-
LysoPC 16:0	0.80539	0.47668	0.32177	0.57462	LKSS - HSS; LOSS - HSS; LKSS - LOSS	pmb0855	4.96E+02	1.84E+02	4.95E+02	C24H50NO7P	[M+H]+	æº¶è¡ç£·èé °èç¢?16:0	Lipids	èè´¨	LPC	æº¶è¡ç£·èé °èç¢?17364-16-8	1	-	-
6-Hydroxynicotine	0.79731	0.47996	0.31879	0.57806	HSS - LKSS; HSS - LOSS; LKSS - LOSS	Lmyp001138	1.79E+02	1.30E+02	1.78E+02	C10H14N2O	[M+H]+	6-ç¾åºçç¢±	Alkaloids	çç©ç¢?Pyridine alkaloids	å¡å¶ç±»çç©ç¢±	10516-09-3	2	C01056	ko00760,ko01100
N-acetyl-alpha-D-glucosamine 1-phosphate	0.79658	0.48026	0.31852	0.57806	LKSS - HSS; HSS - LOSS; LKSS - LOSS	MW0114960	3.60E+02	1.34E+02	3.01E+02	C8H16NO9P	[M+CH3COO]-	N-ä¹é °å?Î±-D-è¡ç³è?-ç£·é ¸	Organic_acids	ææºé ?Organic acids	ææºé ?119185-04-5	3	C04501	ko00520,ko01100,ko01250
Tyr-Ile-Val-Glu	0.79489	0.48095	0.3179	0.57845	HSS - LKSS; HSS - LOSS; LKSS - LOSS	MW0158510	5.21E+02	4.17E+02	5.22E+02	C25H38N4O8	[M-H]-	é ªæ°¨é ?å¼äº®æ°¨é ¸-ç¼¬æ°¨é ?è°·æ°¨é ?Amino_acids_and_derivatives	æ°¨åºé ¸åå ¶è¡çç©	Amino acids and derivatives	æ°¨åºé ¸åå ¶è¡çç©	-	3	-	-
Malic acid-1-O-diglucoside	0.78654	0.48438	0.31482	0.58213	LKSS - HSS; HSS - LOSS; LKSS - LOSS	Wayn000504	4.57E+02	3.41E+02	4.58E+02	C16H26O15	[M-H]-	è¹æé ?1-O-äºè¡èç³è?Organic_acids	ææºé ?Organic acids	ææºé ?-	2	-	-
Arg-Phe-Val-Asp	0.78539	0.48485	0.31439	0.58226	HSS - LKSS; HSS - LOSS; LKSS - LOSS	MW0145474	5.36E+02	3.49E+02	5.35E+02	C24H37N7O7	[M+H]+	Arg-Phe-Val-Asp	Amino_acids_and_derivatives	æ°¨åºé ¸åå ¶è¡çç©	Amino acids and derivatives	æ°¨åºé ¸åå ¶è¡çç©	-	3	-	-
4-Oxo-9Z,11Z,13E,15E-Octadecatetraenoic Acid	0.78194	0.48628	0.31311	0.58353	LKSS - HSS; HSS - LOSS; LKSS - LOSS	pmb0885	2.91E+02	1.91E+02	2.90E+02	C18H26O3	[M+H]+	4-æ°§å-9Z,11Z,13E,15E-åå «ç¢³åç¯é ¸	Lipids	èè´¨	Free fatty acids	æ¸¸ç¦»èèªé ?-	3	-	-
Nicotinic Acid Methyl Ester(Methyl Nicotinate)	0.78107	0.48664	0.31279	0.58353	LKSS - HSS; LOSS - HSS; LOSS - LKSS	mws0146	1.38E+02	7.80E+01	1.37E+02	C7H7NO2	[M+H]+	çé ¸ç²é ¯	Alkaloids	çç©ç¢?Pyridine alkaloids	å¡å¶ç±»çç©ç¢±	93-60-7	3	-	-
Linoelaidic acid	0.77864	0.48765	0.31189	0.5843	HSS - LKSS; HSS - LOSS; LOSS - LKSS	ZINC3802188	2.79E+02	9.70E+01	2.80E+02	C18H32O2	[M-H]-	äºæ²¹é ?Lipids	èè´¨	Free fatty acids	æ¸¸ç¦»èèªé ?506-21-8	3	-	-
Koaburaside	0.76819	0.49202	0.30802	0.58909	LKSS - HSS; HSS - LOSS; LKSS - LOSS	Lmmn001294	3.31E+02	1.53E+02	3.32E+02	C14H20O9	[M-H]-	3,5-äºç²æ°§åº-4-ç¾åºè¯é -1-O-è¡èç³è·	Phenolic_acids	é é ¸ç±?Phenolic acids	é é ¸ç±?41653-73-0	1	-	-
2-Aminotetradecane-1,4-diol	0.76368	0.49391	0.30635	0.59073	LKSS - HSS; LOSS - HSS; LOSS - LKSS	Walp006011	2.46E+02	8.81E+01	2.45E+02	C14H31NO2	[M+H]+	2-æ°¨åºååç?1,4-äºé	Lipids	èè´¨	Sphingolipids	éè	-	2	-	-
L-Glutamine	0.76317	0.49413	0.30616	0.59073	HSS - LKSS; HSS - LOSS; LOSS - LKSS	pme0193	1.47E+02	8.40E+01	1.46E+02	C5H10N2O3	[M+H]+	L-è°·æ°¨é °èº	Amino_acids_and_derivatives	æ°¨åºé ¸åå ¶è¡çç©	Amino acids and derivatives	æ°¨åºé ¸åå ¶è¡çç©	56-85-9	1	C00064	ko00220,ko00230,ko00240,ko00250,ko00470,ko00630,ko00750,ko00910,ko00970,ko01100,ko01230,ko01232,ko01240,ko02010
Octadec-8-enamide	0.75464	0.49775	0.30299	0.59418	HSS - LKSS; HSS - LOSS; LOSS - LKSS	Wccp011838	2.82E+02	6.91E+01	2.81E+02	C18H35NO	[M+H]+	Octadec-8-enamide	Alkaloids	çç©ç¢?Alkaloids	çç©ç¢?-	1	-	-
Dihydroferulic acid glucoside	0.7546	0.49777	0.30297	0.59418	LKSS - HSS; HSS - LOSS; LKSS - LOSS	Wafn002827	3.57E+02	1.95E+02	3.58E+02	C16H22O9	[M-H]-	äºæ°¢é¿é­é ?è¡èç³è·	Phenolic_acids	é é ¸ç±?Phenolic acids	é é ¸ç±?-	1	-	-
cis-4-Hydroxy-D-proline	0.75298	0.49846	0.30237	0.59441	HSS - LKSS; HSS - LOSS; LKSS - LOSS	pmf0470	1.32E+02	8.61E+01	1.31E+02	C5H9NO3	[M+H]+	é¡ºå¼-4-ç¾åº-D-è¯æ°¨é ?Amino_acids_and_derivatives	æ°¨åºé ¸åå ¶è¡çç©	Amino acids and derivatives	æ°¨åºé ¸åå ¶è¡çç©	2584-71-6	3	C03440	ko00470,ko01100
L-Pipecolic Acid	0.75239	0.49871	0.30215	0.59441	LKSS - HSS; LOSS - HSS; LOSS - LKSS	MWS0811	1.30E+02	8.41E+01	1.29E+02	C6H11NO2	[M+H]+	L-åå¶é ?Organic_acids	ææºé ?Organic acids	ææºé ?3105-95-1	1	C00408	ko00310,ko00960,ko01100,ko01110
4-Hydroxybenzaldehyde	0.75119	0.49922	0.3017	0.59458	HSS - LKSS; HSS - LOSS; LOSS - LKSS	mws0628	1.21E+02	9.20E+01	1.22E+02	C7H6O2	[M-H]-	4-ç¾åºè¯ç²é?Phenolic_acids	é é ¸ç±?Phenolic acids	é é ¸ç±?123-08-0	1	C00633	ko01100
4-O-Glucosyl-3,4-dihydroxybenzyl alcohol	0.74766	0.50074	0.30039	0.59594	LKSS - HSS; LOSS - HSS; LOSS - LKSS	Zmhn000892	3.01E+02	1.39E+02	3.02E+02	C13H18O8	[M-H]-	4-O-è¡èç³åº-3,4-äºç¾åºèé?,Phenolic_acids,é é ¸ç±?Phenolic acids,é é ¸ç±?-,2,-,- 1-phenyl-7-(4-hydroxyphenyl)-4-ene-3-heptanone,0.73399,0.50665,0.29529,0.60252,LKSS - HSS; HSS - LOSS; LKSS - LOSS,Zmgp004297,2.81E+02,1.07E+02,2.80E+02,C19H20O2,[M+H]+,1-è¯åº-7-(4-ç¾åºè¯åº)-4-ç?3-åºé ®,Others,å ¶å®ç±?Ketone compounds,é ®ç±»ååç?-,3,-,- Phe-Asp-Ile-Glu,0.73295,0.5071,0.2949,0…	ko00310	ko00470	ko00780	ko00960	ko00970	ko01100	ko01110	ko01210	ko01230	ko02010"
Isoorientin-7-O-(6''-p-coumaroyl)glucoside	0.71674	0.51423	0.28884	0.60971	HSS - LKSS; HSS - LOSS; LOSS - LKSS	pmb0660	7.57E+02	1.47E+02	7.56E+02	C36H36O18	[M+H]+	å¼è­èç´ -7-O-(6''-å¯¹é¦è±é °)è¡èç³è·	Flavonoids	é»é ®	Flavones	é»é ®	-	3	-	-
Cyclo(Pro-Leu)	0.71575	0.51467	0.28847	0.60978	LKSS - HSS; HSS - LOSS; LKSS - LOSS	Lmhp002764	2.11E+02	7.01E+01	2.10E+02	C11H18N2O2	[M+H]+	ç?è¯æ°¨é ?äº®æ°¨é ?	Amino_acids_and_derivatives	æ°¨åºé ¸åå ¶è¡çç©	Amino acids and derivatives	æ°¨åºé ¸åå ¶è¡çç©	5654-86-4	3	-	-
Spermine	0.71408	0.51541	0.28784	0.61006	HSS - LKSS; HSS - LOSS; LKSS - LOSS	mws0018	2.03E+02	8.41E+01	2.02E+02	C10H26N4	[M+H]+	ç²¾èº	Alkaloids	çç©ç¢?Alkaloids	çç©ç¢?71-44-3	3	C00750	ko00330,ko00410,ko00480,ko00770,ko01100,ko01240
Hesperetin-5-O-glucoside	0.71349	0.51568	0.28762	0.61006	HSS - LKSS; HSS - LOSS; LKSS - LOSS	pme1598	4.63E+02	3.01E+02	4.64E+02	C22H24O11	[M-H]-	æ©ç®ç´?5-O-è¡èç³è·	Flavonoids	é»é ®	Flavanones	äºæ°¢é»é ®	69651-80-5	2	-	-
isofraxidin	0.70497	0.51949	0.28442	0.61412	HSS - LKSS; LOSS - HSS; LOSS - LKSS	MWS20178	2.23E+02	1.90E+02	2.22E+02	C11H10O5	[M+H]+	å¼åªç®å¶	Lignans_and_Coumarins	æ¨èç´ åé¦è±ç´?Coumarins	é¦è±ç´?486-21-5	3	C17480	-
Glucosyl 6,9-dihydroxydec-4-enoic acid	0.70197	0.52084	0.2833	0.61525	HSS - LKSS; HSS - LOSS; LKSS - LOSS	Wasn003942	3.63E+02	2.01E+02	3.64E+02	C16H28O9	[M-H]-	è¡èç³åº6,9-äºç¾åºç¸-4-ç¯é ¸	Others	å ¶å®ç±?Others	å ¶å®	-	2	-	-
Dihydroactinidiolide	0.70064	0.52144	0.2828	0.6155	LKSS - HSS; HSS - LOSS; LKSS - LOSS	Cmyp007180	1.81E+02	1.07E+02	1.80E+02	C11H16O2	[M+H]+	äºæ°¢çç´æ¡å é ?Others	å ¶å®ç±?Lactones	å é ¯ç±»ååç©	17092-92-1	3	-	-
Thymidine	0.6967	0.52321	0.28132	0.61715	LKSS - HSS; LOSS - HSS; LKSS - LOSS	pme0264	2.43E+02	1.27E+02	2.42E+02	C10H14N2O5	[M+H]+	è¸è·	Nucleotides_and_derivatives	æ ¸è·é ¸åå ¶è¡çç©	Nucleotides and derivatives	æ ¸è·é ¸åå ¶è¡çç©	50-89-5	3	C00214	ko00240,ko01100,ko01232
Phe-Thr-Asn-Lys	0.69498	0.524	0.28067	0.61761	HSS - LKSS; HSS - LOSS; LKSS - LOSS	MW0155346	5.09E+02	3.45E+02	5.08E+02	C23H36N6O7	[M+H]+	Phe-Thr-Asn-Lys	Amino_acids_and_derivatives	æ°¨åºé ¸åå ¶è¡çç©	Amino acids and derivatives	æ°¨åºé ¸åå ¶è¡çç©	-	3	-	-
Glu-Tyr-Ile-Glu	0.68929	0.52659	0.27853	0.62021	HSS - LKSS; HSS - LOSS; LKSS - LOSS	MW0150193	6.11E+02	4.67E+02	5.52E+02	C25H36N4O10	[M+CH3COO]-	è°·æ°¨é ?é ªæ°¨é ?å¼äº®æ°¨é ¸-è°·æ°¨é ?Amino_acids_and_derivatives	æ°¨åºé ¸åå ¶è¡çç©	Amino acids and derivatives	æ°¨åºé ¸åå ¶è¡çç©	-	3	-	-
Bis(2-ethylhexyl)phthalate*	0.68128	0.53026	0.27551	0.62407	LKSS - HSS; LOSS - HSS; LKSS - LOSS	Lmwp011196	3.91E+02	1.49E+02	3.90E+02	C24H38O4	[M+H]+	é»è¯äºç²é ¸äº(2-ä¹åºå·±åº)é ?	Phenolic_acids	é é ¸ç±?Phenolic acids	é é ¸ç±?117-81-7	3	C03690	-
L-Lysine-Butanoic Acid	0.67737	0.53206	0.27404	0.62573	LKSS - HSS; LOSS - HSS; LOSS - LKSS	pmb0962	2.35E+02	1.18E+02	2.34E+02	C10H22N2O4	[M+H]+	L-èµæ°¨é ¸ä¸é ¸é ¯	Amino_acids_and_derivatives	æ°¨åºé ¸åå ¶è¡çç©	Amino acids and derivatives	æ°¨åºé ¸åå ¶è¡çç©	80407-71-2	3	-	-
Robinetin	0.67561	0.53288	0.27337	0.62622	HSS - LKSS; HSS - LOSS; LOSS - LKSS	Zmpp002571	3.03E+02	2.57E+02	3.02E+02	C15H10O7	[M+H]+	åºæ§äº?Flavonoids	é»é ®	Flavonols	é»é ®é?490-31-3	3	C10177	-
Phe-Ala-His	0.67328	0.53396	0.27249	0.62703	HSS - LKSS; HSS - LOSS; LKSS - LOSS	MW0155077	3.74E+02	2.35E+02	3.73E+02	C18H23N5O4	[M+H]+	è¯ä¸æ°¨é °-ä¸æ°¨é ?ç»æ°¨é ?Amino_acids_and_derivatives	æ°¨åºé ¸åå ¶è¡çç©	Amino acids and derivatives	æ°¨åºé ¸åå ¶è¡çç©	-	3	-	-
Quercetin-7-O-glucoside*	0.67187	0.53461	0.27196	0.62733	HSS - LKSS; HSS - LOSS; LKSS - LOSS	mws1329	4.63E+02	3.01E+02	4.64E+02	C21H20O12	[M-H]-	æ§²ç®ç´?7-O-è¡èç³è·*	Flavonoids	é»é ®	Flavonols	é»é ®é?491-50-9	1	C12639	-
Fraxetin (7,8-Dihydroxy-6-methoxycoumarin)	0.66793	0.53645	0.27047	0.62899	LKSS - HSS; LOSS - HSS; LOSS - LKSS	mws1014	2.09E+02	1.49E+02	2.08E+02	C10H8O5	[M+H]+	ç§¦ç®ç´?Lignans_and_Coumarins	æ¨èç´ åé¦è±ç´?Coumarins	é¦è±ç´?574-84-5	3	C09265	ko00999,ko01110
Anatabine	0.66714	0.53682	0.27017	0.62899	HSS - LKSS; HSS - LOSS; LKSS - LOSS	mws1371	1.61E+02	1.07E+02	1.60E+02	C10H12N2	[M+H]+	æ°çèç¢±	Alkaloids	çç©ç¢?Pyridine alkaloids	å¡å¶ç±»çç©ç¢±	581-49-7	2	C10126	ko00960,ko01110
Phenylacetic acid	0.66202	0.53922	0.26823	0.63134	HSS - LKSS; HSS - LOSS; LKSS - LOSS	MW0009415	1.35E+02	8.90E+01	1.36E+02	C8H8O2	[M-H]-	è¯ä¹é ?Organic_acids	ææºé ?Organic acids	ææºé ?103-82-2	3	C07086	ko00360,ko01100
Elaidic Acid*	0.65707	0.54156	0.26636	0.63361	LKSS - HSS; LOSS - HSS; LKSS - LOSS	mws0396	2.81E+02	2.81E+02	2.82E+02	C18H34O2	[M-H]-	åæ²¹é ?	Lipids	èè´¨	Free fatty acids	æ¸¸ç¦»èèªé ?112-79-8	3	C01712	-
2,4-Di(2-Methylbutanoyl)-3-(2-Methylcrotonyl)Sucrose	0.65512	0.54248	0.26562	0.63386	HSS - LKSS; HSS - LOSS; LKSS - LOSS	Wafn008390	6.51E+02	5.07E+02	5.92E+02	C27H44O14	[M+CH3COOH-H]-	2,4-äº?2-ç²åº)ä¸é °å?3-(2-ç²åºå·´è±é °åº)èç³	Others	å ¶å®ç±?Saccharides	ç³ç±»	-	2	-	-
Glu-Thr-His-Glu	0.65485	0.54261	0.26552	0.63386	HSS - LKSS; LOSS - HSS; LOSS - LKSS	MW0150162	5.15E+02	4.69E+02	5.14E+02	C20H30N6O10	[M+H]+	è°·æ°¨é ?èæ°¨é ?ç»æ°¨é ?è°·æ°¨é ?Amino_acids_and_derivatives	æ°¨åºé ¸åå ¶è¡çç©	Amino acids and derivatives	æ°¨åºé ¸åå ¶è¡çç©	-	3	-	-
Isoascorbic acid 2-O-glucoside	0.65342	0.54329	0.26497	0.63386	HSS - LKSS; HSS - LOSS; LOSS - LKSS	Wasn001007	3.37E+02	2.77E+02	3.38E+02	C12H18O11	[M-H]-	å¼æåè¡é ?2-O-è¡èç³è·	Others	å ¶å®ç±?Vitamin	ç»´çç´?-	2	-	-
6-Chloropurine	0.65324	0.54337	0.26491	0.63386	HSS - LKSS; HSS - LOSS; LOSS - LKSS	MWSslk102	1.55E+02	1.19E+02	1.54E+02	C5H3ClN4	[M+H]+	6-æ°¯åå?Nucleotides_and_derivatives	æ ¸è·é ¸åå ¶è¡çç©	Nucleotides and derivatives	æ ¸è·é ¸åå ¶è¡çç©	87-42-3	3	-	-
Gln-Asn-Phe-Glu	0.65141	0.54424	0.26421	0.63441	HSS - LKSS; LOSS - HSS; LOSS - LKSS	MW0149639	5.35E+02	2.49E+02	5.36E+02	C23H32N6O9	[M-H]-	è°·é °æ°?å¤©é¨å¬é °æ°?è¯ä¸æ°¨é ¸-è°·æ°¨é ?Amino_acids_and_derivatives	æ°¨åºé ¸åå ¶è¡çç©	Amino acids and derivatives	æ°¨åºé ¸åå ¶è¡çç©	-	3	-	-
N-Octanoyl nornicotine	0.64662	0.54652	0.26239	0.63643	LKSS - HSS; LOSS - HSS; LKSS - LOSS	Wayp006636	2.75E+02	1.49E+02	2.74E+02	C17H26N2O	[M+H]+	N-è¾é °åºå»ç²çç¢?Alkaloids	çç©ç¢?Pyridine alkaloids	å¡å¶ç±»çç©ç¢±	38854-10-3	2	-	-
L-Glutaminyl-L-valyl-L-valyl-L-cysteine	0.6454	0.5471	0.26193	0.63643	LKSS - HSS; LOSS - HSS; LKSS - LOSS	pmb1283	4.48E+02	1.64E+02	4.47E+02	C18H33N5O6S	[M+H]+	L-è°·é °èºåº-L-ç¼¬æ°¨é ?L-ç¼¬æ°¨é ?L-åè±æ°¨é ¸	Amino_acids_and_derivatives	æ°¨åºé ¸åå ¶è¡çç©	Amino acids and derivatives	æ°¨åºé ¸åå ¶è¡çç©	-	3	-	-
Glu-Val-Tyr-Asp	0.64526	0.54717	0.26188	0.63643	LKSS - HSS; HSS - LOSS; LKSS - LOSS	MW0150223	5.23E+02	1.75E+02	5.24E+02	C23H32N4O10	[M-H]-	è°·æ°¨é ?ç¼¬æ°¨é ?é ªæ°¨é ?Amino_acids_and_derivatives	æ°¨åºé ¸åå ¶è¡çç©	Amino acids and derivatives	æ°¨åºé ¸åå ¶è¡çç©	-	3	-	-
Protocatechuic acid 1-O-(Glucosylvanilloyl)	0.63077	0.55416	0.25637	0.64409	HSS - LKSS; HSS - LOSS; LKSS - LOSS	Wasn004683	4.65E+02	3.03E+02	4.66E+02	C21H22O12	[M-H]-	åå¿è¶é ¸ 1-O-(è¡èç³åºé¦èé ?	Phenolic_acids	é é ¸ç±?Phenolic acids	é é ¸ç±?-	2	-	-
Glu-Asp-Thr-Glu	0.62839	0.55532	0.25546	0.64496	LKSS - HSS; LOSS - HSS; LOSS - LKSS	MW0149953	4.91E+02	1.61E+02	4.92E+02	C18H28N4O12	[M-H]-	è°·æ°¨é ?å¤©é¨å¬æ°¨é ?èæ°¨é ?è°·æ°¨é ?Amino_acids_and_derivatives	æ°¨åºé ¸åå ¶è¡çç©	Amino acids and derivatives	æ°¨åºé ¸åå ¶è¡çç©	-	3	-	-
Monopalmitin	0.62456	0.55719	0.254	0.64666	LKSS - HSS; HSS - LOSS; LKSS - LOSS	pmp001284	3.31E+02	3.13E+02	3.30E+02	C19H38O4	[M+H]+	åæ£æ¦é ¸çæ²¹é ?Lipids	èè´¨	Glycerol ester	çæ²¹é ?542-44-9	3	-	-
Kaempferol-3-O-(6''-Acetyl)glucosyl-(1â?)-Galactoside	0.62363	0.55764	0.25365	0.64672	HSS - LKSS; HSS - LOSS; LOSS - LKSS	Hmln001836	6.51E+02	4.89E+02	6.52E+02	C29H32O17	[M-H]-	å±±æ°é ?3-O-(6''-ä¹é °)è¡èç³åº-(1â?)-åä¹³ç³è·	Flavonoids	é»é ®	Flavonols	é»é ®é?-	3	-	-
11-Octadecanoic acid(Vaccenic acid)*	0.60627	0.56623	0.24701	0.65619	LKSS - HSS; LOSS - HSS; LKSS - LOSS	mws2623	2.81E+02	2.81E+02	2.82E+02	C18H34O2	[M-H]-	11-åå «ç¢³ç¯é ?	Lipids	èè´¨	Free fatty acids	æ¸¸ç¦»èèªé ?506-17-2	3	C21944	-
LysoPE 14:0	0.60391	0.56741	0.24611	0.65708	LKSS - HSS; LOSS - HSS; LKSS - LOSS	pmb0864	4.26E+02	2.85E+02	4.25E+02	C19H40NO7P	[M+H]+	æº¶è¡ç£·èé °ä¹éèº 14:0	Lipids	èè´¨	LPE	æº¶è¡ç£·èé °ä¹éèº	-	3	-	-
Secoisolariciresinol 4-O-glucoside	0.60123	0.56875	0.24508	0.65816	LKSS - HSS; HSS - LOSS; LKSS - LOSS	Lmtn003096	5.23E+02	3.61E+02	5.24E+02	C26H36O11	[M-H]-	å¼ç¯å¼è½å¶æ¾èé ?4-O-è¡èç³è·	Lignans_and_Coumarins	æ¨èç´ åé¦è±ç´?Lignans	æ¨èç´?-	2	-	-
Pyridoxine-5'-O-glucoside	0.59907	0.56983	0.24425	0.65893	LKSS - HSS; LOSS - HSS; LOSS - LKSS	pmb0789	3.32E+02	1.52E+02	3.31E+02	C14H21NO8	[M+H]+	å¡åé?5'-O-è¡èç³è·	Others	å ¶å®ç±?Vitamin	ç»´çç´?-	3	C03996	-
4-Nitrophenol	0.59707	0.57084	0.24349	0.65962	HSS - LKSS; HSS - LOSS; LOSS - LKSS	pme2828	1.40E+02	9.90E+01	1.39E+02	C6H5NO3	[M+H]+	4-ç¡åºè¯é 	Phenolic_acids	é é ¸ç±?Phenolic acids	é é ¸ç±?100-02-7	3	C00870	-
Sinapoylputrescine	0.59061	0.57411	0.24101	0.66236	LKSS - HSS; LOSS - HSS; LOSS - LKSS	pmb0494	2.95E+02	2.07E+02	2.94E+02	C15H22N2O4	[M+H]+	è¥å­é °è è?Alkaloids	çç©ç¢?Phenolamine	é èº	70185-57-8	3	-	-
3-(2-Methylbutanoyl)-2,4-Di(Isovaleryl)Sucrose	0.58909	0.57488	0.24042	0.66236	HSS - LKSS; HSS - LOSS; LKSS - LOSS	Wafn008848	5.93E+02	4.25E+02	5.94E+02	C27H46O14	[M-H]-	3-(2-ç²åºä¸é °å?-2,4-äº?å¼æé °åº)èç³	Others	å ¶å®ç±?Saccharides	ç³ç±»	-	2	-	-
1-O-p-Coumaroylquinic acid	0.58894	0.57495	0.24037	0.66236	LKSS - HSS; HSS - LOSS; LKSS - LOSS	pmb3068	3.37E+02	1.63E+02	3.38E+02	C16H18O8	[M-H]-	1-O-å¯¹é¦è±é °å¥å®é ?Phenolic_acids	é é ¸ç±?Phenolic acids	é é ¸ç±?-	1	-	-
D-Saccharic acid	0.58891	0.57497	0.24035	0.66236	LKSS - HSS; LOSS - HSS; LOSS - LKSS	Zmyn000108	2.09E+02	8.50E+01	2.10E+02	C6H10O8	[M-H]-	D-èç³é ?Others	å ¶å®ç±?Saccharides	ç³ç±»	87-73-0	3	C00818	ko00053,ko01100
N-Acetyl-L-Glutamine	0.58827	0.57529	0.24011	0.66236	HSS - LKSS; LOSS - HSS; LOSS - LKSS	pme0137	1.87E+02	1.25E+02	1.88E+02	C7H12N2O4	[M-H]-	N-ä¹é °-L-è°·æ°¨é °èº	Amino_acids_and_derivatives	æ°¨åºé ¸åå ¶è¡çç©	Amino acids and derivatives	æ°¨åºé ¸åå ¶è¡çç©	2490-97-3	3	-	-
Goshuyic acid	0.58572	0.57659	0.23913	0.66337	LKSS - HSS; LOSS - HSS; LOSS - LKSS	Lmwp102712	2.25E+02	6.71E+01	2.24E+02	C14H24O2	[M+H]+	å´è±è¸é ¸	Lipids	èè´¨	Free fatty acids	æ¸¸ç¦»èèªé ?39039-37-7	3	-	-
D-Sorbitol	0.58085	0.57909	0.23726	0.66576	HSS - LKSS; HSS - LOSS; LOSS - LKSS	mws0214	1.81E+02	7.10E+01	1.82E+02	C6H14O6	[M-H]-	D-å±±æ¢¨ç³é	Others	å ¶å®ç±?Saccharides	ç³ç±»	50-70-4	3	C00794	ko00051,ko00052,ko01100,ko02010
Ile-Arg-Leu-Lys	0.57227	0.58351	0.23395	0.67036	HSS - LKSS; HSS - LOSS; LOSS - LKSS	MW0151332	5.29E+02	1.49E+02	5.28E+02	C24H48N8O5	[M+H]+	Ile-Arg-Leu-Lys	Amino_acids_and_derivatives	æ°¨åºé ¸åå ¶è¡çç©	Amino acids and derivatives	æ°¨åºé ¸åå ¶è¡çç©	-	3	-	-
2-(4-Aminobutanamido)-3-(1-methyl-1H-imidazol-5-yl)propanoic acid	0.56726	0.58611	0.23202	0.67286	HSS - LKSS; HSS - LOSS; LKSS - LOSS	mws0832	2.41E+02	1.70E+02	2.40E+02	C10H16N4O3	[M+H]+	2-(4-æ°¨åºä¸é °èºåº)-3-(1-ç²åº-1H-åªå-5-å?ä¸é	Organic_acids	ææºé ?Organic acids	ææºé ?584-85-0	3	C01262	ko00340,ko00410,ko01100
4-O-beta-D-glucosyl-4-coumaric acid	0.56592	0.5868	0.23151	0.67317	LKSS - HSS; LOSS - HSS; LOSS - LKSS	MW0113143	3.25E+02	1.19E+02	3.26E+02	C15H18O8	[M-H]-	é¦è±é ?O-è¡èç³è·	Organic_acids	ææºé ?Organic acids	ææºé ?14364-05-7	3	C04415	-
Bavachin	0.55967	0.59007	0.22909	0.67644	HSS - LKSS; LOSS - HSS; LOSS - LKSS	MWSslk081	3.25E+02	1.49E+02	3.24E+02	C20H20O4	[M+H]+	è¡¥éª¨èäºæ°¢é»é ?Flavonoids	é»é ®	Flavanones	äºæ°¢é»é ®	19879-32-4	3	-	-
1-(4-Methoxyphenyl)-1-propanol	0.5557	0.59216	0.22756	0.6782	HSS - LKSS; LOSS - HSS; LOSS - LKSS	pmn001681	1.65E+02	1.49E+02	1.66E+02	C10H14O2	[M-H]-	1-(4-ç²æ°§è¯åº)-1-ä¸é	Phenolic_acids	é é ¸ç±?Phenolic acids	é é ¸ç±?5349-60-0	3	-	-
12-Hydroxyhydromethylabietate	0.55391	0.5931	0.22687	0.6782	HSS - LKSS; HSS - LOSS; LKSS - LOSS	Hmqp006656	3.35E+02	3.35E+02	3.34E+02	C21H34O3	[M+H]+	12-ç¾åºæ°¢åæ¾é¦é ¸ç²é ?Terpenoids	èç±»	Ditepenoids	äºè	-	3	-	-
N-Hydroxytryptamine	0.55382	0.59315	0.22683	0.6782	HSS - LKSS; HSS - LOSS; LOSS - LKSS	pmb0774	1.77E+02	1.60E+02	1.76E+02	C10H12N2O	[M+H]+	N-ç¾åºè²èº	Alkaloids	çç©ç¢?Plumerane	å²åç±»çç©ç¢±	-	3	C17203	ko00380,ko01100
Triethyl citrate	0.55351	0.59332	0.22671	0.6782	LKSS - HSS; LOSS - HSS; LOSS - LKSS	MWSslk154	2.77E+02	1.15E+02	2.76E+02	C12H20O7	[M+H]+	æ æª¬é ¸ä¸ä¹é ¯	Organic_acids	ææºé ?Organic acids	ææºé ?77-93-0	3	-	-
N-Acetylcadaverine	0.55209	0.59407	0.22616	0.67857	LKSS - HSS; LOSS - HSS; LOSS - LKSS	MWS3020	1.45E+02	8.61E+01	1.44E+02	C7H16N2O	[M+H]+	N-ä¹é °å°¸èº	Alkaloids	çç©ç¢?Alkaloids	çç©ç¢?32343-73-0	3	-	-
Quinine	0.54952	0.59543	0.22517	0.67964	HSS - LKSS; HSS - LOSS; LKSS - LOSS	mws0393	3.25E+02	1.60E+02	3.24E+02	C20H24O2N2	[M+H]+	å¥å®	Alkaloids	çç©ç¢?Quinoline alkaloids	å¹åç±»çç©ç¢±	130-95-0	3	C06526	-
3-Hydroxy-24-methylene-9,19-cyclolanostan-26-oic acid (Ambolic acid)	0.5465	0.59704	0.224	0.68098	HSS - LKSS; HSS - LOSS; LOSS - LKSS	Lmmn009932	4.69E+02	4.69E+02	4.70E+02	C31H50O3	[M-H]-	3-ç¾åº-24-äºç²å?9,19-ç¯ç¾æ¯ç¾ç?26-é ?(é¿æ³¢éé ¸)	Terpenoids	èç±»	Triterpene	ä¸è	13878-93-8	3	-	-
Glu-Trp-Phe	0.54438	0.59816	0.22318	0.68141	LKSS - HSS; HSS - LOSS; LKSS - LOSS	MW0150178	4.81E+02	4.63E+02	4.80E+02	C25H28N4O6	[M+H]+	è°·æ°¨é ?è²æ°¨é ?è¯ä¸æ°¨é ¸	Amino_acids_and_derivatives	æ°¨åºé ¸åå ¶è¡çç©	Amino acids and derivatives	æ°¨åºé ¸åå ¶è¡çç©	-	3	-	-
Phe-Val-Ser-Glu-Ala	0.54405	0.59834	0.22305	0.68141	HSS - LKSS; HSS - LOSS; LOSS - LKSS	MW0155415	5.52E+02	8.11E+01	5.51E+02	C25H37N5O9	[M+H]+	Phe-Val-Ser-Glu-Ala	Amino_acids_and_derivatives	æ°¨åºé ¸åå ¶è¡çç©	Amino acids and derivatives	æ°¨åºé ¸åå ¶è¡çç©	-	3	-	-
1-Decanol*	0.54338	0.5987	0.22279	0.68141	LKSS - HSS; LOSS - HSS; LKSS - LOSS	pmf0174	1.57E+02	1.57E+02	1.58E+02	C10H22O	[M-H]-	1-ç¸é*	Others	å ¶å®ç±?Alcohol compounds	éç±»ååç?112-30-1	3	C01633	-
Hexadecylsphingosine	0.54099	0.59997	0.22187	0.68227	LKSS - HSS; HSS - LOSS; LKSS - LOSS	pmp001264	2.74E+02	2.56E+02	2.73E+02	C16H35NO2	[M+H]+	åå ­ç·åºéèºé?Lipids	èè´¨	Sphingolipids	éè	-	1	-	-
1,14-Tetradecanedioic Acid	0.54036	0.60031	0.22162	0.68227	HSS - LKSS; HSS - LOSS; LKSS - LOSS	MWSslk133	2.57E+02	1.95E+02	2.58E+02	C14H26O4	[M-H]-	1,14-ååç·äºé ?,Lipids,èè´¨,Free fatty acids,æ¸¸ç¦»èèªé ?821-38-5,3,-,- Eicosenoic acid,0.53068,0.60553,0.21787,0.68733,LKSS - HSS; LOSS - HSS; LOSS - LKSS,pmn001606,3.09E+02,3.09E+02,3.10E+02,C20H38O2,[M-H]-,äºåç¢³ç¯é ?Lipids,èè´¨,Free fatty acids,æ¸¸ç¦»èèªé ?26764-41-0,1,C16526,ko01040 L-Homomethionine,0.5305,0.60563,0.21779,0.68733,HSS - LKSS; LOSS - HSS; LOSS - LKSS,Lmbp000…	ko01110	ko01210"
Dopamine	0.52903	0.60642	0.21722	0.68739	LKSS - HSS; LOSS - HSS; LOSS - LKSS	mws4002	1.54E+02	1.37E+02	1.53E+02	C8H11NO2	[M+H]+	å¤å·´è?Alkaloids	çç©ç¢?Phenolamine	é èº	51-61-6	3	C03758	ko00350,ko00950,ko00965,ko01100,ko01110
Asp-Lys-Val-Lys	0.52847	0.60673	0.21701	0.68739	LKSS - HSS; LOSS - HSS; LOSS - LKSS	MW0146202	5.47E+02	2.51E+02	4.88E+02	C21H40N6O7	[M+CH3COO]-	Asp-Lys-Val-Lys	Amino_acids_and_derivatives	æ°¨åºé ¸åå ¶è¡çç©	Amino acids and derivatives	æ°¨åºé ¸åå ¶è¡çç©	-	3	-	-
Phe-Val-Asn	0.52752	0.60725	0.21663	0.68739	LKSS - HSS; LOSS - HSS; LOSS - LKSS	MW0155400	3.79E+02	2.73E+02	3.78E+02	C18H26N4O5	[M+H]+	è¯ä¸æ°¨é °-ç¼¬æ°¨é ?å¤©å¬é °èº	Amino_acids_and_derivatives	æ°¨åºé ¸åå ¶è¡çç©	Amino acids and derivatives	æ°¨åºé ¸åå ¶è¡çç©	-	3	-	-
N,N-Dimethyl-5-methoxytryptamine	0.52722	0.60741	0.21652	0.68739	HSS - LKSS; LOSS - HSS; LOSS - LKSS	pmb0426	2.19E+02	1.74E+02	2.18E+02	C13H18N2O	[M+H]+	N,N-äºç²å?5-ç²æ°§åºè²è?,Alkaloids,çç©ç¢?Plumerane,å²åç±»çç©ç¢±,1019-45-0,3,C08309,- Lumichrome,0.52488,0.60868,0.21561,0.68834,LKSS - HSS; HSS - LOSS; LKSS - LOSS,mws1383,2.43E+02,1.45E+02,2.42E+02,C12H10N4O2,[M+H]+,7	8-äºç²åºå¯å?	Alkaloids	çç©ç¢?Alkaloids	çç©ç¢?1086-80-2	3	C01727	ko00740
p-Coumaric acid-4-O-glucoside	0.52264	0.6099	0.21474	0.68923	HSS - LKSS; LOSS - HSS; LOSS - LKSS	Zmhn002301	3.25E+02	1.63E+02	3.26E+02	C15H18O8	[M-H]-	å¯¹é¦è±é ¸-4-O-è¡èç³è·	Phenolic_acids	é é ¸ç±?Phenolic acids	é é ¸ç±?117405-48-8	1	C06739	-
4-Hydroxy-3,5-diisopropylbenzaldehyde	0.51992	0.61139	0.21368	0.69042	HSS - LKSS; HSS - LOSS; LOSS - LKSS	pmb1587	2.07E+02	1.65E+02	2.06E+02	C13H18O2	[M+H]+	4-ç¾åº-3,5-äºå¼ä¸åºè¯ç²é?,Phenolic_acids,é é ¸ç±?Phenolic acids,é é ¸ç±?10537-86-7,3,-,- Naringenin-4'-O-glucoside,0.51527,0.61395,0.21187,0.69281,HSS - LKSS; HSS - LOSS; LKSS - LOSS,HJN087,4.33E+02,2.71E+02,4.34E+02,C21H22O10,[M-H]-,æç®ç´?4'-O-è¡èç³è·,Flavonoids,é»é ®,Flavanones,äºæ°¢é»é ®,-,2,-,- Androsin,0.50867,0.6176,0.20929,0.69644,HSS - LKSS; HSS - LOSS; LOSS - LKSS,L…	4-lactone"	0.48701	0.62976	0.20083	0.70814	LKSS - HSS; LOSS - HSS; LOSS - LKSS	ML10171848	1.47E+02	8.50E+01	1.48E+02	C5H8O5	[M-H]-	D-é¿æä¼?1,4-å é ¯	Others	å ¶å®ç±?Saccharides	ç³ç±»	2782-9-4	1	C00652	ko00053,ko01100
Rosmarinic acid-3'-O-glucoside	0.47822	0.63478	0.19738	0.71328	LKSS - HSS; LOSS - HSS; LOSS - LKSS	pmn001710	5.21E+02	3.59E+02	5.22E+02	C24H26O13	[M-H]-	è¿·è¿­é¦é ¸-3'-O-è¡èç³è·	Phenolic_acids	é é ¸ç±?Phenolic acids	é é ¸ç±?910028-78-3	3	-	-
Cotinine; (S)-1-Methyl-5-(3-pyridinyl)-2-pyrrolidinone	0.47476	0.63677	0.19602	0.71502	LKSS - HSS; LOSS - HSS; LKSS - LOSS	pmf0323	1.77E+02	1.18E+02	1.76E+02	C10H12N2O	[M+H]+	å¯æ¿å®? (S)-1-ç²åº-5-(3-å¡å¶å?-2-å¡å¯ç·é ®	Alkaloids	çç©ç¢?Pyridine alkaloids	å¡å¶ç±»çç©ç¢±	486-56-6	2	-	-
3-Hydroxyurs-12-en-28-oic acid (3-Epiursolic acid)	0.47381	0.63731	0.19565	0.71512	HSS - LKSS; LOSS - HSS; LOSS - LKSS	MWSmce052	4.55E+02	4.55E+02	4.56E+02	C30H48O3	[M-H]-	3-ç¾åºçæ-12-ç?28-é ?(3-è¡¨çæé ¸)	Terpenoids	èç±»	Triterpene	ä¸è	989-30-0	3	-	-
1-Hydroxypinoresinol-1-O-Glucoside	0.47262	0.638	0.19518	0.71539	HSS - LKSS; LOSS - HSS; LOSS - LKSS	pmn001375	5.35E+02	3.73E+02	5.36E+02	C26H32O12	[M-H]-	1-ç¾åºæ¾èé?1-O-è¡èç³è·	Lignans_and_Coumarins	æ¨èç´ åé¦è±ç´?Lignans	æ¨èç´?81495-71-8	3	-	-
Laurocapram	0.47043	0.63927	0.19431	0.71631	HSS - LKSS; HSS - LOSS; LOSS - LKSS	MWSmce349	2.82E+02	1.14E+02	2.81E+02	C18H35NO	[M+H]+	ææ¡æ°®åé ?Alkaloids	çç©ç¢?Alkaloids	çç©ç¢?59227-89-3	2	-	-
2-Aminododecane-1,4-diol	0.46684	0.64135	0.1929	0.71789	HSS - LKSS; HSS - LOSS; LKSS - LOSS	Walp004752	2.18E+02	8.81E+01	2.17E+02	C12H27NO2	[M+H]+	2-æ°¨åºåäºç?1,4-äºé	Lipids	èè´¨	Sphingolipids	éè	-	2	-	-
Phenylpropionic acid-O-Î²-D-glucopyranoside	0.46599	0.64184	0.19257	0.71789	LKSS - HSS; LOSS - HSS; LOSS - LKSS	Hmhn003067	3.25E+02	1.19E+02	3.26E+02	C15H18O8	[M-H]-	è¯åºä¸é ¸-O-Î²-D-å¡åè¡èç³è·	Phenolic_acids	é é ¸ç±?Phenolic acids	é é ¸ç±?-	1	-	-
Val-His	0.46566	0.64204	0.19244	0.71789	HSS - LKSS; HSS - LOSS; LOSS - LKSS	MW0159268	3.61E+02	9.70E+01	2.54E+02	C11H18N4O3	[M-H]-	L-ç¼¬æ°¨é ?L-ç»æ°¨é ?Amino_acids_and_derivatives	æ°¨åºé ¸åå ¶è¡çç©	Amino acids and derivatives	æ°¨åºé ¸åå ¶è¡çç©	13589-07-6	3	-	-
3-O-caffeioyl p-coumarinoyl quinic acid	0.44809	0.65236	0.18551	0.72892	HSS - LKSS; HSS - LOSS; LKSS - LOSS	Lhmp122024	5.01E+02	1.63E+02	5.00E+02	C25H24O11	[M+H]+	3-O-åå¡é °å¯¹é¦è±é °å¥å®é ¸	Others	å ¶å®ç±?Others	å ¶å®	-	2	-	-
Daphnetin	0.44436	0.65458	0.18404	0.7303	HSS - LKSS; HSS - LOSS; LOSS - LKSS	MWSmce017	1.79E+02	1.33E+02	1.78E+02	C9H6O4	[M+H]+	çé¦ç´?Lignans_and_Coumarins	æ¨èç´ åé¦è±ç´?Coumarins	é¦è±ç´?486-35-1	2	C03093	-
Oleamide (9-Octadecenamide)	0.44371	0.65496	0.18378	0.7303	HSS - LKSS; HSS - LOSS; LOSS - LKSS	YC512118	2.82E+02	2.47E+02	2.81E+02	C18H35NO	[M+H]+	æ²¹é ¸é °èº (9-åå «ç¢³ç¯é °èº)	Lipids	èè´¨	Free fatty acids	æ¸¸ç¦»èèªé ?301-02-0	1	C19670	-
Strictamine	0.44369	0.65497	0.18378	0.7303	HSS - LKSS; LOSS - HSS; LOSS - LKSS	Wdgp004715	3.23E+02	2.91E+02	3.22E+02	C20H22N2O2	[M+H]+	å²ç´è?Alkaloids	çç©ç¢?Alkaloids	çç©ç¢?6475/5/4	3	-	-
D-Sucrose	0.44022	0.65705	0.1824	0.7321	LKSS - HSS; HSS - LOSS; LKSS - LOSS	pme0519	3.41E+02	1.19E+02	3.42E+02	C12H22O11	[M-H]-	D-èç³	Others	å ¶å®ç±?Saccharides	ç³ç±»	57-50-1	1	C00089	ko00052,ko00500,ko01100,ko01110,ko02010
NADP (Nicotinamide adenine dinucleotide phosphate)	0.43511	0.66011	0.18038	0.735	LKSS - HSS; LOSS - HSS; LKSS - LOSS	pme2651	7.42E+02	6.20E+02	7.43E+02	C21H28N7O17P3	[M-H]-	çé °èºè ºåå¤äºæ ¸è·é ¸ç£·é ¸	Nucleotides_and_derivatives	æ ¸è·é ¸åå ¶è¡çç©	Nucleotides and derivatives	æ ¸è·é ¸åå ¶è¡çç©	53-59-8	3	C00006	ko00195,ko00480,ko00760,ko01100,ko01240
Isotachioside*	0.43327	0.66123	0.17965	0.73531	LKSS - HSS; LOSS - HSS; LKSS - LOSS	Zbdn001947	3.01E+02	1.23E+02	3.02E+02	C13H18O8	[M-H]-	å¼å®ä¹ç³è?	Phenolic_acids	é é ¸ç±?Phenolic acids	é é ¸ç±?31427-08-4	1	-	-
3-Carbamyl-1-methylpyridinium;(1-Methylnicotinamide)	0.43311	0.66132	0.17959	0.73531	HSS - LKSS; LOSS - HSS; LOSS - LKSS	pme1738	1.38E+02	9.41E+01	1.37E+02	C7H9N2O	[M+H]+	3-æ°¨åºç²é °-1-ç²åºæ°§åå¡å¶	Alkaloids	çç©ç¢?Pyridine alkaloids	å¡å¶ç±»çç©ç¢±	1005-24-9	3	C02918	ko00760,ko01100
N6-Acetyl-L-lysine	0.43217	0.66189	0.17921	0.73543	HSS - LKSS; HSS - LOSS; LOSS - LKSS	pme0122	1.89E+02	1.26E+02	1.88E+02	C8H16N2O3	[M+H]+	N6-ä¹é °-L-èµæ°¨é ?Amino_acids_and_derivatives	æ°¨åºé ¸åå ¶è¡çç©	Amino acids and derivatives	æ°¨åºé ¸åå ¶è¡çç©	692-04-6	3	C02727	ko00310,ko01100
8-Hydroxy-Î±-conidendrin	0.43072	0.66276	0.17864	0.73589	HSS - LKSS; HSS - LOSS; LKSS - LOSS	Zmgp003492	3.73E+02	1.05E+02	3.72E+02	C20H20O7	[M+H]+	8-ç¾åº-Î±-éæèç´	Lignans_and_Coumarins	æ¨èç´ åé¦è±ç´?Lignans	æ¨èç´?-	3	-	-
5'-Deoxyadenosine	0.42479	0.66636	0.17629	0.73889	HSS - LKSS; HSS - LOSS; LOSS - LKSS	MWSmce116	2.52E+02	1.36E+02	2.51E+02	C10H13N5O3	[M+H]+	5-è±æ°§è ºåå¤æ ¸è?Nucleotides_and_derivatives	æ ¸è·é ¸åå ¶è¡çç©	Nucleotides and derivatives	æ ¸è·é ¸åå ¶è¡çç©	4754-39-6	1	C05198	-
Thr-Lys-Asn-Glu	0.42474	0.66639	0.17627	0.73889	HSS - LKSS; HSS - LOSS; LOSS - LKSS	MW0157722	4.89E+02	1.91E+02	4.90E+02	C19H34N6O9	[M-H]-	Thr-Lys-Asn-Glu	Amino_acids_and_derivatives	æ°¨åºé ¸åå ¶è¡çç©	Amino acids and derivatives	æ°¨åºé ¸åå ¶è¡çç©	-	3	-	-
6-Hydroxykaempferol-7,6-O-Diglucoside	0.42025	0.66913	0.17449	0.74141	HSS - LKSS; LOSS - HSS; LOSS - LKSS	pmp001311	6.27E+02	3.03E+02	6.26E+02	C27H30O17	[M+H]+	6-ç¾åºå±±æ°é ?7,6-O-äºè¡èç³è?,Flavonoids,é»é ®,Flavonols,é»é ®é?-,1,-,- Hydroxypyruvic acid,0.41567,0.67195,0.17266,0.7435,LKSS - HSS; LOSS - HSS; LOSS - LKSS,ML10172161,1.03E+02,5.90E+01,1.04E+02,C3H4O4,[M-H]-,ç¾åºä¸é ®é ?Organic_acids,ææºé ?Organic acids,ææºé ?1113-60-6,3,C00168,ko00260	ko00630	ko01100	ko01110	ko01200"
n6-(cis-hydroxyisopentenyl)adenosine	0.41564	0.67196	0.17265	0.7435	HSS - LKSS; LOSS - HSS; LOSS - LKSS	MW0168255	4.10E+02	1.91E+02	3.51E+02	C15H21N5O5	[M+CH3COO]-	n6-(é¡ºå¼-ç¾åºå¼æç¯åº)è ºè·	Nucleotides_and_derivatives	æ ¸è·é ¸åå ¶è¡çç©	Nucleotides and derivatives	æ ¸è·é ¸åå ¶è¡çç©	-	3	-	-
Thr-Phe	0.41489	0.67242	0.17236	0.7435	LKSS - HSS; LOSS - HSS; LOSS - LKSS	MW0109888	3.25E+02	5.90E+01	2.66E+02	C13H18N2O4	[M+CH3COO]-	èæ°¨é ?è¯ä¸æ°¨é ¸	Amino_acids_and_derivatives	æ°¨åºé ¸åå ¶è¡çç©	Amino acids and derivatives	æ°¨åºé ¸åå ¶è¡çç©	16875-27-7	3	-	-
Muconic acid	0.41305	0.67356	0.17163	0.74387	HSS - LKSS; HSS - LOSS; LKSS - LOSS	pme3207	1.41E+02	5.90E+01	1.42E+02	C6H6O4	[M-H]-	å·±äºç¯äºé ?Organic_acids	ææºé ?Organic acids	ææºé ?1119-72-8	3	C02480	ko01100
Comazaphilone D	0.41283	0.6737	0.17154	0.74387	LKSS - HSS; HSS - LOSS; LKSS - LOSS	Sazp005659	3.87E+02	1.91E+02	3.86E+02	C21H22O7	[M+H]+	Comazaphilone D	Others	å ¶å®ç±?Others	å ¶å®	-	1	-	-
Nagilactone C glucoside	0.41093	0.67487	0.17078	0.74465	HSS - LKSS; HSS - LOSS; LOSS - LKSS	Lazp003665	5.25E+02	5.25E+02	5.24E+02	C25H32O12	[M+H]+	ç«¹æå é ¯Cè¡èç³è·	Terpenoids	èç±»	Ditepenoids	äºè	-	3	-	-
Succinyladenosine	0.40908	0.67601	0.17005	0.7454	LKSS - HSS; LOSS - HSS; LKSS - LOSS	pme3337	3.84E+02	2.52E+02	3.83E+02	C14H17N5O8	[M+H]+	ç¥çé °è ºè?Nucleotides_and_derivatives	æ ¸è·é ¸åå ¶è¡çç©	Nucleotides and derivatives	æ ¸è·é ¸åå ¶è¡çç©	4542-23-8	1	-	-
3-{(2,3-Trans)-2-(4-hydroxy-3-methoxyphenyl)-3-hydroxymethyl-2,3-dihydrobenzo[b][1,4]dioxin-6-yl}-N-(4-hydroxyphenethyl)acrylamide	0.40756	0.67696	0.16944	0.74541	LKSS - HSS; LOSS - HSS; LKSS - LOSS	pmp001181	4.78E+02	1.62E+02	4.77E+02	C27H27NO7	[M+H]+	3-(2,3-åå¼)-2-(4-ç¾åº-3-ç²æ°§åºè¯å?-3-ç¾åºç²åº-2,3-äºæ°¢è¯å¹¶[b][1,4]äºæ¶è?6-å?n-(4-ç¾åºè¯ä¹å?ä¸ç¯é °èº	Alkaloids	çç©ç¢?Alkaloids	çç©ç¢?-	3	-	-
Eicosadienoic acid	0.40747	0.67701	0.1694	0.74541	LKSS - HSS; LOSS - HSS; LOSS - LKSS	pmn001610	3.07E+02	3.07E+02	3.08E+02	C20H36O2	[M-H]-	äºåç¢³äºç¯é ¸	Lipids	èè´¨	Free fatty acids	æ¸¸ç¦»èèªé ?5598-38-9	3	C16525	ko01040
5,6,7,4'-Tetramethoxyflavone	0.40679	0.67743	0.16913	0.74541	LKSS - HSS; LOSS - HSS; LOSS - LKSS	MWSHY0118	3.43E+02	2.82E+02	3.42E+02	C19H18O6	[M+H]+	5,6,7,4'-åç²æ°§åºé»é ®	Flavonoids	é»é ®	Flavones	é»é ®	1168-42-9	3	C14472	-
Vanillic Acid-4-O-Glucuronide	0.40599	0.67793	0.16881	0.74545	HSS - LKSS; LOSS - HSS; LOSS - LKSS	Jmwn002620	3.41E+02	1.61E+02	3.42E+02	C15H18O9	[M-H]-	é¦èé ?4-O-è¡èç³éé ¸è·	Phenolic_acids	é é ¸ç±?Phenolic acids	é é ¸ç±?-	3	-	-
5-Aminoimidazole ribonucleotide	0.40414	0.67909	0.16807	0.7462	LKSS - HSS; LOSS - HSS; LKSS - LOSS	Lmqp000329	2.96E+02	1.04E+02	2.95E+02	C8H14N3O7P	[M+H]+	5-æ°¨åºåªåæ ¸ç³æ ¸è·é ?Nucleotides_and_derivatives	æ ¸è·é ¸åå ¶è¡çç©	Nucleotides and derivatives	æ ¸è·é ¸åå ¶è¡çç©	25635-88-5	3	-	-
Uridine 5'-monophosphate	0.40119	0.68092	0.1669	0.7477	LKSS - HSS; HSS - LOSS; LKSS - LOSS	pme3188	3.23E+02	2.11E+02	3.24E+02	C9H13N2O9P	[M-H]-	å°¿è· 5'-åç£·é ?Nucleotides_and_derivatives	æ ¸è·é ¸åå ¶è¡çç©	Nucleotides and derivatives	æ ¸è·é ¸åå ¶è¡çç©	58-97-9	1	C00105	ko00240,ko01100,ko01232,ko01240
Candicine	0.39586	0.68427	0.16477	0.75051	LKSS - HSS; LOSS - HSS; LOSS - LKSS	Hmcp009963	1.80E+02	1.23E+02	1.80E+02	C11H18NO+	[M]+	N-ç²åºå¤§éº¦è½ç¢±	Alkaloids	çç©ç¢?Phenolamine	é èº	6656-13-9	2	C10575	-
1-O-Galloyl-Î²-D-glucose	0.39558	0.68444	0.16466	0.75051	HSS - LKSS; LOSS - HSS; LOSS - LKSS	pmn001518	3.31E+02	1.69E+02	3.32E+02	C13H16O10	[M-H]-	1-O-æ²¡é£å­é °-Î²-D-è¡èç³?Phenolic_acids	é é ¸ç±?Phenolic acids	é é ¸ç±?58511-73-2	3	C01158	ko00999
5-Methoxytryptamine	0.39485	0.6849	0.16437	0.75051	LKSS - HSS; HSS - LOSS; LKSS - LOSS	mws0333	1.91E+02	1.59E+02	1.90E+02	C11H14N2O	[M+H]+	5-ç²æ°§åºè²è?Alkaloids	çç©ç¢?Plumerane	å²åç±»çç©ç¢±	608-07-1	3	C05659	ko00380
Crenatine	0.39389	0.68551	0.16399	0.75066	LKSS - HSS; HSS - LOSS; LKSS - LOSS	Hmcp002354	2.27E+02	1.21E+02	2.26E+02	C14H14N2O	[M+H]+	1-ä¹ç¯å?4-ç²æ°§å?9H-å¡å¶å¹¶[3,4-b]å²å	Alkaloids	çç©ç¢?Plumerane	å²åç±»çç©ç¢±	26585-14-8	3	-	-
9,12-Octadecadiynoic Acid	0.38687	0.68995	0.16118	0.755	LKSS - HSS; LOSS - HSS; LOSS - LKSS	MW0168670	2.77E+02	1.07E+02	2.76E+02	C18H28O2	[M+H]+	9,12-åå «ç¢³äºç¯é ¸	Lipids	èè´¨	Free fatty acids	æ¸¸ç¦»èèªé ?2012-14-8	3	-	-
Luteolin-7-O-glucuronide	0.385	0.69114	0.16043	0.75578	HSS - LKSS; LOSS - HSS; LOSS - LKSS	mws4167	4.63E+02	2.87E+02	4.62E+02	C21H18O12	[M+H]+	æ¨çèç´ -7-O-è¡èç³éé ¸è·	Flavonoids	é»é ®	Flavones	é»é ®	29741-10-4	3	C03515	ko00944
Blumenol B malonyl Glucoside	0.37953	0.69464	0.15824	0.75909	LKSS - HSS; LOSS - HSS; LKSS - LOSS	Lacp004368	4.75E+02	2.09E+02	4.74E+02	C22H34O11	[M+H]+	å¸å¢é¨é B ä¸äºé °è¡èç³è?Terpenoids	èç±»	Sesquiterpenoids	ååè?-	3	-	-
3-(4-Hydroxyphenyl)-propionic acid*	0.37738	0.69601	0.15738	0.76007	LKSS - HSS; LOSS - HSS; LKSS - LOSS	mws0467	1.65E+02	1.19E+02	1.66E+02	C9H10O3	[M-H]-	3-(4-ç¾åºè¯åº)ä¸é ¸*	Phenolic_acids	é é ¸ç±?Phenolic acids	é é ¸ç±?501-97-3	3	C01744	-
Eriodictyol-8-C-glucoside	0.37383	0.6983	0.15596	0.76204	LKSS - HSS; LOSS - HSS; LOSS - LKSS	pmb3023	4.49E+02	2.87E+02	4.50E+02	C21H22O11	[M-H]-	å£èé ?8-C-è¡èç³è·	Flavonoids	é»é ®	Flavanones	äºæ°¢é»é ®	1023271-51-3	3	-	-
D-Threitol	0.37036	0.70054	0.15457	0.76396	LKSS - HSS; LOSS - HSS; LKSS - LOSS	pme2134	1.21E+02	5.90E+01	1.22E+02	C4H10O4	[M-H]-	D-èç³é?Others	å ¶å®ç±?Saccharides	ç³ç±»	2418-52-2	3	C16884	-
Arg-Met-Met	0.36601	0.70336	0.15282	0.76651	LKSS - HSS; LOSS - HSS; LOSS - LKSS	MW0145452	4.37E+02	3.03E+02	4.36E+02	C16H32N6O4S2	[M+H]+	L-ç²¾æ°¨é ?L-ç²ç¡«æ°¨é °-L-ç²ç¡«æ°¨é ¸	Amino_acids_and_derivatives	æ°¨åºé ¸åå ¶è¡çç©	Amino acids and derivatives	æ°¨åºé ¸åå ¶è¡çç©	-	3	-	-
Indole-5-carboxylic acid*	0.36281	0.70545	0.15154	0.76802	HSS - LKSS; HSS - LOSS; LOSS - LKSS	mws0102	1.60E+02	1.16E+02	1.61E+02	C9H7NO2	[M-H]-	å²å-5-ç²é ¸*	Alkaloids	çç©ç¢?Plumerane	å²åç±»çç©ç¢±	1670-81-1	3	-	-
4-tert-Octylphenol	0.3621	0.70591	0.15125	0.76802	LKSS - HSS; LOSS - HSS; LKSS - LOSS	MWS1877	2.05E+02	1.33E+02	2.06E+02	C14H22O	[M-H]-	4-(1,1,3,3-åç²åºä¸å?è¯é 	Phenolic_acids	é é ¸ç±?Phenolic acids	é é ¸ç±?140-66-9	3	C14205	-
1-Aminocyclopropane-1-carboxylic acid	0.36167	0.70619	0.15108	0.76802	HSS - LKSS; HSS - LOSS; LKSS - LOSS	mws4052	1.02E+02	5.61E+01	1.01E+02	C4H7NO2	[M+H]+	1-æ°¨åºç¯ä¸ç?1-ç¾§é ¸	Organic_acids	ææºé ?Organic acids	ææºé ?22059-21-8	3	C01234	ko00270,ko01100,ko01110
1-Pyrrolizino-3-(3,4-Dihydroxyphenyl)-2-Propene-1-One	0.35663	0.70949	0.14905	0.77108	HSS - LKSS; HSS - LOSS; LOSS - LKSS	Wafp002146	2.34E+02	1.63E+02	2.33E+02	C13H15NO3	[M+H]+	åå¡é °å¡å¯ç·	Alkaloids	çç©ç¢?Phenolamine	é èº	-	1	-	-
His-Asn-Ile	0.35184	0.71265	0.14712	0.77399	LKSS - HSS; LOSS - HSS; LOSS - LKSS	MW0150853	3.83E+02	3.01E+02	3.82E+02	C16H26N6O5	[M+H]+	ç»æ°¨é ?å¤©é¨å¬é °æ°?å¼äº®æ°¨é ¸	Amino_acids_and_derivatives	æ°¨åºé ¸åå ¶è¡çç©	Amino acids and derivatives	æ°¨åºé ¸åå ¶è¡çç©	-	3	-	-
Delphinidin-3-O-glucoside (Mirtillin)	0.34626	0.71635	0.14487	0.77747	LKSS - HSS; HSS - LOSS; LKSS - LOSS	pme1398	4.65E+02	3.03E+02	4.65E+02	C21H21O12+	[M]+	é£çèç´ -3-O-è¡èç³è·	Flavonoids	é»é ®	Anthocyanidins	è±éç´?50986-17-9	3	C12138	ko00942,ko01110
Esculetin (6,7-Dihydroxycoumarin)	0.3454	0.71692	0.14453	0.77756	HSS - LKSS; HSS - LOSS; LKSS - LOSS	mws1013	1.77E+02	1.33E+02	1.78E+02	C9H6O4	[M-H]-	ç§¦ç®ä¹ç´ ; 6,7-äºç¾åºé¦è±ç´	Lignans_and_Coumarins	æ¨èç´ åé¦è±ç´?Coumarins	é¦è±ç´?305-01-1	1	C09263	ko00999,ko01110
kaempferol-3-caffeoyldiglucoside	0.34318	0.71841	0.14363	0.77864	LKSS - HSS; HSS - LOSS; LKSS - LOSS	Zmcn004206	7.71E+02	6.09E+02	7.72E+02	C36H36O19	[M-H]-	å±±æ°é ?3-åå¡é °åè¡èç³è·	Flavonoids	é»é ®	Flavonols	é»é ®é?-	2	-	-
Val-Gly-Asp-Asp-Ile	0.33858	0.72148	0.14177	0.78119	HSS - LKSS; HSS - LOSS; LKSS - LOSS	MW0159007	5.18E+02	5.00E+02	5.17E+02	C21H35N5O10	[M+H]+	Val-Gly-Asp-Asp-Ile	Amino_acids_and_derivatives	æ°¨åºé ¸åå ¶è¡çç©	Amino acids and derivatives	æ°¨åºé ¸åå ¶è¡çç©	-	3	-	-
Dehydrodiconiferyl alcohol-4-O-glucoside	0.3382	0.72174	0.14162	0.78119	HSS - LKSS; HSS - LOSS; LKSS - LOSS	Cmsp003083	5.21E+02	1.31E+02	5.20E+02	C26H32O11	[M+H]+	è±æ°¢åæ¾æé-4-O-è¡èç³è·	Lignans_and_Coumarins	æ¨èç´ åé¦è±ç´?Lignans	æ¨èç´?107870-88-2	3	-	-
Cinnamoyltyramine	0.33706	0.72251	0.14116	0.78149	HSS - LKSS; LOSS - HSS; LOSS - LKSS	pma2172	2.68E+02	1.21E+02	2.67E+02	C17H17NO2	[M+H]+	èæ¡é °é ªè?Alkaloids	çç©ç¢?Phenolamine	é èº	20384-14-9	3	-	-
Nap-Abu-OH	0.33416	0.72445	0.13999	0.78284	HSS - LKSS; HSS - LOSS; LKSS - LOSS	MW0154268	4.67E+02	1.91E+02	4.08E+02	C22H20N2O6	[M+CH3COO]-	Nap-Abu-OH	Amino_acids_and_derivatives	æ°¨åºé ¸åå ¶è¡çç©	Amino acids and derivatives	æ°¨åºé ¸åå ¶è¡çç©	-	3	-	-
Leu-Ser-Ser-Asp-Ile	0.33373	0.72474	0.13982	0.78284	LKSS - HSS; LOSS - HSS; LOSS - LKSS	MW0152501	5.34E+02	2.23E+02	5.33E+02	C22H39N5O10	[M+H]+	Leu-Ser-Ser-Asp-Ile	Amino_acids_and_derivatives	æ°¨åºé ¸åå ¶è¡çç©	Amino acids and derivatives	æ°¨åºé ¸åå ¶è¡çç©	-	3	-	-
Methyl dihydrojasmonate	0.33164	0.72616	0.13897	0.78384	LKSS - HSS; HSS - LOSS; LKSS - LOSS	MWS1912	2.27E+02	1.53E+02	2.26E+02	C13H22O3	[M+H]+	äºæ°¢èèé ®é ¸ç²é ¯	Organic_acids	ææºé ?Organic acids	ææºé ?24851-98-7	3	-	-
Maltotriose	0.32736	0.72906	0.13724	0.78643	HSS - LKSS; LOSS - HSS; LOSS - LKSS	MWS0442	5.27E+02	3.65E+02	5.04E+02	C18H32O16	[M+Na]+	éº¦è½ä¸ç³	Others	å ¶å®ç±?Saccharides	ç³ç±»	1109-28-0	2	C01835	ko02010
N-Acetyl-D-galactosamine	0.32502	0.73065	0.13629	0.78691	LKSS - HSS; LOSS - HSS; LOSS - LKSS	mws2608	2.22E+02	8.41E+01	2.21E+02	C8H15NO6	[M+H]+	N-ä¹é °-D-åä¹³ç³èº	Others	å ¶å®ç±?Saccharides	ç³ç±»	1811-31-0	3	C01132	ko00052,ko00520,ko01100,ko01250
Sedoheptulose	0.32458	0.73095	0.13611	0.78691	HSS - LKSS; HSS - LOSS; LKSS - LOSS	Hmcn000192	2.09E+02	5.90E+01	2.10E+02	C7H14O7	[M-H]-	æ¯å¤©åºé ®ç³?Others	å ¶å®ç±?Saccharides	ç³ç±»	3019-74-7	3	C02076	ko00710,ko01100
Aromadendrin (Dihydrokaempferol)	0.32453	0.73099	0.13609	0.78691	HSS - LKSS; HSS - LOSS; LOSS - LKSS	mws1094	2.87E+02	2.59E+02	2.88E+02	C15H12O6	[M-H]-	é¦æ©ç´?(äºæ°¢å±±æ°é ?	Flavonoids	é»é ®	Flavanonols	äºæ°¢é»é ®é?480-20-6	3	C00974	ko00941,ko01100,ko01110
Hydroxyicosanoic Acid	0.32321	0.73188	0.13556	0.78734	LKSS - HSS; LOSS - HSS; LKSS - LOSS	Wafn015217	3.27E+02	5.90E+01	3.28E+02	C20H40O3	[M-H]-	ç¾åºäºåç·é ¸	Lipids	èè´¨	Free fatty acids	æ¸¸ç¦»èèªé ?-	3	-	-
Dimethyl phthalate	0.32128	0.73321	0.13477	0.78809	HSS - LKSS; HSS - LOSS; LKSS - LOSS	MWSslk097	1.95E+02	1.63E+02	1.94E+02	C10H10O4	[M+H]+	é»è¯äºç²é ¸äºç²é ¯	Phenolic_acids	é é ¸ç±?Phenolic acids	é é ¸ç±?131-11-3	2	C11233	-
1-Naphthol*	0.32076	0.73356	0.13456	0.78809	HSS - LKSS; HSS - LOSS; LOSS - LKSS	MWS2066	1.43E+02	1.15E+02	1.44E+02	C10H8O	[M-H]-	1-èé *	Phenolic_acids	é é ¸ç±?Phenolic acids	é é ¸ç±?90-15-3	3	C11714	-
14(15)-Bisnor-13-oxolabd-8(17),11(E)-dien-19-oic acid	0.31724	0.73597	0.13314	0.78964	HSS - LKSS; HSS - LOSS; LKSS - LOSS	Qmjp080407	2.91E+02	2.33E+02	2.90E+02	C18H26O3	[M+H]+	14(15)-Bisnor-13-oxolabd-8(17),11(E)-dien-19-oic acid	Terpenoids	èç±»	Sesquiterpenoids	ååè?-	1	-	-
Psoralen	0.3172	0.736	0.13312	0.78964	LKSS - HSS; LOSS - HSS; LKSS - LOSS	pme3553	1.87E+02	1.31E+02	1.86E+02	C11H6O3	[M+H]+	è¡¥éª¨èç´	Lignans_and_Coumarins	æ¨èç´ åé¦è±ç´?Coumarins	é¦è±ç´?66-97-7	3	C09305	ko00999,ko01110
Valylserine	0.30794	0.74241	0.12936	0.79597	HSS - LKSS; LOSS - HSS; LOSS - LKSS	MW0159295	3.11E+02	6.20E+01	2.04E+02	C8H16N2O4	[M-H]-	ç¼¬æ°¨é °ä¸æ°¨é ¸	Amino_acids_and_derivatives	æ°¨åºé ¸åå ¶è¡çç©	Amino acids and derivatives	æ°¨åºé ¸åå ¶è¡çç©	13588-94-8	3	-	-
2,6-Dimethoxybenzaldehyde	0.30469	0.74467	0.12804	0.79786	LKSS - HSS; LOSS - HSS; LOSS - LKSS	Lmbn005172	1.65E+02	1.19E+02	1.66E+02	C9H10O3	[M-H]-	2,6-äºç²æ°§åºè¯ç²é?,Phenolic_acids,é é ¸ç±?Phenolic acids,é é ¸ç±?3392-97-0,3,-,- His-Ala-Leu-Glu,0.30374,0.74533,0.12765,0.79803,HSS - LKSS; LOSS - HSS; LOSS - LKSS,MW0150820,4.69E+02,1.63E+02,4.68E+02,C20H32N6O7,[M+H]+,ç»æ°¨é ?ä¸æ°¨é ?äº®æ°¨é ?è°·æ°¨é ?Amino_acids_and_derivatives,æ°¨åºé ¸åå ¶è¡çç©,Amino acids and derivatives,æ°¨åºé ¸åå ¶è¡çç©,-,3,-,- D-Cellobiose,0.30152…	ko01100	ko01250"
cis-Citral	0.29514	0.75136	0.12415	0.80287	HSS - LKSS; LOSS - HSS; LOSS - LKSS	MWS1962	1.53E+02	8.31E+01	1.52E+02	C10H16O	[M+H]+	æ æª¬é?Organic_acids	ææºé ?Organic acids	ææºé ?5392-40-5	3	C09847	ko01110
L-Phenylalanyl-L-phenylalanine	0.2906	0.75458	0.1223	0.80576	LKSS - HSS; HSS - LOSS; LKSS - LOSS	mws0636	3.13E+02	1.66E+02	3.12E+02	C18H20N2O3	[M+H]+	L-è¯ä¸æ°¨é °-L-è¯ä¸æ°¨é ¸	Amino_acids_and_derivatives	æ°¨åºé ¸åå ¶è¡çç©	Amino acids and derivatives	æ°¨åºé ¸åå ¶è¡çç©	2577-40-4	3	-	-
Phe-Glu-Val-Glu	0.28255	0.76031	0.11901	0.81133	HSS - LKSS; HSS - LOSS; LKSS - LOSS	MW0155193	5.81E+02	1.17E+02	5.22E+02	C24H34N4O9	[M+CH3COO]-	è¯ä¸æ°¨é °-è°·æ°¨é ?ç¼¬æ°¨é ?è°·æ°¨é ?Amino_acids_and_derivatives	æ°¨åºé ¸åå ¶è¡çç©	Amino acids and derivatives	æ°¨åºé ¸åå ¶è¡çç©	-	3	-	-
DL-3-Phenyllactic acid*	0.28112	0.76133	0.11843	0.81188	HSS - LKSS; HSS - LOSS; LOSS - LKSS	MWS0274	1.65E+02	1.19E+02	1.66E+02	C9H10O3	[M-H]-	DL-3-è¯åºä¹³é ¸*	Organic_acids	ææºé ?Organic acids	ææºé ?828-01-3	3	-	-
2-Aminohexadecane-1,4-diol	0.26388	0.77381	0.11137	0.8243	HSS - LKSS; HSS - LOSS; LKSS - LOSS	Walp007043	2.74E+02	8.81E+01	2.73E+02	C16H35NO2	[M+H]+	2-æ°¨åºåå ­ç?1,4-äºé	Lipids	èè´¨	Sphingolipids	éè	-	2	-	-
Dibutylphthalate*	0.2629	0.77453	0.11096	0.8243	HSS - LKSS; LOSS - HSS; LOSS - LKSS	Wbmp011762	2.79E+02	1.49E+02	2.78E+02	C16H22O4	[M+H]+	é»è¯äºç²é ¸äºä¸é ¯*	Organic_acids	ææºé ?Organic acids	ææºé ?-	3	-	-
Diisobutyl phthalate*	0.2629	0.77453	0.11096	0.8243	HSS - LKSS; LOSS - HSS; LOSS - LKSS	Lmxp011770	2.79E+02	1.49E+02	2.78E+02	C16H22O4	[M+H]+	é»è¯äºç²é ¸äºå¼ä¸é ?	Phenolic_acids	é é ¸ç±?Phenolic acids	é é ¸ç±?84-69-5	3	C15205	-
Trigonelline	0.26111	0.77583	0.11023	0.82514	HSS - LKSS; HSS - LOSS; LOSS - LKSS	pme2268	1.38E+02	9.41E+01	1.37E+02	C7H7NO2	[M+H]+	è«è¦å·´ç¢±	Alkaloids	çç©ç¢?Pyridine alkaloids	å¡å¶ç±»çç©ç¢±	535-83-1	1	C01004	ko00760
9-Hydroperoxy-10E,12,15Z-octadecatrienoic acid	0.25884	0.7775	0.1093	0.8259	LKSS - HSS; LOSS - HSS; LOSS - LKSS	pmb2791	3.09E+02	2.09E+02	3.10E+02	C18H30O4	[M-H]-	9-ç¾åºè¿æ°§-10E,12,15Z-åå «ç¢³ä¸ç¯é ¸	Lipids	èè´¨	Free fatty acids	æ¸¸ç¦»èèªé ?111004-08-1	3	C16321	ko00592,ko01110
L-Histidine	0.25872	0.77759	0.10925	0.8259	HSS - LKSS; HSS - LOSS; LKSS - LOSS	mws0254	1.56E+02	1.10E+02	1.55E+02	C6H9N3O2	[M+H]+	L-ç»æ°¨é ?Amino_acids_and_derivatives	æ°¨åºé ¸åå ¶è¡çç©	Amino acids and derivatives	æ°¨åºé ¸åå ¶è¡çç©	71-00-1	1	C00135	ko00340,ko00410,ko00470,ko00970,ko01100,ko01110,ko01230,ko02010
Cornusoside A	0.25463	0.7806	0.10757	0.82855	HSS - LKSS; HSS - LOSS; LOSS - LKSS	Zmsn002206	3.75E+02	1.53E+02	3.76E+02	C16H24O10	[M-H]-	Cornusoside A	Others	å ¶å®ç±?Others	å ¶å®	-	1	-	-
D-Mannitol	0.23749	0.79339	0.10051	0.84156	HSS - LKSS; HSS - LOSS; LOSS - LKSS	mws1155	1.81E+02	1.01E+02	1.82E+02	C6H14O6	[M-H]-	D-çé²é?Others	å ¶å®ç±?Saccharides	ç³ç±»	69-65-8	3	C00392	ko00051,ko01100,ko02010
Sieboldin	0.22947	0.79946	0.097201	0.84743	LKSS - HSS; HSS - LOSS; LKSS - LOSS	Hmpn005101	4.51E+02	2.89E+02	4.52E+02	C21H24O11	[M-H]-	3-ç¾åºæ ¹ç®è?Flavonoids	é»é ®	Chalcones	æ¥è³é ®	18777-73-6	3	-	-
3-Hydroxy-4-isopropylbenzylalcohol-3-O-glucoside	0.22575	0.8023	0.095663	0.84987	LKSS - HSS; LOSS - HSS; LKSS - LOSS	pmn001690	3.27E+02	1.65E+02	3.28E+02	C16H24O7	[M-H]-	3-ç¾åº-4-å¼ä¸åºè¯ç²é-3-O-è¡èç³è·	Phenolic_acids	é é ¸ç±?Phenolic acids	é é ¸ç±?-	2	-	-
Aromadendrin-7-O-glucoside	0.21668	0.80927	0.091907	0.85668	LKSS - HSS; LOSS - HSS; LKSS - LOSS	Lmtn002796	4.49E+02	2.87E+02	4.50E+02	C21H22O11	[M-H]-	é¦æ©ç´?7-O-è¡èç³è·	Flavonoids	é»é ®	Flavanonols	äºæ°¢é»é ®é?28189-90-4	1	-	-
Cordycepin (3'-Deoxyadenosine)	0.21574	0.80999	0.091518	0.85688	HSS - LKSS; HSS - LOSS; LOSS - LKSS	mws1715	2.52E+02	1.36E+02	2.51E+02	C10H13N5O3	[M+H]+	è«èç´?3'-è±æ°§è ºè·)	Nucleotides_and_derivatives	æ ¸è·é ¸åå ¶è¡çç©	Nucleotides and derivatives	æ ¸è·é ¸åå ¶è¡çç©	73-03-0	3	C08431	-
Tetahydroxyflavone-7-O-glucuronide	0.2138	0.81149	0.090716	0.85739	HSS - LKSS; HSS - LOSS; LOSS - LKSS	pmn001702	4.61E+02	2.85E+02	4.62E+02	C21H18O12	[M-H]-	åç¾åºé»é ?7-O-è¡èç³éé ¸è·	Flavonoids	é»é ®	Flavones	é»é ®	-	3	-	-
Glucosyringic Acid	0.21373	0.81155	0.090683	0.85739	LKSS - HSS; LOSS - HSS; LKSS - LOSS	pmb3107	3.59E+02	1.82E+02	3.60E+02	C15H20O10	[M-H]-	è¡èç³åºä¸é¦é ?Phenolic_acids	é é ¸ç±?Phenolic acids	é é ¸ç±?-	3	-	-
aesculetine	0.20188	0.82079	0.085768	0.86657	HSS - LKSS; LOSS - HSS; LOSS - LKSS	HX1362	1.79E+02	1.23E+02	1.78E+02	C9H6O4	[M+H]+	ä¸å¶æ ç¢±	Lignans_and_Coumarins	æ¨èç´ åé¦è±ç´?Coumarins	é¦è±ç´?-	1	-	-
4-(Beta-D-Glucopyranosyloxy)-2,4',6-Trihydroxybenzophenone	0.19668	0.82489	0.083603	0.87032	LKSS - HSS; LOSS - HSS; LOSS - LKSS	Saln003418	4.07E+02	2.87E+02	4.08E+02	C19H20O10	[M-H]-	4-(Î²-D-å¡åè¡èç³åºæ°§åº)-2,4',6-ä¸ç¾åºäºè¯ç²é ?,Others,å ¶å®ç±?Others,å ¶å®,-,2,-,- Cotinine-glucoside,0.19099,0.8294,0.081234,0.8745,HSS - LKSS; HSS - LOSS; LKSS - LOSS,YC512113,3.39E+02,1.77E+02,3.38E+02,C16H22N2O6,[M+H]+,å¯æ¿å®?è¡èç³è·,Alkaloids,çç©ç¢?Pyridine alkaloids,å¡å¶ç±»çç©ç¢±,-,3,-,- 2-Methylglutaric acid,0.18707,0.83253,0.079599,0.87704,HSS - LKSS; HSS …	ko01110"
2,3,23-Trihydroxyolean-12-en-28-oic acid methyl ester	0.17876	0.83921	0.076131	0.8825	LKSS - HSS; LOSS - HSS; LOSS - LKSS	Wbmn010451	4.87E+02	4.87E+02	4.88E+02	C30H48O5	[M-H]-	2,3,23-ä¸ç¾åºé½å¢©æç?12-ç?28-é ?ç²é ¯	Terpenoids	èç±»	Triterpene	ä¸è	-	3	-	-
Kaempferol-6,8-di-C-glucoside-7-O-glucoside	0.1762	0.84128	0.075061	0.88375	LKSS - HSS; HSS - LOSS; LKSS - LOSS	HJAP023	7.73E+02	6.11E+02	7.72E+02	C33H40O21	[M+H]+	å±±æ°é ?6,8-äº?C-è¡èç³è·-7-O-è¡èç³è·	Flavonoids	é»é ®	Flavonols	é»é ®é?-	3	-	-
Lys-Ile-Arg-Asp	0.17583	0.84157	0.074909	0.88375	HSS - LKSS; HSS - LOSS; LOSS - LKSS	MW0153001	5.89E+02	2.93E+02	5.30E+02	C22H42N8O7	[M+CH3COO]-	Lys-Ile-Arg-Asp	Amino_acids_and_derivatives	æ°¨åºé ¸åå ¶è¡çç©	Amino acids and derivatives	æ°¨åºé ¸åå ¶è¡çç©	-	3	-	-
2-Amino-3-methoxybenzoic acid	0.17523	0.84206	0.074657	0.88375	LKSS - HSS; LOSS - HSS; LOSS - LKSS	NK10253223	1.68E+02	9.41E+01	1.67E+02	C8H9NO3	[M+H]+	2-æ°¨åº-3-ç²æ°§åºè¯ç²é ¸	Phenolic_acids	é é ¸ç±?Phenolic acids	é é ¸ç±?3177-80-8	3	C05831	ko00380
N-Carbamoyl-L-aspartate	0.17395	0.8431	0.07412	0.88425	LKSS - HSS; LOSS - HSS; LKSS - LOSS	MWS0994	3.51E+02	1.64E+02	3.52E+02	C10H16N4O10	[M-H]-	N-æ°¨åºç²é °å?L-å¤©å¬æ°¨é ¸	Amino_acids_and_derivatives	æ°¨åºé ¸åå ¶è¡çç©	Amino acids and derivatives	æ°¨åºé ¸åå ¶è¡çç©	13184-27-5	3	C00438	ko00240,ko00250,ko01100,ko01240
N-Caffeoylputrescine	0.16892	0.8472	0.072016	0.88785	HSS - LKSS; HSS - LOSS; LOSS - LKSS	pmb0323n	2.49E+02	1.35E+02	2.50E+02	C13H18N2O3	[M-H]-	åå¡é °è è?Alkaloids	çç©ç¢?Phenolamine	é èº	29554-26-5	1	C03002	-
Indole-3-carboxylic acid*	0.16828	0.84771	0.071751	0.88785	HSS - LKSS; HSS - LOSS; LOSS - LKSS	mws1417	1.60E+02	1.16E+02	1.61E+02	C9H7NO2	[M-H]-	å²å-3-ç²é ¸*	Alkaloids	çç©ç¢?Plumerane	å²åç±»çç©ç¢±	771-50-6	3	C19837	-
Piperonylic acid	0.16768	0.8482	0.071501	0.88785	HSS - LKSS; LOSS - HSS; LOSS - LKSS	MWSmce583	1.65E+02	9.10E+01	1.66E+02	C8H6O4	[M-H]-	è¡æ¤é ?Organic_acids	ææºé ?Organic acids	ææºé ?94-53-1	3	-	-
Gentianamine	0.16301	0.85204	0.069542	0.89061	HSS - LKSS; HSS - LOSS; LOSS - LKSS	Cmqp003383	2.06E+02	1.46E+02	2.05E+02	C11H11NO3	[M+H]+	é¾èè?Alkaloids	çç©ç¢?Pyridine alkaloids	å¡å¶ç±»çç©ç¢±	22952-54-1	3	C09961	-
Thr-Phe-Gln-Asp	0.16292	0.85211	0.069505	0.89061	LKSS - HSS; LOSS - HSS; LOSS - LKSS	MW0157756	5.08E+02	4.90E+02	5.09E+02	C22H31N5O9	[M-H]-	Thr-Phe-Gln-Asp	Amino_acids_and_derivatives	æ°¨åºé ¸åå ¶è¡çç©	Amino acids and derivatives	æ°¨åºé ¸åå ¶è¡çç©	-	3	-	-
Lumazine	0.16177	0.85306	0.069023	0.89061	LKSS - HSS; LOSS - HSS; LOSS - LKSS	mws1641	1.65E+02	1.20E+02	1.64E+02	C6H4N4O2	[M+H]+	2,4-äºæ°§åæ°¢è¶å¶	Nucleotides_and_derivatives	æ ¸è·é ¸åå ¶è¡çç©	Nucleotides and derivatives	æ ¸è·é ¸åå ¶è¡çç©	487-21-8	3	C03212	-
Pyroglutamic acid	0.16107	0.85363	0.068729	0.89061	HSS - LKSS; HSS - LOSS; LOSS - LKSS	mws4516	1.30E+02	8.41E+01	1.29E+02	C5H7NO3	[M+H]+	L-ç¦è°·æ°¨é ¸	Amino_acids_and_derivatives	æ°¨åºé ¸åå ¶è¡çç©	Amino acids and derivatives	æ°¨åºé ¸åå ¶è¡çç©	4042-36-8	2	-	-
Isololiolide	0.16059	0.85403	0.068529	0.89061	LKSS - HSS; HSS - LOSS; LKSS - LOSS	Lmlp002205	1.97E+02	1.61E+02	1.96E+02	C11H16O3	[M+H]+	å¼é»éº¦èå é ¯	Terpenoids	èç±»	Terpene	èç±»	38274-00-9	3	-	-
Coniferaldehyde	0.16038	0.8542	0.068438	0.89061	LKSS - HSS; LOSS - HSS; LOSS - LKSS	mws0009	1.79E+02	9.11E+01	1.78E+02	C10H10O3	[M+H]+	æ¾æé?Phenolic_acids	é é ¸ç±?Phenolic acids	é é ¸ç±?20649-42-7	3	C02666	ko00940,ko01100,ko01110
Frambinone	0.15954	0.8549	0.068086	0.89075	HSS - LKSS; HSS - LOSS; LOSS - LKSS	Wbmp003302	1.65E+02	9.11E+01	1.64E+02	C10H12O2	[M+H]+	ç¾è¯åºä¸é ?Others	å ¶å®ç±?Ketone compounds	é ®ç±»ååç?-	3	-	-
Octylamine	0.15655	0.85737	0.066833	0.89274	LKSS - HSS; LOSS - HSS; LOSS - LKSS	MWS1810	1.30E+02	5.71E+01	1.29E+02	C8H19N	[M+H]+	æ­£è¾è?Alkaloids	çç©ç¢?Alkaloids	çç©ç¢?111-86-4	3	C01740	-
Nap-TyrMe-OH	0.15567	0.8581	0.066464	0.89291	HSS - LKSS; LOSS - HSS; LOSS - LKSS	MW0154296	4.99E+02	2.49E+02	5.00E+02	C28H24N2O7	[M-H]-	Nap-TyrMe-OH	Amino_acids_and_derivatives	æ°¨åºé ¸åå ¶è¡çç©	Amino acids and derivatives	æ°¨åºé ¸åå ¶è¡çç©	-	3	-	-
LysoPE 14:0(2n isomer)	0.1477	0.86474	0.063115	0.89924	LKSS - HSS; LOSS - HSS; LOSS - LKSS	Lmhp008337	4.26E+02	2.85E+02	4.25E+02	C19H40NO7P	[M+H]+	æº¶è¡ç£·èé °ä¹éèº 14:0(2nå¼æ)	Lipids	èè´¨	LPE	æº¶è¡ç£·èé °ä¹éèº	-	3	-	-
Diisooctyl Phthalate*	0.14474	0.86723	0.061868	0.90123	HSS - LKSS; HSS - LOSS; LOSS - LKSS	Lmmp010562	3.91E+02	1.49E+02	3.90E+02	C24H38O4	[M+H]+	é»è¯äºç²é ¸äºå¼è¾é ?	Phenolic_acids	é é ¸ç±?Phenolic acids	é é ¸ç±?27554-26-3	3	C14577	-
L-Name	0.13946	0.87167	0.059647	0.90526	HSS - LKSS; HSS - LOSS; LOSS - LKSS	MW0107917	2.34E+02	1.63E+02	2.33E+02	C7H15N5O4	[M+H]+	L-NG-ç¡åºç²¾æ°¨é ¸ç²é ?Others	å ¶å®ç±?Lactones	å é ¯ç±»ååç©	50903-99-6	3	C04337	-
Tangeretin (4',5,6,7,8-Pentamethoxyflavone)	0.13619	0.87444	0.05827	0.90711	HSS - LKSS; LOSS - HSS; LOSS - LKSS	mws0055	3.73E+02	3.43E+02	3.72E+02	C20H20O7	[M+H]+	æ¡ç®ç´?(4',5,6,7,8-äºç²æ°§åºé»é ®)	Flavonoids	é»é ®	Flavones	é»é ®	481-53-8	3	C10190	-
Maleoyl-caffeoylquinic acid	0.13601	0.87459	0.058194	0.90711	HSS - LKSS; HSS - LOSS; LOSS - LKSS	Li512113	4.51E+02	3.91E+02	4.52E+02	C20H20O12	[M-H]-	é¡ºä¸ç¯äºé °åº-åå¡é °å¥å®é ¸	Phenolic_acids	é é ¸ç±?Phenolic acids	é é ¸ç±?-	3	-	-
2-O-P-Coumaroylhydroxycitric Acid	0.13473	0.87568	0.057652	0.90765	HSS - LKSS; HSS - LOSS; LOSS - LKSS	Wacn003131	3.53E+02	1.27E+02	3.54E+02	C15H14O10	[M-H]-	2-O-å¯¹é¦è±é °åºç¾åºæ æª¬é ¸	Phenolic_acids	é é ¸ç±?Phenolic acids	é é ¸ç±?-	3	-	-
9,12-Octadecadienoic acid,ethyl ester	0.13364	0.87661	0.057195	0.90802	LKSS - HSS; LOSS - HSS; LKSS - LOSS	Zasn010433	3.07E+02	3.07E+02	3.08E+02	C20H36O2	[M-H]-	9,12-äºæ²¹é ¸ä¹é ?,Others,å ¶å®ç±?Others,å ¶å®,6114-21-2,3,-,- Benzoylmalic acid,0.13184,0.87814,0.056437,0.90901,HSS - LKSS; HSS - LOSS; LOSS - LKSS,Lmhn003240,2.37E+02,1.21E+02,2.38E+02,C11H10O6,[M-H]-,è¯ç²é °è¹æé ¸,Phenolic_acids,é é ¸ç±?Phenolic acids,é é ¸ç±?22138-51-8,3,-,- (7Z)-Hexadecenoic acid,0.1296,0.88006,0.055489,0.91041,HSS - LKSS; HSS - LOSS; LOSS - LKSS,Lmcn009122,2.53E…	8R-DiHODE; (5S	8R	9Z	12Z)-5	8-Dihydroxyoctadeca-9	12-dienoate"	0.10512	0.9013	0.045129	0.92696	LKSS - HSS; LOSS - HSS; LKSS - LOSS	Lmbn004685	3.11E+02	2.23E+02	3.12E+02	C18H32O4	[M-H]-	5,8-äºç¾å?9,12-åå «ç¢³äºç¯é ¸	Lipids	èè´¨	Free fatty acids	æ¸¸ç¦»èèªé ?-	3	C20186	ko00591
9S-Hydroperoxy-10E,12Z-octadecadienoic acid	0.095561	0.90977	0.041067	0.93506	LKSS - HSS; LOSS - HSS; LKSS - LOSS	Zmjn004133	3.11E+02	2.93E+02	3.12E+02	C18H32O4	[M-H]-	9S-æ°¢è¿æ°?10E,12Z-åå «ç¢³äºç¯é ¸	Lipids	èè´¨	Free fatty acids	æ¸¸ç¦»èèªé ?5502-91-0	3	C14827	ko00591,ko01100
10-Undecenoic acid	0.094555	0.91067	0.040639	0.93508	LKSS - HSS; LOSS - HSS; LKSS - LOSS	MWS1816	1.83E+02	1.83E+02	1.84E+02	C11H20O2	[M-H]-	10-åä¸ç¯é ¸	Lipids	èè´¨	Free fatty acids	æ¸¸ç¦»èèªé ?112-38-9	3	C13910	-
Suberic Acid	0.094221	0.91097	0.040497	0.93508	LKSS - HSS; LOSS - HSS; LKSS - LOSS	mws0242	1.73E+02	1.11E+02	1.74E+02	C8H14O4	[M-H]-	è¾äºé ?Organic_acids	ææºé ?Organic acids	ææºé ?505-48-6	2	C08278	-
Octanoic acid	0.089157	0.9155	0.038342	0.93913	LKSS - HSS; HSS - LOSS; LKSS - LOSS	Lmyn008503	1.43E+02	1.43E+02	1.44E+02	C8H16O2	[M-H]-	è¾é ¸	Lipids	èè´¨	Free fatty acids	æ¸¸ç¦»èèªé ?124-07-2	3	C06423	ko00061,ko00785,ko01100,ko01240
2,3-Dihydroxy-1-(4-hydroxy-3,5-dimethoxyphenyl)propan-1-one	0.086875	0.91755	0.03737	0.9398	LKSS - HSS; LOSS - HSS; LKSS - LOSS	Lafp002342	2.43E+02	1.40E+02	2.42E+02	C11H14O6	[M+H]+	2,3-äºç¾å?1-(4-ç¾åº-3,5-äºç²æ°§åºè¯åº)ä¸?1-é ?,Phenolic_acids,é é ¸ç±?Phenolic acids,é é ¸ç±?33900-74-2,3,-,- 3	4-Dihydroxybenzeneacetic acid"	0.08645	0.91793	0.037189	0.9398	HSS - LKSS; HSS - LOSS; LOSS - LKSS	pme2598	1.67E+02	1.23E+02	1.68E+02	C8H8O4	[M-H]-	3,4-äºç¾åºè¯ä¹é ¸	Phenolic_acids	é é ¸ç±?Phenolic acids	é é ¸ç±?102-32-9	3	C01161	ko00350,ko01100
Homogentisic acid	0.08645	0.91793	0.037189	0.9398	HSS - LKSS; HSS - LOSS; LOSS - LKSS	pme1292	1.67E+02	1.23E+02	1.68E+02	C8H8O4	[M-H]-	é«é¾èé ¸	Phenolic_acids	é é ¸ç±?Phenolic acids	é é ¸ç±?451-13-8	3	C00544	ko00130,ko00350,ko01100,ko01240
Lys-Lys	0.084002	0.92014	0.036145	0.94118	HSS - LKSS; HSS - LOSS; LKSS - LOSS	MW0108101	4.41E+02	3.81E+02	2.74E+02	C12H26N4O3	[M+CH3COO]-	èµæ°¨é °èµæ°¨é ¸	Amino_acids_and_derivatives	æ°¨åºé ¸åå ¶è¡çç©	Amino acids and derivatives	æ°¨åºé ¸åå ¶è¡çç©	13184-13-9	3	-	-
Pyrrole-2-carboxylic acid	0.083642	0.92047	0.035992	0.94118	LKSS - HSS; HSS - LOSS; LKSS - LOSS	mws0601	1.10E+02	6.60E+01	1.11E+02	C5H5NO2	[M-H]-	å¡å¯-2-ç¾§é ¸	Organic_acids	ææºé ?Organic acids	ææºé ?634-97-9	3	C05942	ko00470
Capsidiol	0.082629	0.92138	0.03556	0.94152	LKSS - HSS; LOSS - HSS; LOSS - LKSS	Hmlp007639	2.37E+02	1.49E+02	2.36E+02	C15H24O2	[M+H]+	è¾£æ¤é?Terpenoids	èç±»	Sesquiterpenoids	ååè?37208-05-2	3	C09627	ko00909
His-Lys-Ser-Glu	0.081236	0.92264	0.034966	0.9422	LKSS - HSS; HSS - LOSS; LKSS - LOSS	MW0151020	5.00E+02	3.08E+02	4.99E+02	C20H33N7O8	[M+H]+	ç»æ°¨é ?èµæ°¨é ?ä¸æ°¨é ?è°·æ°¨é ?Amino_acids_and_derivatives	æ°¨åºé ¸åå ¶è¡çç©	Amino acids and derivatives	æ°¨åºé ¸åå ¶è¡çç©	-	3	-	-
Cyclo(Ala-Gly)	0.079204	0.92449	0.034099	0.94348	HSS - LKSS; HSS - LOSS; LKSS - LOSS	MWSmce706	1.29E+02	5.61E+01	1.28E+02	C5H8N2O2	[M+H]+	ç?çæ°¨é ?L-ä¸æ°¨é ?	Amino_acids_and_derivatives	æ°¨åºé ¸åå ¶è¡çç©	Amino acids and derivatives	æ°¨åºé ¸åå ¶è¡çç©	4526-77-6	3	-	-
3-O-p-Coumaroylshikimic acid	0.07411	0.92913	0.031924	0.94761	HSS - LKSS; HSS - LOSS; LKSS - LOSS	pmb3075	3.19E+02	1.45E+02	3.20E+02	C16H16O7	[M-H]-	3-O-å¯¹é¦è±é °è½èé ?Phenolic_acids	é é ¸ç±?Phenolic acids	é é ¸ç±?-	3	-	-
2-Hydroxyisocaproic acid	0.069094	0.93373	0.029779	0.95169	HSS - LKSS; LOSS - HSS; LOSS - LKSS	mws0341	1.31E+02	8.51E+01	1.32E+02	C6H12O3	[M-H]-	2-ç¾åºå¼å·±é ?Organic_acids	ææºé ?Organic acids	ææºé ?20312-37-2	3	C03264	-
Aurantiamide acetate	0.065517	0.93703	0.028249	0.95443	LKSS - HSS; LOSS - HSS; LKSS - LOSS	MWStz079	4.45E+02	2.24E+02	4.44E+02	C27H28N2O4	[M+H]+	æ©é»è¡æ¤é °èºä¹é ¸é ?Alkaloids	çç©ç¢?Alkaloids	çç©ç¢?56121-42-7	3	-	-
Ala-Ala-Gln-Asn-Leu	0.060782	0.94141	0.02622	0.95703	LKSS - HSS; HSS - LOSS; LKSS - LOSS	MW0144454	5.16E+02	4.84E+02	5.15E+02	C21H37N7O8	[M+H]+	Ala-Ala-Gln-Asn-Leu	Amino_acids_and_derivatives	æ°¨åºé ¸åå ¶è¡çç©	Amino acids and derivatives	æ°¨åºé ¸åå ¶è¡çç©	-	3	-	-
Tyr-Glu-Arg-Arg	0.060359	0.9418	0.026039	0.95703	LKSS - HSS; LOSS - HSS; LOSS - LKSS	MW0158449	6.21E+02	5.61E+02	6.22E+02	C26H42N10O8	[M-H]-	é ªæ°¨é ?è°·æ°¨é ?ç²¾æ°¨é ?ç²¾æ°¨é ?Amino_acids_and_derivatives	æ°¨åºé ¸åå ¶è¡çç©	Amino acids and derivatives	æ°¨åºé ¸åå ¶è¡çç©	-	3	-	-
1-O-Galloyl-rhamnose	0.059781	0.94234	0.025792	0.95703	LKSS - HSS; LOSS - HSS; LOSS - LKSS	Lmfp001509	3.17E+02	1.53E+02	3.16E+02	C13H16O9	[M+H]+	1-O-æ²¡é£å­é °-é¼ æç³?Phenolic_acids	é é ¸ç±?Phenolic acids	é é ¸ç±?-	3	-	-
N-Formyl nornicotine	0.059721	0.9424	0.025766	0.95703	HSS - LKSS; LOSS - HSS; LOSS - LKSS	Wayp002004	1.77E+02	1.32E+02	1.76E+02	C10H12N2O	[M+H]+	N-ç²é °åºå»ç²çç¢?Alkaloids	çç©ç¢?Pyridine alkaloids	å¡å¶ç±»çç©ç¢±	3000-81-5	2	-	-
Leu-Thr	0.05952	0.94258	0.02568	0.95703	LKSS - HSS; LOSS - HSS; LKSS - LOSS	MW0107847	3.39E+02	3.09E+02	2.32E+02	C10H20N2O4	[M-H]-	L-äº®æ°¨é ?L-èæ°¨é ?Amino_acids_and_derivatives	æ°¨åºé ¸åå ¶è¡çç©	Amino acids and derivatives	æ°¨åºé ¸åå ¶è¡çç©	-	3	-	-
Tranexamic Acid	0.056543	0.94536	0.024403	0.95923	HSS - LKSS; HSS - LOSS; LOSS - LKSS	MWS1837	1.58E+02	9.51E+01	1.57E+02	C8H15NO2	[M+H]+	åå¼-4-(æ°¨ç²å?ç¯å·±ç·ç²é ?Organic_acids	ææºé ?Organic acids	ææºé ?1197-18-8	3	-	-
Leu-Ala-Arg-Glu	0.053005	0.94867	0.022885	0.96198	LKSS - HSS; HSS - LOSS; LKSS - LOSS	MW0152192	4.86E+02	4.56E+02	4.87E+02	C20H37N7O7	[M-H]-	Leu-Ala-Arg-Glu	Amino_acids_and_derivatives	æ°¨åºé ¸åå ¶è¡çç©	Amino acids and derivatives	æ°¨åºé ¸åå ¶è¡çç©	-	3	-	-
Dihydrocaffeoylputrescine	0.049865	0.95162	0.021537	0.96436	HSS - LKSS; HSS - LOSS; LOSS - LKSS	Lmmp001410	2.53E+02	1.65E+02	2.52E+02	C13H20N2O3	[M+H]+	äºæ°¢åå¡é °è è?Alkaloids	çç©ç¢?Phenolamine	é èº	-	2	-	-
Pyridoxal	0.048024	0.95335	0.020746	0.9655	LKSS - HSS; HSS - LOSS; LKSS - LOSS	Zmjp000624	1.68E+02	1.50E+02	1.67E+02	C8H9NO3	[M+H]+	å¡åé?Others	å ¶å®ç±?Vitamin	ç»´çç´?66-72-8	3	C00250	ko00750,ko01100,ko01240
Senkyunolide B	0.047112	0.95421	0.020354	0.96576	HSS - LKSS; LOSS - HSS; LOSS - LKSS	Zmcp102201	2.05E+02	1.49E+02	2.04E+02	C12H12O3	[M+H]+	æ´å·èå é ?B	Others	å ¶å®ç±?Lactones	å é ¯ç±»ååç©	93236-67-0	3	C09921	-
L-Prolyl-L-Leucine	0.044929	0.95628	0.019416	0.96723	LKSS - HSS; LOSS - HSS; LKSS - LOSS	Lmhp001461	2.29E+02	7.01E+01	2.28E+02	C11H20N2O3	[M+H]+	L-è¯æ°¨é ?L-äº®æ°¨é ?Amino_acids_and_derivatives	æ°¨åºé ¸åå ¶è¡çç©	Amino acids and derivatives	æ°¨åºé ¸åå ¶è¡çç©	52899-07-7	3	-	-
Feruloylcholine	0.039335	0.96159	0.017009	0.97198	LKSS - HSS; LOSS - HSS; LOSS - LKSS	pmp001245	2.80E+02	2.21E+02	2.80E+02	C15H22NO4+	[M]+	é¿é­é °èç¢?Alkaloids	çç©ç¢?Phenolamine	é èº	85927-25-9	3	-	-
Itaconic acid	0.034761	0.96597	0.015038	0.97497	HSS - LKSS; HSS - LOSS; LOSS - LKSS	Zmgn000217	1.29E+02	8.50E+01	1.30E+02	C5H6O4	[M-H]-	è¡£åº·é ?Organic_acids	ææºé ?Organic acids	ææºé ?97-65-4	1	C00490	ko00660,ko01100
Ala-Glu-Ala-Leu-Glu	0.034679	0.96604	0.015003	0.97497	HSS - LKSS; LOSS - HSS; LOSS - LKSS	MW0144553	5.32E+02	5.00E+02	5.31E+02	C22H37N5O10	[M+H]+	Ala-Glu-Ala-Leu-Glu	Amino_acids_and_derivatives	æ°¨åºé ¸åå ¶è¡çç©	Amino acids and derivatives	æ°¨åºé ¸åå ¶è¡çç©	-	3	-	-
Phthalic anhydride	0.034321	0.96639	0.014849	0.97497	HSS - LKSS; HSS - LOSS; LOSS - LKSS	pmp001285	1.49E+02	6.50E+01	1.48E+02	C8H4O3	[M+H]+	é»è¯äºç²é ¸é 	Phenolic_acids	é é ¸ç±?Phenolic acids	é é ¸ç±?85-44-9	1	-	-
Benzoic acid	0.030122	0.97042	0.013038	0.97842	HSS - LKSS; HSS - LOSS; LKSS - LOSS	pme0241	1.23E+02	7.91E+01	1.22E+02	C7H6O2	[M+H]+	è¯ç²é ?Phenolic_acids	é é ¸ç±?Phenolic acids	é é ¸ç±?65-85-0	3	C00180	ko00996,ko01100,ko01110
(l'R,2R,5S,l0R)-2-(1',2'-Dihydroxy-l'-methylethyl)-6,10-dimethylspiro[4,5]dec-6-en-8-one	0.027672	0.97279	0.011981	0.98019	HSS - LKSS; LOSS - HSS; LOSS - LKSS	Qmyp101107	2.53E+02	1.77E+02	2.52E+02	C15H24O3	[M+H]+	(l'R,2R,5S,l0R)-2-(1',2'-Dihydroxy-l'-methylethyl)-6,10-dimethylspiro[4,5]dec-6-en-8-one	Terpenoids	èç±»	Sesquiterpenoids	ååè?-	3	-	-
Octadeca-11E,13E,15Z-trienoic acid	0.026205	0.97421	0.011348	0.98057	HSS - LKSS; HSS - LOSS; LOSS - LKSS	pmb1650	2.79E+02	1.49E+02	2.78E+02	C18H30O2	[M+H]+	åå «ç¢?9E,13E,15Z-ä¸ç¯é ?,Lipids,èè´¨,Free fatty acids,æ¸¸ç¦»èèªé ?25575-00-2,3,-,- 1-Palmitoyl-Sn-Glycerol 3-O-Diglucoside,0.026004,0.9744,0.011261,0.98057,LKSS - HSS; LOSS - HSS; LKSS - LOSS,Wagn011658,6.53E+02,3.97E+02,6.54E+02,C31H58O14,[M-H]-,1-æ£æ¦é ?Sn-çæ²¹ 3-O-äºè¡èç³è?Lipids,èè´¨,Glycerol ester,çæ²¹é ?-,1,-,- Quercetin-5-O-Î²-D-glucoside*,0.022102,0.97819,0.0095751…	ko00591	ko01040	ko01100"
3,5-Dimethyl-2,3-dihydrobenzofuran	0.016612	0.98356	0.007201	0.9879	HSS - LKSS; HSS - LOSS; LKSS - LOSS	Latp011219	1.49E+02	1.21E+02	1.48E+02	C10H12O	[M+H]+	3,5-äºç²å?5-ç²åº-2,3-äºæ°¢è¯å¹¶åå	Others	å ¶å®ç±?Others	å ¶å®	-	3	-	-
Ala-Pro-Asp	0.010871	0.9892	0.0047157	0.99295	HSS - LKSS; HSS - LOSS; LOSS - LKSS	MW0144709	3.02E+02	1.06E+02	3.01E+02	C12H19N3O6	[M+H]+	L-ä¸æ°¨é ?L-è¯æ°¨é ?L-å¤©å¬æ°¨é ¸	Amino_acids_and_derivatives	æ°¨åºé ¸åå ¶è¡çç©	Amino acids and derivatives	æ°¨åºé ¸åå ¶è¡çç©	-	3	-	-
Synephrine; 4-[1-Hydroxy-2-(methylamino)ethyl]phenol	0.010094	0.98997	0.0043789	0.99309	LKSS - HSS; LOSS - HSS; LKSS - LOSS	pmp001073	1.68E+02	1.50E+02	1.67E+02	C9H13NO2	[M+H]+	è¾å¼æ? 4-[1-ç¾åº-2-(ç²åºæ°¨åº)ä¹åº]è¯é 	Alkaloids	çç©ç¢?Phenolamine	é èº	1994-7-5	3	C04548	-
2-Hydroxy-4-methylpentanoic acid	0.0056335	0.99439	0.0024451	0.99689	HSS - LKSS; HSS - LOSS; LKSS - LOSS	Lmrn002746	1.31E+02	8.51E+01	1.32E+02	C6H12O3	[M-H]-	2-ç¾åº-4-ç²åºæé ¸	Organic_acids	ææºé ?Organic acids	ææºé ?498-36-2	2	-	-
Leu-Gly-Asp-Val-Ile	0.0034013	0.99661	0.0014766	0.99845	LKSS - HSS; LOSS - HSS; LOSS - LKSS	MW0152340	5.16E+02	4.84E+02	5.15E+02	C23H41N5O8	[M+H]+	Leu-Gly-Asp-Val-Ile	Amino_acids_and_derivatives	æ°¨åºé ¸åå ¶è¡çç©	Amino acids and derivatives	æ°¨åºé ¸åå ¶è¡çç©	-	3	-	-
Feruloyl syringic acid	0.0028114	0.99719	0.0012206	0.99845	LKSS - HSS; HSS - LOSS; LKSS - LOSS	pmb0108	3.75E+02	1.37E+02	3.74E+02	C19H18O8	[M+H]+	é¿é­é °ä¸é¦é ¸	Phenolic_acids	é é ¸ç±?Phenolic acids	é é ¸ç±?-	3	-	-
Inositol	0.0012689	0.99873	0.00055098	0.99922	HSS - LKSS; LOSS - HSS; LOSS - LKSS	pme0516	1.79E+02	8.70E+01	1.80E+02	C6H12O6	[M-H]-	èé	Others	å ¶å®ç±?Saccharides	ç³ç±»	87-89-8	3	C00137	ko00052,ko00053,ko00562,ko01100,ko01110,ko01250,ko02010,ko04070
Cimicifugamide A	0.00078489	0.99922	0.00034084	0.99922	HSS - LKSS; HSS - LOSS; LOSS - LKSS	pmp001142	4.92E+02	1.45E+02	4.91E+02	C24H29NO10	[M+H]+	åéº»é °èº A	Alkaloids	çç©ç¢?Phenolamine	é èº	-	3	-	-
