# Supplementary material for: Integrative transcriptomic and metabolomic analyses provide insights into the effects of overexpression and knockout of NtLHT1 in different tissues
Source: Front Plant Sci. 2026 Feb 6;17:1663088. doi: 10.3389/fpls.2026.1663088 (PMC12920487; doi:10.3389/fpls.2026.1663088)
Supplement: Supplementary Table 5 — ANOVA analysis in leaf on LHT1- WT/OE/KO plants. [file DataSheet4.csv]

Table S5 ANOVA analysis in leaf on LHT1- WT/OE/KO plants
	f.value	p.value	#NAME?	FDR	Fisher's LSD	Index	Q1 (Da)	Q3 (Da)	Molecular weight (Da)	Formula	Ionization model	ç©è´¨	Class_I	ç©è´¨ä¸çº§åç±?Class II	ç©è´¨äºçº§åç±»	CAS	Level	cpd_ID	kegg_map
Chrysoeriol; 5,7,4'-Trihydroxy-3'-Methoxyflavone	231.85	1.81E-08	7.7415	2.88E-05	HSL - LKSL; HSL - LOSL; LKSL - LOSL	pmp001127	3.01E+02	2.86E+02	3.00E+02	C16H12O6	[M+H]+	éå£èé»ç´?Flavonoids	é»é ®	Flavones	é»é ®	491-71-4	3	C04293	ko00944
Gnetifolin B	175.59	6.16E-08	7.2102	4.90E-05	HSL - LKSL; HSL - LOSL; LKSL - LOSL	Xmyn008071	2.99E+02	2.84E+02	3.00E+02	C16H12O6	[M-H]-	ä¹°éº»æ»ä¹ç´?Flavonoids	é»é ®	Flavones	é»é ®	140671-06-3	1	-	-
Hispidulin (5,7,4'-Trihydroxy-6-methoxyflavone)	159.12	9.49E-08	7.0228	5.03E-05	HSL - LKSL; HSL - LOSL; LKSL - LOSL	pmp000001	3.01E+02	2.86E+02	3.00E+02	C16H12O6	[M+H]+	é«è½¦åç´	Flavonoids	é»é ®	Flavones	é»é ®	1447-88-7	3	C10058	-
3,5,4'-Trihydroxy-7-methoxyflavone (Rhamnocitrin)	148.72	1.28E-07	6.8944	5.07E-05	HSL - LKSL; HSL - LOSL; LKSL - LOSL	Lmjp004941	3.01E+02	2.86E+02	3.00E+02	C16H12O6	[M+H]+	é¼ ææ æª¬ç´?Flavonoids	é»é ®	Flavonols	é»é ®é?569-92-6	3	C17059	-
6,7,8-Tetrahydroxy-5-methoxyflavone	131.06	2.21E-07	6.6551	6.50E-05	HSL - LKSL; HSL - LOSL; LKSL - LOSL	Zmhp003514	3.01E+02	2.86E+02	3.00E+02	C16H12O6	[M+H]+	6,7,8-ä¸ç¾å?5-ç²æ°§åºé»é ?,Flavonoids,é»é ®,Flavones,é»é ®,-,3,-,- Diosmetin (5	7	3'-Trihydroxy-4'-methoxyflavone)"	124.7	2.75E-07	6.5612	6.50E-05	HSL - LKSL; HSL - LOSL; LKSL - LOSL	MWSHY0009	3.01E+02	2.86E+02	3.00E+02	C16H12O6	[M+H]+	é¦å¶æ¨ç´	Flavonoids	é»é ®	Flavones	é»é ®	520-34-3	1	C10038	-
9-O-Î²-D-Glucoside of 3-hydroxy-7,8-didehydro-Î²-ionol	118.32	3.45E-07	6.4623	6.50E-05	LKSL - HSL; LOSL - HSL; LOSL - LKSL	Qmyp101114	3.71E+02	2.09E+02	3.70E+02	C19H30O7	[M+H]+	9-O-Î²-D-è¡èç³è·3-ç¾åº-7,8-äºæ°¢-Î²-ç´«ç½å °é	Terpenoids	èç±»	Sesquiterpenoids	ååè?-	1	-	-
Lys-Leu-Arg-Asp	117.38	3.57E-07	6.4473	6.50E-05	HSL - LKSL; HSL - LOSL; LKSL - LOSL	MW0153025	5.29E+02	2.79E+02	5.30E+02	C22H42N8O7	[M-H]-	Lys-Leu-Arg-Asp	Amino_acids_and_derivatives	æ°¨åºé ¸åå ¶è¡çç©	Amino acids and derivatives	æ°¨åºé ¸åå ¶è¡çç©	-	3	-	-
Pyridoxine	116.59	3.68E-07	6.4346	6.50E-05	HSL - LKSL; HSL - LOSL; LKSL - LOSL	pme1383	1.70E+02	1.34E+02	1.69E+02	C8H11NO3	[M+H]+	å¡åé?Others	å ¶å®ç±?Vitamin	ç»´çç´?65-23-6	3	C00314	ko00750,ko01100,ko01240
Methoxyindoleacetic acid	102.2	6.50E-07	6.1873	0.00010336	HSL - LKSL; HSL - LOSL; LKSL - LOSL	pmb0818	2.06E+02	1.45E+02	2.05E+02	C11H11NO3	[M+H]+	ç²æ°§åºå²åä¹é ?Alkaloids	çç©ç¢?Plumerane	å²åç±»çç©ç¢±	3471-31-6	3	C05660	ko00380
L-Phenylalanine	92.519	9.97E-07	6.0014	0.00013529	HSL - LKSL; HSL - LOSL; LKSL - LOSL	pme0021	1.66E+02	1.20E+02	1.65E+02	C9H11NO2	[M+H]+	L-è¯ä¸æ°¨é ¸	Amino_acids_and_derivatives	æ°¨åºé ¸åå ¶è¡çç©	Amino acids and derivatives	æ°¨åºé ¸åå ¶è¡çç©	63-91-2	1	C00079	ko00360,ko00400,ko00460,ko00470,ko00940,ko00960,ko00966,ko00970,ko00996,ko00999,ko01100,ko01110,ko01210,ko01230,ko02010
2,6-Dimethoxybenzoic acid	92.016	1.02E-06	5.9912	0.00013529	HSL - LKSL; HSL - LOSL; LKSL - LOSL	Hmcn006267	1.81E+02	1.07E+02	1.82E+02	C9H10O4	[M-H]-	2,6-äºç²æ°§åºè¯ç²é ?,Phenolic_acids,é é ¸ç±?Phenolic acids,é é ¸ç±?1466-76-8,3,-,- octadecadienoic acid amide,78.919,1.97E-06,5.7062,0.00022537,HSL - LKSL; HSL - LOSL; LOSL - LKSL,Zahp012577,2.80E+02,8.11E+01,2.79E+02,C18H33NO,[M+H]+,åå «ç¢³äºç¯é ¸é °èº,Alkaloids,çç©ç¢?Alkaloids,çç©ç¢?-,1,-,- Kaempferol-3-O-robinoside-7-O-rhamnoside (Robinin),78.766,1.98E-06,5.7027,0.00022537,HS…	4'	5	7-Tetrahydroxyflavone"	76.862	2.20E-06	5.6574	0.00023342	HSL - LKSL; HSL - LOSL; LKSL - LOSL	mws0066	3.15E+02	1.51E+02	3.16E+02	C16H12O7	[M-H]-	å¼é¼ æç´	Flavonoids	é»é ®	Flavonols	é»é ®é?480-19-3	1	C10084	-
Dendrocrepine*	64.914	4.50E-06	5.3471	0.0004472	HSL - LKSL; HSL - LOSL; LKSL - LOSL	pmn001497	5.75E+02	2.79E+02	5.16E+02	C33H44N2O3	[M+CH3COOH-H]-	ç«ç°ç³æç¢?	Alkaloids	çç©ç¢?Alkaloids	çç©ç¢?51020-39-4	1	-	-
Pinoresinol-4,4'-O-di-O-glucoside	62.497	5.27E-06	5.2778	0.00048681	LKSL - HSL; LOSL - HSL; LOSL - LKSL	pmn001370	6.81E+02	5.19E+02	6.82E+02	C32H42O16	[M-H]-	æ¾èé?4,4'-O-äº?O-è¡èç³è·	Lignans_and_Coumarins	æ¨èç´ åé¦è±ç´?Lignans	æ¨èç´?63902-38-5	1	-	-
Indole	61.548	5.62E-06	5.2499	0.00048681	HSL - LKSL; HSL - LOSL; LKSL - LOSL	pmb1096	1.18E+02	9.11E+01	1.17E+02	C8H7N	[M+H]+	å²å	Alkaloids	çç©ç¢?Plumerane	å²åç±»çç©ç¢±	120-72-9	3	C00463	ko00380,ko00400,ko01100,ko01110
3-amino-2-naphthoic acid	60.637	5.99E-06	5.2228	0.00048681	HSL - LKSL; HSL - LOSL; LKSL - LOSL	Hmgp002327	1.88E+02	1.18E+02	1.87E+02	C11H9O2N	[M+H]+	3-æ°¨åº-2-èç²é ?Alkaloids	çç©ç¢?Alkaloids	çç©ç¢?-	1	-	-
Choline	60.322	6.12E-06	5.2133	0.00048681	HSL - LKSL; HSL - LOSL; LKSL - LOSL	pmb0484	1.04E+02	6.01E+01	1.04E+02	C5H14NO+	[M]+	èç¢±	Alkaloids	çç©ç¢?Alkaloids	çç©ç¢?62-49-7	3	C00114	ko00260,ko00564,ko01100,ko02010
3-Indoleacrylic acid	57.51	7.47E-06	5.1266	0.000566	HSL - LKSL; HSL - LOSL; LKSL - LOSL	Hmmp001310	1.88E+02	1.18E+02	1.87E+02	C11H9NO2	[M+H]+	3-å²åä¸ç¯é ?Alkaloids	çç©ç¢?Plumerane	å²åç±»çç©ç¢±	1204-06-4	1	C21283	-
4-methyl-1,5,2,3-dioxadiazinan-2-amine	55.535	8.64E-06	5.0634	0.00059883	HSL - LKSL; HSL - LOSL; LKSL - LOSL	Zmmp002106	1.20E+02	7.70E+01	1.19E+02	C3H9N3O2	[M+H]+	4-methyl-1,5,2,3-dioxadiazinan-2-amine	Nucleotides_and_derivatives	æ ¸è·é ¸åå ¶è¡çç©	Nucleotides and derivatives	æ ¸è·é ¸åå ¶è¡çç©	-	2	-	-
N,N-Dimethylglycine	55.513	8.66E-06	5.0626	0.00059883	HSL - LKSL; HSL - LOSL; LKSL - LOSL	pme3033	1.04E+02	5.81E+01	1.03E+02	C4H9NO2	[M+H]+	N,N-äºç²åºçæ°¨é ¸	Amino_acids_and_derivatives	æ°¨åºé ¸åå ¶è¡çç©	Amino acids and derivatives	æ°¨åºé ¸åå ¶è¡çç©	1118-68-9	1	C01026	ko00260,ko01100
cyclo-(Gly-Phe)	54.182	9.58E-06	5.0188	0.00063427	HSL - LKSL; HSL - LOSL; LKSL - LOSL	Zazp002547	2.05E+02	1.46E+02	2.04E+02	C11H12N2O2	[M+H]+	ç?ä¸æ°¨é ?è¯ä¸æ°¨é ¸)	Amino_acids_and_derivatives	æ°¨åºé ¸åå ¶è¡çç©	Amino acids and derivatives	æ°¨åºé ¸åå ¶è¡çç©	10125-07-2	1	-	-
11,14-Eicosadienoic acid	53.663	9.97E-06	5.0015	0.00063427	LKSL - HSL; HSL - LOSL; LKSL - LOSL	MW0017131	3.31E+02	2.71E+02	3.08E+02	C20H36O2	[M+Na]+	11,14-åå¼äºåç¢³äºç¯é ¸	Lipids	èè´¨	Free fatty acids	æ¸¸ç¦»èèªé ?2091-39-6	3	-	-
3-Hydroxy-Beta-Ionone 3-(6''-Malonyl)Glucoside	52.966	1.05E-05	4.9779	0.0006439	LKSL - HSL; LOSL - HSL; LOSL - LKSL	Wagp005508	4.57E+02	2.09E+02	4.56E+02	C22H32O10	[M+H]+	3-Hydroxy-Beta-Ionone 3-(6''-Malonyl)Glucoside	Others	å ¶å®ç±?Others	å ¶å®	-	1	-	-
Isodendrocrepine*	49.297	1.42E-05	4.849	0.00082931	HSL - LKSL; HSL - LOSL; LKSL - LOSL	pmn001498	5.75E+02	2.79E+02	5.16E+02	C33H44N2O3	[M+CH3COOH-H]-	å¼ç«ç°ç³æç¢±*	Alkaloids	çç©ç¢?Alkaloids	çç©ç¢?50906-94-0	1	-	-
Dehydroascorbic acid	48.936	1.46E-05	4.8358	0.00082931	LKSL - HSL; LOSL - HSL; LOSL - LKSL	MA10039492	1.73E+02	7.10E+01	1.74E+02	C6H6O6	[M-H]-	è±æ°¢æåè¡é ?Others	å ¶å®ç±?Vitamin	ç»´çç´?490-83-5	2	C05422	ko00053,ko00480,ko01100
(2S,3R)-4-methylidene-2-octyl-5-oxooxolane-3-carboxylic acid	46.803	1.75E-05	4.7562	0.00096177	LKSL - HSL; HSL - LOSL; LKSL - LOSL	MW0119586	3.13E+02	2.70E+02	2.54E+02	C14H22O4	[M+CH3COO]-	(2S,3R)-4-äºç²å?2-è¾åº-5-æ°§ä»£æ°§æç?3-ç¾§é ¸	Organic_acids	ææºé ?Organic acids	ææºé ?-	3	-	-
6-C-MethylKaempferol-3-glucoside	46.111	1.86E-05	4.7297	0.00096294	HSL - LKSL; HSL - LOSL; LKSL - LOSL	Lmjp003655	4.63E+02	3.01E+02	4.62E+02	C22H22O11	[M+H]+	6-ç²åºå±±æ°é ?3-O-è¡èç³è·	Flavonoids	é»é ®	Flavones	é»é ®	-	1	-	-
4-Hydroxysphinganine	46.035	1.88E-05	4.7267	0.00096294	LKSL - HSL; LOSL - HSL; LOSL - LKSL	pmb2221	3.18E+02	6.00E+01	3.17E+02	C18H39NO3	[M+H]+	4-ç¾åºéæ°¨é?Lipids	èè´¨	Sphingolipids	éè	554-62-1	2	C12144	ko00600,ko01100
Indole-3-carboxaldehyde	45.302	2.00E-05	4.6982	0.00099622	HSL - LKSL; HSL - LOSL; LKSL - LOSL	Qmkp093004	1.46E+02	9.11E+01	1.45E+02	C9H7NO	[M+H]+	å²å-3-ç²é	Alkaloids	çç©ç¢?Plumerane	å²åç±»çç©ç¢±	487-89-8	3	C08493	-
Kaempferol-3-O-sambubioside	44.557	2.14E-05	4.6687	0.0010339	HSL - LKSL; HSL - LOSL; LKSL - LOSL	HJAP148	5.81E+02	2.87E+02	5.80E+02	C26H28O15	[M+H]+	å±±æ°é ?3-O-æ¡å¸åç³è?Flavonoids	é»é ®	Flavonols	é»é ®é?27661-51-4	3	-	-
Asp-Asp-Phe-Gln-Lys	44.172	2.22E-05	4.6533	0.0010397	HSL - LKSL; HSL - LOSL; LKSL - LOSL	MW0146059	6.52E+02	2.05E+02	6.51E+02	C28H41N7O11	[M+H]+	Asp-Asp-Phe-Gln-Lys	Amino_acids_and_derivatives	æ°¨åºé ¸åå ¶è¡çç©	Amino acids and derivatives	æ°¨åºé ¸åå ¶è¡çç©	-	3	-	-
2,3-Dihydroxy-30-norolean-12,20(29)-dien-28-oic acid	43.313	2.41E-05	4.6185	0.0010712	HSL - LKSL; HSL - LOSL; LKSL - LOSL	Zjmp102714	4.57E+02	1.09E+02	4.56E+02	C29H44O4	[M+H]+	2,3-äºç¾å?30-å»ç²åºé½å¢©æ-12,20(29)-äºç¯-28-é ?,Terpenoids,èç±»,Triterpene,ä¸è,-,3,-,- Glu-Ser-Tyr-Asp,43.239,2.42E-05,4.6155,0.0010712,HSL - LKSL; HSL - LOSL; LKSL - LOSL,MW0150151,5.13E+02,4.67E+02,5.12E+02,C21H28N4O11,[M+H]+,è°·æ°¨é ?ä¸æ°¨é ?é ªæ°¨é ?å¤©é¨å¬æ°¨é ?Amino_acids_and_derivatives,æ°¨åºé ¸åå ¶è¡çç©,Amino acids and derivatives,æ°¨åºé ¸åå ¶è¡çç©,-,3,-,-…	5	6-Trihydroxy-2-cyclohexen-1-ylideneacetonitrile"	41.314	2.92E-05	4.535	0.0012214	HSL - LKSL; HSL - LOSL; LOSL - LKSL	Hmtp000776	1.68E+02	1.05E+02	1.67E+02	C8H9NO3	[M+H]+	4,5,6-ä¸ç¾å?2-ç¯å·±ç?1-äºä¹ä¹è 	Alkaloids	çç©ç¢?Alkaloids	çç©ç¢?-	3	-	-
Robinetin	40.958	3.02E-05	4.5198	0.0012326	HSL - LKSL; HSL - LOSL; LOSL - LKSL	Zmpp002571	3.03E+02	2.57E+02	3.02E+02	C15H10O7	[M+H]+	åºæ§äº?Flavonoids	é»é ®	Flavonols	é»é ®é?490-31-3	3	C10177	-
Melibiose	38.979	3.69E-05	4.4328	0.0014682	HSL - LKSL; HSL - LOSL; LKSL - LOSL	mws1333	3.41E+02	1.13E+02	3.42E+02	C12H22O11	[M-H]-	èäºç³?Others	å ¶å®ç±?Saccharides	ç³ç±»	585-99-9	1	C05402	ko00052,ko01100,ko02010
1-Methoxy-indole-3-acetamide	38.724	3.79E-05	4.4213	0.0014709	HSL - LKSL; HSL - LOSL; LKSL - LOSL	Zmbp002538	2.05E+02	1.46E+02	2.04E+02	C11H12N2O2	[M+H]+	1-ç²æ°§å?å²å-3-ä¹é °è?Alkaloids	çç©ç¢?Plumerane	å²åç±»çç©ç¢±	-	1	-	-
N-Benzylmethylene isomethylamine	38.443	3.90E-05	4.4086	0.0014787	HSL - LKSL; HSL - LOSL; LKSL - LOSL	pmp001287	1.20E+02	1.03E+02	1.19E+02	C8H9N	[M+H]+	N-è¯äºç²åºå¼ç²è?Alkaloids	çç©ç¢?Alkaloids	çç©ç¢?-	1	-	-
2-Aminoisobutyric acid	37.743	4.20E-05	4.3765	0.001555	HSL - LKSL; HSL - LOSL; LKSL - LOSL	pme3017	1.04E+02	5.81E+01	1.03E+02	C4H9NO2	[M+H]+	2-æ°¨åºå¼ä¸é ?Organic_acids	ææºé ?Organic acids	ææºé ?62-57-7	1	C03665	-
Nepetin (5,7,3',4'-Tetrahydroxy-6-methoxyflavone)	37.238	4.44E-05	4.3529	0.0016043	HSL - LKSL; HSL - LOSL; LKSL - LOSL	pmp000003	3.17E+02	3.02E+02	3.16E+02	C16H12O7	[M+H]+	æ³½å °é»é ® (6-ç²æ°§åºæ¨çèç´ )	Flavonoids	é»é ®	Flavones	é»é ®	520-11-6	1	-	-
Icariside B1	35.638	5.29E-05	4.2765	0.0018389	HSL - LKSL; LOSL - HSL; LOSL - LKSL	Cmyp003257	3.87E+02	2.25E+02	3.86E+02	C19H30O8	[M+H]+	æ·«ç¾è¿æ¬¡è?B1	Terpenoids	èç±»	Terpene	èç±»	109062-00-2	3	-	-
Gingerglycolipid B	35.51	5.37E-05	4.2703	0.0018389	HSL - LKSL; HSL - LOSL; LKSL - LOSL	Lmyn006011	6.77E+02	3.97E+02	6.78E+02	C33H58O14	[M-H]-	å§ç³è?B	Lipids	èè´¨	Glycerol ester	çæ²¹é ?88168-90-5	1	-	-
DL-O-tyrosine	34.671	5.90E-05	4.2289	0.0018389	HSL - LKSL; HSL - LOSL; LOSL - LKSL	MWS00275g	1.80E+02	1.19E+02	1.81E+02	C9H11NO3	[M-H]-	DL-é»é ªæ°¨é ¸	Amino_acids_and_derivatives	æ°¨åºé ¸åå ¶è¡çç©	Amino acids and derivatives	æ°¨åºé ¸åå ¶è¡çç©	2370-61-8	2	-	-
4',5,7-Trihydroxy-3',6-dimethoxyflavone (Jaceosidin)	34.669	5.90E-05	4.2288	0.0018389	HSL - LKSL; HSL - LOSL; LKSL - LOSL	pmp000004	3.31E+02	3.16E+02	3.30E+02	C17H14O7	[M+H]+	4',5,7-ä¸ç¾å?3',6-äºç²æ°§åºé»é ® (æ£ç¢è½¦èç´?	Flavonoids	é»é ®	Flavones	é»é ®	18085-97-7	1	-	-
N-Methyl-4-aminobutyric acid	34.65	5.92E-05	4.2279	0.0018389	LKSL - HSL; HSL - LOSL; LKSL - LOSL	mws2628	1.18E+02	8.71E+01	1.17E+02	C5H11NO2	[M+H]+	N-ç²åº-4-æ°¨åºä¸é ¸	Organic_acids	ææºé ?Organic acids	ææºé ?1119-48-8	3	C15987	ko00760,ko01100
Tyr-Phe-His-Glu	34.463	6.05E-05	4.2185	0.0018389	HSL - LKSL; HSL - LOSL; LKSL - LOSL	MW0158570	6.53E+02	5.09E+02	5.94E+02	C29H34N6O8	[M+CH3COO]-	é ªæ°¨é ?è¯ä¸æ°¨é ¸-ç»æ°¨é ?è°·æ°¨é ?Amino_acids_and_derivatives	æ°¨åºé ¸åå ¶è¡çç©	Amino acids and derivatives	æ°¨åºé ¸åå ¶è¡çç©	-	3	-	-
D-Galactose	34.333	6.14E-05	4.2119	0.0018389	HSL - LKSL; HSL - LOSL; LKSL - LOSL	pmf0139	1.79E+02	5.90E+01	1.80E+02	C6H12O6	[M-H]-	D-åä¹³ç³?Others	å ¶å®ç±?Saccharides	ç³ç±»	59-23-4	3	C00124	ko00052,ko01100
naphthisoxazol A	34.178	6.25E-05	4.2041	0.0018389	HSL - LKSL; HSL - LOSL; LKSL - LOSL	Smcp001137	1.88E+02	1.18E+02	1.87E+02	C11H9NO2	[M+H]+	naphthisoxazol A	Alkaloids	çç©ç¢?Alkaloids	çç©ç¢?-	1	-	-
5-Aminovaleric acid	34.127	6.29E-05	4.2016	0.0018389	HSL - LKSL; LOSL - HSL; LOSL - LKSL	pme0120	1.18E+02	1.01E+02	1.17E+02	C5H11NO2	[M+H]+	5-æ°¨åºæé ¸	Organic_acids	ææºé ?Organic acids	ææºé ?660-88-8	1	C00431	ko00310,ko00330,ko00470,ko01100
Isorhamnetin-3,7-O-diglucoside	34.087	6.32E-05	4.1995	0.0018389	LKSL - HSL; HSL - LOSL; LKSL - LOSL	Hmcp001578	6.41E+02	4.79E+02	6.40E+02	C28H32O17	[M+H]+	å¼é¼ æç´ -3,7-O-äºè¡èç³è?,Flavonoids,é»é ®,Flavonols,é»é ®é?6758-51-6,3,-,- 1	4-Dihydro-1-Methyl-4-oxo-3-pyridinecarboxamide"	34.032	6.36E-05	4.1967	0.0018389	HSL - LKSL; HSL - LOSL; LKSL - LOSL	mws0943	1.51E+02	7.10E+01	1.52E+02	C7H8N2O2	[M-H]-	1,4-äºæ°¢-1-ç²åº-4-æ°§ä»£-3-å¡å¶ç²é °è?,Alkaloids,çç©ç¢?Pyridine alkaloids,å¡å¶ç±»çç©ç¢±,769-49-3,3,C05843,ko00760	ko01100"
Luteolin-7-O-gentiobioside*	33.267	6.96E-05	4.1575	0.0019439	HSL - LKSL; HSL - LOSL; LKSL - LOSL	Hmpp002612	6.11E+02	2.87E+02	6.10E+02	C27H30O16	[M+H]+	æ¨çèç´ -7-O-é¾èåç³è?	Flavonoids	é»é ®	Flavones	é»é ®	-	3	-	-
Methyl 3-aminopropanoate	33.259	6.96E-05	4.1571	0.0019439	HSL - LKSL; HSL - LOSL; LKSL - LOSL	MWSmce585	1.04E+02	5.90E+01	1.03E+02	C4H9NO2	[M+H]+	3-æ°¨åºä¸é ¸ç²é ¯	Amino_acids_and_derivatives	æ°¨åºé ¸åå ¶è¡çç©	Amino acids and derivatives	æ°¨åºé ¸åå ¶è¡çç©	4138-35-6	3	-	-
3-Indoleacetonitrile	33.094	7.10E-05	4.1486	0.0019483	HSL - LKSL; HSL - LOSL; LKSL - LOSL	pmb0819	1.57E+02	1.30E+02	1.56E+02	C10H8N2	[M+H]+	3-å²åä¹è 	Alkaloids	çç©ç¢?Plumerane	å²åç±»çç©ç¢±	771-51-7	3	C02938	ko00380,ko01100
Ferruginol	32.93	7.24E-05	4.14	0.0019534	HSL - LKSL; HSL - LOSL; LKSL - LOSL	Lazp011277	2.87E+02	1.33E+02	2.86E+02	C20H30O	[M+H]+	ééé?Terpenoids	èç±»	Ditepenoids	äºè	514-62-5	2	C09092	ko00904,ko01110
Quercetin-3-O-(2''-O-Rhamnosyl)rutinoside	32.662	7.48E-05	4.126	0.0019841	HSL - LKSL; HSL - LOSL; LKSL - LOSL	HJAP127	7.57E+02	3.03E+02	7.56E+02	C33H40O20	[M+H]+	æ§²ç®ç´?3-O-(2''-O-é¼ æç³åº)è¸é¦ç³è·	Flavonoids	é»é ®	Flavonols	é»é ®é?55696-57-6	3	-	-
(6R,9R)-3-Oxo-Î±-ionol-Î²-D-malonyl-glucoside	32.275	7.84E-05	4.1056	0.0020454	LKSL - HSL; LOSL - HSL; LOSL - LKSL	Lafp004533	4.57E+02	2.09E+02	4.56E+02	C22H32O10	[M+H]+	(6R,9R)-3-æ°§ä»£-Î±-ç´«ç½å °é-Î²-D-ä¸äºé ?è¡èç³è·	Terpenoids	èç±»	Sesquiterpenoids	ååè?-	2	-	-
Val-Ala-His-Glu	31.911	8.20E-05	4.0861	0.0021046	HSL - LKSL; HSL - LOSL; LKSL - LOSL	MW0158872	4.55E+02	1.77E+02	4.54E+02	C19H30N6O7	[M+H]+	Val-Ala-His-Glu	Amino_acids_and_derivatives	æ°¨åºé ¸åå ¶è¡çç©	Amino acids and derivatives	æ°¨åºé ¸åå ¶è¡çç©	-	3	-	-
PC(16:1/14:1)	31.176	8.99E-05	4.0462	0.0022704	LKSL - HSL; LOSL - HSL; LOSL - LKSL	pmb0168	7.00E+02	1.84E+02	6.99E+02	C38H70NO8P	[M+H]+	ç£·èé °èç¢?16:1/14:1)	Lipids	èè´¨	PC	ç£·èé °èç¢?-	3	-	-
Choline Alfoscerate	29.586	0.00011037	3.9572	0.0027015	LKSL - HSL; LOSL - HSL; LOSL - LKSL	mws0120	2.58E+02	1.04E+02	2.57E+02	C8H20NO6P	[M+H]+	çç£·é ¸èç¢?GPC	Lipids	èè´¨	PC	ç£·èé °èç¢?28319-77-9	3	C00670	ko00564,ko00565
2,4-Di(2-Methylbutanoyl)-3-(3-Methylpentanoyl)Sucrose-6'-O-Acetate*	29.471	0.00011207	3.9505	0.0027015	HSL - LKSL; HSL - LOSL; LKSL - LOSL	Wafn010355	6.49E+02	1.01E+02	6.50E+02	C30H50O15	[M-H]-	2,4-äº?2-ç²åº)ä¸é °å?3-(3-ç²åºæé °å?èç³-6'-O-ä¹é ¸é ?	Others	å ¶å®ç±?Saccharides	ç³ç±»	-	2	-	-
2,4-Di(2-Methylbutanoyl)-3-(3-Methylpentanoyl)Sucrose-6-O-Acetate*	29.471	0.00011207	3.9505	0.0027015	HSL - LKSL; HSL - LOSL; LKSL - LOSL	Wafn010298	6.49E+02	1.01E+02	6.50E+02	C30H50O15	[M-H]-	2,4-äº?2-ç²åº)ä¸é °å?3-(3-ç²åºæé °å?èç³-6-O-ä¹é ¸é ?	Others	å ¶å®ç±?Saccharides	ç³ç±»	-	3	-	-
Dihydroquercetin	29.286	0.00011485	3.9399	0.0027272	HSL - LKSL; HSL - LOSL; LKSL - LOSL	MW0130123	3.63E+02	3.45E+02	3.04E+02	C15H12O7	[M+CH3COO]-	2-(3ï¼?-äºç¾åºè¯å?-3ï¼?ï¼?-ä¸ç¾å?3ï¼?-äºæ°¢-2H-1-è¯å¹¶å¡å-4-é ?Others	å ¶å®ç±?Ketone compounds	é ®ç±»ååç?98006-93-0	3	-	-
D-Glucose	28.914	0.00012071	3.9182	0.0028243	HSL - LKSL; HSL - LOSL; LKSL - LOSL	mws4170	1.79E+02	5.90E+01	1.80E+02	C6H12O6	[M-H]-	D-è¡èç³?Others	å ¶å®ç±?Saccharides	ç³ç±»	50-99-7	1	C00031	ko00010,ko00030,ko00052,ko00500,ko00520,ko01100,ko01110,ko02010
Kaempferol-3-O-galactoside (Trifolin)*	28.171	0.00013357	3.8743	0.0030798	HSL - LKSL; HSL - LOSL; LKSL - LOSL	mws0913	4.47E+02	2.85E+02	4.48E+02	C21H20O11	[M-H]-	å±±æ°é ?3-O-åä¹³ç³è·(ä¸å¶è±è·)*	Flavonoids	é»é ®	Flavonols	é»é ®é?23627-87-4	3	C12626	ko00944,ko01110
Tricin (5,7,4'-Trihydroxy-3',5'-dimethoxyflavone)	27.989	0.00013697	3.8634	0.003106	HSL - LKSL; HSL - LOSL; LKSL - LOSL	Lmzp004885	3.31E+02	3.15E+02	3.30E+02	C17H14O7	[M+H]+	èè¿ç´?éº¦é»é ?	Flavonoids	é»é ®	Flavones	é»é ®	520-32-1	3	C10193	-
Asn-Glu-Thr-Asp-Leu	27.866	0.00013933	3.856	0.003106	HSL - LKSL; HSL - LOSL; LKSL - LOSL	MW0145746	5.91E+02	4.11E+02	5.90E+02	C23H38N6O12	[M+H]+	Asn-Glu-Thr-Asp-Leu	Amino_acids_and_derivatives	æ°¨åºé ¸åå ¶è¡çç©	Amino acids and derivatives	æ°¨åºé ¸åå ¶è¡çç©	-	3	-	-
Pinocembrin-7-O-glucoside (Pinocembroside)	27.803	0.00014056	3.8521	0.003106	HSL - LKSL; HSL - LOSL; LKSL - LOSL	Lmyp004617	4.19E+02	2.57E+02	4.18E+02	C21H22O9	[M+H]+	ä¹æ¾ç´?7-O-è¡èç³è· (ä¹æ¾è?	Flavonoids	é»é ®	Flavanones	äºæ°¢é»é ®	75829-43-5	3	-	-
His-Tyr-Tyr	27.376	0.00014923	3.8262	0.0032523	HSL - LKSL; HSL - LOSL; LKSL - LOSL	MW0151137	4.82E+02	3.52E+02	4.81E+02	C24H27N5O6	[M+H]+	L-ç»æ°¨é ?L-é ªæ°¨é ?L-é ªæ°¨é ?Amino_acids_and_derivatives	æ°¨åºé ¸åå ¶è¡çç©	Amino acids and derivatives	æ°¨åºé ¸åå ¶è¡çç©	-	3	-	-
Rehderianin I	27.034	0.00015665	3.8051	0.003368	HSL - LKSL; HSL - LOSL; LKSL - LOSL	Hmhp005160	3.31E+02	3.16E+02	3.30E+02	C17H14O7	[M+H]+	çèé»è©ç´?I	Flavonoids	é»é ®	Flavonols	é»é ®é?90965-30-3	1	-	-
Delphinidin-3-O-rutinoside-7-O-glucoside	26.626	0.0001661	3.7796	0.0035236	LKSL - HSL; HSL - LOSL; LKSL - LOSL	Zmqp002952	7.73E+02	4.65E+02	7.73E+02	C33H41O21+	[M]+	é£çèç´ -3-O-è¸é¦ç³è·-7-O-è¡èç³è·	Flavonoids	é»é ®	Anthocyanidins	è±éç´?-	3	-	-
Hydroxy ricinoleic acid	26.522	0.00016862	3.7731	0.00353	HSL - LKSL; HSL - LOSL; LKSL - LOSL	Lmbn007891	3.13E+02	1.83E+02	3.14E+02	C18H34O4	[M-H]-	ç¾åºèéº»æ²¹é ¸	Lipids	èè´¨	Free fatty acids	æ¸¸ç¦»èèªé ?-	3	-	-
Digalacturonate	26.295	0.00017431	3.7587	0.0036016	HSL - LKSL; HSL - LOSL; LKSL - LOSL	MW0114263	4.29E+02	1.91E+02	3.70E+02	C12H18O13	[M+CH3COO]-	äºåä¹³ç³éé ¸	Others	å ¶å®ç±?Saccharides	ç³ç±»	5894-59-7	3	C02273	ko00040,ko01100,ko02010
2,3',4-Tri(Isovaleryl)Sucrose-6'-O-Acetate	26.121	0.00017881	3.7476	0.0036473	HSL - LKSL; HSL - LOSL; LKSL - LOSL	Wafn008994	6.95E+02	5.09E+02	6.36E+02	C29H48O15	[M+CH3COOH-H]-	2,3',4-ä¸?å¼æé °åº)èç³-6'-O-ä¹é ¸é ?,Others,å ¶å®ç±?Saccharides,ç³ç±»,-,2,-,- 3	7-Di-O-methylquercetin"	25.851	0.00018608	3.7303	0.0037476	HSL - LKSL; HSL - LOSL; LKSL - LOSL	mws0917	3.29E+02	3.14E+02	3.30E+02	C17H14O7	[M-H]-	3,7-äº?O-ç²åºæ§²ç®ç´?,Flavonoids,é»é ®,Flavonols,é»é ®é?2068/2/2,2,C01265,ko00944	ko01110"
N-Feruloylphenylalanine	25.05	0.00020987	3.6781	0.0041737	HSL - LKSL; HSL - LOSL; LKSL - LOSL	Wafp005168	3.42E+02	1.77E+02	3.41E+02	C19H19NO5	[M+H]+	N-é¿é­é °è¯ä¸æ°¨é ?Alkaloids	çç©ç¢?Phenolamine	é èº	-	1	-	-
4,4'-Dihydroxy-2'-methoxychalcone (3-Deoxysappanchalcone)	24.638	0.00022355	3.6506	0.0043457	HSL - LKSL; HSL - LOSL; LKSL - LOSL	Hmmp008597	2.71E+02	1.47E+02	2.70E+02	C16H14O4	[M+H]+	4,4'-äºç¾å?2'-ç²æ°§åºæ¥è³é ® (3-å»æ°§èæ¨æ¥è³é ®)	Flavonoids	é»é ®	Chalcones	æ¥è³é ®	112408-67-0	3	C15531	-
L-Alanyl-L-Phenylalanine	24.589	0.00022524	3.6474	0.0043457	LKSL - HSL; LOSL - HSL; LKSL - LOSL	mws4176	2.37E+02	1.20E+02	2.36E+02	C12H16N2O3	[M+H]+	L-ä¸æ°¨é ?L-è¯ä¸æ°¨é ¸	Amino_acids_and_derivatives	æ°¨åºé ¸åå ¶è¡çç©	Amino acids and derivatives	æ°¨åºé ¸åå ¶è¡çç©	3061-90-3	3	-	-
N-(beta-D-Glucosyl)nicotinate	24.547	0.00022671	3.6445	0.0043457	HSL - LKSL; LOSL - HSL; LOSL - LKSL	pma1751	2.86E+02	1.24E+02	2.85E+02	C12H15NO7	[M+H]+	N-è¡èç³åºçé ¸	Others	å ¶å®ç±?Vitamin	ç»´çç´?-	3	-	-
kaempferol-3-caffeoyldiglucoside	24.407	0.0002317	3.6351	0.0043636	LKSL - HSL; HSL - LOSL; LKSL - LOSL	Zmcn004206	7.71E+02	6.09E+02	7.72E+02	C36H36O19	[M-H]-	å±±æ°é ?3-åå¡é °åè¡èç³è·	Flavonoids	é»é ®	Flavonols	é»é ®é?-	2	-	-
Ricinoleic acid	24.295	0.00023579	3.6275	0.0043636	HSL - LKSL; HSL - LOSL; LKSL - LOSL	Zmyn004714	2.97E+02	1.83E+02	2.98E+02	C18H34O3	[M-H]-	èéº»æ²¹é ¸	Lipids	èè´¨	Free fatty acids	æ¸¸ç¦»èèªé ?141-22-0	1	C08365	-
N-Acetyl-L-Glutamine	24.237	0.00023793	3.6236	0.0043636	LKSL - HSL; LOSL - HSL; LOSL - LKSL	pme0137	1.87E+02	1.25E+02	1.88E+02	C7H12N2O4	[M-H]-	N-ä¹é °-L-è°·æ°¨é °èº	Amino_acids_and_derivatives	æ°¨åºé ¸åå ¶è¡çç©	Amino acids and derivatives	æ°¨åºé ¸åå ¶è¡çç©	2490-97-3	3	-	-
Anthranilate-1-O-Sophoroside	24.184	0.00023991	3.62	0.0043636	HSL - LKSL; HSL - LOSL; LKSL - LOSL	pmb2654	4.60E+02	1.18E+02	4.61E+02	C19H27NO12	[M-H]-	é»æ°¨åºè¯ç²é ¸-1-O-æ§ç³è?Phenolic_acids	é é ¸ç±?Phenolic acids	é é ¸ç±?-	3	-	-
3alpha-Hydroxy-Ent-Kaurene	24.146	0.00024136	3.6173	0.0043636	HSL - LKSL; HSL - LOSL; LKSL - LOSL	Sazp011702	2.89E+02	2.15E+02	2.88E+02	C20H32O	[M+H]+	3alpha-Hydroxy-Ent-Kaurene	Terpenoids	èç±»	Ditepenoids	äºè	-	1	-	-
2'-Deoxyadenosine	24.03	0.00024581	3.6094	0.0043736	LKSL - HSL; LOSL - HSL; LOSL - LKSL	pme3961	2.52E+02	1.36E+02	2.51E+02	C10H13N5O3	[M+H]+	2'-è±æ°§è ºè·	Nucleotides_and_derivatives	æ ¸è·é ¸åå ¶è¡çç©	Nucleotides and derivatives	æ ¸è·é ¸åå ¶è¡çç©	958-09-8	1	C00559	ko00230,ko01100,ko01232,ko02010
Ferulic acid methyl ester	23.948	0.00024903	3.6037	0.0043736	HSL - LKSL; HSL - LOSL; LKSL - LOSL	MWSmce083	2.07E+02	1.33E+02	2.08E+02	C11H12O4	[M-H]-	é¿é­é ¸ç²é ?Phenolic_acids	é é ¸ç±?Phenolic acids	é é ¸ç±?2309/7/1	3	-	-
Isolariciresinol	23.891	0.00025126	3.5999	0.0043736	HSL - LKSL; HSL - LOSL; LKSL - LOSL	Lmmn003748	3.59E+02	1.80E+02	3.60E+02	C20H24O6	[M-H]-	å¼è½å¶æ¾èç´	Lignans_and_Coumarins	æ¨èç´ åé¦è±ç´?Lignans	æ¨èç´?548-29-8	3	-	-
L-Aspartic acid	23.832	0.00025362	3.5958	0.0043736	LKSL - HSL; LOSL - HSL; LOSL - LKSL	MWSmce609	1.34E+02	7.40E+01	1.33E+02	C4H7NO4	[M+H]+	L-å¤©å¬æ°¨é ¸	Amino_acids_and_derivatives	æ°¨åºé ¸åå ¶è¡çç©	Amino acids and derivatives	æ°¨åºé ¸åå ¶è¡çç©	56-84-8	3	C00049	ko00220,ko00250,ko00260,ko00261,ko00270,ko00300,ko00340,ko00410,ko00460,ko00470,ko00710,ko00760,ko00770,ko00970,ko00999,ko01100,ko01110,ko01200,ko01210,ko01230,ko01240,ko02010
2-Linoleoylglycerol-1,3-di-O-glucoside*	23.782	0.00025565	3.5924	0.0043736	HSL - LKSL; HSL - LOSL; LKSL - LOSL	Lmhp009190	6.79E+02	2.63E+02	6.78E+02	C33H58O14	[M+H]+	2-äºæ²¹é °çæ²¹é ¯-1,3-äº?O-è¡èç³è·*	Lipids	èè´¨	Glycerol ester	çæ²¹é ?-	1	-	-
Shikimic acid	23.349	0.00027405	3.5622	0.0046385	HSL - LKSL; HSL - LOSL; LKSL - LOSL	mws0154	1.73E+02	9.30E+01	1.74E+02	C7H10O5	[M-H]-	è½èé ?Organic_acids	ææºé ?Organic acids	ææºé ?138-59-0	2	C00493	ko00400,ko00996,ko00999,ko01100,ko01110,ko01230,ko01240
2,4-Di(isovaleryl)-3-(2-Methylcrotonyl)Sucrose-6'-O-Acetate	23.261	0.00027797	3.556	0.0046552	HSL - LKSL; HSL - LOSL; LKSL - LOSL	Wafn009495	6.93E+02	5.09E+02	6.34E+02	C29H46O15	[M+CH3COOH-H]-	2,4-äº?å¼æé °åº)-3-(2-ç²åºå·´è±é °åº)èç³-6'-O-ä¹é ¸é ?,Others,å ¶å®ç±?Saccharides,ç³ç±»,-,2,-,- Asp-Asn-Phe-Lys-Ala,22.894,0.00029513,3.53,0.0048911,HSL - LKSL; HSL - LOSL; LKSL - LOSL,MW0146043,5.94E+02,3.44E+02,5.93E+02,C26H39N7O9,[M+H]+,Asp-Asn-Phe-Lys-Ala,Amino_acids_and_derivatives,æ°¨åºé ¸åå ¶è¡çç©,Amino acids and derivatives,æ°¨åºé ¸åå ¶è¡çç©,-,3,-,- 3-O-Methylq…	ko01110"
4,8,13-Duvatriene-1,3-diol 2	21.56	0.00036946	3.4324	0.0059656	HSL - LKSL; HSL - LOSL; LKSL - LOSL	Wayp007675	3.07E+02	8.51E+01	3.06E+02	C20H34O2	[M+H]+	4,8,13-Duvatriene-1,3-diol	Terpenoids	èç±»	Ditepenoids	äºè	7220-78-2	1	-	-
Kaempferol-3-O-rutinoside-7-O-rhamnoside	21.533	0.00037121	3.4304	0.0059656	HSL - LKSL; HSL - LOSL; LKSL - LOSL	Lmsp003881	7.41E+02	2.87E+02	7.40E+02	C33H40O19	[M+H]+	å±±æ°é ?3-O-è¸é¦ç³è·-7-O-é¼ æç³è·	Flavonoids	é»é ®	Flavonols	é»é ®é?-	3	-	-
Kaempferol-3-O-(6''-Rhamnosyl-2''-Glucosyl)Glucoside (Camelliaside A)	21.348	0.00038326	3.4165	0.0060977	HSL - LKSL; HSL - LOSL; LKSL - LOSL	Xmyp004945	7.57E+02	2.87E+02	7.56E+02	C33H40O20	[M+H]+	å±±æ°é ?3-O-(6'''-é¼ æç³åº-2'''-è¡èç³åº)è¡èç³è· (å±±è¶è?A)	Flavonoids	é»é ®	Flavonols	é»é ®é?135095-52-2	2	-	-
D-Sorbitol	21.286	0.00038749	3.4117	0.0061039	HSL - LKSL; HSL - LOSL; LOSL - LKSL	mws0214	1.81E+02	7.10E+01	1.82E+02	C6H14O6	[M-H]-	D-å±±æ¢¨ç³é	Others	å ¶å®ç±?Saccharides	ç³ç±»	50-70-4	3	C00794	ko00051,ko00052,ko01100,ko02010
Tricin-7-O-neohesperidoside	21.004	0.00040714	3.3903	0.0063506	HSL - LKSL; HSL - LOSL; LKSL - LOSL	Lmgp004959	6.39E+02	3.31E+02	6.38E+02	C29H34O16	[M+H]+	èè¿ç´?7-O-æ°æ©ç®ç³è?Flavonoids	é»é ®	Flavones	é»é ®	53766-40-8	3	-	-
Isorhamnetin-3-O-sophoroside-7-O-rhamnoside*	20.604	0.00043713	3.3594	0.0067521	LKSL - HSL; HSL - LOSL; LKSL - LOSL	Lmsp003790	7.87E+02	3.17E+02	7.86E+02	C34H42O21	[M+H]+	å¼é¼ æç´ -3-O-æ§ç³è?7-O-é¼ æç³è·*	Flavonoids	é»é ®	Flavonols	é»é ®é?41328-75-0	3	-	-
4-Hydroxy-3-methoxymandelate	20.41	0.0004527	3.3442	0.0069254	HSL - LKSL; HSL - LOSL; LKSL - LOSL	pmb2497	1.97E+02	1.53E+02	1.98E+02	C9H10O5	[M-H]-	4-ç¾åº-3-ç²æ°§åºææ¡é ¸	Phenolic_acids	é é ¸ç±?Phenolic acids	é é ¸ç±?1955/10/7	3	C05584	ko00350,ko01100
Demethoxysudachitin	19.989	0.00048876	3.3109	0.0073916	HSL - LKSL; HSL - LOSL; LKSL - LOSL	Wagp007602	3.31E+02	3.16E+02	3.30E+02	C17H14O7	[M+H]+	Demethoxysudachitin	Flavonoids	é»é ®	Flavones	é»é ®	4323-80-2	1	-	-
Ala-Val-Ala-His-Val	19.948	0.00049247	3.3076	0.0073916	HSL - LKSL; HSL - LOSL; LKSL - LOSL	MW0144787	4.96E+02	4.60E+02	4.95E+02	C22H37N7O6	[M+H]+	Ala-Val-Ala-His-Val	Amino_acids_and_derivatives	æ°¨åºé ¸åå ¶è¡çç©	Amino acids and derivatives	æ°¨åºé ¸åå ¶è¡çç©	-	3	-	-
Hispidulin-7-O-glucoside(Homoplantaginin)	19.722	0.00051347	3.2895	0.0076348	HSL - LKSL; HSL - LOSL; LKSL - LOSL	Hmgp002189	4.63E+02	3.01E+02	4.62E+02	C22H22O11	[M+H]+	é«è½¦åç´ -7-O-è¡èç³è·; é«è½¦åè·	Flavonoids	é»é ®	Flavones	é»é ®	17680-84-1	3	C17762	-
Mearnsetin-3-O-glucoside	19.421	0.0005432	3.265	0.0080022	LKSL - HSL; LOSL - HSL; LOSL - LKSL	Lmtn002997	4.93E+02	3.31E+02	4.94E+02	C22H22O13	[M-H]-	3,5,7,3',5'-äºç¾å?4'-ç²æ°§åºé»é ?3-O-è¡èç³è·	Flavonoids	é»é ®	Flavones	é»é ®	-	3	-	-
Quercetin-3-O-rutinoside-7-O-glucoside	19.212	0.00056502	3.2479	0.0082472	LKSL - HSL; HSL - LOSL; LKSL - LOSL	Lmmp002334	7.73E+02	3.03E+02	7.72E+02	C33H40O21	[M+H]+	æ§²ç®ç´?3-O-è¸é¦ç³è·-7-O-è¡èç³è·	Flavonoids	é»é ®	Flavonols	é»é ®é?-	1	-	-
N-acetyl-alpha-D-glucosamine 1-phosphate	19.073	0.00058021	3.2364	0.0083167	HSL - LKSL; HSL - LOSL; LKSL - LOSL	MW0114960	3.60E+02	1.34E+02	3.01E+02	C8H16NO9P	[M+CH3COO]-	N-ä¹é °å?Î±-D-è¡ç³è?-ç£·é ¸	Organic_acids	ææºé ?Organic acids	ææºé ?119185-04-5	3	C04501	ko00520,ko01100,ko01250
Pyridine-4-formyl-O-Î²-D-glucopyranoside	19.073	0.00058024	3.2364	0.0083167	HSL - LKSL; LOSL - HSL; LOSL - LKSL	zjgp122326	2.86E+02	1.24E+02	2.85E+02	C12H15NO7	[M+H]+	å¡å¶-4-ç²é °-O-Î²-D-å¡åè¡èç³é ¯è?Others	å ¶å®ç±?Others	å ¶å®	-	3	-	-
5,8,4'-Trihydroxy-6,7-dimethoxyflavone	18.951	0.0005939	3.2263	0.0084365	LKSL - HSL; HSL - LOSL; LKSL - LOSL	Lmyp006951	3.31E+02	2.73E+02	3.30E+02	C17H14O7	[M+H]+	5,8,4'-ä¸ç¾å?6,7-äºç²æ°§åºé»é ®	Flavonoids	é»é ®	Flavones	é»é ®	98755-25-0	2	-	-
5-hydroxy-1-phenyl-7-(3,4-dihydroxy-5-methoxyphenyl)-3-heptanone	18.5	0.00064812	3.1883	0.009119	HSL - LKSL; HSL - LOSL; LKSL - LOSL	Zmgp003208	3.45E+02	3.27E+02	3.44E+02	C20H24O5	[M+H]+	5-ç¾åº-1-è¯åº-7-(3,4-äºç¾å?5-ç²æ°§åºè¯å?-3-åºé ®	Others	å ¶å®ç±?Ketone compounds	é ®ç±»ååç?-	3	-	-
Inositol	18.419	0.00065855	3.1814	0.009119	HSL - LKSL; HSL - LOSL; LOSL - LKSL	pme0516	1.79E+02	8.70E+01	1.80E+02	C6H12O6	[M-H]-	èé	Others	å ¶å®ç±?Saccharides	ç³ç±»	87-89-8	3	C00137	ko00052,ko00053,ko00562,ko01100,ko01110,ko01250,ko02010,ko04070
Gingerglycolipid A	18.379	0.00066373	3.178	0.009119	HSL - LKSL; HSL - LOSL; LKSL - LOSL	Lmyn005812	6.75E+02	3.97E+02	6.76E+02	C33H56O14	[M-H]-	å§ç³è?A	Lipids	èè´¨	Glycerol ester	çæ²¹é ?145937-22-0	1	-	-
N-Acetyl-L-Tryptophan	18.37	0.00066486	3.1773	0.009119	LKSL - HSL; HSL - LOSL; LKSL - LOSL	pmb2591	2.45E+02	2.03E+02	2.46E+02	C13H14N2O3	[M-H]-	N-ä¹é °-L-è²æ°¨é ?Amino_acids_and_derivatives	æ°¨åºé ¸åå ¶è¡çç©	Amino acids and derivatives	æ°¨åºé ¸åå ¶è¡çç©	1218-34-4	2	-	-
Jasmonoyl-L-Isoleucine	18.31	0.00067283	3.1721	0.0091494	HSL - LKSL; HSL - LOSL; LKSL - LOSL	pme2074	3.22E+02	1.30E+02	3.23E+02	C18H29NO4	[M-H]-	èèé ?L-å¼äº®æ°¨é ¸	Amino_acids_and_derivatives	æ°¨åºé ¸åå ¶è¡çç©	Amino acids and derivatives	æ°¨åºé ¸åå ¶è¡çç©	120330-93-0	3	C18699	ko04075
L-Homocysteine	18.195	0.00068825	3.1623	0.0091892	LKSL - HSL; LOSL - HSL; LOSL - LKSL	pme0057	1.36E+02	1.18E+02	1.35E+02	C4H9NO2S	[M+H]+	L-é«åè±æ°¨é ?Amino_acids_and_derivatives	æ°¨åºé ¸åå ¶è¡çç©	Amino acids and derivatives	æ°¨åºé ¸åå ¶è¡çç©	6027-13-0	3	C00155	ko00270,ko00920,ko01100,ko01110,ko01230
Ribosyladenosine	18.189	0.00068905	3.1618	0.0091892	LKSL - HSL; LOSL - HSL; LKSL - LOSL	pmc0281	4.00E+02	1.36E+02	3.99E+02	C15H21N5O8	[M+H]+	æ ¸ç³è ºè·	Nucleotides_and_derivatives	æ ¸è·é ¸åå ¶è¡çç©	Nucleotides and derivatives	æ ¸è·é ¸åå ¶è¡çç©	-	3	-	-
1-(sn-Glycero-3-phospho)-1D-myo-inositol	18.125	0.0006979	3.1562	0.0091892	LKSL - HSL; LOSL - HSL; LOSL - LKSL	Lmqn000432	3.33E+02	3.33E+02	3.34E+02	C9H19O11P	[M-H]-	1-(sn-çæ²¹-3-ç£·é ¸)-1D-èé	Others	å ¶å®ç±?Saccharides	ç³ç±»	-	1	-	-
1-Eicosanol	18.118	0.00069887	3.1556	0.0091892	HSL - LKSL; HSL - LOSL; LKSL - LOSL	pmf0297	2.97E+02	1.83E+02	2.98E+02	C20H42O	[M-H]-	æ­£äºåé	Lipids	èè´¨	Free fatty acids	æ¸¸ç¦»èèªé ?629-96-9	3	-	-
6-O-Acetylarbutin	17.892	0.00073128	3.1359	0.0095046	LKSL - HSL; LOSL - HSL; LOSL - LKSL	Ymjm000116	3.13E+02	1.51E+02	3.14E+02	C14H18O8	[M-H]-	6-O-ä¹é °çæè?Phenolic_acids	é é ¸ç±?Phenolic acids	é é ¸ç±?10338-88-2	2	-	-
Lys-Gln-Phe-Glu	17.868	0.0007348	3.1338	0.0095046	HSL - LKSL; HSL - LOSL; LKSL - LOSL	MW0152942	6.09E+02	5.27E+02	5.50E+02	C25H38N6O8	[M+CH3COO]-	Lys-Gln-Phe-Glu	Amino_acids_and_derivatives	æ°¨åºé ¸åå ¶è¡çç©	Amino acids and derivatives	æ°¨åºé ¸åå ¶è¡çç©	-	3	-	-
Syringaldehyde-4-O-glucoside	17.784	0.00074724	3.1265	0.0095876	HSL - LKSL; LOSL - HSL; LOSL - LKSL	Zmln000899	3.43E+02	1.81E+02	3.44E+02	C15H20O9	[M-H]-	ä¸é¦é?4-O-è¡èç³è·	Phenolic_acids	é é ¸ç±?Phenolic acids	é é ¸ç±?-	1	-	-
2'-Deoxyinosine	17.726	0.00075612	3.1214	0.0096239	LKSL - HSL; LOSL - HSL; LOSL - LKSL	pme2776	2.53E+02	1.37E+02	2.52E+02	C10H12N4O4	[M+H]+	2-è±æ°§èè·	Nucleotides_and_derivatives	æ ¸è·é ¸åå ¶è¡çç©	Nucleotides and derivatives	æ ¸è·é ¸åå ¶è¡çç©	890-38-0	3	C05512	ko00230,ko01100,ko01232,ko02010
Scopoletin-7-O-glucoside (Scopolin)	17.494	0.00079265	3.1009	0.010009	LKSL - HSL; LOSL - HSL; LOSL - LKSL	MWSmce024	3.55E+02	1.93E+02	3.54E+02	C16H18O9	[M+H]+	ä¸è¨èªå é ?7-O-è¡èç³è· (ä¸è¨èªè·)	Lignans_and_Coumarins	æ¨èç´ åé¦è±ç´?Coumarins	é¦è±ç´?531-44-2	1	C01527	ko00999,ko01110
3-Phospho-D-glyceric acid	17.182	0.00084531	3.073	0.010499	LKSL - HSL; LOSL - HSL; LOSL - LKSL	Zmgn000447	1.85E+02	7.90E+01	1.86E+02	C3H7O7P	[M-H]-	3-ç£·é ¸-D-çæ²¹é ?Others	å ¶å®ç±?Saccharides	ç³ç±»	820-11-1	3	C00197	ko00010,ko00030,ko00260,ko00270,ko00561,ko00630,ko00710,ko01100,ko01110,ko01200,ko01230,ko01240
5-Aminoimidazole ribonucleotide	17.16	0.00084915	3.071	0.010499	LKSL - HSL; LOSL - HSL; LOSL - LKSL	Lmqp000329	2.96E+02	1.04E+02	2.95E+02	C8H14N3O7P	[M+H]+	5-æ°¨åºåªåæ ¸ç³æ ¸è·é ?Nucleotides_and_derivatives	æ ¸è·é ¸åå ¶è¡çç©	Nucleotides and derivatives	æ ¸è·é ¸åå ¶è¡çç©	25635-88-5	3	-	-
Thr-Lys-Gln-Lys	17.148	0.00085131	3.0699	0.010499	LKSL - HSL; LOSL - HSL; LKSL - LOSL	MW0157725	5.62E+02	5.02E+02	5.03E+02	C21H41N7O7	[M+CH3COO]-	Thr-Lys-Gln-Lys	Amino_acids_and_derivatives	æ°¨åºé ¸åå ¶è¡çç©	Amino acids and derivatives	æ°¨åºé ¸åå ¶è¡çç©	-	3	-	-
Anhydro-Î²-rotunol	16.637	0.00094791	3.0232	0.011601	HSL - LKSL; HSL - LOSL; LKSL - LOSL	Qmyp101308	2.21E+02	9.51E+01	2.20E+02	C15H24O	[M+H]+	è±æ°´-Î²-èèé?Terpenoids	èç±»	Sesquiterpenoids	ååè?-	3	-	-
Î³-Glutamyl-L-valine	16.565	0.00096257	3.0166	0.01169	LKSL - HSL; LOSL - HSL; LOSL - LKSL	Zmdp001647	2.47E+02	1.84E+02	2.46E+02	C10H18N2O5	[M+H]+	Î³-è°·æ°¨é °èºç¼¬æ°¨é ?Amino_acids_and_derivatives	æ°¨åºé ¸åå ¶è¡çç©	Amino acids and derivatives	æ°¨åºé ¸åå ¶è¡çç©	-	3	-	-
Abscisic acid	16.417	0.00099368	3.0028	0.011977	HSL - LKSL; HSL - LOSL; LKSL - LOSL	Lmtn004049	2.63E+02	2.04E+02	2.64E+02	C15H20O4	[M-H]-	è±è½é ?Organic_acids	ææºé ?Organic acids	ææºé ?21293-29-8	2	C06082	ko00906,ko01100,ko01110,ko04075
N-Carbamoyl-L-aspartate	16.244	0.0010313	2.9866	0.012282	LKSL - HSL; HSL - LOSL; LKSL - LOSL	MWS0994	3.51E+02	1.64E+02	3.52E+02	C10H16N4O10	[M-H]-	N-æ°¨åºç²é °å?L-å¤©å¬æ°¨é ¸	Amino_acids_and_derivatives	æ°¨åºé ¸åå ¶è¡çç©	Amino acids and derivatives	æ°¨åºé ¸åå ¶è¡çç©	13184-27-5	3	C00438	ko00240,ko00250,ko01100,ko01240
Lactuside B	16.231	0.0010345	2.9853	0.012282	LKSL - HSL; LOSL - HSL; LOSL - LKSL	Zmsn003589	4.27E+02	1.53E+02	4.28E+02	C21H32O9	[M-H]-	è´è£è?B	Terpenoids	èç±»	Sesquiterpenoids	ååè?106009-42-1	1	-	-
Thr-Phe-Gln-Asp	15.742	0.0011516	2.9387	0.013572	HSL - LKSL; HSL - LOSL; LKSL - LOSL	MW0157756	5.08E+02	4.90E+02	5.09E+02	C22H31N5O9	[M-H]-	Thr-Phe-Gln-Asp	Amino_acids_and_derivatives	æ°¨åºé ¸åå ¶è¡çç©	Amino acids and derivatives	æ°¨åºé ¸åå ¶è¡çç©	-	3	-	-
Cyclic 3',5'-Adenylic acid	15.668	0.0011708	2.9315	0.013665	LKSL - HSL; LOSL - HSL; LOSL - LKSL	mws0884	3.28E+02	1.34E+02	3.29E+02	C10H12N5O6P	[M-H]-	ç?3',5'-è ºåå¤æ ¸è·é ¸	Nucleotides_and_derivatives	æ ¸è·é ¸åå ¶è¡çç©	Nucleotides and derivatives	æ ¸è·é ¸åå ¶è¡çç©	60-92-4	1	C00575	ko00230,ko01100
1,7-Bis-(4-hydroxyphenyl)-2,4,6-heptatrienone	15.645	0.0011767	2.9293	0.013665	HSL - LKSL; HSL - LOSL; LKSL - LOSL	Hmjp003400	2.93E+02	1.07E+02	2.92E+02	C19H16O3	[M+H]+	1,7-å?4-ç¾è¯å?-2,4,6-åºä¸ç?1-é ?,Others,å ¶å®ç±?Ketone compounds,é ®ç±»ååç?-,3,-,- Lys-Asn-Ser,15.604,0.0011876,2.9253,0.013676,LKSL - HSL; HSL - LOSL; LKSL - LOSL,MW0152890,3.70E+02,1.59E+02,3.47E+02,C13H25N5O6,[M+Na]+,L-èµæ°¨é ?L-å¤©å¬é °èº-L-ä¸æ°¨é ?Amino_acids_and_derivatives,æ°¨åºé ¸åå ¶è¡çç©,Amino acids and derivatives,æ°¨åºé ¸åå ¶è¡çç©,-,3,-,- His-Cys-Asp,15.…	ko01100	ko01240"
Scopoletin (7-Hydroxy-6-methoxycoumarin)	15.152	0.0013156	2.8809	0.01463	LKSL - HSL; LOSL - HSL; LOSL - LKSL	Qmzp101838	1.93E+02	1.33E+02	1.92E+02	C10H8O4	[M+H]+	ä¸è¨èªå é ?Lignans_and_Coumarins	æ¨èç´ åé¦è±ç´?Coumarins	é¦è±ç´?92-61-5	3	C01752	ko00999,ko01110
Kaempferol-6,8-di-C-glucoside-7-O-glucoside	15.131	0.001322	2.8788	0.01463	LKSL - HSL; HSL - LOSL; LKSL - LOSL	HJAP023	7.73E+02	6.11E+02	7.72E+02	C33H40O21	[M+H]+	å±±æ°é ?6,8-äº?C-è¡èç³è·-7-O-è¡èç³è·	Flavonoids	é»é ®	Flavonols	é»é ®é?-	3	-	-
Cys-Asp-His	15.124	0.0013242	2.8781	0.01463	HSL - LKSL; LOSL - HSL; LOSL - LKSL	MW0147991	3.74E+02	1.24E+02	3.73E+02	C13H19N5O6S1	[M+H]+	åè±æ°¨é ¸-å¤©é¨å¬æ°¨é ?ç»æ°¨é ?Amino_acids_and_derivatives	æ°¨åºé ¸åå ¶è¡çç©	Amino acids and derivatives	æ°¨åºé ¸åå ¶è¡çç©	-	3	-	-
Laurocapram	15.092	0.0013338	2.8749	0.014635	HSL - LKSL; HSL - LOSL; LKSL - LOSL	MWSmce349	2.82E+02	1.14E+02	2.81E+02	C18H35NO	[M+H]+	ææ¡æ°®åé ?Alkaloids	çç©ç¢?Alkaloids	çç©ç¢?59227-89-3	2	-	-
3-(2-Methylbutanoyl)-1',3',4-Tri(Isovaleryl)Sucrose	15.045	0.0013482	2.8702	0.014636	HSL - LKSL; HSL - LOSL; LKSL - LOSL	Wafn011099	6.77E+02	5.93E+02	6.78E+02	C32H54O15	[M-H]-	3-(2-ç²åºä¸é °å?-1',3',4-ä¸?å¼æé °åº)èç³	Others	å ¶å®ç±?Saccharides	ç³ç±»	-	2	-	-
sorbose	15.032	0.0013523	2.8689	0.014636	HSL - LKSL; HSL - LOSL; LKSL - LOSL	Zamn00402	1.79E+02	5.90E+01	1.80E+02	C6H12O6	[M-H]-	å±±æ¢¨ç³?Others	å ¶å®ç±?Saccharides	ç³ç±»	-	3	-	-
eicosa-5Z,8Z,14Z-trienoic acid	14.979	0.001369	2.8636	0.014717	HSL - LKSL; HSL - LOSL; LKSL - LOSL	MW0014858	3.65E+02	5.90E+01	3.06E+02	C20H34O2	[M+CH3COO]-	eicosa-5Z,8Z,14Z-ä¸ç¯é ?,Lipids,èè´¨,Free fatty acids,æ¸¸ç¦»èèªé ?90105-02-5,3,-,- Benzamide,14.941,0.001381,2.8598,0.014746,HSL - LKSL; LOSL - HSL; LOSL - LKSL,pmb0069,1.22E+02,1.05E+02,1.21E+02,C7H7NO,[M+H]+,è¯ç²é °èº,Phenolic_acids,é é ¸ç±?Phenolic acids,é é ¸ç±?55-21-0,3,C09815,- Ala-Pro-Asp,14.713,0.0014565,2.8367,0.015449,LKSL - HSL; LOSL - HSL; LOSL - LKSL,MW0144709,3.02E+02,1.…	8-di-C-glucoside-4'-O-glucoside"	14.599	0.0014961	2.825	0.015576	LKSL - HSL; HSL - LOSL; LKSL - LOSL	Lmhp003162	7.87E+02	6.25E+02	7.86E+02	C34H42O21	[M+H]+	éå£èé»ç´?6,8-äº?C-è¡èç³è·-4'-O-è¡èç³è·	Flavonoids	é»é ®	Flavones	é»é ®	-	3	-	-
1-Caffeoylquinic acid	14.593	0.0014979	2.8245	0.015576	HSL - LKSL; HSL - LOSL; LOSL - LKSL	mws0748	3.53E+02	1.91E+02	3.54E+02	C16H18O9	[M-H]-	1-åå¡é °å¥å®é ¸	Phenolic_acids	é é ¸ç±?Phenolic acids	é é ¸ç±?1241-87-8	1	-	-
Isofraxidin 7-O-Apiosylglucoside	14.505	0.0015295	2.8154	0.015802	LKSL - HSL; LOSL - HSL; LOSL - LKSL	Walp003030	5.17E+02	1.93E+02	5.16E+02	C22H28O14	[M+H]+	å¼åªç®å¶ 7-O-è¹ç³åºè¡èç³è?Lignans_and_Coumarins	æ¨èç´ åé¦è±ç´?Coumarins	é¦è±ç´?-	1	-	-
Adenosine	14.454	0.0015482	2.8102	0.015891	LKSL - HSL; LOSL - HSL; LOSL - LKSL	pme0230	2.68E+02	1.36E+02	2.67E+02	C10H13N5O4	[M+H]+	è ºè·	Nucleotides_and_derivatives	æ ¸è·é ¸åå ¶è¡çç©	Nucleotides and derivatives	æ ¸è·é ¸åå ¶è¡çç©	58-61-7	1	C00212	ko00230,ko01100,ko01232,ko02010
D-Glucosamine 1-phosphate	14.37	0.0015792	2.8016	0.016106	LKSL - HSL; LOSL - HSL; LOSL - LKSL	Zmyn000110	2.58E+02	7.90E+01	2.59E+02	C6H14NO8P	[M-H]-	D-æ°¨åºè¡èç³?1-ç£·é ¸	Others	å ¶å®ç±?Saccharides	ç³ç±»	2152-75-2	3	C06156	ko00520,ko01100,ko01250
Isorhamnetin-3-O-rutinoside-4'-O-glucoside*	14.276	0.0016153	2.7918	0.016369	LKSL - HSL; HSL - LOSL; LKSL - LOSL	Hmcp001589	7.87E+02	3.17E+02	7.86E+02	C34H42O21	[M+H]+	å¼é¼ æç´ -3-O-è¸é¦ç³è·-4'-O-è¡èç³è·*	Flavonoids	é»é ®	Flavonols	é»é ®é?111393-97-6	3	-	-
Deacetylajugarinâ ?14.143	0.0016678	2.7779	0.016794	HSL - LKSL; HSL - LOSL; LOSL - LKSL	Wmzn000587	3.77E+02	5.90E+01	3.78E+02	C22H34O5	[M-H]-	è±ä¹é °åç­éª¨èé ¯ç´ â £	Terpenoids	èç±»	Ditepenoids	äºè	-	1	-	-
D-Mannose	14.053	0.0017047	2.7684	0.017057	HSL - LKSL; HSL - LOSL; LKSL - LOSL	pmf0138	1.79E+02	5.90E+01	1.80E+02	C6H12O6	[M-H]-	çé²ç³?Others	å ¶å®ç±?Saccharides	ç³ç±»	3458-28-4	3	C00159	ko00051,ko00052,ko00520,ko01100,ko01250,ko02010
Cannabisin D	13.883	0.0017764	2.7505	0.017664	LKSL - HSL; LOSL - HSL; LKSL - LOSL	HJN016	6.23E+02	4.60E+02	6.24E+02	C36H36N2O8	[M-H]-	å¤§éº»é °èº D	Alkaloids	çç©ç¢?Alkaloids	çç©ç¢?-	1	C17908	-
Pterodontriol	13.616	0.0018975	2.7218	0.018715	HSL - LKSL; HSL - LOSL; LKSL - LOSL	Qmyp101202	2.57E+02	9.51E+01	2.56E+02	C15H28O3	[M+H]+	Pterodontriol	Terpenoids	èç±»	Sesquiterpenoids	ååè?-	3	-	-
5-Hydroxyicosa-6,8,11-trienoic acid	13.599	0.0019056	2.72	0.018715	HSL - LKSL; HSL - LOSL; LKSL - LOSL	MW0143625	3.81E+02	5.90E+01	3.22E+02	C20H34O3	[M+CH3COO]-	5-ç¾åºäºåç¢³ç·-6,8,11-ä¸ç¯é ?,Organic_acids,ææºé ?Organic acids,ææºé ?88053-46-7,3,-,- L-Praziquanamine,13.502,0.0019522,2.7095,0.019055,HSL - LKSL; HSL - LOSL; LOSL - LKSL,MWSmce340,2.03E+02,1.32E+02,2.02E+02,C12H14N2O,[M+H]+,L-æ¯å¹è?Alkaloids,çç©ç¢?Isoquinoline alkaloids,å¼å¹åç±»çç©ç¢?99746-73-3,3,-,- (2r	3s	4r	5s)-2-(6-aminopurin-9-yl)-5-(hydroxymethyl)oxolane-3	4-diol"	13.368	0.0020191	2.6948	0.019588	LKSL - HSL; LOSL - HSL; LOSL - LKSL	Zmsp001773	2.68E+02	1.36E+02	2.67E+02	C10H13N5O4	[M+H]+	(2r,3s,4r,5s)-2-(6-aminopurin-9-yl)-5-(hydroxymethyl)oxolane-3,4-diol	Nucleotides_and_derivatives	æ ¸è·é ¸åå ¶è¡çç©	Nucleotides and derivatives	æ ¸è·é ¸åå ¶è¡çç©	-	1	-	-
Gly-Trp-Trp	13.31	0.0020488	2.6885	0.019755	HSL - LKSL; HSL - LOSL; LKSL - LOSL	MW0150509	4.48E+02	2.59E+02	4.47E+02	C24H25N5O4	[M+H]+	çæ°¨é ?è²æ°¨é ?è²æ°¨é ?Amino_acids_and_derivatives	æ°¨åºé ¸åå ¶è¡çç©	Amino acids and derivatives	æ°¨åºé ¸åå ¶è¡çç©	57850-28-9	3	-	-
N-(4-Aminobutyl)benzamide	13.151	0.002133	2.671	0.020443	HSL - LKSL; LOSL - HSL; LOSL - LKSL	Lmmp002080	1.93E+02	1.05E+02	1.92E+02	C11H16N2O	[M+H]+	N-(4-æ°¨åºä¸åº)è¯ç²é °èº	Alkaloids	çç©ç¢?Alkaloids	çç©ç¢?5692-23-9	3	-	-
N-Acetyl-L-Methionine	13.05	0.002189	2.6597	0.020855	LKSL - HSL; LOSL - HSL; LOSL - LKSL	MWSslk140	1.92E+02	5.61E+01	1.91E+02	C7H13NO3S	[M+H]+	N-ä¹é °-L-èæ°¨é ?Amino_acids_and_derivatives	æ°¨åºé ¸åå ¶è¡çç©	Amino acids and derivatives	æ°¨åºé ¸åå ¶è¡çç©	65-82-7	3	C02712	-
2-Hydroxy-4-methylpentanoic acid	13.011	0.0022108	2.6554	0.020937	HSL - LKSL; HSL - LOSL; LOSL - LKSL	Lmrn002746	1.31E+02	8.51E+01	1.32E+02	C6H12O3	[M-H]-	2-ç¾åº-4-ç²åºæé ¸	Organic_acids	ææºé ?Organic acids	ææºé ?498-36-2	2	-	-
Trigonelline	12.871	0.0022924	2.6397	0.021581	HSL - LKSL; HSL - LOSL; LKSL - LOSL	pme2268	1.38E+02	9.41E+01	1.37E+02	C7H7NO2	[M+H]+	è«è¦å·´ç¢±	Alkaloids	çç©ç¢?Pyridine alkaloids	å¡å¶ç±»çç©ç¢±	535-83-1	1	C01004	ko00760
1,6-anhydro-Î²-D-glucose	12.839	0.002311	2.6362	0.021629	HSL - LKSL; HSL - LOSL; LKSL - LOSL	MWS0559	1.61E+02	7.10E+01	1.62E+02	C6H10O5	[M-H]-	1,6-è±æ°´-Î²-D-è¡èç³?,Others,å ¶å®ç±?Saccharides,ç³ç±»,498-07-7,3,-,- Gingerglycolipid C,12.71,0.0023903,2.6215,0.022215,HSL - LKSL; HSL - LOSL; LKSL - LOSL,Lmyn006221,6.79E+02,3.97E+02,6.80E+02,C33H60O14,[M-H]-,å§ç³è?C,Lipids,èè´¨,Glycerol ester,çæ²¹é ?-,2,-,- Abietatrien-3Î²-ol,12.692,0.0024016,2.6195,0.022215,HSL - LKSL; HSL - LOSL; LKSL - LOSL,Qmdp112507,2.87E+02,1.71E+02,2.86E+0…	ko00630	ko01100	ko01110	ko01200	ko01210	ko01230	ko01240"
N-Methylserotonin	12.397	0.0025963	2.5856	0.023206	HSL - LKSL; HSL - LOSL; LKSL - LOSL	ML10198935	1.91E+02	1.60E+02	1.90E+02	C11H14N2O	[M+H]+	N-ç²åº-5-ç¾åºè²èº	Alkaloids	çç©ç¢?Plumerane	å²åç±»çç©ç¢±	1134-01-6	3	C06212	ko00380
1-O-Caffeoyl-(6-O-glucosyl)-Î²-D-glucose	12.347	0.0026309	2.5799	0.02328	LKSL - HSL; LOSL - HSL; LOSL - LKSL	Lmsn002288	5.03E+02	3.41E+02	5.04E+02	C21H28O14	[M-H]-	1-O-åå¡é ?6-O-è¡èç³åº-Î²-D-è¡èç³?Phenolic_acids	é é ¸ç±?Phenolic acids	é é ¸ç±?-	1	-	-
Adenosine 5'-diphosphate	12.343	0.0026338	2.5794	0.02328	LKSL - HSL; HSL - LOSL; LKSL - LOSL	pme2117	4.26E+02	1.59E+02	4.27E+02	C10H15N5O10P2	[M-H]-	è ºè·-5'-äºç£·é ?Nucleotides_and_derivatives	æ ¸è·é ¸åå ¶è¡çç©	Nucleotides and derivatives	æ ¸è·é ¸åå ¶è¡çç©	58-64-0	3	C00008	ko00190,ko00195,ko00230,ko00908,ko01100,ko01110,ko01232,ko01240
2,3-Dihydroxyurs-12-en-29-oic acid (Maslinic acid)	12.263	0.0026909	2.5701	0.023631	HSL - LKSL; LOSL - HSL; LOSL - LKSL	mws1610	4.71E+02	4.71E+02	4.72E+02	C30H48O4	[M-H]-	2,3-äºç¾åºçæ?12-ç?29-é ?(å±±æ¥é ?	Terpenoids	èç±»	Triterpene	ä¸è	4373-41-5	1	C16939	-
6-Hydroxykaempferol-3-O-Rutinoside-6-O-glucoside	12.246	0.0027032	2.5681	0.023631	LKSL - HSL; HSL - LOSL; LKSL - LOSL	Zmhp002640	7.73E+02	3.03E+02	7.72E+02	C33H40O21	[M+H]+	6-ç¾åºå±±æ°é ?3-O-è¸é¦ç³?6-O-è¡èç³è·	Flavonoids	é»é ®	Flavonols	é»é ®é?-	1	-	-
Geniposidic acid	12.21	0.0027291	2.564	0.023727	HSL - LKSL; LOSL - HSL; LOSL - LKSL	mws1574	3.73E+02	1.23E+02	3.74E+02	C16H22O10	[M-H]-	äº¬å°¼å¹³è·é ?Terpenoids	èç±»	Monoterpenoids	åè	27741-01-1	3	C11673	ko00902,ko01110
Comazaphilone D	12.186	0.0027469	2.5612	0.023752	HSL - LKSL; HSL - LOSL; LKSL - LOSL	Sazp005659	3.87E+02	1.91E+02	3.86E+02	C21H22O7	[M+H]+	Comazaphilone D	Others	å ¶å®ç±?Others	å ¶å®	-	1	-	-
Citric Acid	11.974	0.0029095	2.5362	0.025022	HSL - LKSL; HSL - LOSL; LKSL - LOSL	mws0281	1.91E+02	1.11E+02	1.92E+02	C6H8O7	[M-H]-	æ æª¬é ?Organic_acids	ææºé ?Organic acids	ææºé ?77-92-9	1	C00158	ko00020,ko00250,ko00630,ko01100,ko01110,ko01200,ko01210,ko01230,ko01240
L-Proline	11.892	0.0029757	2.5264	0.025318	LKSL - HSL; LOSL - HSL; LOSL - LKSL	pme0006	1.16E+02	7.01E+01	1.15E+02	C5H9NO2	[M+H]+	L-è¯æ°¨é ?Amino_acids_and_derivatives	æ°¨åºé ¸åå ¶è¡çç©	Amino acids and derivatives	æ°¨åºé ¸åå ¶è¡çç©	147-85-3	1	C00148	ko00330,ko00470,ko00970,ko01100,ko01110,ko01230,ko02010
Pterolactam	11.892	0.0029757	2.5264	0.025318	LKSL - HSL; LOSL - HSL; LOSL - LKSL	MWStz040	1.16E+02	7.01E+01	1.15E+02	C5H9NO2	[M+H]+	è¨å é °èº	Alkaloids	çç©ç¢?Pyrrole alkaloids	å¡å¯ç±»çç©ç¢±	38072-88-7	3	-	-
Menadiol Diacetate	11.841	0.0030176	2.5203	0.02541	HSL - LKSL; HSL - LOSL; LKSL - LOSL	MWS4412	2.59E+02	1.75E+02	2.58E+02	C15H14O4	[M+H]+	éé ¸ç²èæ°¢é;ç»´ä»å½K4	Others	å ¶å®ç±?Vitamin	ç»´çç´?573-20-6	3	-	-
3,5-Bis(3-methoxy-4-hydroxyphenyl)-2,3-dihydro-2(1H)-pyridinone	11.84	0.0030185	2.5202	0.02541	LKSL - HSL; LOSL - HSL; LOSL - LKSL	Hmmp002150	3.42E+02	1.77E+02	3.41E+02	C19H19NO5	[M+H]+	3,5-å?3-ç²æ°§å?4-ç¾åºè¯åº)-2,3-äºæ°¢-2(1H)-å¡å¶é ?,Alkaloids,çç©ç¢?Pyridine alkaloids,å¡å¶ç±»çç©ç¢±,-,1,-,- Trp-Phe-Glu,11.787,0.0030628,2.5139,0.02556,HSL - LKSL; HSL - LOSL; LKSL - LOSL,MW0158216,4.81E+02,3.81E+02,4.80E+02,C25H28N4O6,[M+H]+,è²æ°¨é ?è¯ä¸æ°¨é ¸-è°·æ°¨é ?Amino_acids_and_derivatives,æ°¨åºé ¸åå ¶è¡çç©,Amino acids and derivatives,æ°¨åºé ¸åå ¶è¡çç©,-…	4-Dihydroxyphenethyl alcohol-8-O-[4-O-caffeoyl-Î²-D-apinosyl(1â?)-Î²-D-glucosyl(1â?)]-Î²-D-glucoside"	11.698	0.0031396	2.5031	0.026016	LKSL - HSL; HSL - LOSL; LKSL - LOSL	Sakn004407	7.71E+02	6.09E+02	7.72E+02	C34H44O20	[M-H]-	3,4-äºç¾åºè¯ä¹é-8-O-[4-O-åå¡é °åº-Î²-D-è¹ç³å?1â?)-Î²-D-è¡ç³å?1â?)]-Î²-D-è¡ç³è?,Phenolic_acids,é é ¸ç±?Phenolic acids,é é ¸ç±?-,2,-,- Diosmetin-7-O-galactoside*,11.637,0.0031938,2.4957,0.026181,HSL - LKSL; HSL - LOSL; LKSL - LOSL,pmp000579,4.63E+02,3.01E+02,4.62E+02,C22H22O11,[M+H]+,é¦å¶æ¨ç´ -7-O-åä¹³ç³è·*,Flavonoids,é»é ®,Flavones,é»é ®,-,1,-,- Diosmetin-7-O-gluco…	ko00999	ko01100	ko01110"
3-Hydroxycinnamic Acid*	11.294	0.0035173	2.4538	0.027841	HSL - LKSL; HSL - LOSL; LOSL - LKSL	MWSmce248	1.63E+02	1.19E+02	1.64E+02	C9H8O3	[M-H]-	3-ç¾åºèæ¡é ?	Phenolic_acids	é é ¸ç±?Phenolic acids	é é ¸ç±?14755-02-3	3	C12621	ko00360,ko01100
Ile-Thr-Tyr-Asp	11.199	0.0036139	2.442	0.028464	HSL - LKSL; HSL - LOSL; LKSL - LOSL	MW0151607	5.69E+02	4.25E+02	5.10E+02	C23H34N4O9	[M+CH3COO]-	Ile-Thr-Tyr-Asp	Amino_acids_and_derivatives	æ°¨åºé ¸åå ¶è¡çç©	Amino acids and derivatives	æ°¨åºé ¸åå ¶è¡çç©	-	3	-	-
Lys-Asp-Trp-Ser-Phe	11.126	0.0036915	2.4328	0.028932	LKSL - HSL; HSL - LOSL; LKSL - LOSL	MW0152914	6.82E+02	2.05E+02	6.81E+02	C33H43N7O9	[M+H]+	Lys-Asp-Trp-Ser-Phe	Amino_acids_and_derivatives	æ°¨åºé ¸åå ¶è¡çç©	Amino acids and derivatives	æ°¨åºé ¸åå ¶è¡çç©	-	3	-	-
Erythorbic Acid; Isoascorbic Acid	10.959	0.0038739	2.4118	0.030119	HSL - LKSL; HSL - LOSL; LKSL - LOSL	MWSmce690	1.75E+02	5.90E+01	1.76E+02	C6H8O6	[M-H]-	å¼æåè¡é ?Others	å ¶å®ç±?Vitamin	ç»´çç´?89-65-6	3	-	-
Oleamide (9-Octadecenamide)	10.953	0.0038809	2.4111	0.030119	HSL - LKSL; HSL - LOSL; LKSL - LOSL	YC512118	2.82E+02	2.47E+02	2.81E+02	C18H35NO	[M+H]+	æ²¹é ¸é °èº (9-åå «ç¢³ç¯é °èº)	Lipids	èè´¨	Free fatty acids	æ¸¸ç¦»èèªé ?301-02-0	1	C19670	-
6-Hydroxynicotine	10.926	0.0039117	2.4076	0.030211	LKSL - HSL; HSL - LOSL; LKSL - LOSL	Lmyp001138	1.79E+02	1.30E+02	1.78E+02	C10H14N2O	[M+H]+	6-ç¾åºçç¢±	Alkaloids	çç©ç¢?Pyridine alkaloids	å¡å¶ç±»çç©ç¢±	10516-09-3	2	C01056	ko00760,ko01100
19,20-DiHDPA	10.855	0.0039928	2.3987	0.030659	HSL - LKSL; HSL - LOSL; LKSL - LOSL	MW0012723	3.63E+02	2.19E+02	3.62E+02	C22H34O4	[M+H]+	19,20-äºç¾å?4Zï¼?Zï¼?0Zï¼?3Zï¼?6Z-äºåäºç¢³äºç¯é ?,Lipids,èè´¨,Free fatty acids,æ¸¸ç¦»èèªé ?-,3,-,- Secoisolariciresinol 4-O-glucoside,10.827,0.0040266,2.3951,0.030659,HSL - LKSL; HSL - LOSL; LKSL - LOSL,Lmtn003096,5.23E+02,3.61E+02,5.24E+02,C26H36O11,[M-H]-,å¼ç¯å¼è½å¶æ¾èé ?4-O-è¡èç³è·,Lignans_and_Coumarins,æ¨èç´ åé¦è±ç´?Lignans,æ¨èç´?-,2,-,- L-Lysine,10.826,0.…	ko00310	ko00470	ko00780	ko00960	ko00970	ko01100	ko01110	ko01210	ko01230	ko02010"
Uracil	10.768	0.0040968	2.3876	0.031039	HSL - LKSL; HSL - LOSL; LKSL - LOSL	pme0257	1.11E+02	6.70E+01	1.12E+02	C4H4N2O2	[M-H]-	å°¿å§å?Nucleotides_and_derivatives	æ ¸è·é ¸åå ¶è¡çç©	Nucleotides and derivatives	æ ¸è·é ¸åå ¶è¡çç©	66-22-8	3	C00106	ko00240,ko00410,ko00770,ko01100,ko01232
Nagilactone C glucoside	10.711	0.0041668	2.3802	0.031377	HSL - LKSL; HSL - LOSL; LKSL - LOSL	Lazp003665	5.25E+02	5.25E+02	5.24E+02	C25H32O12	[M+H]+	ç«¹æå é ¯Cè¡èç³è·	Terpenoids	èç±»	Ditepenoids	äºè	-	3	-	-
Aucubin	10.699	0.004181	2.3787	0.031377	LKSL - HSL; HSL - LOSL; LKSL - LOSL	Hahn001170	3.45E+02	1.83E+02	3.46E+02	C15H22O9	[M-H]-	æ¡å¶ççè?Terpenoids	èç±»	Sesquiterpenoids	ååè?479-98-1	2	C09771	-
Î±-Ketoglutaric acid	10.675	0.0042106	2.3757	0.031451	LKSL - HSL; LOSL - HSL; LOSL - LKSL	pme2380	1.45E+02	1.01E+02	1.46E+02	C5H6O5	[M-H]-	Î±-é ®æäºé ¸	Organic_acids	ææºé ?Organic acids	ææºé ?328-50-7	3	C00026	ko00020,ko00040,ko00053,ko00220,ko00250,ko00300,ko00310,ko00340,ko00430,ko00470,ko00630,ko00650,ko00660,ko01100,ko01110,ko01200,ko01210,ko01230,ko01240
Phe-Asp-Ile-Glu	10.638	0.0042581	2.3708	0.031657	HSL - LKSL; HSL - LOSL; LKSL - LOSL	MW0155131	5.21E+02	5.90E+01	5.22E+02	C24H34N4O9	[M-H]-	Phe-Asp-Ile-Glu	Amino_acids_and_derivatives	æ°¨åºé ¸åå ¶è¡çç©	Amino acids and derivatives	æ°¨åºé ¸åå ¶è¡çç©	-	3	-	-
3-Carbamyl-1-methylpyridinium;(1-Methylnicotinamide)	10.506	0.0044286	2.3537	0.032771	HSL - LKSL; HSL - LOSL; LKSL - LOSL	pme1738	1.38E+02	9.41E+01	1.37E+02	C7H9N2O	[M+H]+	3-æ°¨åºç²é °-1-ç²åºæ°§åå¡å¶	Alkaloids	çç©ç¢?Pyridine alkaloids	å¡å¶ç±»çç©ç¢±	1005-24-9	3	C02918	ko00760,ko01100
Lys-Asp-Pro-Ala-Asp	10.48	0.0044639	2.3503	0.03288	HSL - LKSL; HSL - LOSL; LKSL - LOSL	MW0152909	5.45E+02	5.01E+02	5.44E+02	C22H36N6O10	[M+H]+	Lys-Asp-Pro-Ala-Asp	Amino_acids_and_derivatives	æ°¨åºé ¸åå ¶è¡çç©	Amino acids and derivatives	æ°¨åºé ¸åå ¶è¡çç©	-	3	-	-
1-O-Salicyloyl-Î²-D-glucose	10.382	0.0045973	2.3375	0.033552	LKSL - HSL; LOSL - HSL; LOSL - LKSL	Zmhn001926	2.99E+02	1.37E+02	3.00E+02	C13H16O8	[M-H]-	1-O-æ°´æ¨é ?Î²-D-è¡èç³?Phenolic_acids	é é ¸ç±?Phenolic acids	é é ¸ç±?60517-74-0	1	-	-
Glucosyloxybenzoic acid	10.382	0.0045973	2.3375	0.033552	LKSL - HSL; LOSL - HSL; LOSL - LKSL	Hmtn001302	2.99E+02	1.37E+02	3.00E+02	C13H16O8	[M-H]-	è¡èç³æ°§åºè¯ç²é ¸	Phenolic_acids	é é ¸ç±?Phenolic acids	é é ¸ç±?-	1	-	-
Spermine	10.366	0.0046192	2.3354	0.033558	HSL - LKSL; HSL - LOSL; LOSL - LKSL	mws0018	2.03E+02	8.41E+01	2.02E+02	C10H26N4	[M+H]+	ç²¾èº	Alkaloids	çç©ç¢?Alkaloids	çç©ç¢?71-44-3	3	C00750	ko00330,ko00410,ko00480,ko00770,ko01100,ko01240
L-Glutamine	10.317	0.0046891	2.3289	0.033699	LKSL - HSL; LOSL - HSL; LOSL - LKSL	pme0193	1.47E+02	8.40E+01	1.46E+02	C5H10N2O3	[M+H]+	L-è°·æ°¨é °èº	Amino_acids_and_derivatives	æ°¨åºé ¸åå ¶è¡çç©	Amino acids and derivatives	æ°¨åºé ¸åå ¶è¡çç©	56-85-9	1	C00064	ko00220,ko00230,ko00240,ko00250,ko00470,ko00630,ko00750,ko00910,ko00970,ko01100,ko01230,ko01232,ko01240,ko02010
Solanone	10.298	0.0047162	2.3264	0.033699	HSL - LKSL; HSL - LOSL; LKSL - LOSL	Lmyp008093	1.95E+02	6.91E+01	1.94E+02	C13H22O	[M+H]+	èé ®	Others	å ¶å®ç±?Ketone compounds	é ®ç±»ååç?1937-54-8	1	-	-
Canusesnol F	10.284	0.0047364	2.3246	0.033699	HSL - LKSL; LOSL - HSL; LOSL - LKSL	Qmyp101305	2.67E+02	1.45E+02	2.66E+02	C15H22O4	[M+H]+	Canusesnol F	Terpenoids	èç±»	Sesquiterpenoids	ååè?-	2	-	-
Isorhamnetin-3-O-sophoroside	10.282	0.0047381	2.3244	0.033699	LKSL - HSL; HSL - LOSL; LKSL - LOSL	Lmsp003252	6.41E+02	3.17E+02	6.40E+02	C28H32O17	[M+H]+	å¼é¼ æç´ -3-O-æ§ç³è?Flavonoids	é»é ®	Flavonols	é»é ®é?-	3	-	-
Guanosine	10.276	0.0047476	2.3235	0.033699	LKSL - HSL; LOSL - HSL; LOSL - LKSL	pme1178	2.84E+02	1.52E+02	2.83E+02	C10H13N5O5	[M+H]+	é¸è·	Nucleotides_and_derivatives	æ ¸è·é ¸åå ¶è¡çç©	Nucleotides and derivatives	æ ¸è·é ¸åå ¶è¡çç©	118-00-3	1	C00387	ko00230,ko01100,ko01232,ko02010
Lys-Tyr-Gln-Glu-Ala	10.263	0.0047658	2.3219	0.033699	HSL - LKSL; HSL - LOSL; LKSL - LOSL	MW0153176	6.38E+02	5.94E+02	6.37E+02	C28H43N7O10	[M+H]+	Lys-Tyr-Gln-Glu-Ala	Amino_acids_and_derivatives	æ°¨åºé ¸åå ¶è¡çç©	Amino acids and derivatives	æ°¨åºé ¸åå ¶è¡çç©	-	3	-	-
5,7-Dihydroxy-1(3H)-isobenzofuranone	10.243	0.0047959	2.3191	0.033732	HSL - LKSL; HSL - LOSL; LKSL - LOSL	Zmhn001420	1.65E+02	1.21E+02	1.66E+02	C8H6O4	[M-H]-	5,7-äºç¾å?1(3H)-å¼è¯å¹¶ååé ®	Phenolic_acids	é é ¸ç±?Phenolic acids	é é ¸ç±?27979-58-4	3	-	-
4-Methoxybenzaldehyde	10.231	0.0048128	2.3176	0.033732	LKSL - HSL; HSL - LOSL; LKSL - LOSL	MWS1852	1.37E+02	9.40E+01	1.36E+02	C8H8O2	[M+H]+	4-ç²æ°§åºè¯ç²é	Phenolic_acids	é é ¸ç±?Phenolic acids	é é ¸ç±?123-11-5	3	C10761	-
1-Linoleoylglycerol-2,3-di-O-glucoside*	10.089	0.0050279	2.2986	0.035026	HSL - LKSL; HSL - LOSL; LKSL - LOSL	Lmhp009384	6.79E+02	2.63E+02	6.78E+02	C33H58O14	[M+H]+	1-äºæ²¹é °çæ²¹é ¯-2,3-äº?O-è¡èç³è·*	Lipids	èè´¨	Glycerol ester	çæ²¹é ?-	1	-	-
N',N''-Diferuloylspermidine	10.08	0.0050414	2.2974	0.035026	LKSL - HSL; LOSL - HSL; LOSL - LKSL	pma0170	4.98E+02	1.77E+02	4.97E+02	C27H35N3O6	[M+H]+	N',N''-äºé¿é­é °äºç²¾è?,Alkaloids,çç©ç¢?Phenolamine,é èº,-,3,-,- Vanillic acid-4-O-glucoside,10.053,0.005083,2.2939,0.035161,LKSL - HSL; LOSL - HSL; LOSL - LKSL,Zmhn001883,3.29E+02,2.09E+02,3.30E+02,C14H18O9,[M-H]-,é¦èé ?4-O-è¡èç³è·,Phenolic_acids,é é ¸ç±?Phenolic acids,é é ¸ç±?32142-31-7,2,-,- L-Homomethionine,10.034,0.0051132,2.2913,0.03519,HSL - LKSL; HSL - LOSL; LKSL - LOS…	ko01110	ko01210"
Quercetin-7-O-rutinoside-4'-O-glucoside	10.023	0.0051314	2.2898	0.03519	HSL - LKSL; HSL - LOSL; LKSL - LOSL	Lmmp002755	7.73E+02	3.03E+02	7.72E+02	C33H40O21	[M+H]+	æ§²ç®ç´?7-O-è¸é¦ç³è·-4'-O-è¡èç³è·	Flavonoids	é»é ®	Flavonols	é»é ®é?-	2	-	-
6-Hydroxy-N-methylmyosmine	9.9941	0.0051772	2.2859	0.035352	HSL - LKSL; HSL - LOSL; LKSL - LOSL	Lmyp001840	1.77E+02	8.01E+01	1.76E+02	C10H12N2O	[M+H]+	6-ç¾åº-N-ç²åºéº¦å¸æ?Alkaloids	çç©ç¢?Pyridine alkaloids	å¡å¶ç±»çç©ç¢±	68104-57-4	2	C21075	ko00760,ko01100
Riboprine	9.9133	0.0053091	2.275	0.035972	LKSL - HSL; LOSL - HSL; LOSL - LKSL	pmf0289	3.36E+02	1.48E+02	3.35E+02	C15H21N5O4	[M+H]+	å©æ³¢è ºè·	Nucleotides_and_derivatives	æ ¸è·é ¸åå ¶è¡çç©	Nucleotides and derivatives	æ ¸è·é ¸åå ¶è¡çç©	7724-76-7	3	C16427	ko00908,ko01110
4-Guanidinobutyric acid	9.9095	0.0053154	2.2745	0.035972	HSL - LKSL; LOSL - HSL; LOSL - LKSL	mws0567	1.46E+02	8.70E+01	1.45E+02	C5H11N3O2	[M+H]+	4-èåºä¸é ¸	Organic_acids	ææºé ?Organic acids	ææºé ?463-00-3	3	C01035	ko00330,ko01100
N-Phenylacetylphenylalanine	9.8972	0.0053359	2.2728	0.035972	LKSL - HSL; LOSL - HSL; LKSL - LOSL	MW0108905	3.42E+02	1.48E+02	2.83E+02	C17H17NO3	[M+CH3COO]-	N-(è¯ä¹é °åº)-L-è¯ä¸æ°¨é ¸	Amino_acids_and_derivatives	æ°¨åºé ¸åå ¶è¡çç©	Amino acids and derivatives	æ°¨åºé ¸åå ¶è¡çç©	738-75-0	3	-	-
Undecylic Acid	9.88	0.0053647	2.2705	0.036013	HSL - LKSL; HSL - LOSL; LKSL - LOSL	mws0752	1.85E+02	1.85E+02	1.86E+02	C11H22O2	[M-H]-	åä¸ç·é ¸	Lipids	èè´¨	Free fatty acids	æ¸¸ç¦»èèªé ?112-37-8	1	C17715	-
Nicotinic Acid Methyl Ester(Methyl Nicotinate)	9.7744	0.0055456	2.2561	0.037072	HSL - LKSL; HSL - LOSL; LOSL - LKSL	mws0146	1.38E+02	7.80E+01	1.37E+02	C7H7NO2	[M+H]+	çé ¸ç²é ¯	Alkaloids	çç©ç¢?Pyridine alkaloids	å¡å¶ç±»çç©ç¢±	93-60-7	3	-	-
Roseoside	9.7217	0.0056386	2.2488	0.037387	LKSL - HSL; HSL - LOSL; LKSL - LOSL	pmn001423	3.85E+02	2.23E+02	3.86E+02	C19H30O8	[M-H]-	é¿å¯¿è±ç³è?Others	å ¶å®ç±?Ketone compounds	é ®ç±»ååç?54835-70-0	2	-	-
Lys-Arg-Leu-Glu	9.721	0.0056398	2.2487	0.037387	LKSL - HSL; HSL - LOSL; LKSL - LOSL	MW0152870	5.43E+02	5.90E+01	5.44E+02	C23H44N8O7	[M-H]-	Lys-Arg-Leu-Glu	Amino_acids_and_derivatives	æ°¨åºé ¸åå ¶è¡çç©	Amino acids and derivatives	æ°¨åºé ¸åå ¶è¡çç©	-	3	-	-
Pyroglutamic acid	9.6833	0.0057077	2.2435	0.03768	LKSL - HSL; LOSL - HSL; LOSL - LKSL	mws4516	1.30E+02	8.41E+01	1.29E+02	C5H7NO3	[M+H]+	L-ç¦è°·æ°¨é ¸	Amino_acids_and_derivatives	æ°¨åºé ¸åå ¶è¡çç©	Amino acids and derivatives	æ°¨åºé ¸åå ¶è¡çç©	4042-36-8	2	-	-
L-Malic acid	9.6225	0.005819	2.2351	0.038257	HSL - LKSL; HSL - LOSL; LOSL - LKSL	mws0275	1.33E+02	7.10E+01	1.34E+02	C4H6O5	[M-H]-	L-è¹æé ?Organic_acids	ææºé ?Organic acids	ææºé ?97-67-6	1	C00149	ko00020,ko00620,ko00630,ko00710,ko01100,ko01110,ko01200
Dehydroabietic acid	9.5906	0.0058785	2.2307	0.038489	HSL - LKSL; HSL - LOSL; LKSL - LOSL	Cmmn012461	2.99E+02	2.99E+02	3.00E+02	C20H28O2	[M-H]-	è±æ°¢æ¾é¦é ?Terpenoids	èç±»	Ditepenoids	äºè	1740-19-8	2	C12078	-
Phe-Trp	9.5361	0.0059821	2.2231	0.039006	HSL - LKSL; HSL - LOSL; LOSL - LKSL	MW0109233	4.58E+02	2.18E+02	3.51E+02	C20H21N3O3	[M-H]-	Phe-Trp	Amino_acids_and_derivatives	æ°¨åºé ¸åå ¶è¡çç©	Amino acids and derivatives	æ°¨åºé ¸åå ¶è¡çç©	-	3	-	-
Leu-Ala-Arg-Glu	9.5137	0.0060251	2.22	0.039126	LKSL - HSL; LOSL - HSL; LOSL - LKSL	MW0152192	4.86E+02	4.56E+02	4.87E+02	C20H37N7O7	[M-H]-	Leu-Ala-Arg-Glu	Amino_acids_and_derivatives	æ°¨åºé ¸åå ¶è¡çç©	Amino acids and derivatives	æ°¨åºé ¸åå ¶è¡çç©	-	3	-	-
N'-Formylkynurenine	9.4639	0.0061225	2.2131	0.039576	LKSL - HSL; LOSL - HSL; LKSL - LOSL	pme1313	2.37E+02	1.92E+02	2.36E+02	C11H12N2O4	[M+H]+	N'-ç²é °åºç¬å°¿æ°¨é ?Amino_acids_and_derivatives	æ°¨åºé ¸åå ¶è¡çç©	Amino acids and derivatives	æ°¨åºé ¸åå ¶è¡çç©	1022-31-7	3	C02700	ko00380,ko01100,ko01240
Tyr-Trp-Lys	9.4513	0.0061474	2.2113	0.039576	HSL - LKSL; HSL - LOSL; LKSL - LOSL	MW0110224	4.96E+02	2.46E+02	4.95E+02	C26H33N5O5	[M+H]+	é ªæ°¨é ?è²æ°¨é ?èµæ°¨é ?Amino_acids_and_derivatives	æ°¨åºé ¸åå ¶è¡çç©	Amino acids and derivatives	æ°¨åºé ¸åå ¶è¡çç©	-	3	-	-
Glu-Asp-Val-Asp	9.4404	0.006169	2.2098	0.039576	LKSL - HSL; LOSL - HSL; LOSL - LKSL	MW0149956	5.35E+02	5.03E+02	4.76E+02	C18H28N4O11	[M+CH3COO]-	è°·æ°¨é ?å¤©é¨å¬æ°¨é ?ç¼¬æ°¨é ?å¤©é¨å¬æ°¨é ?Amino_acids_and_derivatives	æ°¨åºé ¸åå ¶è¡çç©	Amino acids and derivatives	æ°¨åºé ¸åå ¶è¡çç©	-	3	-	-
p-Coumaroylspermidine	9.3577	0.0063365	2.1981	0.040488	LKSL - HSL; LOSL - HSL; LOSL - LKSL	pmb0502	2.92E+02	1.47E+02	2.91E+02	C16H25N3O2	[M+H]+	å¯¹é¦è±é °äºç²¾è?Alkaloids	çç©ç¢?Phenolamine	é èº	-	1	-	-
S-(5'-Adenosy)-L-homocysteine	9.2657	0.0065293	2.1851	0.041552	LKSL - HSL; LOSL - HSL; LOSL - LKSL	pme1286	3.85E+02	2.50E+02	3.84E+02	C14H20N6O5S	[M+H]+	S-(5-è ºè·)-L-é«åè±æ°¨é ?Amino_acids_and_derivatives	æ°¨åºé ¸åå ¶è¡çç©	Amino acids and derivatives	æ°¨åºé ¸åå ¶è¡çç©	979-92-0	3	C00021	ko00270,ko01100,ko01230,ko01240
Phylloquinone (Vitamin K1)	9.2406	0.006583	2.1816	0.041727	LKSL - HSL; LOSL - HSL; LOSL - LKSL	MWSmce674	4.51E+02	8.91E+01	4.50E+02	C31H46O2	[M+H]+	å¶ç»¿é?(ç»´çç´ K1)	Others	å ¶å®ç±?Vitamin	ç»´çç´?84-80-0	3	-	-
9-(Arabinosyl)hypoxanthine	9.2193	0.0066291	2.1785	0.041741	LKSL - HSL; LOSL - HSL; LKSL - LOSL	mws1060	2.67E+02	1.35E+02	2.68E+02	C10H12N4O5	[M-H]-	9-(é¿æä¼¯ç³å?æ¬¡é»åå¤	Nucleotides_and_derivatives	æ ¸è·é ¸åå ¶è¡çç©	Nucleotides and derivatives	æ ¸è·é ¸åå ¶è¡çç©	7013-16-3	1	-	-
Salicylic acid-2-O-glucoside	9.2154	0.0066377	2.178	0.041741	LKSL - HSL; LOSL - HSL; LKSL - LOSL	pmb3142	2.99E+02	1.37E+02	3.00E+02	C13H16O8	[M-H]-	æ°´æ¨é ?2-O-è¡èç³è·	Phenolic_acids	é é ¸ç±?Phenolic acids	é é ¸ç±?10366-91-3	3	-	-
Isorhamnetin-3-O-(6''-malonyl)glucoside	9.0873	0.006924	2.1596	0.04337	LKSL - HSL; HSL - LOSL; LKSL - LOSL	HJAP064	5.65E+02	3.17E+02	5.64E+02	C25H24O15	[M+H]+	å¼é¼ æç´ -3-O-(6''-ä¸äºé ?è¡èç³è·	Flavonoids	é»é ®	Flavonols	é»é ®é?-	2	-	-
Nitensoside B	9.0424	0.007028	2.1532	0.043849	LKSL - HSL; HSL - LOSL; LKSL - LOSL	Hmlp004943	6.25E+02	3.17E+02	6.24E+02	C28H32O16	[M+H]+	Nitensoside B	Lignans_and_Coumarins	æ¨èç´ åé¦è±ç´?Coumarins	é¦è±ç´?-	1	-	-
Esculetin-7-O-glucoside	8.9989	0.0071305	2.1469	0.044315	LKSL - HSL; LOSL - HSL; LOSL - LKSL	Lmbn001162	3.39E+02	1.77E+02	3.40E+02	C15H16O9	[M-H]-	ç§¦ç®ä¹ç´ -7-O-è¡èç³è·	Lignans_and_Coumarins	æ¨èç´ åé¦è±ç´?Coumarins	é¦è±ç´?-	1	-	-
Malic acid-1-O-diglucoside	8.9722	0.0071943	2.143	0.044407	HSL - LKSL; HSL - LOSL; LKSL - LOSL	Wayn000504	4.57E+02	3.41E+02	4.58E+02	C16H26O15	[M-H]-	è¹æé ?1-O-äºè¡èç³è?Organic_acids	ææºé ?Organic acids	ææºé ?-	2	-	-
Pimaric acid*	8.9685	0.0072031	2.1425	0.044407	HSL - LKSL; HSL - LOSL; LOSL - LKSL	Lmbn014696	3.01E+02	3.01E+02	3.02E+02	C20H30O2	[M-H]-	æµ·æ¾é ?	Terpenoids	èç±»	Ditepenoids	äºè	127-27-5	3	C09159	-
LysoPC 18:3	8.943	0.0072648	2.1388	0.044407	LKSL - HSL; LOSL - HSL; LKSL - LOSL	pmb0854	5.18E+02	1.84E+02	5.17E+02	C26H48NO7P	[M+H]+	æº¶è¡ç£·èé °èç¢?18:3	Lipids	èè´¨	LPC	æº¶è¡ç£·èé °èç¢?-	1	-	-
1,3-O-Dicaffeoylglycerol	8.9346	0.0072853	2.1376	0.044407	HSL - LKSL; HSL - LOSL; LKSL - LOSL	Cmbp005523	4.17E+02	1.63E+02	4.16E+02	C21H20O9	[M+H]+	1,3-O-äºåå¡é °çæ²¹é ?,Phenolic_acids,é é ¸ç±?Phenolic acids,é é ¸ç±?-,3,-,- 4-O-Glucosyl-3	4-dihydroxybenzyl alcohol"	8.9314	0.0072932	2.1371	0.044407	LKSL - HSL; LOSL - HSL; LOSL - LKSL	Zmhn000892	3.01E+02	1.39E+02	3.02E+02	C13H18O8	[M-H]-	4-O-è¡èç³åº-3,4-äºç¾åºèé?,Phenolic_acids,é é ¸ç±?Phenolic acids,é é ¸ç±?-,2,-,- Asn-Leu,8.9234,0.0073128,2.1359,0.044407,LKSL - HSL; HSL - LOSL; LKSL - LOSL,MW0105782,3.67E+02,2.49E+02,2.45E+02,C10H19N3O4,[M-H]-,L-å¤©å¬é °èºL-äº®æ°¨é ?Amino_acids_and_derivatives,æ°¨åºé ¸åå ¶è¡çç©,Amino acids and derivatives,æ°¨åºé ¸åå ¶è¡çç©,-,3,-,- LysoPC 16:0,8.8558,0.0074807,2.1261…	ko01100"
3-O-caffeoylshikimic acid*	8.842	0.0075156	2.124	0.044928	HSL - LKSL; HSL - LOSL; LKSL - LOSL	Zaln004082	3.35E+02	1.79E+02	3.36E+02	C16H16O8	[M-H]-	3-O-åå¡é °è½èé ¸*	Phenolic_acids	é é ¸ç±?Phenolic acids	é é ¸ç±?-	1	-	-
4-caffeoylshikimic acid*	8.842	0.0075156	2.124	0.044928	HSL - LKSL; HSL - LOSL; LKSL - LOSL	Zaln004057	3.35E+02	1.79E+02	3.36E+02	C16H16O8	[M-H]-	4-åå¡é °è½èé ¸*	Phenolic_acids	é é ¸ç±?Phenolic acids	é é ¸ç±?-	1	-	-
L-Pipecolic Acid	8.8325	0.0075398	2.1226	0.044928	LKSL - HSL; LOSL - HSL; LOSL - LKSL	MWS0811	1.30E+02	8.41E+01	1.29E+02	C6H11NO2	[M+H]+	L-åå¶é ?Organic_acids	ææºé ?Organic acids	ææºé ?3105-95-1	1	C00408	ko00310,ko00960,ko01100,ko01110
Lactobiose	8.7943	0.0076378	2.117	0.045342	HSL - LKSL; HSL - LOSL; LKSL - LOSL	MA10039641	3.41E+02	8.90E+01	3.42E+02	C12H22O11	[M-H]-	ä¹³äºç³?Others	å ¶å®ç±?Saccharides	ç³ç±»	63-42-3	1	C00243	ko00052,ko01100,ko02010
3-Guanidinopropionic acid	8.7663	0.0077104	2.1129	0.045603	LKSL - HSL; LOSL - HSL; LOSL - LKSL	Zmpn000638	1.30E+02	8.80E+01	1.31E+02	C4H9N3O2	[M-H]-	3-èåºä¸é ¸	Organic_acids	ææºé ?Organic acids	ææºé ?353-09-3	2	C03065	-
6-Chloropurine	8.7545	0.0077415	2.1112	0.045618	LKSL - HSL; LOSL - HSL; LOSL - LKSL	MWSslk102	1.55E+02	1.19E+02	1.54E+02	C5H3ClN4	[M+H]+	6-æ°¯åå?Nucleotides_and_derivatives	æ ¸è·é ¸åå ¶è¡çç©	Nucleotides and derivatives	æ ¸è·é ¸åå ¶è¡çç©	87-42-3	3	-	-
Dihydroferulic acid glucoside	8.7318	0.0078015	2.1078	0.045801	LKSL - HSL; HSL - LOSL; LKSL - LOSL	Wafn002827	3.57E+02	1.95E+02	3.58E+02	C16H22O9	[M-H]-	äºæ°¢é¿é­é ?è¡èç³è·	Phenolic_acids	é é ¸ç±?Phenolic acids	é é ¸ç±?-	1	-	-
Glucosyringic Acid	8.7182	0.0078377	2.1058	0.045845	LKSL - HSL; HSL - LOSL; LKSL - LOSL	pmb3107	3.59E+02	1.82E+02	3.60E+02	C15H20O10	[M-H]-	è¡èç³åºä¸é¦é ?Phenolic_acids	é é ¸ç±?Phenolic acids	é é ¸ç±?-	3	-	-
Kaurenoic Acid	8.6981	0.0078914	2.1028	0.045869	HSL - LKSL; HSL - LOSL; LOSL - LKSL	MWSslk208	3.01E+02	3.01E+02	3.02E+02	C20H30O2	[M-H]-	è´å£³æç¯é ?Terpenoids	èç±»	Ditepenoids	äºè	6730-83-2	1	C11874	ko00904,ko01100,ko01110
Benzyl-(2''-O-xylosyl)glucoside	8.6951	0.0078995	2.1024	0.045869	HSL - LKSL; HSL - LOSL; LKSL - LOSL	Cmjn004337	4.01E+02	2.69E+02	4.02E+02	C18H26O10	[M-H]-	èåº-(2''-O-æ¨ç³å?è¡èç³è·	Phenolic_acids	é é ¸ç±?Phenolic acids	é é ¸ç±?-	1	-	-
Allitol	8.6653	0.0079802	2.098	0.046169	HSL - LKSL; HSL - LOSL; LKSL - LOSL	MWSslk235	1.81E+02	5.90E+01	1.82E+02	C6H14O6	[M-H]-	èç³é?Others	å ¶å®ç±?Saccharides	ç³ç±»	488-44-8	3	-	-
1-Feruloyl-sn-glycerol*	8.6076	0.0081396	2.0894	0.04692	HSL - LKSL; HSL - LOSL; LKSL - LOSL	pmp000086	2.69E+02	1.77E+02	2.68E+02	C13H16O6	[M+H]+	1-é¿é­é ?sn-çæ²¹*	Phenolic_acids	é é ¸ç±?Phenolic acids	é é ¸ç±?-	3	-	-
3'-O-Methyltricetin-7-O-(6''-malonyl)glucoside	8.5784	0.0082217	2.085	0.047223	LKSL - HSL; HSL - LOSL; LKSL - LOSL	pma0760	5.65E+02	3.17E+02	5.64E+02	C25H24O15	[M+H]+	3'-O-ç²åºäºç¾é»é ®-7-O-(6''-ä¸äºé ?è¡èç³è·	Flavonoids	é»é ®	Flavones	é»é ®	-	3	-	-
Quinic Acid	8.5465	0.0083125	2.0803	0.047403	HSL - LKSL; HSL - LOSL; LKSL - LOSL	mws0277	1.91E+02	8.50E+01	1.92E+02	C7H12O6	[M-H]-	å¥å®é ?Organic_acids	ææºé ?Organic acids	ææºé ?77-95-2	1	C00296	ko00400,ko01100
2-(Formylamino)benzoic acid	8.5402	0.0083306	2.0793	0.047403	HSL - LKSL; HSL - LOSL; LOSL - LKSL	pme3083	1.64E+02	1.20E+02	1.65E+02	C8H7NO3	[M-H]-	2-(ç²é °æ°¨åº)è¯ç²é ?Phenolic_acids	é é ¸ç±?Phenolic acids	é é ¸ç±?3342-77-6	3	C05653	ko00380,ko01100
2-Aminopurine	8.5361	0.0083424	2.0787	0.047403	LKSL - HSL; LOSL - HSL; LOSL - LKSL	pmb0374	1.36E+02	1.19E+02	1.35E+02	C5H5N5	[M+H]+	2-æ°¨åºåå¤	Nucleotides_and_derivatives	æ ¸è·é ¸åå ¶è¡çç©	Nucleotides and derivatives	æ ¸è·é ¸åå ¶è¡çç©	452-06-2	1	-	-
L-Tryptophan	8.5166	0.0083988	2.0758	0.047553	HSL - LKSL; HSL - LOSL; LOSL - LKSL	mws0282	2.03E+02	1.16E+02	2.04E+02	C11H12N2O2	[M-H]-	L-è²æ°¨é ?Amino_acids_and_derivatives	æ°¨åºé ¸åå ¶è¡çç©	Amino acids and derivatives	æ°¨åºé ¸åå ¶è¡çç©	73-22-3	1	C00078	ko00260,ko00380,ko00400,ko00966,ko00970,ko00996,ko01100,ko01110,ko01210,ko01230,ko01240
Val-Ala-Phe-Asp	8.4854	0.0084899	2.0711	0.047899	LKSL - HSL; LOSL - HSL; LKSL - LOSL	MW0158878	4.49E+02	1.99E+02	4.50E+02	C21H30N4O7	[M-H]-	Val-Ala-Phe-Asp	Amino_acids_and_derivatives	æ°¨åºé ¸åå ¶è¡çç©	Amino acids and derivatives	æ°¨åºé ¸åå ¶è¡çç©	-	3	-	-
Psoralen	8.4278	0.0086617	2.0624	0.048695	LKSL - HSL; LOSL - HSL; LOSL - LKSL	pme3553	1.87E+02	1.31E+02	1.86E+02	C11H6O3	[M+H]+	è¡¥éª¨èç´	Lignans_and_Coumarins	æ¨èç´ åé¦è±ç´?Coumarins	é¦è±ç´?66-97-7	3	C09305	ko00999,ko01110
3-(2-Methylbutanoyl)-2-(Dimethylenepimeloyl)-4-(Isovaleryl)Sucrose	8.412	0.0087092	2.06	0.048757	LKSL - HSL; HSL - LOSL; LKSL - LOSL	Wafn008790	6.75E+02	5.09E+02	6.76E+02	C31H48O16	[M-H]-	3-(2-ç²åºä¸é °å?-2-(äºäºç²åºåºäºé °åº)-4-(å¼æé °åº)èç³	Others	å ¶å®ç±?Saccharides	ç³ç±»	-	2	-	-
N-Formyl nornicotine	8.4039	0.008734	2.0588	0.048757	HSL - LKSL; HSL - LOSL; LKSL - LOSL	Wayp002004	1.77E+02	1.32E+02	1.76E+02	C10H12N2O	[M+H]+	N-ç²é °åºå»ç²çç¢?Alkaloids	çç©ç¢?Pyridine alkaloids	å¡å¶ç±»çç©ç¢±	3000-81-5	2	-	-
His-Gln-Gln	8.3702	0.0088373	2.0537	0.049098	LKSL - HSL; HSL - LOSL; LKSL - LOSL	MW0150896	4.12E+02	8.41E+01	4.11E+02	C16H25N7O6	[M+H]+	ç»æ°¨é ?è°·é °è?è°·é °è?Amino_acids_and_derivatives	æ°¨åºé ¸åå ¶è¡çç©	Amino acids and derivatives	æ°¨åºé ¸åå ¶è¡çç©	-	3	-	-
Pantetheine	8.3639	0.0088568	2.0527	0.049098	LKSL - HSL; LOSL - HSL; LKSL - LOSL	mws1038	2.77E+02	1.46E+02	2.78E+02	C11H22N2O4S	[M-H]-	æ³é °å·¯åºä¹èº	Alkaloids	çç©ç¢?Alkaloids	çç©ç¢?496-65-1	2	C00831	ko00770,ko01100,ko01110
Eugenyl formate	8.3392	0.0089336	2.049	0.049352	LKSL - HSL; LOSL - HSL; LOSL - LKSL	Lhhp120823	1.93E+02	1.05E+02	1.92E+02	C11H12O3	[M+H]+	ç²é ¸ä¸å­é¦é é ?Others	å ¶å®ç±?Others	å ¶å®	-	2	-	-
Hesperetin-5,7-di-O-glucoside	8.3035	0.0090464	2.0435	0.049802	LKSL - HSL; LOSL - HSL; LOSL - LKSL	pmb2970	6.25E+02	5.65E+02	6.26E+02	C28H34O16	[M-H]-	æ©ç®ç´?5,7-äº?O-è¡èç³è·	Flavonoids	é»é ®	Flavanones	äºæ°¢é»é ®	-	3	-	-
Fraxetin-8-O-glucoside (Fraxin)	8.2467	0.0092293	2.0348	0.050634	LKSL - HSL; LOSL - HSL; LOSL - LKSL	MWSmce025	3.69E+02	2.07E+02	3.70E+02	C16H18O10	[M-H]-	ç§¦ç®è?Lignans_and_Coumarins	æ¨èç´ åé¦è±ç´?Coumarins	é¦è±ç´?524-30-1	3	C09266	-
Methyl dioxindole-3-acetate	8.2011	0.0093793	2.0278	0.05128	HSL - LKSL; HSL - LOSL; LOSL - LKSL	Hmyp002656	2.22E+02	1.30E+02	2.21E+02	C11H11NO4	[M+H]+	ç²åº-äºæ°§å²å-ä¹é ¸	Alkaloids	çç©ç¢?Plumerane	å²åç±»çç©ç¢±	57061-18-4	3	-	-
Monopalmitin	8.1851	0.0094326	2.0254	0.051395	LKSL - HSL; LOSL - HSL; LKSL - LOSL	pmp001284	3.31E+02	3.13E+02	3.30E+02	C19H38O4	[M+H]+	åæ£æ¦é ¸çæ²¹é ?Lipids	èè´¨	Glycerol ester	çæ²¹é ?542-44-9	3	-	-
2-Aminododecane-1,4-diol	8.1606	0.0095149	2.0216	0.05151	HSL - LKSL; HSL - LOSL; LOSL - LKSL	Walp004752	2.18E+02	8.81E+01	2.17E+02	C12H27NO2	[M+H]+	2-æ°¨åºåäºç?1,4-äºé	Lipids	èè´¨	Sphingolipids	éè	-	2	-	-
Tyr-Gly	8.1596	0.0095185	2.0214	0.05151	LKSL - HSL; LOSL - HSL; LKSL - LOSL	MW0110284	3.59E+02	1.97E+02	2.38E+02	C11H14N2O4	[M-H]-	L-é ªæ°¨é ?L-çæ°¨é ?Amino_acids_and_derivatives	æ°¨åºé ¸åå ¶è¡çç©	Amino acids and derivatives	æ°¨åºé ¸åå ¶è¡çç©	673-08-5	3	-	-
Glucosyl 6,9-dihydroxydec-4-enoic acid	8.1448	0.0095689	2.0191	0.051607	LKSL - HSL; HSL - LOSL; LKSL - LOSL	Wasn003942	3.63E+02	2.01E+02	3.64E+02	C16H28O9	[M-H]-	è¡èç³åº6,9-äºç¾åºç¸-4-ç¯é ¸	Others	å ¶å®ç±?Others	å ¶å®	-	2	-	-
Isopentenyladenine-7-N-glucoside	8.0695	0.0098293	2.0075	0.052833	LKSL - HSL; LOSL - HSL; LOSL - LKSL	pmb0964	3.66E+02	2.04E+02	3.65E+02	C16H23N5O5	[M+H]+	å¼æç¯åºè ºè·-7-N-è¡èç³è·	Nucleotides_and_derivatives	æ ¸è·é ¸åå ¶è¡çç©	Nucleotides and derivatives	æ ¸è·é ¸åå ¶è¡çç©	-	3	-	-
cis-Citral	8.0321	0.009962	2.0017	0.053366	LKSL - HSL; LOSL - HSL; LOSL - LKSL	MWS1962	1.53E+02	8.31E+01	1.52E+02	C10H16O	[M+H]+	æ æª¬é?Organic_acids	ææºé ?Organic acids	ææºé ?5392-40-5	3	C09847	ko01110
S-Adenosylmethionine	8.0173	0.010015	1.9993	0.053471	LKSL - HSL; LOSL - HSL; LKSL - LOSL	mws1051	3.99E+02	2.50E+02	3.99E+02	C15H23N6O5S+	[M]+	S-è ºè·èæ°¨é ?Amino_acids_and_derivatives	æ°¨åºé ¸åå ¶è¡çç©	Amino acids and derivatives	æ°¨åºé ¸åå ¶è¡çç©	485-80-3	3	-	-
Boscialin	7.997	0.010089	1.9962	0.053682	LKSL - HSL; LOSL - HSL; LKSL - LOSL	Qmyp101441	2.27E+02	1.33E+02	2.26E+02	C13H22O3	[M+H]+	Boscialin	Terpenoids	èç±»	Sesquiterpenoids	ååè?129277-03-8	3	-	-
Hesperetin-8-C-glucoside-3'-O-glucoside	7.9808	0.010148	1.9936	0.053816	LKSL - HSL; HSL - LOSL; LKSL - LOSL	pmb0618	6.27E+02	4.65E+02	6.26E+02	C28H34O16	[M+H]+	æ©ç®ç´?8-C-è¡èç³è·-3'-O-è¡èç³è·	Flavonoids	é»é ®	Flavonols	é»é ®é?-	3	-	-
3-Hydroxyoctadecanoic Acid	7.9102	0.01041	1.9826	0.055024	HSL - LKSL; HSL - LOSL; LOSL - LKSL	Lmqn008288	2.99E+02	2.99E+02	3.00E+02	C18H36O3	[M-H]-	3-ç¾åºåå «ç·é ¸	Lipids	èè´¨	Free fatty acids	æ¸¸ç¦»èèªé ?45261-96-9	1	-	-
Xanthosine	7.8367	0.010692	1.9709	0.056329	LKSL - HSL; LOSL - HSL; LKSL - LOSL	mws0668	2.83E+02	1.51E+02	2.84E+02	C10H12N4O6	[M-H]-	é»è·	Nucleotides_and_derivatives	æ ¸è·é ¸åå ¶è¡çç©	Nucleotides and derivatives	æ ¸è·é ¸åå ¶è¡çç©	146-80-5	1	C01762	ko00230,ko00232,ko01100,ko01110,ko01232,ko02010
Hydroxy Alopecurone D	7.8032	0.010824	1.9656	0.056738	LKSL - HSL; LOSL - HSL; LKSL - LOSL	Labp006475	6.85E+02	5.09E+02	6.84E+02	C39H40O11	[M+H]+	Hydroxy Alopecurone D	Flavonoids	é»é ®	Flavanones	äºæ°¢é»é ®	-	2	-	-
Tamarixetin-3-O-(6''-malonyl)glucoside	7.7988	0.010841	1.9649	0.056738	LKSL - HSL; HSL - LOSL; LKSL - LOSL	Zmhp005139	5.65E+02	3.17E+02	5.64E+02	C25H24O15	[M+H]+	æ½æ³é»ç´ -3-O-(6''-ä¸äºé ?è¡èç³è·	Flavonoids	é»é ®	Flavonols	é»é ®é?-	1	-	-
N-Acetyl-L-glutamic acid	7.7655	0.010974	1.9596	0.057246	LKSL - HSL; LOSL - HSL; LKSL - LOSL	pme0075	1.88E+02	1.28E+02	1.89E+02	C7H11NO5	[M-H]-	N-ä¹é °-L-è°·æ°¨é ?Amino_acids_and_derivatives	æ°¨åºé ¸åå ¶è¡çç©	Amino acids and derivatives	æ°¨åºé ¸åå ¶è¡çç©	1188-37-0	2	C00624	ko00220,ko01100,ko01110,ko01210,ko01230
6-Hydroxy-4-(4-hydroxy-3-methoxyphenyl)-7-methoxy-naphtho[2,3-c]furan-1,3-dione-1	7.7471	0.011049	1.9567	0.057445	LKSL - HSL; HSL - LOSL; LKSL - LOSL	Wbmn002185	3.65E+02	1.67E+02	3.66E+02	C20H14O7	[M-H]-	6-ç¾åº-4-(4-ç¾åº-3-ç²æ°§åºè¯å?-7-ç²æ°§å?èå¹¶[2,3-c]åå-1,3-äºé ®	Lignans_and_Coumarins	æ¨èç´ åé¦è±ç´?Lignans	æ¨èç´?-	1	-	-
Maltotriose	7.7354	0.011096	1.9548	0.05748	LKSL - HSL; LOSL - HSL; LOSL - LKSL	MWS0442	5.27E+02	3.65E+02	5.04E+02	C18H32O16	[M+Na]+	éº¦è½ä¸ç³	Others	å ¶å®ç±?Saccharides	ç³ç±»	1109-28-0	2	C01835	ko02010
LysoPC 16:0(2n isomer)	7.725	0.011139	1.9532	0.05748	LKSL - HSL; LOSL - HSL; LOSL - LKSL	pmd0132	4.96E+02	1.84E+02	4.95E+02	C24H50NO7P	[M+H]+	æº¶è¡ç£·èé °èç¢?16:0(2nå¼æ)	Lipids	èè´¨	LPC	æº¶è¡ç£·èé °èç¢?-	1	-	-
Lys-Trp	7.7189	0.011164	1.9522	0.05748	HSL - LKSL; HSL - LOSL; LKSL - LOSL	MW0108107	4.99E+02	3.03E+02	3.32E+02	C17H24N4O3	[M+CH3COO]-	L-èµæ°¨é ?L-è²æ°¨é ?Amino_acids_and_derivatives	æ°¨åºé ¸åå ¶è¡çç©	Amino acids and derivatives	æ°¨åºé ¸åå ¶è¡çç©	50674-18-5	3	-	-
Acacetin-7-O-(6''-O-acetyl)glucoside	7.7037	0.011226	1.9498	0.057616	LKSL - HSL; HSL - LOSL; LKSL - LOSL	pmb2987	4.87E+02	1.63E+02	4.88E+02	C24H24O11	[M-H]-	éåæ¬¢ç´ -7-O-(6''-O-ä¹é °)è¡èç³è·	Flavonoids	é»é ®	Flavones	é»é ®	-	3	-	-
Kaempferol-3-O-sophorotrioside	7.6401	0.011494	1.9395	0.058798	LKSL - HSL; HSL - LOSL; LKSL - LOSL	Lmqp002170	7.73E+02	4.49E+02	7.72E+02	C33H40O21	[M+H]+	å±±æ°é ?3-O-æ§ä¸ç³è·	Flavonoids	é»é ®	Flavonols	é»é ®é?80714-53-0	3	C12635	ko00944,ko01110
Isomaltulose	7.6106	0.01162	1.9348	0.059256	HSL - LKSL; HSL - LOSL; LKSL - LOSL	mws5038	3.41E+02	8.90E+01	3.42E+02	C12H22O11	[M-H]-	å¼éº¦è½é ®ç³?Others	å ¶å®ç±?Saccharides	ç³ç±»	13718-94-0	1	C01742	-
Chrysoeriol-6-C-glucoside-4'-O-glucoside	7.5287	0.01198	1.9215	0.060896	HSL - LKSL; HSL - LOSL; LKSL - LOSL	HJAP026	6.25E+02	4.63E+02	6.24E+02	C28H32O16	[M+H]+	éå£èé»ç´?6-C-è¡èç³è·-4'-O-è¡èç³è·	Flavonoids	é»é ®	Flavones	é»é ®	-	3	-	-
Scopoletin 7-O-Î²-D-Sophoroside	7.4868	0.01217	1.9147	0.061665	LKSL - HSL; LOSL - HSL; LOSL - LKSL	Lbhp011920	5.17E+02	1.93E+02	5.16E+02	C22H28O14	[M+H]+	ä¸è¨èªå é ¯äºè¡èç³è·	Lignans_and_Coumarins	æ¨èç´ åé¦è±ç´?Coumarins	é¦è±ç´?-	1	-	-
Ser-Gly-Ala-Asn-Phe	7.464	0.012275	1.911	0.061997	LKSL - HSL; HSL - LOSL; LKSL - LOSL	MW0156750	4.95E+02	3.95E+02	4.94E+02	C21H30N6O8	[M+H]+	Ser-Gly-Ala-Asn-Phe	Amino_acids_and_derivatives	æ°¨åºé ¸åå ¶è¡çç©	Amino acids and derivatives	æ°¨åºé ¸åå ¶è¡çç©	-	3	-	-
Isorhamnetin-3-O-(2''-O-xylosyl)glucoside	7.4476	0.012351	1.9083	0.062184	LKSL - HSL; LOSL - HSL; LKSL - LOSL	Hmcp001598	6.11E+02	3.17E+02	6.10E+02	C27H30O16	[M+H]+	å¼é¼ æç´ -3-O-(2''-O-æ¨ç³å?è¡èç³è·	Flavonoids	é»é ®	Flavonols	é»é ®é?-	3	-	-
7-hydroxy-N-trans-ferulic tyramine	7.4282	0.012441	1.9051	0.06225	HSL - LKSL; LOSL - HSL; LOSL - LKSL	Lssp210093	3.30E+02	1.77E+02	3.29E+02	C18H19NO5	[M+H]+	7-ç¾åº-N-åå¼-é¿é­é °é ªè?Alkaloids	çç©ç¢?Phenolamine	é èº	-	2	-	-
Forsythoside F; Arenarioside	7.428	0.012442	1.9051	0.06225	HSL - LKSL; HSL - LOSL; LKSL - LOSL	Wbmn003494	7.55E+02	5.93E+02	7.56E+02	C34H44O19	[M-H]-	è¿ç¿é ¯è·F	Phenolic_acids	é é ¸ç±?Phenolic acids	é é ¸ç±?-	2	-	-
Caffeoyl(p-Hydroxybenzoyl)tartaric acid	7.4009	0.01257	1.9007	0.062693	LKSL - HSL; LOSL - HSL; LOSL - LKSL	Lmhn002574	4.31E+02	1.37E+02	4.32E+02	C20H16O11	[M-H]-	åå¡é °å¯¹ç¾åºè¯ç²é °é ç³é ¸	Phenolic_acids	é é ¸ç±?Phenolic acids	é é ¸ç±?-	3	-	-
Leu-Gly-Gly-His-Leu	7.3728	0.012705	1.896	0.063166	LKSL - HSL; LOSL - HSL; LKSL - LOSL	MW0152342	4.96E+02	8.41E+01	4.95E+02	C22H37N7O6	[M+H]+	Leu-Gly-Gly-His-Leu	Amino_acids_and_derivatives	æ°¨åºé ¸åå ¶è¡çç©	Amino acids and derivatives	æ°¨åºé ¸åå ¶è¡çç©	-	3	-	-
Leu-Tyr-Asp-Lys	7.3604	0.012764	1.894	0.063266	HSL - LKSL; HSL - LOSL; LKSL - LOSL	MW0152537	5.38E+02	1.37E+02	5.37E+02	C25H39N5O8	[M+H]+	Leu-Tyr-Asp-Lys	Amino_acids_and_derivatives	æ°¨åºé ¸åå ¶è¡çç©	Amino acids and derivatives	æ°¨åºé ¸åå ¶è¡çç©	-	3	-	-
Isololiolide	7.3195	0.012964	1.8872	0.063987	LKSL - HSL; LOSL - HSL; LOSL - LKSL	Lmlp002205	1.97E+02	1.61E+02	1.96E+02	C11H16O3	[M+H]+	å¼é»éº¦èå é ¯	Terpenoids	èç±»	Terpene	èç±»	38274-00-9	3	-	-
N-trans-ferulicacidacylp-hydroxyphenylethylamine	7.313	0.012997	1.8862	0.063987	LKSL - HSL; LOSL - HSL; LOSL - LKSL	Zblp005777	3.14E+02	1.77E+02	3.13E+02	C18H19NO4	[M+H]+	N-åå¼-é¿é­é ¸é °å¯¹ç¾åºè¯ä¹èº	Alkaloids	çç©ç¢?Phenolamine	é èº	-	1	-	-
Î³-Glutamyltyrosine	7.2979	0.013072	1.8837	0.063987	LKSL - HSL; LOSL - HSL; LKSL - LOSL	Zmdp001857	3.11E+02	1.65E+02	3.10E+02	C14H18N2O6	[M+H]+	Î³-è°·æ°¨é °èºé ªæ°¨é ?Amino_acids_and_derivatives	æ°¨åºé ¸åå ¶è¡çç©	Amino acids and derivatives	æ°¨åºé ¸åå ¶è¡çç©	7432-23-7	3	-	-
N-Acetyl-L-tyrosine	7.2945	0.013089	1.8831	0.063987	LKSL - HSL; LOSL - HSL; LKSL - LOSL	mws0520	2.24E+02	1.36E+02	2.23E+02	C11H13NO4	[M+H]+	N-ä¹é °-L-é ªæ°¨é ?Amino_acids_and_derivatives	æ°¨åºé ¸åå ¶è¡çç©	Amino acids and derivatives	æ°¨åºé ¸åå ¶è¡çç©	537-55-3	3	-	-
Vidarabine	7.2851	0.013136	1.8815	0.063987	LKSL - HSL; LOSL - HSL; LOSL - LKSL	Zmjp000966	2.68E+02	1.36E+02	2.67E+02	C10H13N5O4	[M+H]+	é¿ç³è ºè·	Nucleotides_and_derivatives	æ ¸è·é ¸åå ¶è¡çç©	Nucleotides and derivatives	æ ¸è·é ¸åå ¶è¡çç©	5536-17-4	1	-	-
Feruloyl syringic acid	7.282	0.013151	1.881	0.063987	LKSL - HSL; LOSL - HSL; LOSL - LKSL	pmb0108	3.75E+02	1.37E+02	3.74E+02	C19H18O8	[M+H]+	é¿é­é °ä¸é¦é ¸	Phenolic_acids	é é ¸ç±?Phenolic acids	é é ¸ç±?-	3	-	-
Kaempferol-3-O-neohesperidoside-7-O-glucoside*	7.2435	0.013346	1.8746	0.064729	HSL - LKSL; HSL - LOSL; LKSL - LOSL	pmp001105	7.57E+02	2.87E+02	7.56E+02	C33H40O20	[M+H]+	å±±æ°é ?3-O-æ°æ©ç®ç³è?7-O-è¡èç³è·*	Flavonoids	é»é ®	Flavonols	é»é ®é?-	2	-	-
DL-Methionine	7.236	0.013385	1.8734	0.064729	HSL - LKSL; HSL - LOSL; LOSL - LKSL	mws0224	1.50E+02	6.10E+01	1.49E+02	C5H11NO2S	[M+H]+	DL-èæ°¨é ?Amino_acids_and_derivatives	æ°¨åºé ¸åå ¶è¡çç©	Amino acids and derivatives	æ°¨åºé ¸åå ¶è¡çç©	59-51-8	3	C01733	-
NADP (Nicotinamide adenine dinucleotide phosphate)	7.2058	0.013541	1.8684	0.065283	LKSL - HSL; LOSL - HSL; LOSL - LKSL	pme2651	7.42E+02	6.20E+02	7.43E+02	C21H28N7O17P3	[M-H]-	çé °èºè ºåå¤äºæ ¸è·é ¸ç£·é ¸	Nucleotides_and_derivatives	æ ¸è·é ¸åå ¶è¡çç©	Nucleotides and derivatives	æ ¸è·é ¸åå ¶è¡çç©	53-59-8	3	C00006	ko00195,ko00480,ko00760,ko01100,ko01240
Homovanilloylquinic acid	7.1924	0.013611	1.8661	0.065293	LKSL - HSL; HSL - LOSL; LKSL - LOSL	pmb3056	3.55E+02	1.21E+02	3.56E+02	C16H20O9	[M-H]-	é«é¦èé °å¥å®é ?Phenolic_acids	é é ¸ç±?Phenolic acids	é é ¸ç±?-	3	-	-
Tyr-Pro-Thr-Val-Asn	7.1867	0.013641	1.8652	0.065293	LKSL - HSL; HSL - LOSL; LKSL - LOSL	MW0158593	5.93E+02	2.89E+02	5.92E+02	C27H40N6O9	[M+H]+	é ªæ°¨é ?è¯æ°¨é ?ç¼¬æ°¨é ?å¤©å¬æ°¨é ¸	Amino_acids_and_derivatives	æ°¨åºé ¸åå ¶è¡çç©	Amino acids and derivatives	æ°¨åºé ¸åå ¶è¡çç©	-	3	-	-
Eucommioside	7.1819	0.013666	1.8644	0.065293	LKSL - HSL; LOSL - HSL; LOSL - LKSL	pmn001381	3.49E+02	1.87E+02	3.50E+02	C15H26O9	[M-H]-	æä»²è?Terpenoids	èç±»	Terpene	èç±»	-	3	-	-
Cupressic acid	7.1576	0.013795	1.8603	0.065682	HSL - LKSL; HSL - LOSL; LKSL - LOSL	Lhlp111209	3.21E+02	1.47E+02	3.20E+02	C20H32O3	[M+H]+	ææ²¹é ?Terpenoids	èç±»	Ditepenoids	äºè	1909-90-6	2	-	-
Salidroside	7.151	0.01383	1.8592	0.065682	LKSL - HSL; LOSL - HSL; LOSL - LKSL	Ymjm000148	2.99E+02	1.37E+02	3.00E+02	C14H20O7	[M-H]-	çº¢æ¯å¤©è·	Phenolic_acids	é é ¸ç±?Phenolic acids	é é ¸ç±?10338-51-9	1	C06046	ko00350,ko01100
Tricin-4'-O-glucoside	7.0747	0.014245	1.8463	0.067451	HSL - LKSL; HSL - LOSL; LKSL - LOSL	Lmhp206353	4.93E+02	3.31E+02	4.92E+02	C23H24O12	[M+H]+	èè¿ç´?4'-O-è¡èç³è·	Flavonoids	é»é ®	Flavones	é»é ®	-	3	-	-
Cotinine; (S)-1-Methyl-5-(3-pyridinyl)-2-pyrrolidinone	7.0555	0.014352	1.8431	0.067756	HSL - LKSL; HSL - LOSL; LKSL - LOSL	pmf0323	1.77E+02	1.18E+02	1.76E+02	C10H12N2O	[M+H]+	å¯æ¿å®? (S)-1-ç²åº-5-(3-å¡å¶å?-2-å¡å¯ç·é ®	Alkaloids	çç©ç¢?Pyridine alkaloids	å¡å¶ç±»çç©ç¢±	486-56-6	2	-	-
6-Hydroxykaempferol-3,6-O-Diglucoside	7.0435	0.014419	1.8411	0.067873	LKSL - HSL; HSL - LOSL; LKSL - LOSL	pmp001310	6.27E+02	3.03E+02	6.26E+02	C27H30O17	[M+H]+	6-ç¾åºå±±æ°é ?3,6-O-äºè¡èç³è?,Flavonoids,é»é ®,Flavonols,é»é ®é?-,1,-,- Crotonoside; 2-Hydroxyadenosine,7.0343,0.014471,1.8395,0.067916,LKSL - HSL; LOSL - HSL; LOSL - LKSL,MWSmce333,2.84E+02,1.52E+02,2.83E+02,C10H13N5O5,[M+H]+,å·´è±è? 2-ç¾åºè ºè·,Nucleotides_and_derivatives,æ ¸è·é ¸åå ¶è¡çç©,Nucleotides and derivatives,æ ¸è·é ¸åå ¶è¡çç©,1818-71-9,2,C08432,- L-Glutam…	ko00250	ko00330	ko00340	ko00430	ko00470	ko00480	ko00630	ko00650	ko00660	ko00860	ko00910	ko00970	ko01100	ko01110	ko01200	ko01210	ko01230	ko01240	ko02010"
Malonyl fraxin	6.9946	0.014697	1.8328	0.068571	LKSL - HSL; LOSL - HSL; LOSL - LKSL	Lbhp011913	4.57E+02	2.09E+02	4.56E+02	C19H20O13	[M+H]+	ä¸äºé °æ¢£ç®è·	Lignans_and_Coumarins	æ¨èç´ åé¦è±ç´?Coumarins	é¦è±ç´?-	3	-	-
Myricetin-3-O-(6''-malony)glucoside	6.9849	0.014753	1.8311	0.068631	LKSL - HSL; HSL - LOSL; LKSL - LOSL	Lmtp004126	5.67E+02	3.19E+02	5.66E+02	C24H22O16	[M+H]+	æ¨æ¢ ç´?3-O-(6''-ä¸äºé ?è¡èç³è·	Flavonoids	é»é ®	Flavonols	é»é ®é?-	3	-	-
Isopimaric acid*	6.9748	0.014812	1.8294	0.068704	HSL - LKSL; HSL - LOSL; LOSL - LKSL	Cmmn013275	3.01E+02	3.01E+02	3.02E+02	C20H30O2	[M-H]-	å¼æµ·æ¾é ¸*	Terpenoids	èç±»	Ditepenoids	äºè	5835-26-7	3	-	-
Crenatine	6.9559	0.014922	1.8262	0.069013	LKSL - HSL; HSL - LOSL; LKSL - LOSL	Hmcp002354	2.27E+02	1.21E+02	2.26E+02	C14H14N2O	[M+H]+	1-ä¹ç¯å?4-ç²æ°§å?9H-å¡å¶å¹¶[3,4-b]å²å	Alkaloids	çç©ç¢?Plumerane	å²åç±»çç©ç¢±	26585-14-8	3	-	-
Esculin (6,7-Dihydroxycoumarin-6-O-glucoside)	6.9018	0.015243	1.8169	0.070093	LKSL - HSL; LOSL - HSL; LOSL - LKSL	mws1015	3.39E+02	1.77E+02	3.40E+02	C15H16O9	[M-H]-	ç§¦ç®ç²ç´ ; 6,7-äºç¾åºé¦è±ç´ -6-O-è¡èç³è·	Lignans_and_Coumarins	æ¨èç´ åé¦è±ç´?Coumarins	é¦è±ç´?531-75-9	3	C09264	-
Daphnin	6.9018	0.015243	1.8169	0.070093	LKSL - HSL; LOSL - HSL; LOSL - LKSL	Cmyn001328	3.39E+02	1.77E+02	3.40E+02	C15H16O9	[M-H]-	çé¦è?Lignans_and_Coumarins	æ¨èç´ åé¦è±ç´?Coumarins	é¦è±ç´?486-55-5	1	C01421	-
Dihydrocaffeoyltyramine	6.8374	0.015637	1.8059	0.071695	HSL - LKSL; HSL - LOSL; LKSL - LOSL	pmp001176	3.02E+02	1.03E+02	3.01E+02	C17H19NO4	[M+H]+	äºæ°¢åå¡é °é ªè?Alkaloids	çç©ç¢?Phenolamine	é èº	-	3	-	-
Isorhamnetin-3-O-neohesperidoside*	6.8176	0.01576	1.8024	0.072053	LKSL - HSL; HSL - LOSL; LKSL - LOSL	MWSHY0064	6.25E+02	3.17E+02	6.24E+02	C28H32O16	[M+H]+	å¼é¼ æç´ -3-O-æ°æ©ç®ç³è?	Flavonoids	é»é ®	Flavonols	é»é ®é?55033-90-4	2	-	-
D-Arabinono-1,4-lactone	6.8011	0.015864	1.7996	0.07232	LKSL - HSL; LOSL - HSL; LKSL - LOSL	ML10171848	1.47E+02	8.50E+01	1.48E+02	C5H8O5	[M-H]-	D-é¿æä¼?1,4-å é ¯	Others	å ¶å®ç±?Saccharides	ç³ç±»	2782-9-4	1	C00652	ko00053,ko01100
Dunalianoside C	6.7782	0.016009	1.7956	0.072717	LKSL - HSL; HSL - LOSL; LKSL - LOSL	Cmzn004594	4.49E+02	2.87E+02	4.50E+02	C21H22O11	[M-H]-	æ¨å¶è¶æ¡è?C	Phenolic_acids	é é ¸ç±?Phenolic acids	é é ¸ç±?-	1	-	-
Chrysoeriol-7-O-(6''-malonyl)glucoside	6.773	0.016043	1.7947	0.072717	LKSL - HSL; HSL - LOSL; LKSL - LOSL	pmb0608	5.49E+02	3.01E+02	5.48E+02	C25H24O14	[M+H]+	éå£èé»ç´?7-O-(6''-ä¸äºé ?è¡èç³è·	Flavonoids	é»é ®	Flavones	é»é ®	-	2	-	-
Luteolin-7-O-neohesperidoside (Lonicerin)	6.752	0.016178	1.7911	0.073096	HSL - LKSL; HSL - LOSL; LKSL - LOSL	MWSHY0080	5.95E+02	2.87E+02	5.94E+02	C27H30O15	[M+H]+	æ¨çèç´ -7-O-æ°æ©ç®ç³è?(å¿å¬è?	Flavonoids	é»é ®	Flavones	é»é ®	25694-72-8	1	C12630	ko00944
Tabaisocoumarin D	6.7431	0.016236	1.7895	0.073096	LKSL - HSL; LOSL - HSL; LOSL - LKSL	Hmyp003337	3.33E+02	2.55E+02	3.32E+02	C18H20O6	[M+H]+	çèå¼é¦è±ç´ D	Others	å ¶å®ç±?Chromone	è²é ®ç±?-	3	-	-
3-[(1-Carboxyvinyl)oxy]benzoic acid	6.7387	0.016264	1.7888	0.073096	HSL - LKSL; LOSL - HSL; LOSL - LKSL	MA10107783	2.07E+02	1.19E+02	2.08E+02	C10H8O5	[M-H]-	3-[(1-ç¾§ä¹ç¯åº)æ°§åº]è¯ç²é ?Phenolic_acids	é é ¸ç±?Phenolic acids	é é ¸ç±?16929-37-6	2	C20772	ko00130,ko01100,ko01110,ko01240
3-Hydroxy-4-isopropylbenzylalcohol-3-O-glucoside	6.7213	0.016378	1.7857	0.0734	LKSL - HSL; LOSL - HSL; LKSL - LOSL	pmn001690	3.27E+02	1.65E+02	3.28E+02	C16H24O7	[M-H]-	3-ç¾åº-4-å¼ä¸åºè¯ç²é-3-O-è¡èç³è·	Phenolic_acids	é é ¸ç±?Phenolic acids	é é ¸ç±?-	2	-	-
3Î²,11-Dihydroxy-4,14-oxideenantiocudesmane	6.6779	0.016666	1.7782	0.074484	HSL - LKSL; HSL - LOSL; LKSL - LOSL	Qmyp101322	2.55E+02	8.11E+01	2.54E+02	C15H26O3	[M+H]+	3Î²,11-Dihydroxy-4,14-oxideenantiocudesmane	Terpenoids	èç±»	Sesquiterpenoids	ååè?-	3	-	-
Inosine	6.6639	0.01676	1.7757	0.074694	LKSL - HSL; LOSL - HSL; LKSL - LOSL	pme1119	2.69E+02	1.37E+02	2.68E+02	C10H12N4O5	[M+H]+	èè·	Nucleotides_and_derivatives	æ ¸è·é ¸åå ¶è¡çç©	Nucleotides and derivatives	æ ¸è·é ¸åå ¶è¡çç©	58-63-9	3	C00294	ko00230,ko01100,ko01232,ko02010
LysoPE 16:0	6.6181	0.017073	1.7677	0.075779	LKSL - HSL; LOSL - HSL; LKSL - LOSL	pmb0876	4.54E+02	3.13E+02	4.53E+02	C21H44NO7P	[M+H]+	æº¶è¡ç£·èé °ä¹éèº 16:0	Lipids	èè´¨	LPE	æº¶è¡ç£·èé °ä¹éèº	53862-35-4	1	-	-
9-Hydroxy-12-oxo-15(Z)-octadecenoic acid	6.6075	0.017147	1.7658	0.075779	HSL - LKSL; HSL - LOSL; LKSL - LOSL	pmn001689	3.11E+02	2.23E+02	3.12E+02	C18H32O4	[M-H]-	9-ç¾åº-12-æ°§ä»£-15(Z)-åå «ç¢³ç¯é ?Lipids	èè´¨	Free fatty acids	æ¸¸ç¦»èèªé ?-	3	C21924	ko00592,ko01110
Hydroperoxylinoleic acid	6.6075	0.017147	1.7658	0.075779	HSL - LKSL; HSL - LOSL; LKSL - LOSL	Zadn009075	3.11E+02	2.23E+02	3.12E+02	C18H32O4	[M-H]-	æ°¢è¿æ°§åºäºæ²¹é ?Lipids	èè´¨	Free fatty acids	æ¸¸ç¦»èèªé ?34444-18-3	3	-	-
Ile-Lys-Thr	6.5876	0.017285	1.7623	0.07618	HSL - LKSL; HSL - LOSL; LKSL - LOSL	MW0151517	3.61E+02	2.19E+02	3.60E+02	C16H32N4O5	[M+H]+	L-å¼äº®æ°¨é ¸-L-èµæ°¨é ?L-èæ°¨é ?Amino_acids_and_derivatives	æ°¨åºé ¸åå ¶è¡çç©	Amino acids and derivatives	æ°¨åºé ¸åå ¶è¡çç©	-	3	-	-
(Z)-4-[3-(Î²-D-Glucopyranosyloxy)butylidene]-3,5,5-trimethyl-2-cyclohexen-1-one	6.5455	0.017584	1.7549	0.077283	HSL - LKSL; HSL - LOSL; LKSL - LOSL	Qmyp101139	1.95E+02	6.91E+01	1.94E+02	C13H22O	[M+H]+	(Z)-4-[3-(Î²-D-å¡åè¡èç³æ°§å?ä¸äºç¯]-3,5,5-ä¸ç²å?2-ç¯å·±ç?2-é ?,Terpenoids,èç±»,Sesquiterpenoids,ååè?-,1,-,- 1-(2	3-dihydroxypropoxy)-3-(((2-(dimethylamino)ethoxy)(hydroxy)phosphoryl)oxy)propan-2-yl palmitate"	6.5127	0.017821	1.7491	0.078072	LKSL - HSL; LOSL - HSL; LOSL - LKSL	Waln011524	5.54E+02	2.55E+02	5.55E+02	C26H54NO9P	[M-H]-	1-(2,3-äºç¾åºä¸æ°§åº)-3-(((2-(äºç²åºæ°¨å?ä¹æ°§å?(ç¾åº)ç£·é °å?æ°§åº)ä¸?2-å?æ£æ¦é ¸é ¯	Lipids	èè´¨	LPE	æº¶è¡ç£·èé °ä¹éèº	-	1	-	-
Luteolin-7,3'-di-O-glucoside*	6.5071	0.017862	1.7481	0.078072	HSL - LKSL; HSL - LOSL; LKSL - LOSL	Zmxp003107	6.11E+02	2.87E+02	6.10E+02	C27H30O16	[M+H]+	æ¨çèç´ -7,3'-O-äºè¡èç³è?	Flavonoids	é»é ®	Flavones	é»é ®	52187-80-1	3	-	-
Quercetin-3-O-sophoroside (Baimaside)	6.485	0.018025	1.7441	0.078474	LKSL - HSL; HSL - LOSL; LKSL - LOSL	MWSHY0162	6.27E+02	3.03E+02	6.26E+02	C27H30O17	[M+H]+	æ§²ç®ç´?3-O-æ§ç³è?ç½éº»è?	Flavonoids	é»é ®	Flavonols	é»é ®é?18609-17-1	2	C12667	ko00944,ko01110
Mevalonic acid	6.4812	0.018053	1.7435	0.078474	LKSL - HSL; LOSL - HSL; LKSL - LOSL	pme3154	1.47E+02	5.90E+01	1.48E+02	C6H12O4	[M-H]-	3,5-äºç¾å?3-ç²åºæé ¸	Organic_acids	ææºé ?Organic acids	ææºé ?150-97-0	3	C00418	ko00900,ko01100,ko01110
Candicine	6.463	0.018187	1.7402	0.078674	LKSL - HSL; LOSL - HSL; LOSL - LKSL	Hmcp009963	1.80E+02	1.23E+02	1.80E+02	C11H18NO+	[M]+	N-ç²åºå¤§éº¦è½ç¢±	Alkaloids	çç©ç¢?Phenolamine	é èº	6656-13-9	2	C10575	-
2-Palmitoyl-Sn-Glycerol 3-O-Diglucoside	6.4617	0.018197	1.74	0.078674	HSL - LKSL; HSL - LOSL; LKSL - LOSL	Wagn012030	6.53E+02	3.97E+02	6.54E+02	C31H58O14	[M-H]-	2-æ£æ¦é ?Sn-çæ²¹ 3-O-äºè¡èç³è?Lipids	èè´¨	Glycerol ester	çæ²¹é ?-	1	-	-
LysoPE 17:0	6.4455	0.018318	1.7371	0.078983	LKSL - HSL; LOSL - HSL; LKSL - LOSL	Lmhp010162	4.68E+02	3.27E+02	4.67E+02	C22H46NO7P	[M+H]+	æº¶è¡ç£·èé °ä¹éèº 17:0	Lipids	èè´¨	LPE	æº¶è¡ç£·èé °ä¹éèº	-	3	-	-
dihydro-N-feruloyltyramine	6.414	0.018558	1.7315	0.079799	LKSL - HSL; LOSL - HSL; LKSL - LOSL	Zblp005760	3.16E+02	1.77E+02	3.15E+02	C18H21NO4	[M+H]+	äºæ°¢é¿é­é °é ªè?Alkaloids	çç©ç¢?Phenolamine	é èº	-	1	-	-
Quercetin-3-O-sophoroside-7-O-rhamnoside	6.4046	0.01863	1.7298	0.079893	LKSL - HSL; HSL - LOSL; LKSL - LOSL	Lmsp002982	7.73E+02	3.03E+02	7.72E+02	C33H40O21	[M+H]+	æ§²ç®ç´?3-O-æ§ç³è?7-O-é¼ æç³è·	Flavonoids	é»é ®	Flavonols	é»é ®é?-	3	-	-
Cinnamoylferuloyltartaric acid	6.3899	0.018743	1.7272	0.080155	HSL - LKSL; HSL - LOSL; LKSL - LOSL	Lmhn004756	4.55E+02	2.33E+02	4.56E+02	C23H20O10	[M-H]-	èæ¡é °é¿é­é °é ç³é ?Phenolic_acids	é é ¸ç±?Phenolic acids	é é ¸ç±?-	3	-	-
L-Asparagine	6.3837	0.018792	1.726	0.080155	LKSL - HSL; LOSL - HSL; LOSL - LKSL	mws0001	1.33E+02	7.40E+01	1.32E+02	C4H8N2O3	[M+H]+	L-å¤©å¬é °èº	Amino_acids_and_derivatives	æ°¨åºé ¸åå ¶è¡çç©	Amino acids and derivatives	æ°¨åºé ¸åå ¶è¡çç©	70-47-3	1	C00152	ko00250,ko00460,ko00970,ko01100,ko01110,ko01230
Pentadecanoic Acid	6.3689	0.018907	1.7234	0.080432	HSL - LKSL; HSL - LOSL; LKSL - LOSL	mws0359	2.41E+02	2.41E+02	2.42E+02	C15H30O2	[M-H]-	åäºç·é ¸	Lipids	èè´¨	Free fatty acids	æ¸¸ç¦»èèªé ?1002-84-2	3	C16537	-
Ala-Gln-Glu-Val-His	6.3416	0.019122	1.7185	0.08113	LKSL - HSL; HSL - LOSL; LKSL - LOSL	MW0144538	5.83E+02	5.39E+02	5.82E+02	C24H38N8O9	[M+H]+	Ala-Gln-Glu-Val-His	Amino_acids_and_derivatives	æ°¨åºé ¸åå ¶è¡çç©	Amino acids and derivatives	æ°¨åºé ¸åå ¶è¡çç©	-	3	-	-
5-O-Caffeoylshikimic acid	6.2896	0.019541	1.7091	0.082684	HSL - LKSL; HSL - LOSL; LKSL - LOSL	Hmln002806	3.35E+02	1.79E+02	3.36E+02	C16H16O8	[M-H]-	5-O-åå¡é °è½èé ¸	Phenolic_acids	é é ¸ç±?Phenolic acids	é é ¸ç±?73263-62-4	1	-	-
Esculetin (6,7-Dihydroxycoumarin)	6.2718	0.019686	1.7058	0.083079	LKSL - HSL; LOSL - HSL; LOSL - LKSL	mws1013	1.77E+02	1.33E+02	1.78E+02	C9H6O4	[M-H]-	ç§¦ç®ä¹ç´ ; 6,7-äºç¾åºé¦è±ç´	Lignans_and_Coumarins	æ¨èç´ åé¦è±ç´?Coumarins	é¦è±ç´?305-01-1	1	C09263	ko00999,ko01110
Isorhamnetin-3-O-(6''-malonyl)glucoside-7-O-glucoside	6.2473	0.019889	1.7014	0.083507	LKSL - HSL; LOSL - HSL; LKSL - LOSL	Hmcp001658	7.27E+02	4.79E+02	7.26E+02	C31H34O20	[M+H]+	å¼é¼ æç´ -3-O-(6''-ä¸äºé ?è¡èç³è·-7-O-è¡èç³è·	Flavonoids	é»é ®	Flavonols	é»é ®é?-	3	-	-
1-(9Z-Octadecenoyl)-2-(9-oxo-nonanoyl)-sn-glycero-3-phosphocholine	6.2468	0.019893	1.7013	0.083507	LKSL - HSL; LOSL - HSL; LOSL - LKSL	Lmxp010913	6.76E+02	1.84E+02	6.75E+02	C35H66NO9P	[M+H]+	1-(9Z-åå «ç¯é °å?-2-(9-æ°?å£¬é °å?-sn-çæ²¹-3-ç£·é ¸èç¢±	Lipids	èè´¨	Glycerol ester	çæ²¹é ?-	3	-	-
6-Hydroxykaempferol-7,6-O-Diglucoside	6.1258	0.020933	1.6792	0.087643	LKSL - HSL; HSL - LOSL; LKSL - LOSL	pmp001311	6.27E+02	3.03E+02	6.26E+02	C27H30O17	[M+H]+	6-ç¾åºå±±æ°é ?7,6-O-äºè¡èç³è?,Flavonoids,é»é ®,Flavonols,é»é ®é?-,1,-,- 3S-3-hydroxy-Î²-damascon,6.1184,0.020998,1.6778,0.087687,LKSL - HSL; LOSL - HSL; LKSL - LOSL,Lsjp211201,2.09E+02,1.37E+02,2.08E+02,C13H20O2,[M+H]+,3S-3-ç¾åº-Î²-çªå¥é ?Others,å ¶å®ç±?Others,å ¶å®,-,3,-,- Tricin-7-O-(6''-O-malonyl)glucoside,6.0915,0.02124,1.6728,0.088463,LKSL - HSL; LOSL - HSL; LOSL - LKSL,Zmx…	ko01100	ko01232	ko02010"
vitelignin A	6.0284	0.021818	1.6612	0.08993	HSL - LKSL; HSL - LOSL; LKSL - LOSL	Wbmn00859	3.83E+02	1.91E+02	3.84E+02	C20H16O8	[M-H]-	vitelignin A	Lignans_and_Coumarins	æ¨èç´ åé¦è±ç´?Lignans	æ¨èç´?-	1	-	-
Indole-5-carboxylic acid*	6.0056	0.022032	1.6569	0.090576	HSL - LKSL; HSL - LOSL; LKSL - LOSL	mws0102	1.60E+02	1.16E+02	1.61E+02	C9H7NO2	[M-H]-	å²å-5-ç²é ¸*	Alkaloids	çç©ç¢?Plumerane	å²åç±»çç©ç¢±	1670-81-1	3	-	-
davidioside C	5.9899	0.022181	1.654	0.090872	LKSL - HSL; LOSL - HSL; LOSL - LKSL	Lcgn000234	3.39E+02	1.77E+02	3.40E+02	C15H16O9	[M-H]-	davidioside C	Phenolic_acids	é é ¸ç±?Phenolic acids	é é ¸ç±?-	1	-	-
Arg-Met-Met	5.986	0.022218	1.6533	0.090872	LKSL - HSL; LOSL - HSL; LOSL - LKSL	MW0145452	4.37E+02	3.03E+02	4.36E+02	C16H32N6O4S2	[M+H]+	L-ç²¾æ°¨é ?L-ç²ç¡«æ°¨é °-L-ç²ç¡«æ°¨é ¸	Amino_acids_and_derivatives	æ°¨åºé ¸åå ¶è¡çç©	Amino acids and derivatives	æ°¨åºé ¸åå ¶è¡çç©	-	3	-	-
N-Feruloylspermidine	5.9756	0.022318	1.6514	0.091044	HSL - LKSL; LOSL - HSL; LOSL - LKSL	Wahp001558	3.22E+02	1.77E+02	3.21E+02	C17H27N3O3	[M+H]+	N-é¿é­é °äºç²¾èº	Alkaloids	çç©ç¢?Phenolamine	é èº	-	1	-	-
Luteolin-4'-O-glucoside	5.9583	0.022484	1.6481	0.09149	HSL - LKSL; HSL - LOSL; LKSL - LOSL	Hmpp003270	4.49E+02	2.87E+02	4.48E+02	C21H20O11	[M+H]+	æ¨çèç´ -4'-O-è¡èç³è·	Flavonoids	é»é ®	Flavones	é»é ®	6920-38-3	1	-	-
LysoPE 16:0(2n isomer)	5.9261	0.022799	1.6421	0.092533	LKSL - HSL; LOSL - HSL; LKSL - LOSL	pmd0160	4.54E+02	3.13E+02	4.53E+02	C21H44NO7P	[M+H]+	æº¶è¡ç£·èé °ä¹éèº 16:0(2nå¼æ)	Lipids	èè´¨	LPE	æº¶è¡ç£·èé °ä¹éèº	-	1	-	-
Aromadendrin-7-O-glucoside	5.9176	0.022882	1.6405	0.092636	LKSL - HSL; HSL - LOSL; LKSL - LOSL	Lmtn002796	4.49E+02	2.87E+02	4.50E+02	C21H22O11	[M-H]-	é¦æ©ç´?7-O-è¡èç³è·	Flavonoids	é»é ®	Flavanonols	äºæ°¢é»é ®é?28189-90-4	1	-	-
Gln-Phe-Asp	5.8951	0.023106	1.6363	0.093305	HSL - LKSL; HSL - LOSL; LKSL - LOSL	MW0149772	4.09E+02	1.88E+02	4.08E+02	C18H24N4O7	[M+H]+	è°·é °æ°?è¯ä¸æ°¨é ¸-å¤©é¨å¬æ°¨é ?Amino_acids_and_derivatives	æ°¨åºé ¸åå ¶è¡çç©	Amino acids and derivatives	æ°¨åºé ¸åå ¶è¡çç©	-	3	-	-
D-Sucrose	5.8465	0.023599	1.6271	0.095053	HSL - LKSL; HSL - LOSL; LKSL - LOSL	pme0519	3.41E+02	1.19E+02	3.42E+02	C12H22O11	[M-H]-	D-èç³	Others	å ¶å®ç±?Saccharides	ç³ç±»	57-50-1	1	C00089	ko00052,ko00500,ko01100,ko01110,ko02010
Gentianamine	5.8149	0.023926	1.6211	0.096125	HSL - LKSL; HSL - LOSL; LKSL - LOSL	Cmqp003383	2.06E+02	1.46E+02	2.05E+02	C11H11NO3	[M+H]+	é¾èè?Alkaloids	çç©ç¢?Pyridine alkaloids	å¡å¶ç±»çç©ç¢±	22952-54-1	3	C09961	-
Glu-Tyr-Ile-Glu	5.8062	0.024017	1.6195	0.09625	HSL - LKSL; HSL - LOSL; LKSL - LOSL	MW0150193	6.11E+02	4.67E+02	5.52E+02	C25H36N4O10	[M+CH3COO]-	è°·æ°¨é ?é ªæ°¨é ?å¼äº®æ°¨é ¸-è°·æ°¨é ?Amino_acids_and_derivatives	æ°¨åºé ¸åå ¶è¡çç©	Amino acids and derivatives	æ°¨åºé ¸åå ¶è¡çç©	-	3	-	-
Lys-Met-OH	5.7854	0.024236	1.6155	0.096714	LKSL - HSL; LOSL - HSL; LKSL - LOSL	MW0153232	3.84E+02	1.78E+02	2.77E+02	C11H23N3O3S	[M-H]-	Lys-Met-OH	Amino_acids_and_derivatives	æ°¨åºé ¸åå ¶è¡çç©	Amino acids and derivatives	æ°¨åºé ¸åå ¶è¡çç©	-	3	-	-
Vomifoliol	5.7836	0.024255	1.6152	0.096714	LKSL - HSL; LOSL - HSL; LOSL - LKSL	Qmyp101232	2.25E+02	9.51E+01	2.24E+02	C13H20O3	[M+H]+	å¬åèèå¶é	Terpenoids	èç±»	Monoterpenoids	åè	189351-15-3	3	C04166	-
Pinocembrin-7-O-(2''-O-arabinosyl)glucoside	5.7429	0.024691	1.6075	0.09821	HSL - LKSL; HSL - LOSL; LKSL - LOSL	HJN078	5.49E+02	2.55E+02	5.50E+02	C26H30O13	[M-H]-	ä¹æ¾ç´?7-O-(2''-O-é¿æä¼¯ç³å?è¡èç³è·	Flavonoids	é»é ®	Flavanones	äºæ°¢é»é ®	-	2	-	-
Coniferaldehyde	5.7287	0.024846	1.6047	0.09858	HSL - LKSL; HSL - LOSL; LKSL - LOSL	mws0009	1.79E+02	9.11E+01	1.78E+02	C10H10O3	[M+H]+	æ¾æé?Phenolic_acids	é é ¸ç±?Phenolic acids	é é ¸ç±?20649-42-7	3	C02666	ko00940,ko01100,ko01110
Quercetin-3-O-(2''-O-acetyl)glucuronide	5.7106	0.025045	1.6013	0.098958	LKSL - HSL; HSL - LOSL; LKSL - LOSL	pmn001644	5.19E+02	3.00E+02	5.20E+02	C23H20O14	[M-H]-	æ§²ç®ç´?3-O-(2''-O-ä¹é °)è¡èç³éé ¸è·	Flavonoids	é»é ®	Flavonols	é»é ®é?-	3	-	-
2-Deoxyribose-1-phosphate	5.7087	0.025066	1.6009	0.098958	LKSL - HSL; LOSL - HSL; LOSL - LKSL	pmb2507	2.13E+02	9.70E+01	2.14E+02	C5H11O7P	[M-H]-	2-è±æ°§æ ¸ç³-1-ç£·é ¸	Nucleotides_and_derivatives	æ ¸è·é ¸åå ¶è¡çç©	Nucleotides and derivatives	æ ¸è·é ¸åå ¶è¡çç©	17210-42-3	3	C00672	ko00030,ko00240,ko01100
L-Aspartic acid-O-diglucoside	5.6962	0.025204	1.5985	0.099258	HSL - LKSL; LOSL - HSL; LOSL - LKSL	pmb0464	4.58E+02	1.16E+02	4.57E+02	C16H27NO14	[M+H]+	L-å¤©å¬æ°¨é ¸-O-äºè¡èç³è?Amino_acids_and_derivatives	æ°¨åºé ¸åå ¶è¡çç©	Amino acids and derivatives	æ°¨åºé ¸åå ¶è¡çç©	-	3	-	-
O-Acetylserine	5.6756	0.025435	1.5946	0.099615	HSL - LKSL; LOSL - HSL; LOSL - LKSL	mws1050	1.48E+02	8.80E+01	1.47E+02	C5H9NO4	[M+H]+	O-ä¹é °ä¸æ°¨é ?Amino_acids_and_derivatives	æ°¨åºé ¸åå ¶è¡çç©	Amino acids and derivatives	æ°¨åºé ¸åå ¶è¡çç©	5147-00-2	3	C00979	ko00270,ko00908,ko00920,ko01100,ko01110,ko01200,ko01230,ko04122
1-Methylpiperidine-2-carboxylic acid	5.6658	0.025546	1.5927	0.099615	LKSL - HSL; HSL - LOSL; LKSL - LOSL	Rfmb320	1.44E+02	8.41E+01	1.43E+02	C7H13NO2	[M+H]+	1-ç²åºåå¶-2-ç¾§é ¸	Organic_acids	ææºé ?Organic acids	ææºé ?7730-87-2	3	-	-
N-(4-oxopentyl)-acetamide	5.6658	0.025546	1.5927	0.099615	LKSL - HSL; HSL - LOSL; LKSL - LOSL	Zajp000573	1.44E+02	8.41E+01	1.43E+02	C7H13NO2	[M+H]+	N-(4-æ°§ä»£æåº)-ä¹é °è?Alkaloids	çç©ç¢?Alkaloids	çç©ç¢?-	3	-	-
D-Proline betaine	5.6658	0.025546	1.5927	0.099615	LKSL - HSL; HSL - LOSL; LKSL - LOSL	Rfmb318	1.44E+02	8.41E+01	1.44E+02	C7H14NO2+	[M]+	è¯æ°¨é ¸çèç¢±	Amino_acids_and_derivatives	æ°¨åºé ¸åå ¶è¡çç©	Amino acids and derivatives	æ°¨åºé ¸åå ¶è¡çç©	1195-94-4	3	C21514	-
Isorhamnetin-3-O-arabinoside	5.6594	0.025618	1.5915	0.099653	HSL - LKSL; HSL - LOSL; LKSL - LOSL	Hmcp002316	4.49E+02	3.17E+02	4.48E+02	C21H20O11	[M+H]+	å¼é¼ æç´ -3-O-é¿æä¼¯ç³è?Flavonoids	é»é ®	Flavonols	é»é ®é?-	3	-	-
15(R)-Hydroxylinoleic Acid	5.6437	0.025798	1.5884	0.10011	HSL - LKSL; HSL - LOSL; LOSL - LKSL	Hmqp005455	2.97E+02	8.11E+01	2.96E+02	C18H32O3	[M+H]+	15(R)-ç¾åºäºæ²¹é ?Lipids	èè´¨	Free fatty acids	æ¸¸ç¦»èèªé ?177931-23-6	3	-	-
Phe-HoPhe-OH	5.6322	0.025929	1.5862	0.10037	LKSL - HSL; LOSL - HSL; LOSL - LKSL	MW0155448	4.93E+02	4.33E+02	4.34E+02	C24H22N2O6	[M+CH3COO]-	Phe-HoPhe-OH	Amino_acids_and_derivatives	æ°¨åºé ¸åå ¶è¡çç©	Amino acids and derivatives	æ°¨åºé ¸åå ¶è¡çç©	-	3	-	-
Ile-Glu-Val-Asp-Leu	5.621	0.026058	1.5841	0.10063	LKSL - HSL; LOSL - HSL; LOSL - LKSL	MW0151427	5.86E+02	5.42E+02	5.87E+02	C26H45N5O10	[M-H]-	Ile-Glu-Val-Asp-Leu	Amino_acids_and_derivatives	æ°¨åºé ¸åå ¶è¡çç©	Amino acids and derivatives	æ°¨åºé ¸åå ¶è¡çç©	-	3	-	-
S-(5'-Adenosyl)-L-methionine	5.6085	0.026204	1.5816	0.10095	LKSL - HSL; LOSL - HSL; LKSL - LOSL	pme2735	3.99E+02	2.50E+02	3.98E+02	C15H22N6O5S	[M+H]+	S-(5'-è ºè·å?-L-èæ°¨é ?Amino_acids_and_derivatives	æ°¨åºé ¸åå ¶è¡çç©	Amino acids and derivatives	æ°¨åºé ¸åå ¶è¡çç©	29908-03-0	3	C00019	ko00261,ko00270,ko00330,ko00908,ko00999,ko01100,ko01110,ko01230,ko01240,ko04122
Glucarate O-Phosphoric acid	5.588	0.026444	1.5777	0.10163	HSL - LKSL; HSL - LOSL; LKSL - LOSL	pmb3081	2.89E+02	9.70E+01	2.90E+02	C6H11PO11	[M-H]-	ç£·é ¸è¡èç³é ¸	Others	å ¶å®ç±?Saccharides	ç³ç±»	-	3	-	-
N-Feruloyltyramine	5.5747	0.026602	1.5751	0.10173	LKSL - HSL; LOSL - HSL; LKSL - LOSL	mws1433	3.14E+02	1.77E+02	3.13E+02	C18H19NO4	[M+H]+	N-é¿é­é °é ªè?Alkaloids	çç©ç¢?Phenolamine	é èº	66648-43-9	1	C02717	-
Uridine 5'-diphospho-D-glucose	5.5717	0.026637	1.5745	0.10173	LKSL - HSL; LOSL - HSL; LKSL - LOSL	pmb2922	5.65E+02	3.23E+02	5.66E+02	C15H24N2O17P2	[M-H]-	å°¿è· 5'-äºç£·é ?D-è¡èç³?Nucleotides_and_derivatives	æ ¸è·é ¸åå ¶è¡çç©	Nucleotides and derivatives	æ ¸è·é ¸åå ¶è¡çç©	133-89-1	1	C00029	ko00040,ko00052,ko00053,ko00500,ko00520,ko00561,ko00908,ko01100,ko01110,ko01240,ko01250
Retinol (Vitamin A1)	5.5695	0.026664	1.5741	0.10173	HSL - LKSL; HSL - LOSL; LKSL - LOSL	pme2289	2.87E+02	1.19E+02	2.86E+02	C20H30O	[M+H]+	è§é»é?(ç»´çç´?A1)	Others	å ¶å®ç±?Vitamin	ç»´çç´?68-26-8	3	C00473	ko01100,ko01240
Maltitol	5.5519	0.026874	1.5707	0.10226	HSL - LKSL; HSL - LOSL; LKSL - LOSL	MWS1983	3.43E+02	8.90E+01	3.44E+02	C12H24O11	[M-H]-	éº¦è½ç³é	Others	å ¶å®ç±?Saccharides	ç³ç±»	585-88-6	3	-	-
Methylsalicylate-2-O-glucoside	5.5472	0.026931	1.5698	0.10226	LKSL - HSL; LOSL - HSL; LKSL - LOSL	Lmmn002179	3.13E+02	1.07E+02	3.14E+02	C14H18O8	[M-H]-	æ°´æ¨é ¸ç²é ?2-O-è¡èç³è·	Phenolic_acids	é é ¸ç±?Phenolic acids	é é ¸ç±?10019-60-0	2	-	-
12,13-DHOME; (9Z)-12,13-Dihydroxyoctadec-9-enoic acid	5.5355	0.027073	1.5675	0.10256	HSL - LKSL; HSL - LOSL; LOSL - LKSL	Lmbn005487	3.13E+02	2.51E+02	3.14E+02	C18H34O4	[M-H]-	12,13-äºç¾åºåå «ç·å?9-ç¯é ¸	Lipids	èè´¨	Free fatty acids	æ¸¸ç¦»èèªé ?263399-35-5	3	C14829	ko00591
3-O-Acetylhamayne	5.5203	0.027258	1.5645	0.10288	LKSL - HSL; LOSL - HSL; LKSL - LOSL	pmn001692	3.28E+02	2.95E+02	3.29E+02	C18H19NO5	[M-H]-	3-O-ä¹é °ææ å¶ç¢±	Alkaloids	çç©ç¢?Isoquinoline alkaloids	å¼å¹åç±»çç©ç¢?-	1	C12165	-
Lys-Phe-Leu-Glu	5.5179	0.027287	1.564	0.10288	LKSL - HSL; LOSL - HSL; LKSL - LOSL	MW0153100	5.34E+02	4.52E+02	5.35E+02	C26H41N5O7	[M-H]-	Lys-Phe-Leu-Glu	Amino_acids_and_derivatives	æ°¨åºé ¸åå ¶è¡çç©	Amino acids and derivatives	æ°¨åºé ¸åå ¶è¡çç©	-	3	-	-
Daphnetin	5.4802	0.027754	1.5567	0.10439	LKSL - HSL; LOSL - HSL; LOSL - LKSL	MWSmce017	1.79E+02	1.33E+02	1.78E+02	C9H6O4	[M+H]+	çé¦ç´?Lignans_and_Coumarins	æ¨èç´ åé¦è±ç´?Coumarins	é¦è±ç´?486-35-1	2	C03093	-
4-Ketopinoresinol	5.4642	0.027956	1.5535	0.10462	HSL - LKSL; HSL - LOSL; LKSL - LOSL	Hmgn002833	3.71E+02	2.97E+02	3.72E+02	C20H20O7	[M-H]-	4-é ®åºæ¾èé ?Lignans_and_Coumarins	æ¨èç´ åé¦è±ç´?Lignans	æ¨èç´?66288-89-9	3	-	-
3-Hydroxy-3-methylpentane-1,5-dioic acid	5.4595	0.028015	1.5526	0.10462	LKSL - HSL; LOSL - HSL; LOSL - LKSL	pme2914	1.61E+02	9.91E+01	1.62E+02	C6H10O5	[M-H]-	3-ç¾åº-3-ç²åºè°·æ°¨é ?Amino_acids_and_derivatives	æ°¨åºé ¸åå ¶è¡çç©	Amino acids and derivatives	æ°¨åºé ¸åå ¶è¡çç©	503-49-1	1	C03761	-
Syringaresinol	5.4577	0.028037	1.5523	0.10462	HSL - LKSL; HSL - LOSL; LKSL - LOSL	MWS20152	4.17E+02	4.02E+02	4.18E+02	C22H26O8	[M-H]-	ä¸é¦æ èé ?Lignans_and_Coumarins	æ¨èç´ åé¦è±ç´?Lignans	æ¨èç´?21453-71-4	2	C10889	-
Val-Tyr-Asp-Arg	5.4519	0.028111	1.5511	0.10462	LKSL - HSL; LOSL - HSL; LOSL - LKSL	MW0159210	5.52E+02	2.17E+02	5.51E+02	C24H37N7O8	[M+H]+	Val-Tyr-Asp-Arg	Amino_acids_and_derivatives	æ°¨åºé ¸åå ¶è¡çç©	Amino acids and derivatives	æ°¨åºé ¸åå ¶è¡çç©	-	3	-	-
Eriodictyol-8-C-glucoside	5.4481	0.02816	1.5504	0.10462	LKSL - HSL; HSL - LOSL; LKSL - LOSL	pmb3023	4.49E+02	2.87E+02	4.50E+02	C21H22O11	[M-H]-	å£èé ?8-C-è¡èç³è·	Flavonoids	é»é ®	Flavanones	äºæ°¢é»é ®	1023271-51-3	3	-	-
His-Lys-Ser-Glu	5.4441	0.02821	1.5496	0.10462	LKSL - HSL; LOSL - HSL; LKSL - LOSL	MW0151020	5.00E+02	3.08E+02	4.99E+02	C20H33N7O8	[M+H]+	ç»æ°¨é ?èµæ°¨é ?ä¸æ°¨é ?è°·æ°¨é ?Amino_acids_and_derivatives	æ°¨åºé ¸åå ¶è¡çç©	Amino acids and derivatives	æ°¨åºé ¸åå ¶è¡çç©	-	3	-	-
aesculetine	5.4333	0.028349	1.5475	0.10489	LKSL - HSL; LOSL - HSL; LOSL - LKSL	HX1362	1.79E+02	1.23E+02	1.78E+02	C9H6O4	[M+H]+	ä¸å¶æ ç¢±	Lignans_and_Coumarins	æ¨èç´ åé¦è±ç´?Coumarins	é¦è±ç´?-	1	-	-
Grossamide	5.3935	0.028866	1.5396	0.10624	LKSL - HSL; LOSL - HSL; LKSL - LOSL	MWStz038	6.25E+02	3.25E+02	6.24E+02	C36H36N2O8	[M+H]+	å ç½é °èº	Alkaloids	çç©ç¢?Phenolamine	é èº	80510-06-1	1	-	-
His-Leu-Thr-Lys	5.3918	0.028887	1.5393	0.10624	LKSL - HSL; LOSL - HSL; LKSL - LOSL	MW0151000	4.98E+02	8.41E+01	4.97E+02	C22H39N7O6	[M+H]+	ç»æ°¨é ?äº®æ°¨é ?èæ°¨é ?èµæ°¨é ?Amino_acids_and_derivatives	æ°¨åºé ¸åå ¶è¡çç©	Amino acids and derivatives	æ°¨åºé ¸åå ¶è¡çç©	-	3	-	-
Chrysoeriol-7,4'-di-O-glucoside	5.3835	0.028998	1.5376	0.10624	LKSL - HSL; HSL - LOSL; LKSL - LOSL	pmb0603	6.25E+02	3.02E+02	6.24E+02	C28H32O16	[M+H]+	éå£èé»ç´?7,4'-äº?O-è¡èç³è·	Flavonoids	é»é ®	Flavones	é»é ®	-	3	-	-
Ser-Thr-His	5.3798	0.029047	1.5369	0.10624	LKSL - HSL; LOSL - HSL; LKSL - LOSL	MW0156925	3.44E+02	1.77E+02	3.43E+02	C13H21N5O6	[M+H]+	ä¸æ°¨é ?èæ°¨é ?ç»æ°¨é ?Amino_acids_and_derivatives	æ°¨åºé ¸åå ¶è¡çç©	Amino acids and derivatives	æ°¨åºé ¸åå ¶è¡çç©	-	3	-	-
N-Cis-Feruloyl-3'-O-methyldopamine*	5.3798	0.029047	1.5369	0.10624	LKSL - HSL; LOSL - HSL; LKSL - LOSL	Hmjp006104	3.44E+02	1.77E+02	3.43E+02	C19H21NO5	[M+H]+	N-é¡ºå¼é¿é­é °åº-3'-O-ç²åºå¤å·´è?	Alkaloids	çç©ç¢?Phenolamine	é èº	-	1	-	-
D-Erythrose-4-phosphate	5.374	0.029124	1.5358	0.10627	LKSL - HSL; LOSL - HSL; LOSL - LKSL	Zmzn000079	1.99E+02	7.90E+01	2.00E+02	C4H9O7P	[M-H]-	D-èµ¤èç³?4-ç£·é ¸	Others	å ¶å®ç±?Saccharides	ç³ç±»	585-18-2	3	C00279	ko00030,ko00400,ko00710,ko00750,ko01100,ko01110,ko01200,ko01230,ko01240
Cannabisin F	5.3526	0.029408	1.5315	0.107	LKSL - HSL; LOSL - HSL; LKSL - LOSL	pmp001253	6.25E+02	4.88E+02	6.24E+02	C36H36N2O8	[M+H]+	å¤§éº»é °èº F	Alkaloids	çç©ç¢?Phenolamine	é èº	163136-19-4	1	C17910	-
3,4-O-Dicaffeoylquinic Acid Methyl Ester*	5.349	0.029457	1.5308	0.107	HSL - LKSL; HSL - LOSL; LKSL - LOSL	Lmjp003731	5.31E+02	1.77E+02	5.30E+02	C26H26O12	[M+H]+	3,4-O-ååå¡é °å¥å®é ¸ç²é ?	Phenolic_acids	é é ¸ç±?Phenolic acids	é é ¸ç±?-	3	-	-
7-Deoxyloganic acid	5.3385	0.029598	1.5287	0.10727	HSL - LKSL; LOSL - HSL; LOSL - LKSL	Hmmn003964	3.59E+02	1.97E+02	3.60E+02	C16H24O9	[M-H]-	7-è±æ°§é©¬é±è·é ¸	Terpenoids	èç±»	Monoterpenoids	åè	22487-36-1	3	C11636	ko00902,ko01110
D-Saccharic acid	5.3336	0.029666	1.5277	0.10727	LKSL - HSL; HSL - LOSL; LKSL - LOSL	Zmyn000108	2.09E+02	8.50E+01	2.10E+02	C6H10O8	[M-H]-	D-èç³é ?Others	å ¶å®ç±?Saccharides	ç³ç±»	87-73-0	3	C00818	ko00053,ko01100
DL-Glyceric Acid	5.3164	0.0299	1.5243	0.10781	HSL - LKSL; HSL - LOSL; LOSL - LKSL	mws0267	1.05E+02	1.05E+02	1.06E+02	C3H6O4	[M-H]-	DL-çæ²¹é ?Organic_acids	ææºé ?Organic acids	ææºé ?473-81-4	3	C00258	ko00030,ko00260,ko00561,ko00630,ko01100,ko01110,ko01200
DL-2-hydroxystearic acid*	5.3126	0.029952	1.5236	0.10781	HSL - LKSL; HSL - LOSL; LOSL - LKSL	MWS4295	2.99E+02	2.53E+02	3.00E+02	C18H36O3	[M-H]-	DL-2-ç¾åºç¡¬èé ?	Lipids	èè´¨	Free fatty acids	æ¸¸ç¦»èèªé ?629-22-1	2	-	-
Arg-Ala-Leu-Lys	5.2791	0.030417	1.5169	0.10924	HSL - LKSL; HSL - LOSL; LKSL - LOSL	MW0145251	5.45E+02	4.85E+02	4.86E+02	C21H42N8O5	[M+CH3COO]-	Arg-Ala-Leu-Lys	Amino_acids_and_derivatives	æ°¨åºé ¸åå ¶è¡çç©	Amino acids and derivatives	æ°¨åºé ¸åå ¶è¡çç©	-	3	-	-
2-Dehydro-3-deoxy-L-arabinonate	5.2737	0.030493	1.5158	0.10927	HSL - LKSL; HSL - LOSL; LKSL - LOSL	Zmyn000230	1.47E+02	5.70E+01	1.48E+02	C5H8O5	[M-H]-	2-è±æ°¢-3-è±æ°§-L-é¿æä¼¯ç³	Others	å ¶å®ç±?Saccharides	ç³ç±»	-	1	C00684	ko00053,ko01100
L-Citramalic acid	5.263	0.030643	1.5137	0.10956	HSL - LKSL; HSL - LOSL; LKSL - LOSL	pmb2826	1.47E+02	8.70E+01	1.48E+02	C5H8O5	[M-H]-	2-ç²åºè¹æé ?Organic_acids	ææºé ?Organic acids	ææºé ?6236/9/5	1	C02614	ko00660,ko01100
Lyciumamide A	5.2351	0.03104	1.5081	0.11073	LKSL - HSL; LOSL - HSL; LOSL - LKSL	Hmgp006701	6.25E+02	3.25E+02	6.24E+02	C36H36O8N2	[M+H]+	Lyciumamide A	Alkaloids	çç©ç¢?Phenolamine	é èº	-	1	-	-
L-Saccharopine	5.2248	0.031188	1.506	0.11101	HSL - LKSL; HSL - LOSL; LKSL - LOSL	pme1712	2.75E+02	1.45E+02	2.76E+02	C11H20N2O6	[M-H]-	L-é µæ¯æ°¨é ¸	Amino_acids_and_derivatives	æ°¨åºé ¸åå ¶è¡çç©	Amino acids and derivatives	æ°¨åºé ¸åå ¶è¡çç©	997-68-2	3	C00449	ko00300,ko00310,ko01100,ko01110,ko01230
3,4-Methylenedioxy cinnamyl alcohol	5.2107	0.031393	1.5032	0.11149	HSL - LKSL; HSL - LOSL; LKSL - LOSL	Jmzn006005	1.77E+02	1.17E+02	1.78E+02	C10H10O3	[M-H]-	3,4-äºç²äºæ°§èæ¡é?,Lignans_and_Coumarins,æ¨èç´ åé¦è±ç´?Lignans,æ¨èç´?58095-76-4,3,-,- Phe-Asp,5.2024,0.031513,1.5015,0.11167,LKSL - HSL; LOSL - HSL; LOSL - LKSL,MW0109096,3.87E+02,2.67E+02,2.80E+02,C13H16N2O5,[M-H]-,è¯ä¸æ°¨é ¸-å¤©å¬æ°¨é ¸,Amino_acids_and_derivatives,æ°¨åºé ¸åå ¶è¡çç©,Amino acids and derivatives,æ°¨åºé ¸åå ¶è¡çç©,22828-05-3,3,-,- 9	12-Octadecadiynoic Acid"	5.1576	0.032177	1.4924	0.11377	LKSL - HSL; LOSL - HSL; LKSL - LOSL	MW0168670	2.77E+02	1.07E+02	2.76E+02	C18H28O2	[M+H]+	9,12-åå «ç¢³äºç¯é ¸	Lipids	èè´¨	Free fatty acids	æ¸¸ç¦»èèªé ?2012-14-8	3	-	-
N-Feruloyloctopamine	5.1524	0.032255	1.4914	0.11379	HSL - LKSL; LOSL - HSL; LOSL - LKSL	HJN013	3.28E+02	1.61E+02	3.29E+02	C18H19NO5	[M-H]-	N-é¿é­é °ç« é±¼èº	Alkaloids	çç©ç¢?Phenolamine	é èº	66648-44-0	3	-	-
3-Dehydroshikimic acid	5.1428	0.032399	1.4895	0.11403	HSL - LKSL; HSL - LOSL; LKSL - LOSL	ML10176345	1.71E+02	1.09E+02	1.72E+02	C7H8O5	[M-H]-	3-è±æ°¢è½èé ?Organic_acids	ææºé ?Organic acids	ææºé ?2922-42-1	3	C02637	ko00400,ko00999,ko01100,ko01110,ko01230,ko01240
Sciadonic acid	5.1376	0.032478	1.4884	0.11403	HSL - LKSL; HSL - LOSL; LKSL - LOSL	MW0063477	3.65E+02	5.90E+01	3.06E+02	C20H34O2	[M+CH3COO]-	ç¸äºé ?Lipids	èè´¨	Free fatty acids	æ¸¸ç¦»èèªé ?7019-85-4	3	-	-
Xanthine	5.1336	0.032539	1.4876	0.11403	HSL - LKSL; HSL - LOSL; LKSL - LOSL	pme0256	1.51E+02	1.08E+02	1.52E+02	C5H4N4O2	[M-H]-	é»åå?Nucleotides_and_derivatives	æ ¸è·é ¸åå ¶è¡çç©	Nucleotides and derivatives	æ ¸è·é ¸åå ¶è¡çç©	69-89-6	3	C00385	ko00230,ko00232,ko01100,ko01110,ko01232
Ser-Asn-Thr-Ile-Leu	5.0629	0.033635	1.4732	0.11749	LKSL - HSL; LOSL - HSL; LOSL - LKSL	MW0156669	6.05E+02	3.57E+02	5.46E+02	C23H42N6O9	[M+CH3COO]-	Ser-Asn-Thr-Ile-Leu	Amino_acids_and_derivatives	æ°¨åºé ¸åå ¶è¡çç©	Amino acids and derivatives	æ°¨åºé ¸åå ¶è¡çç©	-	3	-	-
13-methylmyristic acid	5.0605	0.033673	1.4727	0.11749	HSL - LKSL; HSL - LOSL; LKSL - LOSL	MWS2430	2.41E+02	2.41E+02	2.42E+02	C15H30O2	[M-H]-	13-ç²åºååç·é ¸	Lipids	èè´¨	Free fatty acids	æ¸¸ç¦»èèªé ?2485-71-4	3	-	-
Trp-Thr-Tyr	5.0232	0.034272	1.4651	0.11931	HSL - LKSL; HSL - LOSL; LKSL - LOSL	MW0158260	4.69E+02	3.67E+02	4.68E+02	C24H28N4O6	[M+H]+	è²æ°¨é ?èæ°¨é ?é ªæ°¨é ?Amino_acids_and_derivatives	æ°¨åºé ¸åå ¶è¡çç©	Amino acids and derivatives	æ°¨åºé ¸åå ¶è¡çç©	-	3	-	-
Cytosine	5.0026	0.034607	1.4608	0.12022	LKSL - HSL; LOSL - HSL; LOSL - LKSL	mws0255	1.12E+02	9.50E+01	1.11E+02	C4H5N3O	[M+H]+	èå§å?Nucleotides_and_derivatives	æ ¸è·é ¸åå ¶è¡çç©	Nucleotides and derivatives	æ ¸è·é ¸åå ¶è¡çç©	71-30-7	3	C00380	ko00240,ko01100,ko01232
Isoimperatorin	4.9833	0.034925	1.4569	0.12106	LKSL - HSL; HSL - LOSL; LKSL - LOSL	pmf0526	2.71E+02	1.47E+02	2.70E+02	C16H14O4	[M+H]+	å¼æ¬§åè¡ç´?Lignans_and_Coumarins	æ¨èç´ åé¦è±ç´?Coumarins	é¦è±ç´?482-45-1	2	C16976	-
Kaempferol-3-O-sophoroside-7-O-rhamnoside*	4.9624	0.035274	1.4525	0.12183	LKSL - HSL; HSL - LOSL; LKSL - LOSL	Lmsp003161	7.57E+02	2.87E+02	7.56E+02	C33H40O20	[M+H]+	å±±æ°é ?3-O-æ§ç³è?7-O-é¼ æç³è·*	Flavonoids	é»é ®	Flavonols	é»é ®é?-	2	-	-
4-Hydroxy-L-Isoleucine	4.9563	0.035376	1.4513	0.12183	LKSL - HSL; LOSL - HSL; LKSL - LOSL	MWSmce608	1.48E+02	7.40E+01	1.47E+02	C6H13NO3	[M+H]+	4-ç¾åº-L-å¼äº®æ°¨é ¸	Amino_acids_and_derivatives	æ°¨åºé ¸åå ¶è¡çç©	Amino acids and derivatives	æ°¨åºé ¸åå ¶è¡çç©	781658-23-9	3	-	-
Arg-Phe-Tyr-Arg	4.9562	0.035377	1.4513	0.12183	LKSL - HSL; LOSL - HSL; LKSL - LOSL	MW0145472	6.99E+02	6.55E+02	6.40E+02	C30H44N10O6	[M+CH3COO]-	Arg-Phe-Tyr-Arg	Amino_acids_and_derivatives	æ°¨åºé ¸åå ¶è¡çç©	Amino acids and derivatives	æ°¨åºé ¸åå ¶è¡çç©	-	3	-	-
Adenine	4.9496	0.035489	1.4499	0.12195	LKSL - HSL; LOSL - HSL; LOSL - LKSL	pme0040	1.36E+02	1.19E+02	1.35E+02	C5H5N5	[M+H]+	è ºåå?Nucleotides_and_derivatives	æ ¸è·é ¸åå ¶è¡çç©	Nucleotides and derivatives	æ ¸è·é ¸åå ¶è¡çç©	73-24-5	1	C00147	ko00230,ko00908,ko01100,ko01110,ko01232
2'-Deoxyguanosine	4.9389	0.035671	1.4477	0.12231	LKSL - HSL; LOSL - HSL; LOSL - LKSL	pme1184	2.68E+02	1.52E+02	2.67E+02	C10H13N5O4	[M+H]+	2'-è±æ°§é¸è·	Nucleotides_and_derivatives	æ ¸è·é ¸åå ¶è¡çç©	Nucleotides and derivatives	æ ¸è·é ¸åå ¶è¡çç©	961-07-9	3	C00330	ko00230,ko01100,ko01232,ko02010
Protocatechuic Acid Methyl Ester	4.9296	0.035829	1.4458	0.12243	HSL - LKSL; HSL - LOSL; LKSL - LOSL	MWSmce501	1.67E+02	1.08E+02	1.68E+02	C8H8O4	[M-H]-	åå¿è¶é ¸ç²é ¯	Phenolic_acids	é é ¸ç±?Phenolic acids	é é ¸ç±?2150-43-8	3	-	-
Lyciumamide B	4.9279	0.035859	1.4454	0.12243	LKSL - HSL; LOSL - HSL; LKSL - LOSL	Qagp006800	6.25E+02	3.51E+02	6.24E+02	C36H36N2O8	[M+H]+	æ¸æé °èº B	Alkaloids	çç©ç¢?Phenolamine	é èº	-	1	-	-
Lys-Ile-Thr	4.9105	0.036157	1.4418	0.12318	HSL - LKSL; HSL - LOSL; LKSL - LOSL	MW0153018	3.61E+02	1.75E+02	3.60E+02	C16H32N4O5	[M+H]+	L-èµæ°¨é ?L-å¼äº®æ°¨é ¸-L-èæ°¨é ?Amino_acids_and_derivatives	æ°¨åºé ¸åå ¶è¡çç©	Amino acids and derivatives	æ°¨åºé ¸åå ¶è¡çç©	-	3	-	-
N-Monomethyl-L-arginine	4.896	0.036409	1.4388	0.12359	LKSL - HSL; LOSL - HSL; LOSL - LKSL	Zmjp000182	1.89E+02	7.01E+01	1.88E+02	C7H16N4O2	[M+H]+	N-åç²å?L-ç²¾æ°¨é ?Amino_acids_and_derivatives	æ°¨åºé ¸åå ¶è¡çç©	Amino acids and derivatives	æ°¨åºé ¸åå ¶è¡çç©	17035-90-4	1	C03884	-
Oxiglutatione	4.8946	0.036433	1.4385	0.12359	HSL - LKSL; HSL - LOSL; LKSL - LOSL	MWS0132	6.11E+02	3.06E+02	6.12E+02	C20H32N6O12S2	[M-H]-	æ°§åè°·è±çè½	Amino_acids_and_derivatives	æ°¨åºé ¸åå ¶è¡çç©	Amino acids and derivatives	æ°¨åºé ¸åå ¶è¡çç©	27025-41-8	2	C00127	ko00480,ko01100,ko01240
Homoeriodictyol	4.875	0.036777	1.4344	0.1245	HSL - LKSL; HSL - LOSL; LKSL - LOSL	mws1033	3.03E+02	1.53E+02	3.02E+02	C16H14O6	[M+H]+	é«å£èé 	Flavonoids	é»é ®	Flavanones	äºæ°¢é»é ®	446-71-9	3	C09756	ko00941
Stachydrine	4.8696	0.036873	1.4333	0.12455	LKSL - HSL; HSL - LOSL; LKSL - LOSL	pmp000966	1.44E+02	8.41E+01	1.43E+02	C7H13NO2	[M+H]+	æ°´èç¢?Alkaloids	çç©ç¢?Pyrrole alkaloids	å¡å¯ç±»çç©ç¢±	471-87-4	3	C10172	-
D-Pinitol	4.8439	0.037332	1.4279	0.12563	HSL - LKSL; HSL - LOSL; LOSL - LKSL	mws2104	1.93E+02	5.90E+01	1.94E+02	C7H14O6	[M-H]-	D-æ¾é	Others	å ¶å®ç±?Saccharides	ç³ç±»	10284-63-6	3	C03844	-
Indole-3-carboxylic acid*	4.8428	0.037351	1.4277	0.12563	HSL - LKSL; HSL - LOSL; LKSL - LOSL	mws1417	1.60E+02	1.16E+02	1.61E+02	C9H7NO2	[M-H]-	å²å-3-ç²é ¸*	Alkaloids	çç©ç¢?Plumerane	å²åç±»çç©ç¢±	771-50-6	3	C19837	-
Cyclo(Ala-Gly)	4.8381	0.037437	1.4267	0.12566	LKSL - HSL; LOSL - HSL; LOSL - LKSL	MWSmce706	1.29E+02	5.61E+01	1.28E+02	C5H8N2O2	[M+H]+	ç?çæ°¨é ?L-ä¸æ°¨é ?	Amino_acids_and_derivatives	æ°¨åºé ¸åå ¶è¡çç©	Amino acids and derivatives	æ°¨åºé ¸åå ¶è¡çç©	4526-77-6	3	-	-
2-Linoleoylglycerol*	4.812	0.037911	1.4212	0.12672	LKSL - HSL; LOSL - HSL; LOSL - LKSL	Lmhp012042	3.55E+02	2.63E+02	3.54E+02	C21H38O4	[M+H]+	2-äºæ²¹é °çæ²¹é ¯*	Lipids	èè´¨	Glycerol ester	çæ²¹é ?3443-82-1	1	-	-
N-Hydroxytryptamine	4.8119	0.037912	1.4212	0.12672	LKSL - HSL; LOSL - HSL; LKSL - LOSL	pmb0774	1.77E+02	1.60E+02	1.76E+02	C10H12N2O	[M+H]+	N-ç¾åºè²èº	Alkaloids	çç©ç¢?Plumerane	å²åç±»çç©ç¢±	-	3	C17203	ko00380,ko01100
3-Oxo-Alpha-Ionol 3'-(6''-Malonyl)Glucoside	4.7741	0.038612	1.4133	0.12855	LKSL - HSL; LOSL - HSL; LOSL - LKSL	Wagp005779	4.57E+02	1.91E+02	4.56E+02	C22H32O10	[M+H]+	3-Oxo-Alpha-Ionol 3'-(6''-Malonyl)Glucoside	Others	å ¶å®ç±?Others	å ¶å®	-	1	-	-
His-Phe-Glu-Asp	4.7737	0.038621	1.4132	0.12855	LKSL - HSL; LOSL - HSL; LKSL - LOSL	MW0151043	5.45E+02	8.90E+01	5.46E+02	C24H30N6O9	[M-H]-	ç»æ°¨é ?è¯ä¸æ°¨é ¸-è°·æ°¨é ?å¤©é¨å¬æ°¨é ?Amino_acids_and_derivatives	æ°¨åºé ¸åå ¶è¡çç©	Amino acids and derivatives	æ°¨åºé ¸åå ¶è¡çç©	-	3	-	-
Sorbitol-6-phosphate	4.7561	0.038952	1.4095	0.12938	LKSL - HSL; LOSL - HSL; LOSL - LKSL	Zmpn000095	2.61E+02	7.90E+01	2.62E+02	C6H15O9P	[M-H]-	å±±æ¢¨ç³é-6-ç£·é ¸	Others	å ¶å®ç±?Saccharides	ç³ç±»	20479-58-7	2	C01096	ko00051,ko01100
Asp-Ser-Asn-Lys	4.7479	0.039108	1.4077	0.12963	LKSL - HSL; LOSL - HSL; LKSL - LOSL	MW0146251	4.61E+02	2.11E+02	4.62E+02	C17H30N6O9	[M-H]-	Asp-Ser-Asn-Lys	Amino_acids_and_derivatives	æ°¨åºé ¸åå ¶è¡çç©	Amino acids and derivatives	æ°¨åºé ¸åå ¶è¡çç©	-	3	-	-
3-Hydroxyglutaric acid	4.731	0.039432	1.4042	0.13043	LKSL - HSL; LOSL - HSL; LKSL - LOSL	MWS3036	1.47E+02	8.50E+01	1.48E+02	C5H8O5	[M-H]-	3-ç¾åºæäºé ?Organic_acids	ææºé ?Organic acids	ææºé ?638-18-6	1	-	-
Quercetin 3-xylosyl-(1->6)-glucoside	4.7	0.040033	1.3976	0.132	LKSL - HSL; HSL - LOSL; LKSL - LOSL	MW0139530	5.95E+02	2.29E+02	5.96E+02	C26H28O16	[M-H]-	æ§²ç®ç´?3-æ¨ç³å?(1->6)-è¡èç³è·	Flavonoids	é»é ®	Flavones	é»é ®	-	3	-	-
Phe-Thr-Asn-Lys	4.6979	0.040074	1.3971	0.132	LKSL - HSL; LOSL - HSL; LOSL - LKSL	MW0155346	5.09E+02	3.45E+02	5.08E+02	C23H36N6O7	[M+H]+	Phe-Thr-Asn-Lys	Amino_acids_and_derivatives	æ°¨åºé ¸åå ¶è¡çç©	Amino acids and derivatives	æ°¨åºé ¸åå ¶è¡çç©	-	3	-	-
Arginyl-Glutamine	4.6771	0.040484	1.3927	0.13308	HSL - LKSL; LOSL - HSL; LOSL - LKSL	MW0105720	3.01E+02	2.41E+02	3.02E+02	C11H22N6O4	[M-H]-	ç²¾æ°¨é °è°·æ°¨é °è?Amino_acids_and_derivatives	æ°¨åºé ¸åå ¶è¡çç©	Amino acids and derivatives	æ°¨åºé ¸åå ¶è¡çç©	2483-17-2	3	-	-
(E)-2-(4,5-Dihydroxy-2-(3-((4-hydroxyphenethyl)amino)-3-oxopropyl)phenyl)-3-(4-hydroxy-3,5-dimethoxyphenyl)-N-(4-hydroxyphenethyl)acrylamide	4.6572	0.040881	1.3885	0.13388	LKSL - HSL; LOSL - HSL; LOSL - LKSL	pmp001179	6.43E+02	5.06E+02	6.42E+02	C36H38N2O9	[M+H]+	(e)-2-(4,5-äºç¾å?2-(3-((4-ç¾åºè¯ä¹å?æ°¨åº)-3-æ°§ä»£ä¸åº)è¯åº)-3-(4-ç¾åº-3,5-äºç²æ°§åºè¯åº)-N-(4-ç¾åºè¯ä¹å?ä¸ç¯é °èº	Alkaloids	çç©ç¢?Phenolamine	é èº	-	3	-	-
Leu-Ser-Ser-Asp-Ile	4.6565	0.040896	1.3883	0.13388	LKSL - HSL; LOSL - HSL; LKSL - LOSL	MW0152501	5.34E+02	2.23E+02	5.33E+02	C22H39N5O10	[M+H]+	Leu-Ser-Ser-Asp-Ile	Amino_acids_and_derivatives	æ°¨åºé ¸åå ¶è¡çç©	Amino acids and derivatives	æ°¨åºé ¸åå ¶è¡çç©	-	3	-	-
Jasmonic acid	4.6366	0.041298	1.3841	0.13492	HSL - LKSL; HSL - LOSL; LOSL - LKSL	pme1654	2.09E+02	5.90E+01	2.10E+02	C12H18O3	[M-H]-	èèé ?Organic_acids	ææºé ?Organic acids	ææºé ?77026-92-7	3	C08491	ko00592,ko01100,ko01110,ko04075
Octanoic acid	4.6276	0.041481	1.3821	0.13507	LKSL - HSL; LOSL - HSL; LOSL - LKSL	Lmyn008503	1.43E+02	1.43E+02	1.44E+02	C8H16O2	[M-H]-	è¾é ¸	Lipids	èè´¨	Free fatty acids	æ¸¸ç¦»èèªé ?124-07-2	3	C06423	ko00061,ko00785,ko01100,ko01240
Nootkatone	4.626	0.041513	1.3818	0.13507	HSL - LKSL; HSL - LOSL; LKSL - LOSL	Zmcp102605	2.19E+02	1.49E+02	2.18E+02	C15H22O	[M+H]+	åæé ?Terpenoids	èç±»	Sesquiterpenoids	ååè?4674-50-4	3	C17914	-
5-Oxo-L-Proline	4.6012	0.042026	1.3765	0.13646	LKSL - HSL; LOSL - HSL; LOSL - LKSL	mws0263	1.28E+02	8.20E+01	1.29E+02	C5H7NO3	[M-H]-	5-æ°§ä»£-L-è¯æ°¨é ?Amino_acids_and_derivatives	æ°¨åºé ¸åå ¶è¡çç©	Amino acids and derivatives	æ°¨åºé ¸åå ¶è¡çç©	98-79-3	3	C01879	ko00480,ko01100
Phe-Thr	4.5971	0.042112	1.3756	0.13646	LKSL - HSL; HSL - LOSL; LKSL - LOSL	MWS201442	2.67E+02	1.20E+02	2.66E+02	C13H18N2O4	[M+H]+	L-è¯ä¸æ°¨é ¸-L-èæ°¨é ?Amino_acids_and_derivatives	æ°¨åºé ¸åå ¶è¡çç©	Amino acids and derivatives	æ°¨åºé ¸åå ¶è¡çç©	51352-44-4	3	-	-
Morin	4.5795	0.04248	1.3718	0.13737	HSL - LKSL; HSL - LOSL; LKSL - LOSL	pme3514	3.01E+02	1.51E+02	3.02E+02	C15H10O7	[M-H]-	æ¡è²ç´?Flavonoids	é»é ®	Flavonols	é»é ®é?480-16-0	1	C10105	-
L-Isoleucyl-L-Aspartate	4.5725	0.042628	1.3703	0.13757	LKSL - HSL; LOSL - HSL; LKSL - LOSL	Lmrj002087	2.47E+02	8.61E+01	2.46E+02	C10H18N2O5	[M+H]+	L-å¼äº®æ°¨é °-L-å¤©å¬æ°¨é ¸	Amino_acids_and_derivatives	æ°¨åºé ¸åå ¶è¡çç©	Amino acids and derivatives	æ°¨åºé ¸åå ¶è¡çç©	-	3	-	-
3-(3'-Hydroxybutyl)-2,4,4-trimethylcyclohexa-2,5-dienone glucoside	4.5636	0.042816	1.3684	0.1379	LKSL - HSL; LOSL - HSL; LKSL - LOSL	Lacp005171	3.71E+02	1.33E+02	3.70E+02	C19H30O7	[M+H]+	3-(3'-ç¾åºä¸åº)-2,4,4-ä¸ç²åºç¯å·±ç·-2,5-äºç¯é ®è¡èç³è?,Terpenoids,èç±»,Sesquiterpenoids,ååè?-,1,-,- Taxifolin(Dihydroquercetin),4.555,0.042999,1.3665,0.13821,LKSL - HSL; HSL - LOSL; LKSL - LOSL,mws0044,3.03E+02,1.25E+02,3.04E+02,C15H12O7,[M-H]-,è±ææ¾ç´ (äºæ°¢æ§²ç®ç´?,Flavonoids,é»é ®,Flavanonols,äºæ°¢é»é ®é?480-18-2,3,C01617,ko00941	ko01100	ko01110"
1-Oleoyl-Sn-Glycerol	4.5361	0.043406	1.3625	0.13888	HSL - LKSL; HSL - LOSL; LKSL - LOSL	pmb0296	3.57E+02	2.65E+02	3.56E+02	C21H40O4	[M+H]+	åé °çæ²¹é ?18:1)	Lipids	èè´¨	Glycerol ester	çæ²¹é ?129784-87-8	3	-	-
Dihydroferuloylputrescine	4.5355	0.043419	1.3623	0.13888	HSL - LKSL; HSL - LOSL; LKSL - LOSL	Lmmp002013	2.67E+02	1.79E+02	2.66E+02	C14H22N2O3	[M+H]+	äºæ°¢é¿é­é °è è?Alkaloids	çç©ç¢?Phenolamine	é èº	-	2	-	-
Gallic acid-4-O-glucoside	4.5331	0.043471	1.3618	0.13888	HSL - LKSL; HSL - LOSL; LKSL - LOSL	pmb2928	3.31E+02	3.13E+02	3.32E+02	C13H16O10	[M-H]-	æ²¡é£å­é ¸-4-O-è¡èç³è·	Phenolic_acids	é é ¸ç±?Phenolic acids	é é ¸ç±?84274-52-2	3	-	-
N-Acetyl-L-threonine	4.5286	0.043567	1.3608	0.13891	LKSL - HSL; LOSL - HSL; LOSL - LKSL	pme3382	1.60E+02	9.80E+01	1.61E+02	C6H11NO4	[M-H]-	N-ä¹é °-L-èæ°¨é ?Amino_acids_and_derivatives	æ°¨åºé ¸åå ¶è¡çç©	Amino acids and derivatives	æ°¨åºé ¸åå ¶è¡çç©	17093-74-2	3	-	-
L-Homocitrulline	4.4949	0.044307	1.3535	0.14098	LKSL - HSL; LOSL - HSL; LOSL - LKSL	mws0193	1.90E+02	8.41E+01	1.89E+02	C7H15N3O3	[M+H]+	L-é«çæ°¨é ¸	Amino_acids_and_derivatives	æ°¨åºé ¸åå ¶è¡çç©	Amino acids and derivatives	æ°¨åºé ¸åå ¶è¡çç©	1190-49-4	3	C02427	-
Nordihydrocapsiate	4.4812	0.044611	1.3506	0.14148	LKSL - HSL; HSL - LOSL; LKSL - LOSL	Hmln007772	2.93E+02	2.21E+02	2.94E+02	C17H26O4	[M-H]-	éäºæ°¢è¾£æ¤é ¯	Phenolic_acids	é é ¸ç±?Phenolic acids	é é ¸ç±?220012-53-3	1	-	-
Apigenin-8-C-glucoside-7-O-Sophoroside	4.48	0.044639	1.3503	0.14148	HSL - LKSL; HSL - LOSL; LKSL - LOSL	pmb0639	7.57E+02	5.95E+02	7.56E+02	C33H40O20	[M+H]+	è¹èç´?8-C-è¡èç³è·-7-O-æ§ç³è?Flavonoids	é»é ®	Flavones	é»é ®	-	3	-	-
6-O-Caffeoylarbutin	4.4318	0.045734	1.3398	0.1446	LKSL - HSL; HSL - LOSL; LKSL - LOSL	Lman003972	4.33E+02	1.61E+02	4.34E+02	C21H22O10	[M-H]-	6-O-åå¡é °çæè·	Phenolic_acids	é é ¸ç±?Phenolic acids	é é ¸ç±?136172-60-6	2	-	-
1-Hydroxypinoresinol-4'-O-Glucoside	4.4273	0.045838	1.3388	0.1446	LKSL - HSL; HSL - LOSL; LKSL - LOSL	Zmcn003729	5.35E+02	3.73E+02	5.36E+02	C26H32O12	[M-H]-	1-ç¾åºæ¾èé?4'-O-è¡èç³è·	Lignans_and_Coumarins	æ¨èç´ åé¦è±ç´?Lignans	æ¨èç´?-	3	-	-
Cichoriin	4.4247	0.045898	1.3382	0.1446	LKSL - HSL; LOSL - HSL; LOSL - LKSL	Zmpn002553	3.39E+02	1.77E+02	3.40E+02	C15H16O9	[M-H]-	èè£è?Lignans_and_Coumarins	æ¨èç´ åé¦è±ç´?Coumarins	é¦è±ç´?531-58-8	1	C09206	-
Lys-Arg-Ala	4.4039	0.046382	1.3337	0.14563	LKSL - HSL; HSL - LOSL; LKSL - LOSL	MW0152859	3.74E+02	1.77E+02	3.73E+02	C15H31N7O4	[M+H]+	L-èµæ°¨é ?L-ç²¾æ°¨é ?L-ä¸æ°¨é ?Amino_acids_and_derivatives	æ°¨åºé ¸åå ¶è¡çç©	Amino acids and derivatives	æ°¨åºé ¸åå ¶è¡çç©	-	3	-	-
Asn-Tyr	4.4028	0.046408	1.3334	0.14563	HSL - LKSL; HSL - LOSL; LOSL - LKSL	MW0105795	3.56E+02	2.96E+02	2.95E+02	C13H17N3O5	[M+H]+	L-å¤©å¬é °èºé ?L-é ªæ°¨é ?Amino_acids_and_derivatives	æ°¨åºé ¸åå ¶è¡çç©	Amino acids and derivatives	æ°¨åºé ¸åå ¶è¡çç©	-	3	-	-
1,18-Octadecanediol	4.3934	0.046629	1.3313	0.14594	HSL - LKSL; HSL - LOSL; LOSL - LKSL	mws1436	2.87E+02	9.71E+01	2.86E+02	C18H38O2	[M+H]+	1,18-åå «ç·äºé?,Lipids,èè´¨,Free fatty acids,æ¸¸ç¦»èèªé ?3155-43-9,3,-,- Phe-Val-Lys-Lys,4.3908,0.046691,1.3308,0.14594,HSL - LKSL; HSL - LOSL; LOSL - LKSL,MW0155411,5.21E+02,3.35E+02,5.20E+02,C26H44N6O5,[M+H]+,Phe-Val-Lys-Lys,Amino_acids_and_derivatives,æ°¨åºé ¸åå ¶è¡çç©,Amino acids and derivatives,æ°¨åºé ¸åå ¶è¡çç©,-,3,-,- Asn-Ala-Leu-Ala-His,4.3589,0.04745,1.3238,0.1476…	ko00908	ko01100	ko01250"
N-(4-O-(Glucosyl)-E-feruloyl)-tyramine	4.3523	0.047611	1.3223	0.14766	LKSL - HSL; LOSL - HSL; LOSL - LKSL	pmn001727	4.74E+02	3.12E+02	4.75E+02	C24H29NO9	[M-H]-	N-(4-O-(è¡èç³åº)-E-é¿é­é ?-é ªèº	Alkaloids	çç©ç¢?Phenolamine	é èº	-	1	-	-
p-Coumaric acid methyl ester	4.3409	0.047887	1.3198	0.14823	HSL - LKSL; HSL - LOSL; LKSL - LOSL	mws1200	1.77E+02	1.45E+02	1.78E+02	C10H10O3	[M-H]-	å¯¹é¦è±é ¸ç²é ¯	Phenolic_acids	é é ¸ç±?Phenolic acids	é é ¸ç±?19367-38-5	3	-	-
His-Glu-Gln-Lys	4.3282	0.048199	1.317	0.14874	HSL - LKSL; HSL - LOSL; LKSL - LOSL	MW0150915	5.41E+02	2.91E+02	5.40E+02	C22H36N8O8	[M+H]+	ç»æ°¨é ?è°·æ°¨é ?è°·é °è?èµæ°¨é ?Amino_acids_and_derivatives	æ°¨åºé ¸åå ¶è¡çç©	Amino acids and derivatives	æ°¨åºé ¸åå ¶è¡çç©	-	3	-	-
Î²-Oxoacteoside	4.3265	0.04824	1.3166	0.14874	LKSL - HSL; LOSL - HSL; LOSL - LKSL	Hmgn002038	6.37E+02	4.75E+02	6.38E+02	C29H34O16	[M-H]-	Î²-æ°§åæ¯èè±ç³è?Phenolic_acids	é é ¸ç±?Phenolic acids	é é ¸ç±?-	3	-	-
Arginine methyl ester	4.3162	0.048493	1.3143	0.14923	LKSL - HSL; LOSL - HSL; LOSL - LKSL	Zmdp000292	1.89E+02	7.01E+01	1.88E+02	C7H16N4O2	[M+H]+	ç²¾æ°¨é ¸ç²é ?Amino_acids_and_derivatives	æ°¨åºé ¸åå ¶è¡çç©	Amino acids and derivatives	æ°¨åºé ¸åå ¶è¡çç©	-	3	-	-
Pinoresinol-4-O-(6''-acetyl)glucoside	4.3026	0.048831	1.3113	0.14998	LKSL - HSL; LOSL - HSL; LOSL - LKSL	Rfmb25702	5.61E+02	3.57E+02	5.62E+02	C28H34O12	[M-H]-	æ¾èé?4-O-(6''-ä¹é °)è¡èç³è·	Lignans_and_Coumarins	æ¨èç´ åé¦è±ç´?Lignans	æ¨èç´?-	1	-	-
Glu-Asp-Gln-Asp	4.2881	0.049195	1.3081	0.15081	HSL - LKSL; HSL - LOSL; LKSL - LOSL	MW0149945	5.04E+02	1.65E+02	5.05E+02	C18H27N5O12	[M-H]-	è°·æ°¨é ?å¤©é¨å¬æ°¨é ?è°·é °è?å¤©é¨å¬æ°¨é ?Amino_acids_and_derivatives	æ°¨åºé ¸åå ¶è¡çç©	Amino acids and derivatives	æ°¨åºé ¸åå ¶è¡çç©	-	3	-	-
LysoPC 15:0(2n isomer)	4.2796	0.04941	1.3062	0.15118	LKSL - HSL; LOSL - HSL; LOSL - LKSL	Lmhp009129	4.82E+02	1.84E+02	4.81E+02	C23H48NO7P	[M+H]+	æº¶è¡ç£·èé °èç¢?15:0(2nå¼æ)	Lipids	èè´¨	LPC	æº¶è¡ç£·èé °èç¢?-	1	-	-
N-Feruloyltyramine 4-glucoside	4.2506	0.050152	1.2997	0.15315	LKSL - HSL; LOSL - HSL; LOSL - LKSL	Wafp004641	4.76E+02	3.14E+02	4.75E+02	C24H29NO9	[M+H]+	N-é¿é­é °é ªè?4-è¡èç³è·	Alkaloids	çç©ç¢?Phenolamine	é èº	-	1	-	-
3'-Hydroxycotinine	4.2396	0.050436	1.2973	0.15372	HSL - LKSL; HSL - LOSL; LKSL - LOSL	YC512116	1.93E+02	8.01E+01	1.92E+02	C10H12N2O2	[M+H]+	3'-ç¾åºå¯æ¿å®?Alkaloids	çç©ç¢?Pyrrole alkaloids	å¡å¯ç±»çç©ç¢±	205246-48-6	3	-	-
Nicotinamide	4.2291	0.05071	1.2949	0.15426	LKSL - HSL; LOSL - HSL; LKSL - LOSL	Lsjp211240	1.23E+02	8.01E+01	1.22E+02	C6H6N2O	[M+H]+	çé °è?Others	å ¶å®ç±?Vitamin	ç»´çç´?98-92-0	3	C00153	ko00760,ko01100,ko01240
LysoPC 15:0	4.2047	0.051354	1.2894	0.15591	LKSL - HSL; LOSL - HSL; LOSL - LKSL	pmb2319	4.82E+02	1.84E+02	4.81E+02	C23H48NO7P	[M+H]+	æº¶è¡ç£·èé °èç¢?15:0	Lipids	èè´¨	LPC	æº¶è¡ç£·èé °èç¢?108273-89-8	1	-	-
Cis-10-Pentadecenoic Acid(C15:1)	4.2012	0.051447	1.2886	0.15591	LKSL - HSL; LOSL - HSL; LOSL - LKSL	MWS0552	2.39E+02	2.23E+02	2.40E+02	C15H28O2	[M-H]-	é¡?10-åäºç¢³ç¯é ?Lipids	èè´¨	Free fatty acids	æ¸¸ç¦»èèªé ?84743-29-3	1	-	-
Syringaldehyde; 4-Hydroxy-3,5-Dimethoxybenzaldehyde	4.1953	0.051603	1.2873	0.15609	LKSL - HSL; LOSL - HSL; LKSL - LOSL	mws1350	1.81E+02	1.51E+02	1.82E+02	C9H10O4	[M-H]-	ä¸é¦é? 4-ç¾åº-3,5-äºç²æ°§åºè¯ç²é?,Phenolic_acids,é é ¸ç±?Phenolic acids,é é ¸ç±?134-96-3,3,-,- 9-Oxo-10E	12Z-octadecadienoic acid"	4.1879	0.0518	1.2857	0.15638	LKSL - HSL; LOSL - HSL; LOSL - LKSL	pmb2787	2.93E+02	2.75E+02	2.94E+02	C18H30O3	[M-H]-	9-è¿æ°§-10E,12Z-åå «ç¢³äºç¯é ¸	Lipids	èè´¨	Free fatty acids	æ¸¸ç¦»èèªé ?54232-59-6	3	C14766	ko00591
Isorhamnetin-3-O-rhamnoside	4.1839	0.051909	1.2848	0.15642	LKSL - HSL; HSL - LOSL; LKSL - LOSL	Hmcp002539	4.63E+02	3.17E+02	4.62E+02	C22H22O11	[M+H]+	å¼é¼ æç´ -3-O-é¼ æç³è·	Flavonoids	é»é ®	Flavonols	é»é ®é?-	3	-	-
Lys-Val-Asn-Val-Asp	4.1637	0.052455	1.2802	0.15776	LKSL - HSL; LOSL - HSL; LKSL - LOSL	MW0153195	5.74E+02	1.44E+02	5.73E+02	C24H43N7O9	[M+H]+	Lys-Val-Asn-Val-Asp	Amino_acids_and_derivatives	æ°¨åºé ¸åå ¶è¡çç©	Amino acids and derivatives	æ°¨åºé ¸åå ¶è¡çç©	-	3	-	-
Lariciresinol-4'-O-glucoside	4.1538	0.052725	1.278	0.15827	LKSL - HSL; HSL - LOSL; LKSL - LOSL	HJN083	5.21E+02	3.59E+02	5.22E+02	C26H34O11	[M-H]-	è½å¶æ¾èç´?4'-O-è¡èç³è·	Lignans_and_Coumarins	æ¨èç´ åé¦è±ç´?Lignans	æ¨èç´?143663-00-7	1	-	-
D-Trehalose	4.1465	0.052928	1.2763	0.15858	HSL - LKSL; HSL - LOSL; LOSL - LKSL	mws0264	3.41E+02	1.19E+02	3.42E+02	C12H22O11	[M-H]-	D-æµ·è»ç³?Others	å ¶å®ç±?Saccharides	ç³ç±»	99-20-7	1	C01083	ko00500,ko01100,ko01110,ko02010
12,13-Dehydrogeranylgeraniol	4.141	0.053078	1.2751	0.15874	HSL - LKSL; HSL - LOSL; LKSL - LOSL	Hasp011675	2.89E+02	1.07E+02	2.88E+02	C20H32O	[M+H]+	12,13-å»æ°¢ç»çå¿åºç»çå¿é	Terpenoids	èç±»	Monoterpenoids	åè	352274-18-1	1	-	-
Quercetin-3-O-rutinoside-7-O-rhamnoside	4.122	0.053606	1.2708	0.16001	LKSL - HSL; LOSL - HSL; LKSL - LOSL	Lnrp102163	7.57E+02	3.03E+02	7.56E+02	C33H40O20	[M+H]+	æ§²ç®ç´?3-O-è¸é¦ç³è·-7-O-é¼ æç³è·	Flavonoids	é»é ®	Flavonols	é»é ®é?-	3	-	-
L-Tyramine	4.1104	0.053933	1.2681	0.16069	HSL - LKSL; HSL - LOSL; LKSL - LOSL	MWSmce584	1.38E+02	7.70E+01	1.37E+02	C8H11NO	[M+H]+	L-é ªèº	Alkaloids	çç©ç¢?Alkaloids	çç©ç¢?51-67-2	2	C00483	ko00350,ko00950,ko01100,ko01110,ko01240
Pro-Lys-Ile-Val-Lys	4.1036	0.054124	1.2666	0.16096	LKSL - HSL; LOSL - HSL; LOSL - LKSL	MW0155928	5.84E+02	4.92E+02	5.83E+02	C28H53N7O6	[M+H]+	Pro-Lys-Ile-Val-Lys	Amino_acids_and_derivatives	æ°¨åºé ¸åå ¶è¡çç©	Amino acids and derivatives	æ°¨åºé ¸åå ¶è¡çç©	-	3	-	-
1-Palmitoyl-Sn-Glycerol 3-O-Diglucoside	4.0923	0.054445	1.264	0.16161	HSL - LKSL; HSL - LOSL; LKSL - LOSL	Wagn011658	6.53E+02	3.97E+02	6.54E+02	C31H58O14	[M-H]-	1-æ£æ¦é ?Sn-çæ²¹ 3-O-äºè¡èç³è?Lipids	èè´¨	Glycerol ester	çæ²¹é ?-	1	-	-
D-Maltose	4.0812	0.054762	1.2615	0.16225	HSL - LKSL; HSL - LOSL; LKSL - LOSL	Lmsn000381	3.41E+02	8.90E+01	3.42E+02	C12H22O11	[M-H]-	D-éº¦è½ç³?Others	å ¶å®ç±?Saccharides	ç³ç±»	69-79-4	1	C01971	-
Anthranilic Acid	4.0604	0.055365	1.2568	0.16368	HSL - LKSL; HSL - LOSL; LKSL - LOSL	mws1078	1.38E+02	9.21E+01	1.37E+02	C7H7NO2	[M+H]+	é»æ°¨åºè¯ç²é ¸	Phenolic_acids	é é ¸ç±?Phenolic acids	é é ¸ç±?118-92-3	3	C00108	ko00380,ko00400,ko00996,ko01100,ko01110,ko01230
L-Î³-Glutamyl-L-leucine	4.0574	0.055451	1.2561	0.16368	LKSL - HSL; LOSL - HSL; LKSL - LOSL	Zmdp002216	2.61E+02	8.61E+01	2.60E+02	C11H20N2O5	[M+H]+	L-Î³-è°·æ°¨é °èº-L-äº®æ°¨é ?Amino_acids_and_derivatives	æ°¨åºé ¸åå ¶è¡çç©	Amino acids and derivatives	æ°¨åºé ¸åå ¶è¡çç©	2566-39-4	1	-	-
4-O-(4'-O-alpha-D-Glucopyranosyl)caffeoylquinic acid	4.0494	0.055687	1.2542	0.16407	LKSL - HSL; LOSL - HSL; LOSL - LKSL	Wafn002874	5.15E+02	3.23E+02	5.16E+02	C22H28O14	[M-H]-	4-O-(4'-O-Î±-D-å¡åè¡èç³åº)åå¡é °å¥å°¼é ¸	Phenolic_acids	é é ¸ç±?Phenolic acids	é é ¸ç±?1401352-62-2	2	-	-
Medioresinol-4'-O-(6'''-acetyl)glucoside	4.0366	0.056064	1.2513	0.16488	LKSL - HSL; HSL - LOSL; LKSL - LOSL	Rfmb056	5.91E+02	3.87E+02	5.92E+02	C29H36O13	[M-H]-	æä»²æ èé ?4'-O-(6'''-ä¹é °)è¡èç³è·	Lignans_and_Coumarins	æ¨èç´ åé¦è±ç´?Lignans	æ¨èç´?-	3	-	-
Val-Gly-Asp-Ile-Val	4.0098	0.056861	1.2452	0.16691	HSL - LKSL; HSL - LOSL; LKSL - LOSL	MW0159008	5.02E+02	2.36E+02	5.01E+02	C22H39N5O8	[M+H]+	Val-Gly-Asp-Ile-Val	Amino_acids_and_derivatives	æ°¨åºé ¸åå ¶è¡çç©	Amino acids and derivatives	æ°¨åºé ¸åå ¶è¡çç©	-	3	-	-
Synephrine; 4-[1-Hydroxy-2-(methylamino)ethyl]phenol	3.9837	0.057653	1.2392	0.16892	HSL - LKSL; HSL - LOSL; LKSL - LOSL	pmp001073	1.68E+02	1.50E+02	1.67E+02	C9H13NO2	[M+H]+	è¾å¼æ? 4-[1-ç¾åº-2-(ç²åºæ°¨åº)ä¹åº]è¯é 	Alkaloids	çç©ç¢?Phenolamine	é èº	1994-7-5	3	C04548	-
Leonuriside A	3.9748	0.057927	1.2371	0.16916	LKSL - HSL; LOSL - HSL; LOSL - LKSL	Smcn000644	3.31E+02	1.08E+02	3.32E+02	C14H20O9	[M-H]-	çæ¯èè· A	Phenolic_acids	é é ¸ç±?Phenolic acids	é é ¸ç±?121748-12-7	2	-	-
3-(Acetyloxy)-13,15-dihydroxyoleanan-12-one (Rubiprasin A)	3.9708	0.058051	1.2362	0.16916	LKSL - HSL; LOSL - HSL; LKSL - LOSL	Lhcp090202	5.17E+02	4.25E+02	5.16E+02	C32H52O5	[M+H]+	3-(ä¹é °åºæ°§å?-13,15-äºç¾åºé½å¢©æç?12-é ?(é»æèèè?A)	Terpenoids	èç±»	Triterpene	ä¸è	-	1	-	-
Anatabine	3.9706	0.058054	1.2362	0.16916	HSL - LKSL; HSL - LOSL; LOSL - LKSL	mws1371	1.61E+02	1.07E+02	1.60E+02	C10H12N2	[M+H]+	æ°çèç¢±	Alkaloids	çç©ç¢?Pyridine alkaloids	å¡å¶ç±»çç©ç¢±	581-49-7	2	C10126	ko00960,ko01110
Tyr-Met-Arg	3.9623	0.058313	1.2342	0.16961	LKSL - HSL; HSL - LOSL; LKSL - LOSL	MW0110212	4.69E+02	1.63E+02	4.68E+02	C20H32N6O5S1	[M+H]+	é ªæ°¨é ?ç²ç¡«æ°¨é ¸-ç²¾æ°¨é ?Amino_acids_and_derivatives	æ°¨åºé ¸åå ¶è¡çç©	Amino acids and derivatives	æ°¨åºé ¸åå ¶è¡çç©	-	3	-	-
Feruloylcholine	3.9418	0.058952	1.2295	0.17108	LKSL - HSL; HSL - LOSL; LKSL - LOSL	pmp001245	2.80E+02	2.21E+02	2.80E+02	C15H22NO4+	[M]+	é¿é­é °èç¢?Alkaloids	çç©ç¢?Phenolamine	é èº	85927-25-9	3	-	-
3-(2-Methylbutanoyl)-2,4-Di(isovaleryl)Sucrose-1'-O-Acetate*	3.938	0.059073	1.2286	0.17108	LKSL - HSL; HSL - LOSL; LKSL - LOSL	Wafn009606	6.35E+02	1.01E+02	6.36E+02	C29H48O15	[M-H]-	3-(2-ç²åºä¸é °å?-2,4-äº?å¼æé °åº)èç³-1'-O-ä¹é ¸é ?	Others	å ¶å®ç±?Saccharides	ç³ç±»	-	2	-	-
Lumazine	3.9357	0.059143	1.2281	0.17108	LKSL - HSL; HSL - LOSL; LKSL - LOSL	mws1641	1.65E+02	1.20E+02	1.64E+02	C6H4N4O2	[M+H]+	2,4-äºæ°§åæ°¢è¶å¶	Nucleotides_and_derivatives	æ ¸è·é ¸åå ¶è¡çç©	Nucleotides and derivatives	æ ¸è·é ¸åå ¶è¡çç©	487-21-8	3	C03212	-
Esculetin-7-O-quinic acid	3.9048	0.060128	1.2209	0.17362	HSL - LKSL; HSL - LOSL; LKSL - LOSL	pmb3093	3.51E+02	1.05E+02	3.52E+02	C16H16O9	[M-H]-	ç§¦ç®ä¹ç´ -7-O-å¥å®é ?Lignans_and_Coumarins	æ¨èç´ åé¦è±ç´?Coumarins	é¦è±ç´?-	3	-	-
Ser-Tyr-His-Asp	3.8857	0.060749	1.2165	0.17509	LKSL - HSL; LOSL - HSL; LOSL - LKSL	MW0156957	5.19E+02	3.57E+02	5.20E+02	C22H28N6O9	[M-H]-	Ser-Tyr-His-Asp	Amino_acids_and_derivatives	æ°¨åºé ¸åå ¶è¡çç©	Amino acids and derivatives	æ°¨åºé ¸åå ¶è¡çç©	-	3	-	-
D-Ribose	3.8781	0.060996	1.2147	0.17549	HSL - LKSL; HSL - LOSL; LOSL - LKSL	Zmgn000173	1.49E+02	7.50E+01	1.50E+02	C5H10O5	[M-H]-	D-æ ¸ç³	Others	å ¶å®ç±?Saccharides	ç³ç±»	50-69-1	3	C00121	ko00030,ko01100,ko02010
p-Coumaric acid	3.8629	0.061498	1.2111	0.17661	HSL - LKSL; HSL - LOSL; LKSL - LOSL	pme1439	1.65E+02	1.19E+02	1.64E+02	C9H8O3	[M+H]+	å¯¹é¦è±é ¸	Phenolic_acids	é é ¸ç±?Phenolic acids	é é ¸ç±?501-98-4	3	C00811	ko00130,ko00350,ko00940,ko00950,ko01100,ko01110
Persicoside	3.8433	0.062151	1.2066	0.17817	LKSL - HSL; HSL - LOSL; LKSL - LOSL	mws1454	4.77E+02	3.15E+02	4.78E+02	C23H26O11	[M-H]-	æ¡è·	Flavonoids	é»é ®	Flavanones	äºæ°¢é»é ®	28978-03-2	3	-	-
Scutebarbolide C	3.8155	0.063091	1.2	0.18054	LKSL - HSL; LOSL - HSL; LKSL - LOSL	zjbp120812	4.25E+02	3.65E+02	4.24E+02	C22H32O8	[M+H]+	Scutebarbolide C	Terpenoids	èç±»	Ditepenoids	äºè	-	1	-	-
D-Arabinose	3.8088	0.063318	1.1985	0.18086	HSL - LKSL; HSL - LOSL; LOSL - LKSL	mws1499	1.49E+02	5.90E+01	1.50E+02	C5H10O5	[M-H]-	D-é¿æä¼¯ç³	Others	å ¶å®ç±?Saccharides	ç³ç±»	10323-20-3	3	C00216	ko00040,ko00053,ko00520,ko01100,ko01250
Î³-glutamylmethionine	3.8051	0.063447	1.1976	0.1809	LKSL - HSL; LOSL - HSL; LKSL - LOSL	Zmdp001663	2.79E+02	1.33E+02	2.78E+02	C10H18N2O5S	[M+H]+	Î³-è°·æ°¨é °èºç²ç¡«æ°¨é ¸	Amino_acids_and_derivatives	æ°¨åºé ¸åå ¶è¡çç©	Amino acids and derivatives	æ°¨åºé ¸åå ¶è¡çç©	17663-87-5	3	-	-
Chrysoeriol-7-O-(6''-acetyl)glucoside	3.7751	0.064489	1.1905	0.18355	LKSL - HSL; LOSL - HSL; LKSL - LOSL	pmb3000	5.03E+02	3.41E+02	5.04E+02	C24H24O12	[M-H]-	éå£èé»ç´?7-O-(6''-ä¹é °)è¡èç³è·	Flavonoids	é»é ®	Flavones	é»é ®	-	3	-	-
Pro-Asp-Thr-Gly-Ile	3.7709	0.064636	1.1895	0.18363	LKSL - HSL; LOSL - HSL; LKSL - LOSL	MW0155817	5.02E+02	2.52E+02	5.01E+02	C21H35N5O9	[M+H]+	Pro-Asp-Thr-Gly-Ile	Amino_acids_and_derivatives	æ°¨åºé ¸åå ¶è¡çç©	Amino acids and derivatives	æ°¨åºé ¸åå ¶è¡çç©	-	3	-	-
Glucose-1-phosphate*	3.7482	0.065439	1.1842	0.18554	LKSL - HSL; LOSL - HSL; LOSL - LKSL	mws1090	2.59E+02	9.70E+01	2.60E+02	C6H13O9P	[M-H]-	è¡èç³?1-ç£·é ¸*	Others	å ¶å®ç±?Saccharides	ç³ç±»	59-56-3	1	C00103	ko00010,ko00040,ko00052,ko00500,ko00520,ko00561,ko01100,ko01110,ko01240,ko01250
3-(2-Methylbutanoyl)-2,4-Di(Isovaleryl)-6'-(Dihydroxyethyl)Sucrose	3.7454	0.065541	1.1835	0.18554	LKSL - HSL; HSL - LOSL; LKSL - LOSL	Wafn007355	6.53E+02	5.09E+02	6.54E+02	C29H50O16	[M-H]-	3-(2-ç²åºä¸é °å?-2,4-äº?å¼æé °åº)-6'-(äºç¾ä¹åº)èç³	Others	å ¶å®ç±?Saccharides	ç³ç±»	-	2	-	-
Asp-Tyr-Asp-Asn-Phe	3.7416	0.065675	1.1826	0.18554	HSL - LKSL; HSL - LOSL; LKSL - LOSL	MW0146298	6.73E+02	5.11E+02	6.72E+02	C30H36N6O12	[M+H]+	Asp-Tyr-Asp-Asn-Phe	Amino_acids_and_derivatives	æ°¨åºé ¸åå ¶è¡çç©	Amino acids and derivatives	æ°¨åºé ¸åå ¶è¡çç©	-	3	-	-
Trp-Nap-OH	3.7389	0.065773	1.182	0.18554	LKSL - HSL; HSL - LOSL; LKSL - LOSL	MW0158307	5.22E+02	1.30E+02	5.23E+02	C30H25N3O6	[M-H]-	Trp-Nap-OH	Amino_acids_and_derivatives	æ°¨åºé ¸åå ¶è¡çç©	Amino acids and derivatives	æ°¨åºé ¸åå ¶è¡çç©	-	3	-	-
5-Acetamidopentanoic Acid	3.7328	0.065992	1.1805	0.18583	LKSL - HSL; LOSL - HSL; LOSL - LKSL	Lmbn001467	1.58E+02	1.16E+02	1.59E+02	C7H13NO3	[M-H]-	5-ä¹é °æ°¨åºæé ¸	Organic_acids	ææºé ?Organic acids	ææºé ?1072-10-2	3	C03087	ko00310,ko01100
Asn-Thr-Gln-Glu	3.7184	0.066515	1.1771	0.18697	LKSL - HSL; LOSL - HSL; LOSL - LKSL	MW0145900	4.89E+02	3.25E+02	4.90E+02	C18H30N6O10	[M-H]-	Asn-Thr-Gln-Glu	Amino_acids_and_derivatives	æ°¨åºé ¸åå ¶è¡çç©	Amino acids and derivatives	æ°¨åºé ¸åå ¶è¡çç©	-	3	-	-
Val-Pro-Glu-Lys-Lys	3.7111	0.066779	1.1754	0.18738	HSL - LKSL; HSL - LOSL; LOSL - LKSL	MW0159139	6.00E+02	3.75E+02	5.99E+02	C27H49N7O8	[M+H]+	Val-Pro-Glu-Lys-Lys	Amino_acids_and_derivatives	æ°¨åºé ¸åå ¶è¡çç©	Amino acids and derivatives	æ°¨åºé ¸åå ¶è¡çç©	-	3	-	-
Chiritoside B	3.6901	0.067556	1.1703	0.18923	LKSL - HSL; LOSL - HSL; LKSL - LOSL	Sakn004146	6.39E+02	4.77E+02	6.40E+02	C29H36O16	[M-H]-	Chiritoside B	Phenolic_acids	é é ¸ç±?Phenolic acids	é é ¸ç±?-	1	-	-
Î²-Pseudouridine	3.6762	0.068072	1.167	0.18983	LKSL - HSL; LOSL - HSL; LOSL - LKSL	mws0976	2.43E+02	1.53E+02	2.44E+02	C9H12N2O6	[M-H]-	Î²-åå°¿è?Nucleotides_and_derivatives	æ ¸è·é ¸åå ¶è¡çç©	Nucleotides and derivatives	æ ¸è·é ¸åå ¶è¡çç©	1445-07-4	3	C02067	ko00240,ko01100
Tyr-Ile-Val-Glu	3.6753	0.068107	1.1668	0.18983	LKSL - HSL; HSL - LOSL; LKSL - LOSL	MW0158510	5.21E+02	4.17E+02	5.22E+02	C25H38N4O8	[M-H]-	é ªæ°¨é ?å¼äº®æ°¨é ¸-ç¼¬æ°¨é ?è°·æ°¨é ?Amino_acids_and_derivatives	æ°¨åºé ¸åå ¶è¡çç©	Amino acids and derivatives	æ°¨åºé ¸åå ¶è¡çç©	-	3	-	-
Vitexin-2''-O-galactoside	3.6748	0.068127	1.1667	0.18983	HSL - LKSL; HSL - LOSL; LKSL - LOSL	Zmjp003291	5.95E+02	4.33E+02	5.94E+02	C27H30O15	[M+H]+	ç¡èç´?2''-O-åä¹³ç³è·	Flavonoids	é»é ®	Flavones	é»é ®	-	3	-	-
4-Acetamidobutyric acid	3.6629	0.068572	1.1639	0.19073	LKSL - HSL; HSL - LOSL; LKSL - LOSL	pme0295	1.46E+02	8.61E+01	1.45E+02	C6H11NO3	[M+H]+	4-ä¹é °æ°¨åºä¸é ¸	Organic_acids	ææºé ?Organic acids	ææºé ?3025-96-5	3	C02946	ko00330,ko01100
2R-Hydroxyoctadecanoic Acid*	3.6537	0.068922	1.1616	0.19137	HSL - LKSL; HSL - LOSL; LKSL - LOSL	Zmyn005384	2.99E+02	2.53E+02	3.00E+02	C18H36O3	[M-H]-	2R-ç¾åºåå «ç·é ¸*	Lipids	èè´¨	Free fatty acids	æ¸¸ç¦»èèªé ?26633-48-7	2	C03042	-
Phe-Leu-Val-Met-Met	3.6468	0.069187	1.16	0.19177	LKSL - HSL; HSL - LOSL; LKSL - LOSL	MW0155263	6.40E+02	4.43E+02	6.39E+02	C30H49N5O6S2	[M+H]+	Phe-Leu-Val-Met-Met	Amino_acids_and_derivatives	æ°¨åºé ¸åå ¶è¡çç©	Amino acids and derivatives	æ°¨åºé ¸åå ¶è¡çç©	-	3	-	-
O-Phosphorylethanolamine	3.6363	0.069589	1.1575	0.19255	LKSL - HSL; LOSL - HSL; LOSL - LKSL	mws0704	1.40E+02	7.90E+01	1.41E+02	C2H8NO4P	[M-H]-	ç£·é ¸ä¹éè?Alkaloids	çç©ç¢?Alkaloids	çç©ç¢?1071-23-4	3	C00346	ko00563,ko00564,ko00600,ko01100
9,10-Epoxyoctadecanoic Acid	3.6302	0.069822	1.156	0.19286	HSL - LKSL; LOSL - HSL; LOSL - LKSL	Zmgn005057	2.97E+02	1.83E+02	2.98E+02	C18H34O3	[M-H]-	9,10-ç¯æ°§åå «ç·é ¸	Lipids	èè´¨	Free fatty acids	æ¸¸ç¦»èèªé ?2443-39-2	1	C19418	ko00073
4-O-(3'-O-alpha-D-Glucopyranosyl)caffeoylquinic acid	3.6194	0.070241	1.1534	0.19338	LKSL - HSL; LOSL - HSL; LOSL - LKSL	Wafn002319	5.15E+02	3.23E+02	5.16E+02	C22H28O14	[M-H]-	4-O-(3'-O-Î±-D-å¡åè¡èç³åº)åå¡é °å¥å°¼é ¸	Phenolic_acids	é é ¸ç±?Phenolic acids	é é ¸ç±?1401352-63-3	1	-	-
Kaempferol-3-O-arabinoside (Juglanin)	3.6191	0.070252	1.1533	0.19338	HSL - LKSL; HSL - LOSL; LKSL - LOSL	pmn001637	4.17E+02	2.85E+02	4.18E+02	C20H18O10	[M-H]-	å±±æ°é ?3-O-é¿æä¼¯ç³è?(è¡æ¡è?	Flavonoids	é»é ®	Flavonols	é»é ®é?5041-67-8	1	-	-
D-Sedoheptuiose 7-phosphate	3.613	0.07049	1.1519	0.1937	HSL - LKSL; HSL - LOSL; LKSL - LOSL	pme3163	2.89E+02	9.70E+01	2.90E+02	C7H15O10P	[M-H]-	D-æ¯å¤©åºé ®ç³?7-ç£·é ¸	Others	å ¶å®ç±?Saccharides	ç³ç±»	2646-35-7	3	-	-
Tyr-Thr-Gln-Arg	3.5912	0.071349	1.1466	0.19572	LKSL - HSL; HSL - LOSL; LKSL - LOSL	MW0158621	5.67E+02	3.08E+02	5.66E+02	C24H38N8O8	[M+H]+	é ªæ°¨é ?èæ°¨é ?è°·æ°¨é °èº-ç²¾æ°¨é ?Amino_acids_and_derivatives	æ°¨åºé ¸åå ¶è¡çç©	Amino acids and derivatives	æ°¨åºé ¸åå ¶è¡çç©	-	3	-	-
LysoPC 17:0	3.5807	0.071769	1.1441	0.19653	LKSL - HSL; LOSL - HSL; LKSL - LOSL	pmb2406	5.10E+02	1.84E+02	5.09E+02	C25H52NO7P	[M+H]+	æº¶è¡ç£·èé °èç¢?17:0	Lipids	èè´¨	LPC	æº¶è¡ç£·èé °èç¢?50930-23-9	1	-	-
Mandelic acid-Î²-glucoside	3.5731	0.072072	1.1422	0.19702	LKSL - HSL; LOSL - HSL; LKSL - LOSL	Lmyn002403	3.13E+02	1.01E+02	3.14E+02	C14H18O8	[M-H]-	ææ¡é ?Î²-è¡èç³è·	Organic_acids	ææºé ?Organic acids	ææºé ?-	2	-	-
Luteolin-6,8-di-C-arabinoside	3.5548	0.072814	1.1378	0.19869	LKSL - HSL; HSL - LOSL; LKSL - LOSL	HJAP010	5.51E+02	4.97E+02	5.50E+02	C25H26O14	[M+H]+	æ¨çèç´ -6,8-C-äºé¿æä¼¯ç³è·	Flavonoids	é»é ®	Flavones	é»é ®	-	3	-	-
Guanine	3.5519	0.072931	1.1371	0.19869	HSL - LKSL; LOSL - HSL; LOSL - LKSL	pme1109	1.52E+02	1.35E+02	1.51E+02	C5H5N5O	[M+H]+	é¸åå?Nucleotides_and_derivatives	æ ¸è·é ¸åå ¶è¡çç©	Nucleotides and derivatives	æ ¸è·é ¸åå ¶è¡çç©	73-40-5	2	C00242	ko00230,ko01100,ko01232
3-O-Feruloylquinic acid	3.5477	0.073103	1.1361	0.19881	LKSL - HSL; HSL - LOSL; LKSL - LOSL	pmb0752	3.69E+02	1.77E+02	3.68E+02	C17H20O9	[M+H]+	3-O-é¿é­é °å¥å®é ¸	Phenolic_acids	é é ¸ç±?Phenolic acids	é é ¸ç±?1899-29-2	3	C02572	-
Sedoheptulose	3.5373	0.073528	1.1335	0.19954	HSL - LKSL; HSL - LOSL; LOSL - LKSL	Hmcn000192	2.09E+02	5.90E+01	2.10E+02	C7H14O7	[M-H]-	æ¯å¤©åºé ®ç³?Others	å ¶å®ç±?Saccharides	ç³ç±»	3019-74-7	3	C02076	ko00710,ko01100
His-Glu-Phe-Glu	3.5351	0.073619	1.133	0.19954	HSL - LKSL; HSL - LOSL; LKSL - LOSL	MW0150925	5.61E+02	5.17E+02	5.60E+02	C25H32N6O9	[M+H]+	ç»æ°¨é ?è°·æ°¨é ?è¯ä¸æ°¨é ¸-è°·æ°¨é ?Amino_acids_and_derivatives	æ°¨åºé ¸åå ¶è¡çç©	Amino acids and derivatives	æ°¨åºé ¸åå ¶è¡çç©	-	3	-	-
3,5,7,4'-Tetrahydroxy-Coumaronochromone	3.5312	0.073781	1.1321	0.19955	LKSL - HSL; LOSL - HSL; LKSL - LOSL	Hmyp002315	3.03E+02	2.57E+02	3.02E+02	C15H10O7	[M+H]+	3,5,7,4'-åç¾åºé¦è±è²åé ®	Others	å ¶å®ç±?Chromone	è²é ®ç±?-	1	-	-
Tricin-7-O-Glucuronide	3.5289	0.073876	1.1315	0.19955	HSL - LKSL; HSL - LOSL; LKSL - LOSL	pmb3045	5.05E+02	3.29E+02	5.06E+02	C23H22O13	[M-H]-	èè¿ç´?7-O-è¡èç³éé ¸è·	Flavonoids	é»é ®	Flavones	é»é ®	-	1	-	-
1-Naphthol*	3.5242	0.074071	1.1304	0.19974	LKSL - HSL; LOSL - HSL; LOSL - LKSL	MWS2066	1.43E+02	1.15E+02	1.44E+02	C10H8O	[M-H]-	1-èé *	Phenolic_acids	é é ¸ç±?Phenolic acids	é é ¸ç±?90-15-3	3	C11714	-
N-trans-feruloyl-3-methoxytyramine*	3.5066	0.074805	1.1261	0.20138	LKSL - HSL; LOSL - HSL; LKSL - LOSL	Lsjp211313	3.44E+02	1.77E+02	3.43E+02	C19H21NO5	[M+H]+	N-trans-feruloyl-3-methoxytyramine*	Alkaloids	çç©ç¢?Phenolamine	é èº	-	1	-	-
2'-Fucosyl-D-lactose	3.5027	0.07497	1.1251	0.20148	LKSL - HSL; LOSL - HSL; LKSL - LOSL	MW0112142	5.11E+02	2.29E+02	4.88E+02	C18H32O15	[M+Na]+	2-å²©è»ç³åä¹³ç³	Others	å ¶å®ç±?Saccharides	ç³ç±»	41263-94-9	3	-	-
2-Amino-3-methoxybenzoic acid	3.4873	0.075625	1.1213	0.2029	HSL - LKSL; HSL - LOSL; LOSL - LKSL	NK10253223	1.68E+02	9.41E+01	1.67E+02	C8H9NO3	[M+H]+	2-æ°¨åº-3-ç²æ°§åºè¯ç²é ¸	Phenolic_acids	é é ¸ç±?Phenolic acids	é é ¸ç±?3177-80-8	3	C05831	ko00380
Citraconic acid	3.4792	0.075968	1.1194	0.20348	LKSL - HSL; LOSL - HSL; LKSL - LOSL	mws0425	1.29E+02	8.50E+01	1.30E+02	C5H6O4	[M-H]-	æ åº·é ?Organic_acids	ææºé ?Organic acids	ææºé ?498-23-7	3	C02226	ko00290,ko00660,ko01100,ko01210
Syringaresinol-4'-O-glucoside; Acanthoside B	3.4643	0.07661	1.1157	0.20455	LKSL - HSL; LOSL - HSL; LKSL - LOSL	Lmqn001932	5.79E+02	4.17E+02	5.80E+02	C28H36O13	[M-H]-	ä¸é¦æ èé ?4'-O-è¡èç³è·; æ æ¢äºå è?B	Lignans_and_Coumarins	æ¨èç´ åé¦è±ç´?Lignans	æ¨èç´?7374-79-0	3	C10890	-
Tridecanedioic acid	3.464	0.076626	1.1156	0.20455	HSL - LKSL; HSL - LOSL; LOSL - LKSL	MWS5231	2.43E+02	1.81E+02	2.44E+02	C13H24O4	[M-H]-	åä¸ç¢³äºé ?Lipids	èè´¨	Free fatty acids	æ¸¸ç¦»èèªé ?505-52-2	2	-	-
Triethyl citrate	3.4369	0.077808	1.109	0.20675	LKSL - HSL; LOSL - HSL; LKSL - LOSL	MWSslk154	2.77E+02	1.15E+02	2.76E+02	C12H20O7	[M+H]+	æ æª¬é ¸ä¸ä¹é ¯	Organic_acids	ææºé ?Organic acids	ææºé ?77-93-0	3	-	-
Dihydrodehydrodiconiferyl alcohol-4-O-glucoside	3.4362	0.07784	1.1088	0.20675	LKSL - HSL; LOSL - HSL; LOSL - LKSL	Lmyn003971	5.21E+02	3.59E+02	5.22E+02	C26H34O11	[M-H]-	äºæ°¢è±æ°¢åæ¾æé-4-O-è¡èç³è·	Lignans_and_Coumarins	æ¨èç´ åé¦è±ç´?Lignans	æ¨èç´?-	2	-	-
Isolariciresinol-9'-O-glucoside	3.4362	0.07784	1.1088	0.20675	LKSL - HSL; LOSL - HSL; LOSL - LKSL	Lmmn002274	5.21E+02	3.59E+02	5.22E+02	C26H34O11	[M-H]-	å¼è½å¶æ¾èç´ -9'-O-è¡èç³è·	Lignans_and_Coumarins	æ¨èç´ åé¦è±ç´?Lignans	æ¨èç´?63358-12-3	2	-	-
Ethylmalonic acid	3.4293	0.078144	1.1071	0.20721	LKSL - HSL; LOSL - HSL; LOSL - LKSL	pme3034	1.31E+02	8.71E+01	1.32E+02	C5H8O4	[M-H]-	ä¹åºä¸äºé ?Organic_acids	ææºé ?Organic acids	ææºé ?601-75-2	3	-	-
Hexadecanedioic acid	3.4191	0.078598	1.1046	0.20804	HSL - LKSL; HSL - LOSL; LOSL - LKSL	MWSslk132	2.85E+02	2.23E+02	2.86E+02	C16H30O4	[M-H]-	åå ­ç·åºäºé ¸	Lipids	èè´¨	Free fatty acids	æ¸¸ç¦»èèªé ?505-54-4	3	C19615	ko00073,ko01100
(5-8)-Hydroxy-1-(hydroxylmethoxyphenyl)-N2,N3-bis(4-hydroxyphenethyl)-(5-8)-dimethoxy-1,2-dihydronaphthalene-2,3-dicarboxamide	3.4164	0.078718	1.1039	0.20804	LKSL - HSL; LOSL - HSL; LKSL - LOSL	pmp001190	6.55E+02	5.18E+02	6.54E+02	C37H38N2O9	[M+H]+	(5-8)-ç¾åº-1-(ç¾åºç²æ°§åºè¯å?-N2,N3-å?4-ç¾åºè¯ä¹å?-(5-8)-äºç²æ°§åº-1,2-äºæ°¢è?2,3-äºç²é °èº	Alkaloids	çç©ç¢?Phenolamine	é èº	-	2	-	-
Confertifoline	3.4066	0.07916	1.1015	0.20886	LKSL - HSL; LOSL - HSL; LOSL - LKSL	ML10174588	2.33E+02	2.33E+02	2.34E+02	C15H22O2	[M-H]-	å¯å¶è¾æ¨ç´?Terpenoids	èç±»	Sesquiterpenoids	ååè?1811-23-0	1	C09376	-
3,4,5-Trihydroxy-1-cyclohexene-1-carboxylic acid	3.397	0.079594	1.0991	0.20963	HSL - LKSL; HSL - LOSL; LKSL - LOSL	MW0112691	1.73E+02	9.30E+01	1.74E+02	C7H10O5	[M-H]-	3ï¼?ï¼?-ä¸ç¾åºç¯å·?1-ç?1-ç¾§é ¸	Organic_acids	ææºé ?Organic acids	ææºé ?2306-23-2	3	-	-
L-Xylose	3.3934	0.079758	1.0982	0.20963	HSL - LKSL; HSL - LOSL; LOSL - LKSL	MWSmce199	1.49E+02	5.90E+01	1.50E+02	C5H10O5	[M-H]-	L-æ¨ç³	Others	å ¶å®ç±?Saccharides	ç³ç±»	609-06-3	3	C01510	-
Dihydroxyacetone phosphate	3.3912	0.079856	1.0977	0.20963	LKSL - HSL; LOSL - HSL; LOSL - LKSL	Zmzn000078	1.69E+02	7.90E+01	1.70E+02	C3H7O6P	[M-H]-	ç£·é ¸äºç¾åºä¸é ?Others	å ¶å®ç±?Saccharides	ç³ç±»	1957-4-5	3	C00111	ko00010,ko00040,ko00051,ko00052,ko00561,ko00562,ko00564,ko00640,ko00710,ko00760,ko01100,ko01110,ko01200,ko01230
Curcumenol	3.3886	0.079977	1.097	0.20963	HSL - LKSL; HSL - LOSL; LKSL - LOSL	MWSmce591	2.35E+02	1.05E+02	2.34E+02	C15H22O2	[M+H]+	èªæ¯ç¯é	Terpenoids	èç±»	Sesquiterpenoids	ååè?19431-84-6	3	C16942	-
Caffeic aldehyde	3.3698	0.080837	1.0924	0.21153	LKSL - HSL; LOSL - HSL; LKSL - LOSL	pmb0142	1.65E+02	9.51E+01	1.64E+02	C9H8O3	[M+H]+	åå¡é?Phenolic_acids	é é ¸ç±?Phenolic acids	é é ¸ç±?141632-15-7	3	C10945	ko00940,ko01110
Kaempferol-7-O-rhamnoside*	3.3606	0.081265	1.0901	0.21216	HSL - LKSL; HSL - LOSL; LKSL - LOSL	pme0321	4.31E+02	2.85E+02	4.32E+02	C21H20O10	[M-H]-	å±±æ°é ?7-O-é¼ æç³è·*	Flavonoids	é»é ®	Flavonols	é»é ®é?20196-89-8	3	-	-
Hypoxanthine	3.3589	0.081344	1.0897	0.21216	LKSL - HSL; LOSL - HSL; LOSL - LKSL	pme0033	1.37E+02	1.19E+02	1.36E+02	C5H4N4O	[M+H]+	æ¬¡é»åå¤	Nucleotides_and_derivatives	æ ¸è·é ¸åå ¶è¡çç©	Nucleotides and derivatives	æ ¸è·é ¸åå ¶è¡çç©	68-94-0	3	C00262	ko00230,ko01100,ko01232
Tyr-Leu-Phe-Asp	3.3546	0.081544	1.0886	0.21217	LKSL - HSL; LOSL - HSL; LKSL - LOSL	MW0158525	5.57E+02	3.94E+02	5.56E+02	C28H36N4O8	[M+H]+	Tyr-Leu-Phe-Asp	Amino_acids_and_derivatives	æ°¨åºé ¸åå ¶è¡çç©	Amino acids and derivatives	æ°¨åºé ¸åå ¶è¡çç©	-	3	-	-
1,5-dihydroxy ketone-6 murine O-Î²-D-glucoside	3.3531	0.081616	1.0882	0.21217	LKSL - HSL; LOSL - HSL; LOSL - LKSL	Lssp210280	4.23E+02	2.61E+02	4.22E+02	C19H18O11	[M+H]+	1,5-äºç¾å?é ?6-O-Î²-D-è¡èç³è·	Others	å ¶å®ç±?Others	å ¶å®	-	3	-	-
N,N-Dimethyl-5-methoxytryptamine	3.343	0.08209	1.0857	0.21306	HSL - LKSL; HSL - LOSL; LKSL - LOSL	pmb0426	2.19E+02	1.74E+02	2.18E+02	C13H18N2O	[M+H]+	N,N-äºç²å?5-ç²æ°§åºè²è?,Alkaloids,çç©ç¢?Plumerane,å²åç±»çç©ç¢±,1019-45-0,3,C08309,- 3-O-caffeioyl p-coumarinoyl quinic acid,3.3216,0.083105,1.0804,0.21505,LKSL - HSL; HSL - LOSL; LKSL - LOSL,Lhmp122024,5.01E+02,1.63E+02,5.00E+02,C25H24O11,[M+H]+,3-O-åå¡é °å¯¹é¦è±é °å¥å®é ¸,Others,å ¶å®ç±?Others,å ¶å®,-,2,-,- Malonyl byzantionoside A,3.3211,0.083129,1.0802,0.21505,LKSL - H…	ko01100"
Tyr-Nap-OH	3.3016	0.084068	1.0754	0.21638	LKSL - HSL; HSL - LOSL; LKSL - LOSL	MW0158719	4.99E+02	1.91E+02	5.00E+02	C28H24N2O7	[M-H]-	Tyr-Nap-OH	Amino_acids_and_derivatives	æ°¨åºé ¸åå ¶è¡çç©	Amino acids and derivatives	æ°¨åºé ¸åå ¶è¡çç©	-	3	-	-
Nap-Abu-OH	3.2992	0.084185	1.0748	0.21638	LKSL - HSL; LOSL - HSL; LOSL - LKSL	MW0154268	4.67E+02	1.91E+02	4.08E+02	C22H20N2O6	[M+CH3COO]-	Nap-Abu-OH	Amino_acids_and_derivatives	æ°¨åºé ¸åå ¶è¡çç©	Amino acids and derivatives	æ°¨åºé ¸åå ¶è¡çç©	-	3	-	-
1-Methyladenine	3.2862	0.084819	1.0715	0.21766	LKSL - HSL; LOSL - HSL; LOSL - LKSL	mws0847	1.50E+02	1.33E+02	1.49E+02	C6H7N5	[M+H]+	1-ç²åºè ºåå?Nucleotides_and_derivatives	æ ¸è·é ¸åå ¶è¡çç©	Nucleotides and derivatives	æ ¸è·é ¸åå ¶è¡çç©	5142-22-3	1	C02216	-
Hexadecyl ethanolamine	3.2735	0.085442	1.0683	0.21878	LKSL - HSL; HSL - LOSL; LKSL - LOSL	pmp001269	2.86E+02	2.68E+02	2.85E+02	C18H39NO	[M+H]+	åå ­ç·åºä¹éè?Alkaloids	çç©ç¢?Alkaloids	çç©ç¢?-	2	-	-
Phe-Abu-OH	3.2718	0.08553	1.0679	0.21878	HSL - LKSL; HSL - LOSL; LKSL - LOSL	MW0155439	3.57E+02	1.65E+02	3.58E+02	C18H18N2O6	[M-H]-	Phe-Abu-OH	Amino_acids_and_derivatives	æ°¨åºé ¸åå ¶è¡çç©	Amino acids and derivatives	æ°¨åºé ¸åå ¶è¡çç©	-	3	-	-
LysoPE 20:3(2n isomer)	3.2675	0.08574	1.0668	0.21896	LKSL - HSL; LOSL - HSL; LOSL - LKSL	Lmhp009802	5.04E+02	3.63E+02	5.03E+02	C25H46NO7P	[M+H]+	æº¶è¡ç£·èé °ä¹éèº 20:3(2nå¼æ)	Lipids	èè´¨	LPE	æº¶è¡ç£·èé °ä¹éèº	-	3	-	-
Asn-Asp-Leu-Asp	3.2423	0.087004	1.0605	0.22183	LKSL - HSL; LOSL - HSL; LKSL - LOSL	MW0145703	4.76E+02	3.14E+02	4.75E+02	C18H29N5O10	[M+H]+	Asn-Asp-Leu-Asp	Amino_acids_and_derivatives	æ°¨åºé ¸åå ¶è¡çç©	Amino acids and derivatives	æ°¨åºé ¸åå ¶è¡çç©	-	3	-	-
Umckalin (7-hydroxy-5,6-dimethoxycoumarin)	3.2342	0.087413	1.0584	0.22252	LKSL - HSL; LOSL - HSL; LOSL - LKSL	Lmjp002764	2.23E+02	1.90E+02	2.22E+02	C11H10O5	[M+H]+	5,6-äºç²æ°§åº-7-ç¾åºé¦è±ç´?,Lignans_and_Coumarins,æ¨èç´ åé¦è±ç´?Coumarins,é¦è±ç´?43053-62-9,1,-,- N-Feruloyl-3-methoxytyramine,3.2301,0.087621,1.0574,0.22269,LKSL - HSL; LOSL - HSL; LKSL - LOSL,HJAP050,3.44E+02,1.77E+02,3.43E+02,C19H21NO5,[M+H]+,N-é¿é­é ?3-ç²æ°§åºé ªè?Alkaloids,çç©ç¢?Phenolamine,é èº,78510-19-7,1,-,- LysoPE 20:3,3.2101,0.08865,1.0523,0.22495,LKSL - HSL; …	ko01110"
LysoPC 18:0(2n isomer)	3.1816	0.090139	1.0451	0.228	LKSL - HSL; LOSL - HSL; LKSL - LOSL	pmd0136	5.24E+02	1.84E+02	5.23E+02	C26H54NO7P	[M+H]+	æº¶è¡ç£·èé °èç¢?18:0(2nå¼æ)	Lipids	èè´¨	LPC	æº¶è¡ç£·èé °èç¢?-	2	-	-
Tricin-7-O-saccharic acid	3.1782	0.09032	1.0442	0.22809	HSL - LKSL; HSL - LOSL; LKSL - LOSL	pmb3041	5.21E+02	3.29E+02	5.22E+02	C23H22O14	[M-H]-	èè¿ç´?7-O-è¡èç³äºé ¸è·	Flavonoids	é»é ®	Flavones	é»é ®	-	3	-	-
3-(2-Methylbutanoyl)-2,4-Di(isovaleryl)Sucrose-6'-O-Acetate*	3.1754	0.09047	1.0435	0.22811	HSL - LKSL; HSL - LOSL; LKSL - LOSL	Wafn009767	6.35E+02	1.01E+02	6.36E+02	C29H48O15	[M-H]-	3-(2-ç²åºä¸é °å?-2,4-äº?å¼æé °åº)èç³-6'-O-ä¹é ¸é ?	Others	å ¶å®ç±?Saccharides	ç³ç±»	-	2	-	-
D-Glucose 6-phosphate*	3.1679	0.090869	1.0416	0.22811	LKSL - HSL; LOSL - HSL; LOSL - LKSL	mws0866	2.59E+02	9.70E+01	2.60E+02	C6H13O9P	[M-H]-	D-è¡èç³?6-ç£·é ¸*	Others	å ¶å®ç±?Saccharides	ç³ç±»	56-73-5	1	C00092	ko00500,ko00562,ko01100,ko01110
N-Acetyl-L-leucine	3.1677	0.090876	1.0415	0.22811	LKSL - HSL; LOSL - HSL; LOSL - LKSL	pme0253	1.74E+02	8.61E+01	1.73E+02	C8H15NO3	[M+H]+	N-ä¹é °-L-äº®æ°¨é ?Amino_acids_and_derivatives	æ°¨åºé ¸åå ¶è¡çç©	Amino acids and derivatives	æ°¨åºé ¸åå ¶è¡çç©	1188-21-2	3	C02710	-
Tyr-Abu-OH	3.1673	0.090902	1.0414	0.22811	LKSL - HSL; LOSL - HSL; LKSL - LOSL	MW0158678	3.87E+02	3.11E+02	3.88E+02	C19H20N2O7	[M-H]-	Tyr-Abu-OH	Amino_acids_and_derivatives	æ°¨åºé ¸åå ¶è¡çç©	Amino acids and derivatives	æ°¨åºé ¸åå ¶è¡çç©	-	3	-	-
2,3-Dihydroxyoleana-11,13(18)-dien-28-oic acid (Camaldulenic acid)	3.1627	0.091147	1.0403	0.22837	LKSL - HSL; LOSL - HSL; LOSL - LKSL	Hmjn008136	4.69E+02	4.69E+02	4.70E+02	C30H46O4	[M-H]-	2,3-äºç¾åºé½å¢©æ-11,13(18)-äºç¯-28-é ?(è±æ°¢å±±æ¥é ?	Terpenoids	èç±»	Triterpene	ä¸è	71850-15-2	2	-	-
Blumenol C glucoside; Byzantionoside B	3.1505	0.0918	1.0372	0.22964	LKSL - HSL; LOSL - HSL; LOSL - LKSL	Wbmp004936	3.73E+02	1.35E+02	3.72E+02	C19H32O7	[M+H]+	å¸å¢é¨é C è¡èç³è·	Terpenoids	èç±»	Terpene	èç±»	135820-80-3	3	-	-
L-Ornithine	3.1212	0.093401	1.0297	0.23328	LKSL - HSL; LOSL - HSL; LOSL - LKSL	pme2527	1.33E+02	1.16E+02	1.32E+02	C5H12N2O2	[M+H]+	L-é¸æ°¨é ?Amino_acids_and_derivatives	æ°¨åºé ¸åå ¶è¡çç©	Amino acids and derivatives	æ°¨åºé ¸åå ¶è¡çç©	70-26-8	3	C00077	ko00220,ko00330,ko00470,ko00480,ko01100,ko01110,ko01210,ko01230,ko02010
Phe-Glu-Val-Glu	3.106	0.094245	1.0257	0.23502	LKSL - HSL; LOSL - HSL; LOSL - LKSL	MW0155193	5.81E+02	1.17E+02	5.22E+02	C24H34N4O9	[M+CH3COO]-	è¯ä¸æ°¨é °-è°·æ°¨é ?ç¼¬æ°¨é ?è°·æ°¨é ?Amino_acids_and_derivatives	æ°¨åºé ¸åå ¶è¡çç©	Amino acids and derivatives	æ°¨åºé ¸åå ¶è¡çç©	-	3	-	-
2-Amino-4,5-dihydro-1H-imidazole-4-acetic acid	3.0941	0.09491	1.0227	0.23631	LKSL - HSL; HSL - LOSL; LKSL - LOSL	Lmcp000611	1.44E+02	8.41E+01	1.43E+02	C5H9N3O2	[M+H]+	2-æ°¨åº-4,5-äºæ°¢-1H-åªå-4-ä¹é ¸	Alkaloids	çç©ç¢?Alkaloids	çç©ç¢?69098-41-5	3	-	-
Myricetin-3-O-galactoside	3.0807	0.095666	1.0192	0.23782	LKSL - HSL; HSL - LOSL; LKSL - LOSL	Lmdp002969	4.81E+02	3.19E+02	4.80E+02	C21H20O13	[M+H]+	æ¨æ¢ ç´?3-O-åä¹³ç³è·	Flavonoids	é»é ®	Flavonols	é»é ®é?15648-86-9	3	-	-
Chrysoeriol-5-O-glucoside	3.0686	0.09636	1.0161	0.23917	LKSL - HSL; LOSL - HSL; LOSL - LKSL	pmb2999	4.61E+02	2.99E+02	4.62E+02	C22H22O11	[M-H]-	éå£èé»ç´?5-O-è¡èç³è·	Flavonoids	é»é ®	Flavones	é»é ®	-	3	-	-
D-Panthenol	3.0596	0.096876	1.0138	0.23993	LKSL - HSL; LOSL - HSL; LOSL - LKSL	pme1261	2.06E+02	7.61E+01	2.05E+02	C9H19NO4	[M+H]+	D-æ³é °é?Others	å ¶å®ç±?Alcohol compounds	éç±»ååç?81-13-0	3	C05944	ko00770
Blumenol B malonyl Glucoside	3.058	0.096968	1.0134	0.23993	LKSL - HSL; LOSL - HSL; LOSL - LKSL	Lacp004368	4.75E+02	2.09E+02	4.74E+02	C22H34O11	[M+H]+	å¸å¢é¨é B ä¸äºé °è¡èç³è?Terpenoids	èç±»	Sesquiterpenoids	ååè?-	3	-	-
L-Prolyl-L-Leucine	3.048	0.097545	1.0108	0.24098	LKSL - HSL; LOSL - HSL; LKSL - LOSL	Lmhp001461	2.29E+02	7.01E+01	2.28E+02	C11H20N2O3	[M+H]+	L-è¯æ°¨é ?L-äº®æ°¨é ?Amino_acids_and_derivatives	æ°¨åºé ¸åå ¶è¡çç©	Amino acids and derivatives	æ°¨åºé ¸åå ¶è¡çç©	52899-07-7	3	-	-
5-O-p-Coumaroylquinic acid*	3.0423	0.097877	1.0093	0.24123	LKSL - HSL; HSL - LOSL; LKSL - LOSL	pmb3074	3.37E+02	1.91E+02	3.38E+02	C16H18O8	[M-H]-	5-O-å¯¹é¦è±é °å¥å®é ?	Phenolic_acids	é é ¸ç±?Phenolic acids	é é ¸ç±?1899-30-5	1	C12208	ko00940,ko00941,ko00945,ko01110
5S,8R-DiHODE; (5S,8R,9Z,12Z)-5,8-Dihydroxyoctadeca-9,12-dienoate	3.0411	0.097948	1.009	0.24123	LKSL - HSL; LOSL - HSL; LOSL - LKSL	Lmbn004685	3.11E+02	2.23E+02	3.12E+02	C18H32O4	[M-H]-	5,8-äºç¾å?9,12-åå «ç¢³äºç¯é ¸	Lipids	èè´¨	Free fatty acids	æ¸¸ç¦»èèªé ?-	3	C20186	ko00591
Aromadendrin (Dihydrokaempferol)	3.0309	0.098546	1.0064	0.24207	HSL - LKSL; HSL - LOSL; LKSL - LOSL	mws1094	2.87E+02	2.59E+02	2.88E+02	C15H12O6	[M-H]-	é¦æ©ç´?(äºæ°¢å±±æ°é ?	Flavonoids	é»é ®	Flavanonols	äºæ°¢é»é ®é?480-20-6	3	C00974	ko00941,ko01100,ko01110
Threonyl-valine	3.0301	0.098594	1.0061	0.24207	HSL - LKSL; HSL - LOSL; LKSL - LOSL	MW0157919	3.39E+02	3.09E+02	2.18E+02	C9H18N2O4	[M-H]-	èæ°¨é °ç¼¬æ°¨é ¸	Amino_acids_and_derivatives	æ°¨åºé ¸åå ¶è¡çç©	Amino acids and derivatives	æ°¨åºé ¸åå ¶è¡çç©	99032-17-4	3	-	-
Arg-Ile-Glu-Asp	3.0253	0.098879	1.0049	0.24231	LKSL - HSL; HSL - LOSL; LKSL - LOSL	MW0145390	5.32E+02	8.41E+01	5.31E+02	C21H37N7O9	[M+H]+	Arg-Ile-Glu-Asp	Amino_acids_and_derivatives	æ°¨åºé ¸åå ¶è¡çç©	Amino acids and derivatives	æ°¨åºé ¸åå ¶è¡çç©	-	3	-	-
D-Galactaric acid	3.0229	0.099018	1.0043	0.24231	LKSL - HSL; HSL - LOSL; LKSL - LOSL	Zmpn000199	2.09E+02	8.50E+01	2.10E+02	C6H10O8	[M-H]-	D-åä¹³ç³äºé ?Others	å ¶å®ç±?Saccharides	ç³ç±»	526-99-8	3	C00879	ko00053,ko01100
13-Hydroperoxy-9Z,11E-octadecadienoic acid	3.0182	0.099298	1.0031	0.24231	HSL - LKSL; HSL - LOSL; LOSL - LKSL	MWS80007	3.11E+02	2.49E+02	3.12E+02	C18H32O4	[M-H]-	13-è¿æ°§åç¾å?9Z,11E-åå «ç¢³äºç¯é ¸	Lipids	èè´¨	Free fatty acids	æ¸¸ç¦»èèªé ?23017-93-8	2	-	-
7S,8S-DiHODE; (9Z,12Z)-(7S,8S)-Dihydroxyoctadeca-9,12-dienoic acid	3.0182	0.099298	1.0031	0.24231	HSL - LKSL; HSL - LOSL; LOSL - LKSL	Lmbn005287	3.11E+02	2.49E+02	3.12E+02	C18H32O4	[M-H]-	7,8-äºç¾å?9,12-åå «ç¢³äºç¯é ¸	Lipids	èè´¨	Free fatty acids	æ¸¸ç¦»èèªé ?143288-65-7	2	C07354	ko00591
Thunberginol B	3.0106	0.099749	1.0011	0.24303	HSL - LKSL; HSL - LOSL; LOSL - LKSL	Zmxp004471	2.87E+02	1.53E+02	2.86E+02	C15H10O6	[M+H]+	Thunberginol B	Lignans_and_Coumarins	æ¨èç´ åé¦è±ç´?Coumarins	é¦è±ç´?147666-81-7	1	-	-
Diosmetin-7-O-(6''-malonyl)glucoside	3.0078	0.09992	1.0003	0.24308	LKSL - HSL; HSL - LOSL; LKSL - LOSL	pmp000588	5.49E+02	4.63E+02	5.48E+02	C25H24O14	[M+H]+	é¦å¶æ¨ç´ -7-O-(6''-O-ä¸äºé ?è¡èç³è·	Flavonoids	é»é ®	Flavones	é»é ®	-	1	-	-
Phytic acid	2.9951	0.10068	0.99704	0.24421	LKSL - HSL; HSL - LOSL; LKSL - LOSL	Lmsn015919	6.59E+02	4.83E+02	6.60E+02	C6H18O24P6	[M-H]-	æ¤é ¸	Organic_acids	ææºé ?Organic acids	ææºé ?83-86-3	3	C01204	ko00562,ko01100,ko04070
Tachioside*	2.9949	0.10069	0.997	0.24421	LKSL - HSL; LOSL - HSL; LOSL - LKSL	Zbdn002066	3.01E+02	1.23E+02	3.02E+02	C13H18O8	[M-H]-	å®ä¹ç³è·*	Phenolic_acids	é é ¸ç±?Phenolic acids	é é ¸ç±?109194-60-7	1	-	-
Thymidine	2.9802	0.10159	0.99314	0.24601	LKSL - HSL; LOSL - HSL; LKSL - LOSL	pme0264	2.43E+02	1.27E+02	2.42E+02	C10H14N2O5	[M+H]+	è¸è·	Nucleotides_and_derivatives	æ ¸è·é ¸åå ¶è¡çç©	Nucleotides and derivatives	æ ¸è·é ¸åå ¶è¡çç©	50-89-5	3	C00214	ko00240,ko01100,ko01232
LysoPC 16:2	2.9539	0.10321	0.98626	0.24956	LKSL - HSL; LOSL - HSL; LKSL - LOSL	pma1303	4.92E+02	1.84E+02	4.91E+02	C24H46NO7P	[M+H]+	æº¶è¡ç£·èé °èç¢?16:2	Lipids	èè´¨	LPC	æº¶è¡ç£·èé °èç¢?-	1	-	-
Lumichrome	2.9507	0.10341	0.98542	0.24967	HSL - LKSL; LOSL - HSL; LOSL - LKSL	mws1383	2.43E+02	1.45E+02	2.42E+02	C12H10N4O2	[M+H]+	7,8-äºç²åºå¯å?,Alkaloids,çç©ç¢?Alkaloids,çç©ç¢?1086-80-2,3,C01727,ko00740 Apigenin-7-O-neohesperidoside (Rhoifolin),2.9455,0.10374,0.98407,0.25007,HSL - LKSL; HSL - LOSL; LOSL - LKSL,mws0047,5.79E+02,2.71E+02,5.78E+02,C27H30O14,[M+H]+,è¹èç´?7-O-æ°æ©ç®ç³è?(éæ¼æ è·),Flavonoids,é»é ®,Flavones,é»é ®,17306-46-6,1,C12627,ko00944 2-Aminotetradecane-1	4-diol"	2.9315	0.10462	0.98038	0.25182	HSL - LKSL; HSL - LOSL; LOSL - LKSL	Walp006011	2.46E+02	8.81E+01	2.45E+02	C14H31NO2	[M+H]+	2-æ°¨åºååç?1,4-äºé	Lipids	èè´¨	Sphingolipids	éè	-	2	-	-
H-Tyr-tyr-tyr-OH	2.9252	0.10502	0.97873	0.2524	LKSL - HSL; HSL - LOSL; LKSL - LOSL	MW0110229	5.06E+02	2.18E+02	5.07E+02	C27H29N3O7	[M-H]-	H-Tyr-tyr-tyr-OH	Amino_acids_and_derivatives	æ°¨åºé ¸åå ¶è¡çç©	Amino acids and derivatives	æ°¨åºé ¸åå ¶è¡çç©	7390-78-5	3	-	-
N-Glucosyl-p-coumaroylputrescine	2.898	0.10677	0.97157	0.25606	LKSL - HSL; HSL - LOSL; LKSL - LOSL	pmb0489	3.97E+02	1.47E+02	3.96E+02	C19H28N2O7	[M+H]+	N-è¡èç³åºå¯¹é¦è±é °è èº	Alkaloids	çç©ç¢?Phenolamine	é èº	-	3	-	-
Xanthosine 5'-monophosphate	2.8961	0.10689	0.97106	0.25606	HSL - LKSL; HSL - LOSL; LOSL - LKSL	MW0159412	3.63E+02	1.33E+02	3.64E+02	C10H13N4O9P	[M-H]-	é»åå?5'-åç£·é ?Nucleotides_and_derivatives	æ ¸è·é ¸åå ¶è¡çç©	Nucleotides and derivatives	æ ¸è·é ¸åå ¶è¡çç©	523-98-8	3	C00655	ko00230,ko01100,ko01110,ko01232
Tyr-Ala	2.894	0.10703	0.97051	0.25606	HSL - LKSL; HSL - LOSL; LKSL - LOSL	MW0110276	3.73E+02	2.11E+02	2.52E+02	C12H16N2O4	[M-H]-	L-é ªæ°¨é ?L-ä¸æ°¨é ?Amino_acids_and_derivatives	æ°¨åºé ¸åå ¶è¡çç©	Amino acids and derivatives	æ°¨åºé ¸åå ¶è¡çç©	730-08-5	3	-	-
N-Acetyl-L-Arginine	2.8842	0.10767	0.96791	0.25721	HSL - LKSL; HSL - LOSL; LKSL - LOSL	pme0170	2.17E+02	1.58E+02	2.16E+02	C8H16N4O3	[M+H]+	N-ä¹é °-L-ç²¾æ°¨é ?Amino_acids_and_derivatives	æ°¨åºé ¸åå ¶è¡çç©	Amino acids and derivatives	æ°¨åºé ¸åå ¶è¡çç©	155-84-0	3	-	-
Galactinol	2.8766	0.10817	0.96589	0.25802	HSL - LKSL; HSL - LOSL; LKSL - LOSL	mws1080	3.41E+02	1.79E+02	3.42E+02	C12H22O11	[M-H]-	èéåä¹³ç³è·	Others	å ¶å®ç±?Saccharides	ç³ç±»	3687-64-7	1	C01235	ko00052,ko01100
1-Octadecanol	2.8623	0.10912	0.96211	0.25989	LKSL - HSL; HSL - LOSL; LKSL - LOSL	pmf0293	2.69E+02	2.09E+02	2.70E+02	C18H38O	[M-H]-	æ­£åå «é	Lipids	èè´¨	Free fatty acids	æ¸¸ç¦»èèªé ?112-92-5	3	-	-
Succinic acid*	2.8527	0.10976	0.95955	0.26011	LKSL - HSL; HSL - LOSL; LKSL - LOSL	mws0192	1.17E+02	7.30E+01	1.18E+02	C4H6O4	[M-H]-	ç¥çé ?	Organic_acids	ææºé ?Organic acids	ææºé ?110-15-6	1	C00042	ko00020,ko00190,ko00250,ko00310,ko00350,ko00360,ko00620,ko00630,ko00640,ko00650,ko00760,ko00920,ko01100,ko01110,ko01200
Methylmalonic acid*	2.8527	0.10976	0.95955	0.26011	LKSL - HSL; HSL - LOSL; LKSL - LOSL	mws0470	1.17E+02	7.30E+01	1.18E+02	C4H6O4	[M-H]-	ç²åºä¸äºé ?	Organic_acids	ææºé ?Organic acids	ææºé ?516-05-2	1	C02170	ko00240,ko00280,ko00640,ko01100
Trihydroxycinnamoylquinic acid	2.852	0.10981	0.95937	0.26011	HSL - LKSL; HSL - LOSL; LKSL - LOSL	pmn001695	3.71E+02	2.49E+02	3.72E+02	C16H20O10	[M-H]-	ä¸ç¾åºèæ¡é °å¥å®é ?Phenolic_acids	é é ¸ç±?Phenolic acids	é é ¸ç±?-	1	-	-
6-hydroxycoumarin	2.85	0.10994	0.95883	0.26011	LKSL - HSL; HSL - LOSL; LKSL - LOSL	zjgp122320	1.63E+02	8.90E+01	1.62E+02	C9H6O3	[M+H]+	6-ç¾åºé¦è±ç´?Lignans_and_Coumarins	æ¨èç´ åé¦è±ç´?Coumarins	é¦è±ç´?6093-68-1	2	-	-
Vanillic acid	2.8487	0.11003	0.9585	0.26011	HSL - LKSL; HSL - LOSL; LKSL - LOSL	mws0028	1.67E+02	1.08E+02	1.68E+02	C8H8O4	[M-H]-	é¦èé ?Phenolic_acids	é é ¸ç±?Phenolic acids	é é ¸ç±?121-34-6	3	C06672	-
4-Hydroxyacetophenone	2.8083	0.11279	0.94771	0.26625	HSL - LKSL; HSL - LOSL; LKSL - LOSL	MWSmce466	1.35E+02	9.20E+01	1.36E+02	C8H8O2	[M-H]-	4-ç¾åºè¯ä¹é ?Phenolic_acids	é é ¸ç±?Phenolic acids	é é ¸ç±?99-93-4	3	C10700	ko01100
N-Feruloylhomoagmatine	2.8028	0.11317	0.94625	0.26676	HSL - LKSL; HSL - LOSL; LOSL - LKSL	Wafp003158	3.21E+02	1.77E+02	3.20E+02	C16H24N4O3	[M+H]+	N-é¿é­é °é«èä¸è?Alkaloids	çç©ç¢?Phenolamine	é èº	-	2	-	-
2-(Dimethylamino)guanosine	2.7928	0.11388	0.94356	0.26748	HSL - LKSL; HSL - LOSL; LKSL - LOSL	pme3967	3.12E+02	1.80E+02	3.11E+02	C12H17N5O5	[M+H]+	2-(äºç²åºæ°¨å?é¸è·	Nucleotides_and_derivatives	æ ¸è·é ¸åå ¶è¡çç©	Nucleotides and derivatives	æ ¸è·é ¸åå ¶è¡çç©	2140-67-2	3	-	-
N6-(2-Hydroxyethyl)adenosine	2.7928	0.11388	0.94356	0.26748	HSL - LKSL; HSL - LOSL; LKSL - LOSL	Lmcp002302	3.12E+02	1.80E+02	3.11E+02	C12H17N5O5	[M+H]+	N6-(2-ç¾ä¹å?è ºè·	Nucleotides_and_derivatives	æ ¸è·é ¸åå ¶è¡çç©	Nucleotides and derivatives	æ ¸è·é ¸åå ¶è¡çç©	4338-48-1	3	-	-
9,16-Dihydroxypalmitic acid	2.7913	0.11398	0.94315	0.26748	HSL - LKSL; HSL - LOSL; LOSL - LKSL	Lmyn007883	2.87E+02	2.87E+02	2.88E+02	C16H32O4	[M-H]-	9,16-äºç¾åºæ£æ¦é ¸	Lipids	èè´¨	Free fatty acids	æ¸¸ç¦»èèªé ?38076-49-2	2	-	-
Isorhamnetin-3-O-(6''-acetylglucoside)	2.7888	0.11416	0.94248	0.2675	LKSL - HSL; HSL - LOSL; LKSL - LOSL	Li512111	5.19E+02	3.15E+02	5.20E+02	C24H24O13	[M-H]-	å¼é¼ æç´ -3-O-(6''-ä¹é °)è¡èç³è·	Flavonoids	é»é ®	Flavonols	é»é ®é?-	3	-	-
Phe-Ser	2.784	0.1145	0.9412	0.26776	LKSL - HSL; HSL - LOSL; LKSL - LOSL	MWS201478	2.53E+02	1.20E+02	2.52E+02	C12H16N2O4	[M+H]+	L-è¯ä¸æ°¨é ¸-L-ä¸æ°¨é ?Amino_acids_and_derivatives	æ°¨åºé ¸åå ¶è¡çç©	Amino acids and derivatives	æ°¨åºé ¸åå ¶è¡çç©	16053-39-7	3	-	-
Cinnamic acid	2.782	0.11464	0.94068	0.26776	HSL - LKSL; LOSL - HSL; LOSL - LKSL	MWS20194	1.49E+02	1.03E+02	1.48E+02	C9H8O2	[M+H]+	èæ¡é ?Phenolic_acids	é é ¸ç±?Phenolic acids	é é ¸ç±?140-10-3	3	C00423	ko00130,ko00360,ko00940,ko00996,ko00999,ko01100,ko01110
alaschanioside C	2.7791	0.11484	0.9399	0.26776	HSL - LKSL; HSL - LOSL; LKSL - LOSL	Sakn005461	5.19E+02	3.39E+02	5.20E+02	C26H32O11	[M-H]-	alaschanioside C	Lignans_and_Coumarins	æ¨èç´ åé¦è±ç´?Lignans	æ¨èç´?157543-21-0	1	-	-
3',5,5',7-Tetrahydroxyflavanone-7-O-glucoside	2.776	0.11507	0.93905	0.26776	HSL - LKSL; HSL - LOSL; LKSL - LOSL	Lmsp004301	4.51E+02	2.89E+02	4.50E+02	C21H22O11	[M+H]+	3',5,5',7-åç¾åºé»ç·é ®-7-O-Î²-D-è¡èç³è·	Flavonoids	é»é ®	Flavanones	äºæ°¢é»é ®	-	3	-	-
3-O-p-Coumaroylquinic acid*	2.7731	0.11527	0.93829	0.26776	LKSL - HSL; HSL - LOSL; LKSL - LOSL	pmn001421	3.37E+02	1.91E+02	3.38E+02	C16H18O8	[M-H]-	3-O-å¯¹é¦è±é °å¥å®é ?	Phenolic_acids	é é ¸ç±?Phenolic acids	é é ¸ç±?87099-71-6	1	-	-
His-Tyr-Ile-Asp	2.7729	0.11528	0.93824	0.26776	LKSL - HSL; LOSL - HSL; LKSL - LOSL	MW0151131	5.47E+02	5.03E+02	5.46E+02	C25H34N6O8	[M+H]+	His-Tyr-Ile-Asp	Amino_acids_and_derivatives	æ°¨åºé ¸åå ¶è¡çç©	Amino acids and derivatives	æ°¨åºé ¸åå ¶è¡çç©	-	3	-	-
Glycidyl Linoleate	2.7669	0.11571	0.93661	0.26837	LKSL - HSL; LOSL - HSL; LOSL - LKSL	Walp013004	3.37E+02	2.63E+02	3.36E+02	C21H36O3	[M+H]+	äºæ²¹é ¸ç¼©æ°´çæ²¹é ¯	Lipids	èè´¨	Glycerol ester	çæ²¹é ?24305-63-3	1	-	-
Glu-Tyr-Asn-Lys	2.7608	0.11615	0.93496	0.26867	HSL - LKSL; HSL - LOSL; LKSL - LOSL	MW0150185	5.53E+02	5.35E+02	5.52E+02	C24H36N6O9	[M+H]+	è°·æ°¨é ?é ªæ°¨é ?å¤©é¨å¬é °æ°?èµæ°¨é ?Amino_acids_and_derivatives	æ°¨åºé ¸åå ¶è¡çç©	Amino acids and derivatives	æ°¨åºé ¸åå ¶è¡çç©	-	3	-	-
3-(3'-Hydroxybutyl)-2,4,4-trimethylcyclohexa-2,5-dienone malonyl glucoside	2.76	0.11621	0.93475	0.26867	LKSL - HSL; LOSL - HSL; LOSL - LKSL	Lacp005577	4.57E+02	1.33E+02	4.56E+02	C22H32O10	[M+H]+	3-(3'-ç¾åºä¸åº)-2,4,4-ä¸ç²åºç¯å·±ç·-2,5-äºç¯é ®ä¸äºé °è¡èç³è·	Terpenoids	èç±»	Sesquiterpenoids	ååè?-	1	-	-
Tyr-Glu-Arg-Arg	2.758	0.11635	0.93422	0.26867	HSL - LKSL; LOSL - HSL; LOSL - LKSL	MW0158449	6.21E+02	5.61E+02	6.22E+02	C26H42N10O8	[M-H]-	é ªæ°¨é ?è°·æ°¨é ?ç²¾æ°¨é ?ç²¾æ°¨é ?Amino_acids_and_derivatives	æ°¨åºé ¸åå ¶è¡çç©	Amino acids and derivatives	æ°¨åºé ¸åå ¶è¡çç©	-	3	-	-
Arg-Phe-Ala	2.7496	0.11696	0.93196	0.26969	LKSL - HSL; HSL - LOSL; LKSL - LOSL	MW0145457	3.93E+02	1.81E+02	3.92E+02	C18H28N6O4	[M+H]+	L-ç²¾æ°¨é ?L-è¯ä¸æ°¨é °-L-ä¸æ°¨é ?Amino_acids_and_derivatives	æ°¨åºé ¸åå ¶è¡çç©	Amino acids and derivatives	æ°¨åºé ¸åå ¶è¡çç©	-	3	-	-
2-Propylglutaric acid	2.7305	0.11836	0.92681	0.27251	HSL - LKSL; LOSL - HSL; LOSL - LKSL	Lmgn002555	1.73E+02	5.90E+01	1.74E+02	C8H14O4	[M-H]-	2-ä¸åºæäºé ?Organic_acids	ææºé ?Organic acids	ææºé ?32806-62-5	1	C16658	-
Nicotinic acid adenine dinucleotide	2.7233	0.11889	0.92485	0.27299	LKSL - HSL; LOSL - HSL; LOSL - LKSL	pmb0530	6.64E+02	1.36E+02	6.63E+02	C21H27N7O14P2	[M+H]+	çé ¸è ºåå¤äºæ ¸è·é ?Nucleotides_and_derivatives	æ ¸è·é ¸åå ¶è¡çç©	Nucleotides and derivatives	æ ¸è·é ¸åå ¶è¡çç©	53-84-9	3	C00003	ko00190,ko00730,ko00760,ko01100,ko01240
18-Hydroxy-5Z,8Z,11Z,14Z-eicosatetraenoic acid	2.7231	0.11891	0.92479	0.27299	LKSL - HSL; HSL - LOSL; LKSL - LOSL	MW0012708	3.79E+02	5.90E+01	3.20E+02	C20H32O3	[M+CH3COO]-	18-ç¾åº-5Zï¼?Zï¼?1Zï¼?4Z-äºåç¢³åç¯é ¸	Lipids	èè´¨	Free fatty acids	æ¸¸ç¦»èèªé ?133268-58-3	3	-	-
Cimicifugamide	2.71	0.11988	0.92126	0.27478	LKSL - HSL; LOSL - HSL; LOSL - LKSL	pmp001141	5.06E+02	1.45E+02	5.05E+02	C25H31NO10	[M+H]+	åéº»é °èº	Alkaloids	çç©ç¢?Phenolamine	é èº	-	1	-	-
3-Hydroxy-24-methylene-9,19-cyclolanostan-26-oic acid (Ambolic acid)	2.708	0.12003	0.9207	0.27478	LKSL - HSL; LOSL - HSL; LOSL - LKSL	Lmmn009932	4.69E+02	4.69E+02	4.70E+02	C31H50O3	[M-H]-	3-ç¾åº-24-äºç²å?9,19-ç¯ç¾æ¯ç¾ç?26-é ?(é¿æ³¢éé ¸)	Terpenoids	èç±»	Triterpene	ä¸è	13878-93-8	3	-	-
Gly-Glu-Gly-Phe-Lys	2.6933	0.12114	0.91672	0.27691	LKSL - HSL; LOSL - HSL; LKSL - LOSL	MW0150353	5.37E+02	2.87E+02	5.36E+02	C24H36N6O8	[M+H]+	çæ°¨é ?è°·æ°¨é ?çæ°¨é ?è¯ä¸æ°¨é ¸-èµæ°¨é ?Amino_acids_and_derivatives	æ°¨åºé ¸åå ¶è¡çç©	Amino acids and derivatives	æ°¨åºé ¸åå ¶è¡çç©	-	3	-	-
Cytidine	2.6679	0.12308	0.90981	0.28071	LKSL - HSL; LOSL - HSL; LOSL - LKSL	pme3732	2.44E+02	1.12E+02	2.43E+02	C9H13N3O5	[M+H]+	èè·	Nucleotides_and_derivatives	æ ¸è·é ¸åå ¶è¡çç©	Nucleotides and derivatives	æ ¸è·é ¸åå ¶è¡çç©	65-46-3	1	C00475	ko00240,ko01100,ko01232,ko02010
Isorhamnetin-3-O-rutinoside-7-O-(2''-O-glucosyl)glucuronate	2.667	0.12315	0.90956	0.28071	HSL - LKSL; HSL - LOSL; LKSL - LOSL	Hmmp002240	9.63E+02	8.01E+02	9.62E+02	C40H50O27	[M+H]+	å¼é¼ æç´ -3-O-è¸é¦ç³è·-7-O-(2''-O-è¡èç³åº)è¡èç³éé ?Flavonoids	é»é ®	Flavonols	é»é ®é?-	2	-	-
LysoPC 17:0(2n isomer)	2.6613	0.12359	0.908	0.28131	LKSL - HSL; LOSL - HSL; LKSL - LOSL	Lmhp010515	5.10E+02	1.84E+02	5.09E+02	C25H52NO7P	[M+H]+	æº¶è¡ç£·èé °èç¢?17:0(2nå¼æ)	Lipids	èè´¨	LPC	æº¶è¡ç£·èé °èç¢?-	1	-	-
L-Glycyl-L-isoleucine	2.6564	0.12398	0.90666	0.28178	LKSL - HSL; LOSL - HSL; LKSL - LOSL	mws5041	1.89E+02	8.61E+01	1.88E+02	C8H16N2O3	[M+H]+	L-çæ°¨é ?L-å¼äº®æ°¨é ¸	Amino_acids_and_derivatives	æ°¨åºé ¸åå ¶è¡çç©	Amino acids and derivatives	æ°¨åºé ¸åå ¶è¡çç©	19461-38-2	3	-	-
4-Nitrophenol	2.6406	0.12522	0.90234	0.28419	LKSL - HSL; LOSL - HSL; LOSL - LKSL	pme2828	1.40E+02	9.90E+01	1.39E+02	C6H5NO3	[M+H]+	4-ç¡åºè¯é 	Phenolic_acids	é é ¸ç±?Phenolic acids	é é ¸ç±?100-02-7	3	C00870	-
3-Methylbutyl 6-O-(alpha-L-arabinopyranosyl)-beta-D-glucopyranoside	2.6298	0.12607	0.8994	0.28547	HSL - LKSL; HSL - LOSL; LKSL - LOSL	Wafn003429	4.41E+02	2.49E+02	3.82E+02	C16H30O10	[M+CH3COOH-H]-	3-ç²åºä¸åº 6-O-(Î±-L-é¿æä¼¯å¡åç³å?-Î²-D-å¡åè¡èç³è·	Others	å ¶å®ç±?Others	å ¶å®	-	1	-	-
L-Glutaminyl-L-valyl-L-valyl-L-cysteine	2.6289	0.12614	0.89915	0.28547	LKSL - HSL; LOSL - HSL; LOSL - LKSL	pmb1283	4.48E+02	1.64E+02	4.47E+02	C18H33N5O6S	[M+H]+	L-è°·é °èºåº-L-ç¼¬æ°¨é ?L-ç¼¬æ°¨é ?L-åè±æ°¨é ¸	Amino_acids_and_derivatives	æ°¨åºé ¸åå ¶è¡çç©	Amino acids and derivatives	æ°¨åºé ¸åå ¶è¡çç©	-	3	-	-
Eriodictyol (5,7,3',4'-Tetrahydroxyflavanone)	2.6192	0.12691	0.89649	0.28682	LKSL - HSL; HSL - LOSL; LKSL - LOSL	mws0064	2.87E+02	1.35E+02	2.88E+02	C15H12O6	[M-H]-	å£èé ?Flavonoids	é»é ®	Flavanones	äºæ°¢é»é ®	552-58-9	3	C05631	ko00941,ko01100,ko01110
Arg-Tyr-Thr-Glu	2.6034	0.12819	0.89213	0.2893	LKSL - HSL; HSL - LOSL; LKSL - LOSL	MW0145551	5.68E+02	3.08E+02	5.67E+02	C24H37N7O9	[M+H]+	Arg-Tyr-Thr-Glu	Amino_acids_and_derivatives	æ°¨åºé ¸åå ¶è¡çç©	Amino acids and derivatives	æ°¨åºé ¸åå ¶è¡çç©	-	3	-	-
Lys-Leu-Glu-Arg	2.5978	0.12865	0.8906	0.28959	LKSL - HSL; HSL - LOSL; LKSL - LOSL	MW0153035	5.43E+02	5.90E+01	5.44E+02	C23H44N8O7	[M-H]-	Lys-Leu-Glu-Arg	Amino_acids_and_derivatives	æ°¨åºé ¸åå ¶è¡çç©	Amino acids and derivatives	æ°¨åºé ¸åå ¶è¡çç©	-	3	-	-
DL-Leucine*	2.597	0.12871	0.89038	0.28959	HSL - LKSL; LOSL - HSL; LOSL - LKSL	MWS1926	1.32E+02	8.61E+01	1.31E+02	C6H13NO2	[M+H]+	DL-äº®æ°¨é ?	Amino_acids_and_derivatives	æ°¨åºé ¸åå ¶è¡çç©	Amino acids and derivatives	æ°¨åºé ¸åå ¶è¡çç©	328-39-2	3	-	-
D-Fructose 6-Phosphate	2.594	0.12896	0.88954	0.28959	LKSL - HSL; LOSL - HSL; LOSL - LKSL	MWS2442	2.59E+02	9.70E+01	2.60E+02	C6H13O9P	[M-H]-	D-æç³-6-ç£·é ¸	Others	å ¶å®ç±?Saccharides	ç³ç±»	643-13-0	1	C00085	ko00052,ko00500,ko00710,ko01100,ko01110,ko01200
Maleoyl-caffeoylquinic acid	2.5929	0.12905	0.88924	0.28959	LKSL - HSL; LOSL - HSL; LOSL - LKSL	Li512113	4.51E+02	3.91E+02	4.52E+02	C20H20O12	[M-H]-	é¡ºä¸ç¯äºé °åº-åå¡é °å¥å®é ¸	Phenolic_acids	é é ¸ç±?Phenolic acids	é é ¸ç±?-	3	-	-
Naringenin-7-O-(6''-malonyl)glucoside	2.5832	0.12985	0.88656	0.29031	LKSL - HSL; LOSL - HSL; LOSL - LKSL	pma0791	5.21E+02	2.73E+02	5.20E+02	C24H24O13	[M+H]+	æç®ç´?7-O-(6''-ä¸äºé ?è¡èç³è·	Flavonoids	é»é ®	Flavanones	äºæ°¢é»é ®	-	3	-	-
Allantoin	2.5829	0.12987	0.88649	0.29031	LKSL - HSL; LOSL - HSL; LKSL - LOSL	MWS0205	1.57E+02	9.70E+01	1.58E+02	C4H6N4O3	[M-H]-	å°¿åç´?Organic_acids	ææºé ?Organic acids	ææºé ?97-59-6	3	C01551	-
Vanillic Acid-4-O-Glucuronide	2.582	0.12994	0.88625	0.29031	LKSL - HSL; LOSL - HSL; LKSL - LOSL	Jmwn002620	3.41E+02	1.61E+02	3.42E+02	C15H18O9	[M-H]-	é¦èé ?4-O-è¡èç³éé ¸è·	Phenolic_acids	é é ¸ç±?Phenolic acids	é é ¸ç±?-	3	-	-
1-O-Sinapoyl-Î²-D-glucose	2.5801	0.1301	0.88572	0.29031	LKSL - HSL; HSL - LOSL; LKSL - LOSL	HJN003	3.85E+02	2.23E+02	3.86E+02	C17H22O10	[M-H]-	1-O-è¥å­é ?D-è¡èç³?Phenolic_acids	é é ¸ç±?Phenolic acids	é é ¸ç±?-	1	C01175	ko00940,ko01110
Leu-Ile-Thr-Arg	2.5626	0.13155	0.88089	0.29314	LKSL - HSL; LOSL - HSL; LKSL - LOSL	MW0152384	5.02E+02	4.43E+02	5.01E+02	C22H43N7O6	[M+H]+	Leu-Ile-Thr-Arg	Amino_acids_and_derivatives	æ°¨åºé ¸åå ¶è¡çç©	Amino acids and derivatives	æ°¨åºé ¸åå ¶è¡çç©	-	3	-	-
Tamarixetin-3-O-rutinoside	2.5564	0.13208	0.87918	0.29389	LKSL - HSL; HSL - LOSL; LKSL - LOSL	HJN051	6.23E+02	3.15E+02	6.24E+02	C28H32O16	[M-H]-	æ½æ³é»ç´ -3-O-è¸é¦ç³è·	Flavonoids	é»é ®	Flavonols	é»é ®é?-	1	-	-
Ser-Asp-Arg-Asp	2.5408	0.1334	0.87485	0.29642	LKSL - HSL; LOSL - HSL; LKSL - LOSL	MW0156675	4.92E+02	3.25E+02	4.91E+02	C17H29N7O10	[M+H]+	Ser-Asp-Arg-Asp	Amino_acids_and_derivatives	æ°¨åºé ¸åå ¶è¡çç©	Amino acids and derivatives	æ°¨åºé ¸åå ¶è¡çç©	-	3	-	-
6-Methylnicotine	2.5385	0.1336	0.8742	0.29645	LKSL - HSL; HSL - LOSL; LKSL - LOSL	Wayp002134	1.77E+02	9.41E+01	1.76E+02	C11H16N2	[M+H]+	6-ç²åºçç¢±	Alkaloids	çç©ç¢?Pyridine alkaloids	å¡å¶ç±»çç©ç¢±	13270-56-9	2	-	-
3,5,7-Trihydroxyflavanone (Pinobanksin)	2.5311	0.13423	0.87215	0.29744	HSL - LKSL; HSL - LOSL; LKSL - LOSL	mws0914	2.71E+02	1.51E+02	2.72E+02	C15H12O5	[M-H]-	3,5,7-ä¸ç¾åºé»ç·é ® (ç­å¶æ¾ç´ )	Flavonoids	é»é ®	Flavanonols	äºæ°¢é»é ®é?548-82-3	1	C09826	ko00941
1-O-(3,4,5-Trimethoxybenzoyl)-B-D-Glucopyranoside	2.5251	0.13474	0.87049	0.29816	LKSL - HSL; LOSL - HSL; LKSL - LOSL	Wasn002933	3.73E+02	2.11E+02	3.74E+02	C16H22O10	[M-H]-	1-O-(3,4,5-ä¸ç²æ°§åºè¯ç²é °åº)-B-D-å¡åè¡èç³è·	Phenolic_acids	é é ¸ç±?Phenolic acids	é é ¸ç±?-	2	-	-
Blumenol C	2.5229	0.13493	0.86988	0.29817	LKSL - HSL; LOSL - HSL; LOSL - LKSL	Qmyp101437	2.11E+02	1.35E+02	2.10E+02	C13H22O2	[M+H]+	å¸å¢é¨é C	Terpenoids	èç±»	Terpene	èç±»	36151-02-7	3	-	-
n6-(cis-hydroxyisopentenyl)adenosine	2.5051	0.13648	0.86492	0.30117	HSL - LKSL; HSL - LOSL; LKSL - LOSL	MW0168255	4.10E+02	1.91E+02	3.51E+02	C15H21N5O5	[M+CH3COO]-	n6-(é¡ºå¼-ç¾åºå¼æç¯åº)è ºè·	Nucleotides_and_derivatives	æ ¸è·é ¸åå ¶è¡çç©	Nucleotides and derivatives	æ ¸è·é ¸åå ¶è¡çç©	-	3	-	-
Hesperetin-7-O-(6''-malonyl)glucoside	2.4863	0.13814	0.85967	0.30442	LKSL - HSL; HSL - LOSL; LKSL - LOSL	pmb2979	5.49E+02	3.87E+02	5.50E+02	C25H26O14	[M-H]-	æ©ç®ç´?7-O-(6''-ä¸äºé ?è¡èç³è·	Flavonoids	é»é ®	Flavanones	äºæ°¢é»é ®	-	3	-	-
Myricetin-3-O-galactoside-3'-O-rhamnoside	2.4807	0.13865	0.85808	0.30511	LKSL - HSL; LOSL - HSL; LOSL - LKSL	Zmdp003457	6.27E+02	3.19E+02	6.26E+02	C27H30O17	[M+H]+	æ¨æ¢ ç´?3-O-åä¹³ç³è·-3'-O-é¼ æç³è·	Flavonoids	é»é ®	Flavonols	é»é ®é?-	3	-	-
Ala-Glu-Ala-Leu-Glu	2.4625	0.14029	0.85299	0.30779	LKSL - HSL; LOSL - HSL; LKSL - LOSL	MW0144553	5.32E+02	5.00E+02	5.31E+02	C22H37N5O10	[M+H]+	Ala-Glu-Ala-Leu-Glu	Amino_acids_and_derivatives	æ°¨åºé ¸åå ¶è¡çç©	Amino acids and derivatives	æ°¨åºé ¸åå ¶è¡çç©	-	3	-	-
Kaempferol-3-O-(6''''-malonyl)sophorotrioside	2.4616	0.14037	0.85274	0.30779	LKSL - HSL; HSL - LOSL; LKSL - LOSL	Lmqp002349	8.59E+02	6.97E+02	8.58E+02	C36H42O24	[M+H]+	å±±æ°é ?3-O-(6''''-ä¸äºé ?æ§ä¸ç³è·	Flavonoids	é»é ®	Flavonols	é»é ®é?-	3	-	-
4-Oxoretinol	2.4607	0.14045	0.85247	0.30779	HSL - LKSL; HSL - LOSL; LOSL - LKSL	pme2816	3.01E+02	2.09E+02	3.00E+02	C20H28O2	[M+H]+	4-æ°§è§é»é	Others	å ¶å®ç±?Vitamin	ç»´çç´?62702-55-0	3	C16683	-
Hydroxyicosanoic Acid	2.4536	0.14109	0.8505	0.30855	LKSL - HSL; HSL - LOSL; LKSL - LOSL	Wafn015217	3.27E+02	5.90E+01	3.28E+02	C20H40O3	[M-H]-	ç¾åºäºåç·é ¸	Lipids	èè´¨	Free fatty acids	æ¸¸ç¦»èèªé ?-	3	-	-
Phe-Lys-Tyr	2.4526	0.14118	0.85021	0.30855	HSL - LKSL; HSL - LOSL; LKSL - LOSL	MW0155281	4.57E+02	1.27E+02	4.56E+02	C24H32N4O5	[M+H]+	è¯ä¸æ°¨é °-èµæ°¨é ?é ªæ°¨é ?Amino_acids_and_derivatives	æ°¨åºé ¸åå ¶è¡çç©	Amino acids and derivatives	æ°¨åºé ¸åå ¶è¡çç©	-	3	-	-
Eriodictyol-3'-O-glucoside	2.4437	0.142	0.84771	0.30991	LKSL - HSL; LOSL - HSL; LOSL - LKSL	HJN086	4.49E+02	2.87E+02	4.50E+02	C21H22O11	[M-H]-	å£èé ?3'-O-è¡èç³è·	Flavonoids	é»é ®	Flavanones	äºæ°¢é»é ®	-	2	-	-
Manglieside D	2.4378	0.14254	0.84605	0.31058	LKSL - HSL; HSL - LOSL; LKSL - LOSL	Jmzn003632	5.21E+02	3.29E+02	5.22E+02	C26H34O11	[M-H]-	Manglieside D	Lignans_and_Coumarins	æ¨èç´ åé¦è±ç´?Lignans	æ¨èç´?-	1	-	-
Benzyl-(2''-O-glucosyl)glucoside*	2.4362	0.1427	0.84558	0.31058	HSL - LKSL; HSL - LOSL; LKSL - LOSL	Lmtn002324	4.31E+02	2.69E+02	4.32E+02	C19H28O11	[M-H]-	èåº-(2''-O-è¡èç³åº)è¡èç³è·*	Phenolic_acids	é é ¸ç±?Phenolic acids	é é ¸ç±?-	1	C17564	-
Phenylethanolamine	2.4236	0.14387	0.84204	0.3126	HSL - LKSL; LOSL - HSL; LOSL - LKSL	pma0948	1.38E+02	1.20E+02	1.37E+02	C8H11NO	[M+H]+	è¯åºä¹éè?Alkaloids	çç©ç¢?Alkaloids	çç©ç¢?7568-93-6	3	C02735	-
Quercetin3-O-galactoside	2.422	0.14402	0.84158	0.3126	LKSL - HSL; HSL - LOSL; LKSL - LOSL	Lssp210056	4.65E+02	3.03E+02	4.64E+02	C21H20O12	[M+H]+	æ§²ç®ç´?3-O-åä¹³ç³è·	Flavonoids	é»é ®	Flavonols	é»é ®é?-	1	-	-
Thr-Tyr-Asp-Arg-Asn	2.4186	0.14434	0.84063	0.31269	LKSL - HSL; HSL - LOSL; LKSL - LOSL	MW0157835	6.68E+02	2.05E+02	6.67E+02	C27H41N9O11	[M+H]+	Thr-Tyr-Asp-Arg-Asn	Amino_acids_and_derivatives	æ°¨åºé ¸åå ¶è¡çç©	Amino acids and derivatives	æ°¨åºé ¸åå ¶è¡çç©	-	3	-	-
1-Hydroxypinoresinol-1-O-Glucoside	2.4173	0.14446	0.84027	0.31269	HSL - LKSL; HSL - LOSL; LKSL - LOSL	pmn001375	5.35E+02	3.73E+02	5.36E+02	C26H32O12	[M-H]-	1-ç¾åºæ¾èé?1-O-è¡èç³è·	Lignans_and_Coumarins	æ¨èç´ åé¦è±ç´?Lignans	æ¨èç´?81495-71-8	3	-	-
Ferulic acid	2.4107	0.14508	0.8384	0.31344	HSL - LKSL; HSL - LOSL; LOSL - LKSL	mws0014	1.93E+02	1.34E+02	1.94E+02	C10H10O4	[M-H]-	é¿é­é ?Phenolic_acids	é é ¸ç±?Phenolic acids	é é ¸ç±?537-98-4	3	C01494	ko00940,ko01100,ko01110
6-C-Glucosyl-2-Hydroxynaringenin	2.4095	0.1452	0.83804	0.31344	LKSL - HSL; HSL - LOSL; LKSL - LOSL	Jmgn004021	4.49E+02	2.69E+02	4.50E+02	C21H22O11	[M-H]-	6-ç¢³è¡èç³å?2-ç¾åºæç®ç´?Flavonoids	é»é ®	Flavanones	äºæ°¢é»é ®	-	2	-	-
11,12-O-Isopropyfidenesolajiangxin F	2.4029	0.14582	0.83619	0.31428	HSL - LKSL; HSL - LOSL; LKSL - LOSL	Qmyp101339	2.93E+02	1.21E+02	2.92E+02	C18H28O3	[M+H]+	11,12-O-Isopropyfidenesolajiangxin F	Terpenoids	èç±»	Sesquiterpenoids	ååè?-	2	-	-
L-Glycyl-L-proline	2.4012	0.14598	0.83571	0.31428	LKSL - HSL; LOSL - HSL; LOSL - LKSL	pme0124	1.73E+02	1.16E+02	1.72E+02	C7H12N2O3	[M+H]+	L-çæ°¨é ?L-è¯æ°¨é ?Amino_acids_and_derivatives	æ°¨åºé ¸åå ¶è¡çç©	Amino acids and derivatives	æ°¨åºé ¸åå ¶è¡çç©	704-15-4	3	-	-
Coumarin	2.3991	0.14618	0.8351	0.3143	LKSL - HSL; LOSL - HSL; LKSL - LOSL	HX1365	1.47E+02	9.11E+01	1.46E+02	C9H6O2	[M+H]+	é¦è±ç´?Lignans_and_Coumarins	æ¨èç´ åé¦è±ç´?Coumarins	é¦è±ç´?91-64-5	3	C05851	ko00999,ko01110
Isoorientin-7-O-(2''-rhamnosyl)glucoside	2.3961	0.14647	0.83425	0.31441	LKSL - HSL; HSL - LOSL; LKSL - LOSL	pmb0691	7.57E+02	4.31E+02	7.56E+02	C33H40O20	[M+H]+	å¼è­èç´ -7-O-(2''-é¼ æç³åº)è¡èç³è·	Flavonoids	é»é ®	Flavones	é»é ®	-	3	-	-
L-Methionine	2.3923	0.14683	0.83319	0.31441	HSL - LKSL; HSL - LOSL; LOSL - LKSL	pme1210	1.50E+02	6.10E+01	1.49E+02	C5H11NO2S	[M+H]+	L-ç²ç¡«æ°¨é ¸	Amino_acids_and_derivatives	æ°¨åºé ¸åå ¶è¡çç©	Amino acids and derivatives	æ°¨åºé ¸åå ¶è¡çç©	63-68-3	1	C00073	ko00270,ko00470,ko00966,ko00970,ko00999,ko01100,ko01110,ko01210,ko01230,ko01240
4-Hydroxymandelonitrile	2.3923	0.14683	0.83319	0.31441	HSL - LKSL; HSL - LOSL; LOSL - LKSL	Lmgp000796	1.50E+02	6.10E+01	1.49E+02	C8H7NO2	[M+H]+	4-ç¾åºææ¡è ?Alkaloids	çç©ç¢?Phenolamine	é èº	13093-65-7	3	C00650	-
Caffeoylcholine	2.3902	0.14703	0.83259	0.31442	HSL - LKSL; HSL - LOSL; LKSL - LOSL	pmp001244	2.66E+02	2.07E+02	2.66E+02	C14H20NO4+	[M]+	åå¡é °èç¢?Alkaloids	çç©ç¢?Phenolamine	é èº	87189-10-4	3	-	-
Guanosine 3',5'-cyclic monophosphate	2.3815	0.14787	0.83011	0.3158	LKSL - HSL; LOSL - HSL; LOSL - LKSL	mws0609	3.44E+02	1.50E+02	3.45E+02	C10H12N5O7P	[M-H]-	é¸è· 3',5'-ç¯åç£·é ¸	Nucleotides_and_derivatives	æ ¸è·é ¸åå ¶è¡çç©	Nucleotides and derivatives	æ ¸è·é ¸åå ¶è¡çç©	7665-99-8	3	C00942	ko00230,ko01100
Leu-Thr-Pro-Asp-Ala	2.3754	0.14847	0.82837	0.31663	LKSL - HSL; LOSL - HSL; LKSL - LOSL	MW0152517	5.16E+02	2.52E+02	5.15E+02	C22H37N5O9	[M+H]+	Leu-Thr-Pro-Asp-Ala	Amino_acids_and_derivatives	æ°¨åºé ¸åå ¶è¡çç©	Amino acids and derivatives	æ°¨åºé ¸åå ¶è¡çç©	-	3	-	-
Gallocatechin-(4Î±â?)-gallocatechin	2.3568	0.15029	0.82308	0.32009	HSL - LKSL; HSL - LOSL; LKSL - LOSL	Lmmp000897	6.11E+02	2.87E+02	6.10E+02	C30H26O14	[M+H]+	æ²¡é£å­å¿è¶ç´ -(4Î±â?)-æ²¡é£å­å¿è¶ç´	Flavonoids	é»é ®	Flavanols	é»ç·éç±»	-	3	-	-
LysoPC 18:0	2.3426	0.1517	0.81903	0.32243	LKSL - HSL; LOSL - HSL; LKSL - LOSL	mws0126	5.24E+02	1.84E+02	5.23E+02	C26H54NO7P	[M+H]+	æº¶è¡ç£·èé °èç¢?18:0	Lipids	èè´¨	LPC	æº¶è¡ç£·èé °èç¢?19420-57-6	2	-	-
Byzantionoside A	2.3416	0.15179	0.81876	0.32243	HSL - LKSL; LOSL - HSL; LOSL - LKSL	Jmlp004238	3.71E+02	1.33E+02	3.70E+02	C19H30O7	[M+H]+	Byzantionoside A	Others	å ¶å®ç±?Ketone compounds	é ®ç±»ååç?189109-41-9	1	-	-
L-Histidine	2.3352	0.15243	0.81693	0.32301	LKSL - HSL; LOSL - HSL; LKSL - LOSL	mws0254	1.56E+02	1.10E+02	1.55E+02	C6H9N3O2	[M+H]+	L-ç»æ°¨é ?Amino_acids_and_derivatives	æ°¨åºé ¸åå ¶è¡çç©	Amino acids and derivatives	æ°¨åºé ¸åå ¶è¡çç©	71-00-1	1	C00135	ko00340,ko00410,ko00470,ko00970,ko01100,ko01110,ko01230,ko02010
Xeroboside	2.3346	0.15249	0.81677	0.32301	LKSL - HSL; LOSL - HSL; LKSL - LOSL	Walp003001	4.87E+02	1.93E+02	4.86E+02	C21H26O13	[M+H]+	Xeroboside	Lignans_and_Coumarins	æ¨èç´ åé¦è±ç´?Coumarins	é¦è±ç´?117842-09-8	1	-	-
5,7-Dihydroxy-4-methylcoumarin	2.3328	0.15268	0.81623	0.32301	LKSL - HSL; LOSL - HSL; LOSL - LKSL	MWSmce221	1.93E+02	9.11E+01	1.92E+02	C10H8O4	[M+H]+	5,7-äºç¾å?4-ç²åºé¦è±ç´?,Lignans_and_Coumarins,æ¨èç´ åé¦è±ç´?Coumarins,é¦è±ç´?2107-76-8,3,-,- Aminomalonic acid,2.3296,0.153,0.81531,0.32327,LKSL - HSL; HSL - LOSL; LKSL - LOSL,pme3096,1.18E+02,7.40E+01,1.19E+02,C3H5NO4,[M-H]-,æ°¨åºä¸äºé ?Organic_acids,ææºé ?Organic acids,ææºé ?1068-84-4,3,C00872,- Arg-Val-Ser,2.3209,0.15388,0.81282,0.32469,HSL - LKSL; HSL - LOSL; LOSL - L…	ko00040	ko01100	ko01200"
Apigenin-7-O-(6''-p-Coumaryl)glucoside	2.2332	0.1631	0.78754	0.3397	HSL - LKSL; HSL - LOSL; LKSL - LOSL	Lmpp003930	5.79E+02	2.71E+02	5.78E+02	C30H26O12	[M+H]+	è¹èç´?7-O-(6''-å¯¹é¦è±é °)è¡èç³è·	Flavonoids	é»é ®	Flavones	é»é ®	-	2	-	-
Pyrrole-2-carboxylic acid	2.2329	0.16313	0.78746	0.3397	HSL - LKSL; LOSL - HSL; LOSL - LKSL	mws0601	1.10E+02	6.60E+01	1.11E+02	C5H5NO2	[M-H]-	å¡å¯-2-ç¾§é ¸	Organic_acids	ææºé ?Organic acids	ææºé ?634-97-9	3	C05942	ko00470
Thr-Met	2.2301	0.16344	0.78663	0.3397	HSL - LKSL; HSL - LOSL; LKSL - LOSL	MW0109886	3.71E+02	1.21E+02	2.50E+02	C9H18N2O4S	[M-H]-	Thr-Met	Amino_acids_and_derivatives	æ°¨åºé ¸åå ¶è¡çç©	Amino acids and derivatives	æ°¨åºé ¸åå ¶è¡çç©	90729-28-5	3	-	-
3-{(2,3-Trans)-2-(4-hydroxy-3-methoxyphenyl)-3-hydroxymethyl-2,3-dihydrobenzo[b][1,4]dioxin-6-yl}-N-(4-hydroxyphenethyl)acrylamide	2.2291	0.16355	0.78634	0.3397	LKSL - HSL; HSL - LOSL; LKSL - LOSL	pmp001181	4.78E+02	1.62E+02	4.77E+02	C27H27NO7	[M+H]+	3-(2,3-åå¼)-2-(4-ç¾åº-3-ç²æ°§åºè¯å?-3-ç¾åºç²åº-2,3-äºæ°¢è¯å¹¶[b][1,4]äºæ¶è?6-å?n-(4-ç¾åºè¯ä¹å?ä¸ç¯é °èº	Alkaloids	çç©ç¢?Alkaloids	çç©ç¢?-	3	-	-
L-Valyl-L-Leucine	2.2158	0.16502	0.78247	0.34186	LKSL - HSL; LOSL - HSL; LKSL - LOSL	Lmhp001670	2.31E+02	7.21E+01	2.30E+02	C11H22N2O3	[M+H]+	L-ç¼¬æ°¨é ?L-äº®æ°¨é ?Amino_acids_and_derivatives	æ°¨åºé ¸åå ¶è¡çç©	Amino acids and derivatives	æ°¨åºé ¸åå ¶è¡çç©	3989-97-7	3	-	-
Isoorientin-7-O-(6''-p-coumaroyl)glucoside	2.2142	0.16519	0.78202	0.34186	LKSL - HSL; LOSL - HSL; LKSL - LOSL	pmb0660	7.57E+02	1.47E+02	7.56E+02	C36H36O18	[M+H]+	å¼è­èç´ -7-O-(6''-å¯¹é¦è±é °)è¡èç³è·	Flavonoids	é»é ®	Flavones	é»é ®	-	3	-	-
Clemiscosin C	2.2138	0.16524	0.78189	0.34186	HSL - LKSL; HSL - LOSL; LOSL - LKSL	Walp005894	4.17E+02	3.67E+02	4.16E+02	C21H20O9	[M+H]+	Clemiscosin C	Lignans_and_Coumarins	æ¨èç´ åé¦è±ç´?Coumarins	é¦è±ç´?-	1	-	-
Gluconic acid	2.2079	0.16589	0.78019	0.34276	HSL - LKSL; HSL - LOSL; LKSL - LOSL	pme0534	1.95E+02	7.50E+01	1.96E+02	C6H12O7	[M-H]-	è¡èç³é ¸	Others	å ¶å®ç±?Saccharides	ç³ç±»	526-95-4	1	C00257	ko00030,ko01100,ko01110,ko01200
Tyr-Asn-Gln-Asp	2.2049	0.16622	0.77932	0.34301	LKSL - HSL; LOSL - HSL; LOSL - LKSL	MW0158392	5.97E+02	3.27E+02	5.38E+02	C22H30N6O10	[M+CH3COO]-	é ªæ°¨é ?å¤©å¬é °èº-è°·æ°¨é °èº-å¤©å¬æ°¨é ¸	Amino_acids_and_derivatives	æ°¨åºé ¸åå ¶è¡çç©	Amino acids and derivatives	æ°¨åºé ¸åå ¶è¡çç©	-	3	-	-
Apigenin-6-C-glucoside-7-O-Sophoroside	2.1959	0.16723	0.77668	0.34465	HSL - LKSL; HSL - LOSL; LKSL - LOSL	pmb0626	7.57E+02	4.33E+02	7.56E+02	C33H40O20	[M+H]+	è¹èç´?6-C-è¡èç³è·-7-O-æ§ç³è?Flavonoids	é»é ®	Flavones	é»é ®	-	3	-	-
Hydroxypentadecenoic acid glucoside	2.1844	0.16853	0.77332	0.34687	HSL - LKSL; HSL - LOSL; LKSL - LOSL	Wacn005438	4.77E+02	1.61E+02	4.18E+02	C21H38O8	[M+CH3COOH-H]-	ç¾åºåäºç¢³ç¯é ¸è¡èç³è?Lipids	èè´¨	Free fatty acids	æ¸¸ç¦»èèªé ?-	1	-	-
Quercetin-3-O-(2'''-O-p-coumaroyl)sophoroside-7-O-glucoside	2.1772	0.16935	0.77121	0.34812	LKSL - HSL; LOSL - HSL; LKSL - LOSL	Lmwp004293	9.35E+02	3.03E+02	9.34E+02	C42H46O24	[M+H]+	æ§²ç®ç´?3-O-(2'''-O-å¯¹é¦è±é °)æ§ç³è?7-O-è¡èç³è·	Flavonoids	é»é ®	Flavonols	é»é ®é?-	3	-	-
Uridine	2.1736	0.16976	0.77016	0.3485	LKSL - HSL; LOSL - HSL; LOSL - LKSL	mws0248	2.43E+02	1.10E+02	2.44E+02	C9H12N2O6	[M-H]-	å°¿å§å¶æ ¸è?Nucleotides_and_derivatives	æ ¸è·é ¸åå ¶è¡çç©	Nucleotides and derivatives	æ ¸è·é ¸åå ¶è¡çç©	58-96-8	1	C00299	ko00240,ko01100,ko01232,ko02010
2-Formyl-3-hydroxy-A(1)-norlup-20(29)-en-28-oic acid (Colubrinic acid)	2.1706	0.1701	0.76929	0.34875	LKSL - HSL; LOSL - HSL; LKSL - LOSL	Lmzn006582	4.69E+02	4.69E+02	4.70E+02	C30H46O4	[M-H]-	2-ç²é °-3-ç¾åº-A(1)-å»ç²åºç¾½æè±-20(29)-ç?28-é ?(Colubrinic acid)	Terpenoids	èç±»	Triterpene	ä¸è	-	3	-	-
Arg-Trp-His	2.1632	0.17096	0.76711	0.34989	LKSL - HSL; LOSL - HSL; LOSL - LKSL	MW0145529	4.98E+02	4.55E+02	4.97E+02	C23H31N9O4	[M+H]+	L-ç²¾æ°¨é ?L-è²æ°¨é ?L-ç»æ°¨é ?Amino_acids_and_derivatives	æ°¨åºé ¸åå ¶è¡çç©	Amino acids and derivatives	æ°¨åºé ¸åå ¶è¡çç©	-	3	-	-
Gln-Val-Tyr-Asp	2.1602	0.17131	0.76623	0.34989	LKSL - HSL; HSL - LOSL; LKSL - LOSL	MW0149872	5.22E+02	3.12E+02	5.23E+02	C23H33N5O9	[M-H]-	è°·é °æ°?ç¼¬æ°¨é ?é ªæ°¨é ?å¤©é¨å¬æ°¨é ?Amino_acids_and_derivatives	æ°¨åºé ¸åå ¶è¡çç©	Amino acids and derivatives	æ°¨åºé ¸åå ¶è¡çç©	-	3	-	-
Leu-Thr	2.1601	0.17132	0.7662	0.34989	LKSL - HSL; HSL - LOSL; LKSL - LOSL	MW0107847	3.39E+02	3.09E+02	2.32E+02	C10H20N2O4	[M-H]-	L-äº®æ°¨é ?L-èæ°¨é ?Amino_acids_and_derivatives	æ°¨åºé ¸åå ¶è¡çç©	Amino acids and derivatives	æ°¨åºé ¸åå ¶è¡çç©	-	3	-	-
Tatarine	2.1452	0.17305	0.76184	0.35297	LKSL - HSL; LOSL - HSL; LOSL - LKSL	Lszp210010	3.25E+02	1.91E+02	3.24E+02	C15H20N2O6	[M+H]+	Tatarine	Alkaloids	çç©ç¢?Alkaloids	çç©ç¢?-	1	-	-
Pyridoxal	2.1412	0.17351	0.76067	0.35323	HSL - LKSL; HSL - LOSL; LOSL - LKSL	Zmjp000624	1.68E+02	1.50E+02	1.67E+02	C8H9NO3	[M+H]+	å¡åé?Others	å ¶å®ç±?Vitamin	ç»´çç´?66-72-8	3	C00250	ko00750,ko01100,ko01240
Kaempferol-3-O-rhamnoside (Afzelin)(Kaempferin)*	2.1403	0.17362	0.7604	0.35323	HSL - LKSL; HSL - LOSL; LKSL - LOSL	mws0919	4.31E+02	2.85E+02	4.32E+02	C21H20O10	[M-H]-	å±±æ°é ?3-O-é¼ æç³è· (é¿ç¦è±è·)(çªæ³»å¶å±±æ°è·)*	Flavonoids	é»é ®	Flavonols	é»é ®é?482-39-3	3	C16911	ko00944
Isorhamnetin-3-O-rutinoside (Narcissin)*	2.1304	0.1748	0.75747	0.35517	LKSL - HSL; HSL - LOSL; LKSL - LOSL	MWSHY0135	6.25E+02	3.17E+02	6.24E+02	C28H32O16	[M+H]+	å¼é¼ æç´ -3-O-è¸é¦ç³è· (æ°´ä»è?*	Flavonoids	é»é ®	Flavonols	é»é ®é?604-80-8	2	-	-
2,3-Dihydroxybenzoic Acid*	2.1277	0.17511	0.75668	0.35536	HSL - LKSL; HSL - LOSL; LOSL - LKSL	mws0639	1.53E+02	1.09E+02	1.54E+02	C7H6O4	[M-H]-	2,3-äºç¾åºè¯ç²é ¸*	Phenolic_acids	é é ¸ç±?Phenolic acids	é é ¸ç±?303-38-8	3	C00196	ko01110
Thr-Lys-His-Glu	2.1237	0.17559	0.7555	0.35588	HSL - LKSL; HSL - LOSL; LKSL - LOSL	MW0157728	5.14E+02	1.44E+02	5.13E+02	C21H35N7O8	[M+H]+	Thr-Lys-His-Glu	Amino_acids_and_derivatives	æ°¨åºé ¸åå ¶è¡çç©	Amino acids and derivatives	æ°¨åºé ¸åå ¶è¡çç©	-	3	-	-
Methyl jasmonate	2.1119	0.17701	0.752	0.3583	LKSL - HSL; LOSL - HSL; LKSL - LOSL	pme0220	2.25E+02	1.51E+02	2.24E+02	C13H20O3	[M+H]+	èèé ¸ç²é ?Organic_acids	ææºé ?Organic acids	ææºé ?1211-29-6	3	C11512	ko00592,ko01110
Phe-Trp-Glu	2.1061	0.17771	0.75029	0.35925	LKSL - HSL; LOSL - HSL; LKSL - LOSL	MW0155367	4.81E+02	4.37E+02	4.80E+02	C25H28N4O6	[M+H]+	è¯ä¸æ°¨é °-è²æ°¨é ?è°·æ°¨é ?Amino_acids_and_derivatives	æ°¨åºé ¸åå ¶è¡çç©	Amino acids and derivatives	æ°¨åºé ¸åå ¶è¡çç©	-	3	-	-
10,16-Dihydroxypalmitic acid	2.0944	0.17912	0.74685	0.36049	HSL - LKSL; HSL - LOSL; LOSL - LKSL	pmn001686	2.87E+02	2.41E+02	2.88E+02	C16H32O4	[M-H]-	10,16-äºç¾åºæ£æ¦é ¸	Lipids	èè´¨	Free fatty acids	æ¸¸ç¦»èèªé ?3233-90-7	1	C08285	ko00073
Asp-Nap-OH	2.0944	0.17913	0.74682	0.36049	LKSL - HSL; LOSL - HSL; LKSL - LOSL	MW0146364	4.37E+02	2.18E+02	4.38E+02	C22H18N2O8	[M-H]-	Asp-Nap-OH	Amino_acids_and_derivatives	æ°¨åºé ¸åå ¶è¡çç©	Amino acids and derivatives	æ°¨åºé ¸åå ¶è¡çç©	-	3	-	-
N6-methyladenosine	2.0941	0.17916	0.74676	0.36049	LKSL - HSL; HSL - LOSL; LKSL - LOSL	MWS4354	2.82E+02	1.50E+02	2.81E+02	C11H15N5O4	[M+H]+	N6-ç²åºè ºè·	Nucleotides_and_derivatives	æ ¸è·é ¸åå ¶è¡çç©	Nucleotides and derivatives	æ ¸è·é ¸åå ¶è¡çç©	1867-73-8	1	-	-
L-Valyl-L-Phenylalanine	2.0936	0.17923	0.7466	0.36049	HSL - LKSL; HSL - LOSL; LKSL - LOSL	Lmhp002001	2.65E+02	7.21E+01	2.64E+02	C14H20N2O3	[M+H]+	L-ç¼¬æ°¨é ?L-è¯ä¸æ°¨é ¸	Amino_acids_and_derivatives	æ°¨åºé ¸åå ¶è¡çç©	Amino acids and derivatives	æ°¨åºé ¸åå ¶è¡çç©	3918-92-1	1	-	-
Lys-Pro-Ile	2.0903	0.17963	0.74561	0.36085	HSL - LKSL; LOSL - HSL; LOSL - LKSL	MW0153116	3.57E+02	1.24E+02	3.56E+02	C17H32N4O4	[M+H]+	L-èµæ°¨é ?L-è¯æ°¨é ?L-å¼äº®æ°¨é ¸	Amino_acids_and_derivatives	æ°¨åºé ¸åå ¶è¡çç©	Amino acids and derivatives	æ°¨åºé ¸åå ¶è¡çç©	-	3	-	-
Naringenin chalcone; 2',4,4',6'-Tetrahydroxychalcone	2.0813	0.18074	0.74294	0.36262	HSL - LKSL; HSL - LOSL; LKSL - LOSL	pme2960	2.73E+02	1.53E+02	2.72E+02	C15H12O5	[M+H]+	æç®ç´ æ¥è³é ®	Flavonoids	é»é ®	Chalcones	æ¥è³é ®	73692-50-9	3	C06561	ko00941,ko01100,ko01110
NG,NG-Dimethyl-L-arginine	2.0785	0.18109	0.7421	0.36286	LKSL - HSL; HSL - LOSL; LKSL - LOSL	NK10251888	2.03E+02	7.01E+01	2.02E+02	C8H18N4O2	[M+H]+	NG,NG-äºç²å?L-ç²¾æ°¨é ?,Amino_acids_and_derivatives,æ°¨åºé ¸åå ¶è¡çç©,Amino acids and derivatives,æ°¨åºé ¸åå ¶è¡çç©,30315-93-6,1,C03626,- 2-Î±-Linolenoyl-glycerol-1	3-di-O-glucoside*"	2.0616	0.1832	0.73708	0.36662	HSL - LKSL; HSL - LOSL; LKSL - LOSL	Lmhp008513	6.77E+02	2.61E+02	6.76E+02	C33H56O14	[M+H]+	2-Î±-äºéº»é ¸çæ²¹é ¯-1,3-äº?O-è¡èç³è·*	Lipids	èè´¨	Glycerol ester	çæ²¹é ?-	2	-	-
Galangin-7-O-glucoside	2.0568	0.1838	0.73566	0.36736	HSL - LKSL; HSL - LOSL; LOSL - LKSL	Lmlp005572	4.33E+02	2.71E+02	4.32E+02	C21H20O10	[M+H]+	é«è¯å§ç´ -7-O-è¡èç³è·	Flavonoids	é»é ®	Flavones	é»é ®	-	3	-	-
LysoPC 18:4	2.0532	0.18425	0.73458	0.3674	LKSL - HSL; LOSL - HSL; LKSL - LOSL	Hmqp006235	5.16E+02	1.84E+02	5.15E+02	C26H46NO7P	[M+H]+	æº¶è¡ç£·èé °èç¢?18:4	Lipids	èè´¨	LPC	æº¶è¡ç£·èé °èç¢?-	3	-	-
Î²-Hydroxyisovaleric acid	2.053	0.18428	0.73453	0.3674	HSL - LKSL; HSL - LOSL; LKSL - LOSL	mws0147	1.17E+02	5.90E+01	1.18E+02	C5H10O3	[M-H]-	Î²-ç¾åºå¼æé ?Organic_acids	ææºé ?Organic acids	ææºé ?625-08-1	3	C20827	ko00280,ko01100
5,7-dihydroxy-2-(2,3,4-trihydroxyphenyl)-4H-chromen-4-one	2.0491	0.18478	0.73335	0.36794	HSL - LKSL; HSL - LOSL; LOSL - LKSL	MW0134030	3.03E+02	2.29E+02	3.02E+02	C15H10O7	[M+H]+	5ï¼?-äºç¾å?2-(2ï¼?ï¼?-ä¸ç¾åºè¯å?-4H-è²ç¯-4-é ?Others	å ¶å®ç±?Ketone compounds	é ®ç±»ååç?-	3	-	-
Î²-Nicotyrine	2.0422	0.18566	0.73129	0.36874	HSL - LKSL; HSL - LOSL; LKSL - LOSL	mws1373	1.59E+02	1.18E+02	1.58E+02	C10H10N2	[M+H]+	Î²-äºç¯çç¢±	Alkaloids	çç©ç¢?Pyridine alkaloids	å¡å¶ç±»çç©ç¢±	487-19-4	2	C10161	-
(Oxiran-2-yl)methyl octadeca-9,12-dienoate	2.042	0.18567	0.73125	0.36874	LKSL - HSL; LOSL - HSL; LOSL - LKSL	Walp012785	3.37E+02	2.63E+02	3.36E+02	C21H36O3	[M+H]+	(Oxiran-2-yl)methyl octadeca-9,12-dienoate	Lipids	èè´¨	Glycerol ester	çæ²¹é ?856386-19-1	1	-	-
Lys-Ser-Gly	2.0405	0.18588	0.73078	0.36874	HSL - LKSL; LOSL - HSL; LOSL - LKSL	MW0153130	2.91E+02	1.32E+02	2.90E+02	C11H22N4O5	[M+H]+	L-èµæ°¨é ?L-ä¸æ°¨é ?L-çæ°¨é ?Amino_acids_and_derivatives	æ°¨åºé ¸åå ¶è¡çç©	Amino acids and derivatives	æ°¨åºé ¸åå ¶è¡çç©	-	3	-	-
N-Acetyl-D-galactosamine	2.0284	0.18742	0.72718	0.37134	HSL - LKSL; LOSL - HSL; LOSL - LKSL	mws2608	2.22E+02	8.41E+01	2.21E+02	C8H15NO6	[M+H]+	N-ä¹é °-D-åä¹³ç³èº	Others	å ¶å®ç±?Saccharides	ç³ç±»	1811-31-0	3	C01132	ko00052,ko00520,ko01100,ko01250
1-(2,3-dihydroxypropoxy)-3-(((2-(dimethylamino)ethoxy)(hydroxy)phosphoryl)oxy)propan-2-yl (8E,11Z,14Z)-octadeca-8,11,14-trienoate*	2.0203	0.18848	0.72475	0.37297	LKSL - HSL; LOSL - HSL; LOSL - LKSL	Waln009920	5.76E+02	2.77E+02	5.77E+02	C28H52NO9P	[M-H]-	1-(2,3-äºç¾åºä¸æ°§åº)-3-(((2-(äºç²åºæ°¨å?ä¹æ°§å?(ç¾åº)ç£·é °å?æ°§åº)ä¸?2-å?(8E,11Z,14Z)-åå «ç¢?8,11,14-ä¸ç¯é ?	Lipids	èè´¨	LPE	æº¶è¡ç£·èé °ä¹éèº	-	1	-	-
Arachidonic Acid	2.0154	0.18911	0.72328	0.37376	HSL - LKSL; HSL - LOSL; LKSL - LOSL	mws0369	3.03E+02	2.59E+02	3.04E+02	C20H32O2	[M-H]-	è±çåç¯é ?Lipids	èè´¨	Free fatty acids	æ¸¸ç¦»èèªé ?506-32-1	1	C00219	ko00590,ko00591,ko01040,ko01100
Trp-Trp-Asp	2.0119	0.18957	0.72223	0.3742	LKSL - HSL; LOSL - HSL; LOSL - LKSL	MW0158262	5.06E+02	1.77E+02	5.05E+02	C26H27N5O6	[M+H]+	è²æ°¨é ?è²æ°¨é ?å¤©å¬æ°¨é ¸	Amino_acids_and_derivatives	æ°¨åºé ¸åå ¶è¡çç©	Amino acids and derivatives	æ°¨åºé ¸åå ¶è¡çç©	-	3	-	-
Isoguanine	2.0044	0.19056	0.71997	0.37537	HSL - LKSL; LOSL - HSL; LOSL - LKSL	pme0183	1.52E+02	1.35E+02	1.51E+02	C5H5N5O	[M+H]+	å¼é¸åå¤	Nucleotides_and_derivatives	æ ¸è·é ¸åå ¶è¡çç©	Nucleotides and derivatives	æ ¸è·é ¸åå ¶è¡çç©	3373-53-3	3	-	-
Trans-5-O-(p-Coumaroyl)shikimate	2.0038	0.19063	0.7198	0.37537	HSL - LKSL; HSL - LOSL; LOSL - LKSL	pmb0751	3.21E+02	1.47E+02	3.20E+02	C16H16O7	[M+H]+	åå¼-5-O-å¯¹é¦è±é °è½èé ?Phenolic_acids	é é ¸ç±?Phenolic acids	é é ¸ç±?-	3	C02947	ko00940,ko00941,ko00945,ko01100,ko01110
4-Oxoisotretinoin	1.9947	0.19184	0.71706	0.37728	HSL - LKSL; HSL - LOSL; LOSL - LKSL	MW0014550	3.73E+02	2.91E+02	3.14E+02	C20H26O3	[M+CH3COO]-	4-æ°§ä»£ç»´ç²é ?Organic_acids	ææºé ?Organic acids	ææºé ?71748-58-8	3	-	-
1-(2,3-dihydroxypropoxy)-3-(((2-(dimethylamino)ethoxy)(hydroxy)phosphoryl)oxy)propan-2-yl (11Z,14Z)-octadeca-11,14-dienoate*	1.9887	0.19264	0.71525	0.37764	LKSL - HSL; LOSL - HSL; LOSL - LKSL	Waln010743	5.78E+02	2.79E+02	5.79E+02	C28H54NO9P	[M-H]-	1-(2,3-äºç¾åºä¸æ°§åº)-3-(((2-(äºç²åºæ°¨å?ä¹æ°§å?(ç¾åº)ç£·é °å?æ°§åº)ä¸?2-å?(11Z,14Z)-åå «ç¢?11,14-äºç¯é ?	Lipids	èè´¨	LPE	æº¶è¡ç£·èé °ä¹éèº	-	1	-	-
9s,13r-12-Oxophytodienoic Acid	1.9867	0.19291	0.71466	0.37764	HSL - LKSL; HSL - LOSL; LOSL - LKSL	MW0017099	2.91E+02	2.47E+02	2.92E+02	C18H28O3	[M-H]-	9s,13r-12-æ°§ä»£æ¤ç©äºç¯é ?,Lipids,èè´¨,Free fatty acids,æ¸¸ç¦»èèªé ?71606-07-0,3,-,- L-Leucyl-L-phenylalanine,1.9864,0.19294,0.71457,0.37764,LKSL - HSL; LOSL - HSL; LKSL - LOSL,mws5035,2.79E+02,1.20E+02,2.78E+02,C15H22N2O3,[M+H]+,L-äº®æ°¨é ?L-è¯ä¸æ°¨é ¸,Amino_acids_and_derivatives,æ°¨åºé ¸åå ¶è¡çç©,Amino acids and derivatives,æ°¨åºé ¸åå ¶è¡çç©,56217-82-4,3,-,- Asp-Lys-Ty…	8-Dihydroxy-6-methoxycoumarin)"	1.9797	0.19384	0.71255	0.37774	HSL - LKSL; LOSL - HSL; LOSL - LKSL	mws1014	2.09E+02	1.49E+02	2.08E+02	C10H8O5	[M+H]+	ç§¦ç®ç´?Lignans_and_Coumarins	æ¨èç´ åé¦è±ç´?Coumarins	é¦è±ç´?574-84-5	3	C09265	ko00999,ko01110
LysoPE 18:3(2n isomer)	1.9777	0.19412	0.71194	0.37774	LKSL - HSL; LOSL - HSL; LOSL - LKSL	Lmhp008589	4.76E+02	3.35E+02	4.75E+02	C23H42NO7P	[M+H]+	æº¶è¡ç£·èé °ä¹éèº 18:3(2nå¼æ)	Lipids	èè´¨	LPE	æº¶è¡ç£·èé °ä¹éèº	-	1	-	-
Glu-Arg-Phe-Asp	1.977	0.19421	0.71172	0.37774	HSL - LKSL; HSL - LOSL; LKSL - LOSL	MW0149921	5.66E+02	3.79E+02	5.65E+02	C24H35N7O9	[M+H]+	è°·æ°¨é ?ç²¾æ°¨é ?è¯ä¸æ°¨é ¸-å¤©é¨å¬æ°¨é ?Amino_acids_and_derivatives	æ°¨åºé ¸åå ¶è¡çç©	Amino acids and derivatives	æ°¨åºé ¸åå ¶è¡çç©	-	3	-	-
6,8-Dihydroxy-2-[2-(4-methoxyphenyl)ethyl]chromone	1.9724	0.19483	0.71034	0.37848	LKSL - HSL; LOSL - HSL; LOSL - LKSL	Lmcp005089	3.13E+02	1.21E+02	3.12E+02	C18H16O5	[M+H]+	6,8-äºç¾å?2-[2-(4-ç²æ°§åºè¯)ä¹åº]è²é ®	Others	å ¶å®ç±?Chromone	è²é ®ç±?-	3	-	-
N-Acetylcadaverine	1.9672	0.19554	0.70877	0.37939	LKSL - HSL; LOSL - HSL; LOSL - LKSL	MWS3020	1.45E+02	8.61E+01	1.44E+02	C7H16N2O	[M+H]+	N-ä¹é °å°¸èº	Alkaloids	çç©ç¢?Alkaloids	çç©ç¢?32343-73-0	3	-	-
Isochlorogenic acid B*	1.9654	0.19578	0.70822	0.37941	HSL - LKSL; HSL - LOSL; LKSL - LOSL	Li512115	5.15E+02	3.53E+02	5.16E+02	C25H24O12	[M-H]-	å¼ç»¿åé ¸ B*	Phenolic_acids	é é ¸ç±?Phenolic acids	é é ¸ç±?14534-61-3	1	C10468	-
Nornicotine	1.9613	0.19635	0.70698	0.38003	LKSL - HSL; LOSL - HSL; LKSL - LOSL	mws1379	1.49E+02	8.01E+01	1.48E+02	C9H12N2	[M+H]+	å»ç²åºçç¢?Alkaloids	çç©ç¢?Pyridine alkaloids	å¡å¶ç±»çç©ç¢±	494-97-3	1	C06524	ko00960,ko01110
10-Formyltetrahydrofolic Acid	1.9529	0.1975	0.70443	0.3814	HSL - LKSL; HSL - LOSL; LKSL - LOSL	pmb1912	4.74E+02	3.27E+02	4.73E+02	C20H23N7O7	[M+H]+	10-ç²é °åæ°¢å¶é ¸	Alkaloids	çç©ç¢?Alkaloids	çç©ç¢?2800-34-2	2	C00234	ko00670,ko00970,ko01100,ko01200,ko01240
Diisooctyl Phthalate*	1.9527	0.19753	0.70437	0.3814	HSL - LKSL; HSL - LOSL; LOSL - LKSL	Lmmp010562	3.91E+02	1.49E+02	3.90E+02	C24H38O4	[M+H]+	é»è¯äºç²é ¸äºå¼è¾é ?	Phenolic_acids	é é ¸ç±?Phenolic acids	é é ¸ç±?27554-26-3	3	C14577	-
Chrysoeriol-7-O-rutinoside-5-O-glucoside	1.9469	0.19833	0.70262	0.38196	HSL - LKSL; HSL - LOSL; LKSL - LOSL	pmb0592	7.71E+02	4.63E+02	7.70E+02	C34H42O20	[M+H]+	éå£èé»ç´?7-O-è¸é¦ç³è·-5-O-è¡èç³è·	Flavonoids	é»é ®	Flavones	é»é ®	-	3	-	-
Kaempferol-3-O-glucoside-7-O-rhamnoside*	1.9451	0.19857	0.70208	0.38196	HSL - LKSL; HSL - LOSL; LKSL - LOSL	Lmsp004670	5.95E+02	2.87E+02	5.94E+02	C27H30O15	[M+H]+	å±±æ°é ?3-O-è¡èç³è·-7-O-é¼ æç³è·*	Flavonoids	é»é ®	Flavonols	é»é ®é?2392-95-2	1	-	-
Phe-Gln-Asp-Arg	1.9451	0.19858	0.70206	0.38196	HSL - LKSL; HSL - LOSL; LKSL - LOSL	MW0155158	5.65E+02	3.78E+02	5.64E+02	C24H36N8O8	[M+H]+	Phe-Gln-Asp-Arg	Amino_acids_and_derivatives	æ°¨åºé ¸åå ¶è¡çç©	Amino acids and derivatives	æ°¨åºé ¸åå ¶è¡çç©	-	3	-	-
Succinyladenosine	1.9436	0.19878	0.70162	0.38196	HSL - LKSL; HSL - LOSL; LKSL - LOSL	pme3337	3.84E+02	2.52E+02	3.83E+02	C14H17N5O8	[M+H]+	ç¥çé °è ºè?Nucleotides_and_derivatives	æ ¸è·é ¸åå ¶è¡çç©	Nucleotides and derivatives	æ ¸è·é ¸åå ¶è¡çç©	4542-23-8	1	-	-
Ile-Arg-Leu-Lys	1.9384	0.1995	0.70005	0.38288	LKSL - HSL; LOSL - HSL; LKSL - LOSL	MW0151332	5.29E+02	1.49E+02	5.28E+02	C24H48N8O5	[M+H]+	Ile-Arg-Leu-Lys	Amino_acids_and_derivatives	æ°¨åºé ¸åå ¶è¡çç©	Amino acids and derivatives	æ°¨åºé ¸åå ¶è¡çç©	-	3	-	-
2-O-P-Coumaroylhydroxycitric Acid	1.9279	0.20098	0.69685	0.38525	HSL - LKSL; HSL - LOSL; LKSL - LOSL	Wacn003131	3.53E+02	1.27E+02	3.54E+02	C15H14O10	[M-H]-	2-O-å¯¹é¦è±é °åºç¾åºæ æª¬é ¸	Phenolic_acids	é é ¸ç±?Phenolic acids	é é ¸ç±?-	3	-	-
DMelezitose O-rhamnoside	1.9163	0.20261	0.69334	0.38791	HSL - LKSL; HSL - LOSL; LOSL - LKSL	pmb2653	6.49E+02	1.45E+02	6.50E+02	C24H42O20	[M-H]-	æ¾ä¸ç³?O-é¼ æç³è·	Others	å ¶å®ç±?Saccharides	ç³ç±»	-	3	-	-
1-O-Gentisoyl-Î²-D-glucoside	1.9033	0.20448	0.68936	0.39061	LKSL - HSL; LOSL - HSL; LKSL - LOSL	pmb2871	3.15E+02	1.53E+02	3.16E+02	C13H16O9	[M-H]-	1-O-é¾èé ?Î²-D-è¡èç³?Phenolic_acids	é é ¸ç±?Phenolic acids	é é ¸ç±?23445-11-6	1	-	-
N-Feruloyltyramine 4'-glucoside	1.9031	0.20451	0.68928	0.39061	LKSL - HSL; LOSL - HSL; LKSL - LOSL	Wafp004334	4.76E+02	1.77E+02	4.75E+02	C24H29NO9	[M+H]+	N-é¿é­é °é ªè?4'-è¡èç³è·	Alkaloids	çç©ç¢?Phenolamine	é èº	-	1	-	-
Asn-Val-Phe-Lys	1.8945	0.20575	0.68666	0.3925	LKSL - HSL; LOSL - HSL; LOSL - LKSL	MW0145959	5.05E+02	1.45E+02	5.06E+02	C24H38N6O6	[M-H]-	Asn-Val-Phe-Lys	Amino_acids_and_derivatives	æ°¨åºé ¸åå ¶è¡çç©	Amino acids and derivatives	æ°¨åºé ¸åå ¶è¡çç©	-	3	-	-
4-O-p-Coumaroylquinic acid	1.8918	0.20613	0.68586	0.39263	LKSL - HSL; HSL - LOSL; LKSL - LOSL	pma6460	3.37E+02	1.63E+02	3.38E+02	C16H18O8	[M-H]-	4-O-å¯¹é¦è±é °å¥å®é ?Phenolic_acids	é é ¸ç±?Phenolic acids	é é ¸ç±?32451-86-8	3	C10441	-
Ser-Tyr-Asp-Glu	1.8906	0.20631	0.68548	0.39263	LKSL - HSL; LOSL - HSL; LOSL - LKSL	MW0156950	5.13E+02	4.67E+02	5.12E+02	C21H28N4O11	[M+H]+	Ser-Tyr-Asp-Glu	Amino_acids_and_derivatives	æ°¨åºé ¸åå ¶è¡çç©	Amino acids and derivatives	æ°¨åºé ¸åå ¶è¡çç©	-	3	-	-
Ala-Phe-Lys-Arg	1.8804	0.2078	0.68235	0.39495	LKSL - HSL; HSL - LOSL; LKSL - LOSL	MW0144694	5.19E+02	2.55E+02	5.20E+02	C24H40N8O5	[M-H]-	Ala-Phe-Lys-Arg	Amino_acids_and_derivatives	æ°¨åºé ¸åå ¶è¡çç©	Amino acids and derivatives	æ°¨åºé ¸åå ¶è¡çç©	-	3	-	-
Pinocembrin-7-O-rutinoside*	1.8789	0.20802	0.68189	0.39495	LKSL - HSL; HSL - LOSL; LKSL - LOSL	HJN079	5.63E+02	2.55E+02	5.64E+02	C27H32O13	[M-H]-	ä¹æ¾ç´?7-O-è¸é¦ç³è·*	Flavonoids	é»é ®	Flavanones	äºæ°¢é»é ®	118985-31-2	3	-	-
Bis(Caffeoyl)Spermidine	1.8711	0.20917	0.67951	0.39569	LKSL - HSL; LOSL - HSL; LOSL - LKSL	Lmmp003167	4.70E+02	2.20E+02	4.69E+02	C25H31N3O6	[M+H]+	äºåå¡é °äºç²¾è?Alkaloids	çç©ç¢?Phenolamine	é èº	124935-80-4	2	-	-
Lys-Lys	1.8706	0.20925	0.67934	0.39569	LKSL - HSL; HSL - LOSL; LKSL - LOSL	MW0108101	4.41E+02	3.81E+02	2.74E+02	C12H26N4O3	[M+CH3COO]-	èµæ°¨é °èµæ°¨é ¸	Amino_acids_and_derivatives	æ°¨åºé ¸åå ¶è¡çç©	Amino acids and derivatives	æ°¨åºé ¸åå ¶è¡çç©	13184-13-9	3	-	-
Isofraxetin	1.8696	0.20939	0.67903	0.39569	HSL - LKSL; LOSL - HSL; LOSL - LKSL	Lmbp002962	2.09E+02	1.94E+02	2.08E+02	C10H8O5	[M+H]+	å¼ç§¦ç®ç´	Lignans_and_Coumarins	æ¨èç´ åé¦è±ç´?Coumarins	é¦è±ç´?50656-75-2	3	-	-
LysoPC 18:3(2n isomer)	1.8694	0.20941	0.679	0.39569	LKSL - HSL; LOSL - HSL; LOSL - LKSL	pmb0865	5.18E+02	1.84E+02	5.17E+02	C26H48NO7P	[M+H]+	æº¶è¡ç£·èé °èç¢?18:3(2nå¼æ)	Lipids	èè´¨	LPC	æº¶è¡ç£·èé °èç¢?-	1	-	-
4-Hydroxybenzoic acid 4-(6-O-sulfo)glucopyranoside	1.8675	0.20969	0.67842	0.39576	HSL - LKSL; HSL - LOSL; LKSL - LOSL	Wayn001856	3.79E+02	2.41E+02	3.80E+02	C13H16O11S	[M-H]-	4-ç¾åºè¯ç²é ?4-(6-O-ç£ºé ¸å?å¡åè¡èç³è·	Phenolic_acids	é é ¸ç±?Phenolic acids	é é ¸ç±?-	2	-	-
Asn-His-Lys-Asp	1.8616	0.21058	0.67659	0.39695	LKSL - HSL; LOSL - HSL; LOSL - LKSL	MW0145773	5.11E+02	1.63E+02	5.12E+02	C20H32N8O8	[M-H]-	Asn-His-Lys-Asp	Amino_acids_and_derivatives	æ°¨åºé ¸åå ¶è¡çç©	Amino acids and derivatives	æ°¨åºé ¸åå ¶è¡çç©	-	3	-	-
N-Phenylethylcrinasiadine	1.8553	0.21152	0.67465	0.39825	LKSL - HSL; LOSL - HSL; LKSL - LOSL	Wcsp002246	3.44E+02	1.47E+02	3.43E+02	C22H17NO3	[M+H]+	N-Phenylethylcrinasiadine	Alkaloids	çç©ç¢?Alkaloids	çç©ç¢?-	1	-	-
LysoPE 18:3	1.8471	0.21275	0.67213	0.4	LKSL - HSL; LOSL - HSL; LOSL - LKSL	Lmhp008801	4.76E+02	3.35E+02	4.75E+02	C23H42NO7P	[M+H]+	æº¶è¡ç£·èé °ä¹éèº 18:3	Lipids	èè´¨	LPE	æº¶è¡ç£·èé °ä¹éèº	-	1	-	-
LysoPC 20:4	1.8458	0.21295	0.67172	0.4	HSL - LKSL; HSL - LOSL; LKSL - LOSL	pmc0960	5.44E+02	1.84E+02	5.43E+02	C28H50NO7P	[M+H]+	æº¶è¡ç£·èé °èç¢?20:4	Lipids	èè´¨	LPC	æº¶è¡ç£·èé °èç¢?-	3	-	-
Damascenone	1.8233	0.21637	0.66479	0.40596	LKSL - HSL; HSL - LOSL; LKSL - LOSL	Cmyp009787	1.93E+02	1.09E+02	1.92E+02	C13H20O	[M+H]+	å¤§é©¬é ?Others	å ¶å®ç±?Ketone compounds	é ®ç±»ååç?23726-91-2	3	-	-
9S-Hydroperoxy-10E,12Z-octadecadienoic acid	1.8121	0.21811	0.66133	0.40831	HSL - LKSL; HSL - LOSL; LKSL - LOSL	Zmjn004133	3.11E+02	2.93E+02	3.12E+02	C18H32O4	[M-H]-	9S-æ°¢è¿æ°?10E,12Z-åå «ç¢³äºç¯é ¸	Lipids	èè´¨	Free fatty acids	æ¸¸ç¦»èèªé ?5502-91-0	3	C14827	ko00591,ko01100
15-keto-PGF1alpha	1.8119	0.21814	0.66127	0.40831	LKSL - HSL; LOSL - HSL; LOSL - LKSL	MW0015494	4.13E+02	5.90E+01	3.54E+02	C20H34O5	[M+CH3COO]-	9Sï¼?1R-äºç¾å?15-æ°§ä»£-13E-é¾ç¯é ?Lipids	èè´¨	Free fatty acids	æ¸¸ç¦»èèªé ?-	3	-	-
Linoelaidic acid	1.8083	0.2187	0.66016	0.40887	HSL - LKSL; HSL - LOSL; LKSL - LOSL	ZINC3802188	2.79E+02	9.70E+01	2.80E+02	C18H32O2	[M-H]-	äºæ²¹é ?Lipids	èè´¨	Free fatty acids	æ¸¸ç¦»èèªé ?506-21-8	3	-	-
Uridine 5'-diphospho-N-acetylglucosamine	1.8052	0.21918	0.6592	0.40901	LKSL - HSL; LOSL - HSL; LKSL - LOSL	Lmqn000780	6.06E+02	3.85E+02	6.07E+02	C17H27N3O17P2	[M-H]-	å°¿è·äºç£·é ¸ä¹é °è¡èç³è?Nucleotides_and_derivatives	æ ¸è·é ¸åå ¶è¡çç©	Nucleotides and derivatives	æ ¸è·é ¸åå ¶è¡çç©	528-04-1	2	C00043	ko00520,ko01100,ko01250
4-(Beta-D-Glucopyranosyloxy)-2,4',6-Trihydroxybenzophenone	1.8045	0.21929	0.65899	0.40901	HSL - LKSL; HSL - LOSL; LKSL - LOSL	Saln003418	4.07E+02	2.87E+02	4.08E+02	C19H20O10	[M-H]-	4-(Î²-D-å¡åè¡èç³åºæ°§åº)-2,4',6-ä¸ç¾åºäºè¯ç²é ?,Others,å ¶å®ç±?Others,å ¶å®,-,2,-,- 5	4'-Dihydroxy-7-methoxyflavanone (Sakuranetin)"	1.7981	0.2203	0.65698	0.41043	LKSL - HSL; HSL - LOSL; LKSL - LOSL	pme1662	2.87E+02	1.67E+02	2.86E+02	C16H14O5	[M+H]+	5,4'-äºç¾å?7-ç²æ°§åºé»é ?(æ¨±è±ç´?	Flavonoids	é»é ®	Flavanones	äºæ°¢é»é ®	2957-21-3	3	C09833	ko00941,ko01110
Icariside E5	1.7964	0.22056	0.65646	0.41043	HSL - LKSL; HSL - LOSL; LKSL - LOSL	Hmln003754	5.21E+02	3.59E+02	5.22E+02	C26H34O11	[M-H]-	æ·«ç¾è¿æ¬¡è?E5	Others	å ¶å®ç±?Ketone compounds	é ®ç±»ååç?126176-79-2	2	-	-
4-Aminoindole	1.7892	0.2217	0.65423	0.41207	LKSL - HSL; LOSL - HSL; LOSL - LKSL	pmc0682	1.33E+02	1.16E+02	1.32E+02	C8H8N2	[M+H]+	4-æ°¨åºå²å	Alkaloids	çç©ç¢?Plumerane	å²åç±»çç©ç¢±	5192-23-4	3	-	-
Asp-Glu-His-Glu	1.7798	0.2232	0.65131	0.41417	HSL - LKSL; LOSL - HSL; LOSL - LKSL	MW0146099	5.27E+02	1.61E+02	5.28E+02	C20H28N6O11	[M-H]-	Asp-Glu-His-Glu	Amino_acids_and_derivatives	æ°¨åºé ¸åå ¶è¡çç©	Amino acids and derivatives	æ°¨åºé ¸åå ¶è¡çç©	-	3	-	-
Delphinidin-3-O-glucoside (Mirtillin)	1.7788	0.22336	0.651	0.41417	LKSL - HSL; LOSL - HSL; LKSL - LOSL	pme1398	4.65E+02	3.03E+02	4.65E+02	C21H21O12+	[M]+	é£çèç´ -3-O-è¡èç³è·	Flavonoids	é»é ®	Anthocyanidins	è±éç´?50986-17-9	3	C12138	ko00942,ko01110
L-threo-3-Methylaspartate	1.7734	0.22423	0.64931	0.41531	LKSL - HSL; LOSL - HSL; LKSL - LOSL	Zmzn000113	1.46E+02	1.02E+02	1.47E+02	C5H9NO4	[M-H]-	L-èå¼-3-ç²åºå¤©å¬æ°¨é ¸	Amino_acids_and_derivatives	æ°¨åºé ¸åå ¶è¡çç©	Amino acids and derivatives	æ°¨åºé ¸åå ¶è¡çç©	6061-13-8	1	C03618	ko00630,ko00660,ko01100,ko01200
4-Hydroxybenzoic acid	1.7706	0.22468	0.64844	0.41565	HSL - LKSL; HSL - LOSL; LKSL - LOSL	mws0749	1.37E+02	9.30E+01	1.38E+02	C7H6O3	[M-H]-	4-ç¾åºè¯ç²é ?Phenolic_acids	é é ¸ç±?Phenolic acids	é é ¸ç±?99-96-7	1	C00156	ko00130,ko00790,ko01100,ko01110,ko01240
Argininosuccinic acid	1.7656	0.22549	0.64688	0.41631	LKSL - HSL; LOSL - HSL; LOSL - LKSL	pmb2657	2.89E+02	1.31E+02	2.90E+02	C10H18N4O6	[M-H]-	ç²¾æ°¨åºç¥çé ?Organic_acids	ææºé ?Organic acids	ææºé ?2387-71-5	3	C03406	ko00220,ko00250,ko01100,ko01110,ko01230
10-acetylmonomelittoside	1.7652	0.22556	0.64674	0.41631	LKSL - HSL; LOSL - HSL; LKSL - LOSL	Sacn002893	4.03E+02	2.23E+02	4.04E+02	C17H24O11	[M-H]-	10-ç¾åºåå¯åç¹è?Phenolic_acids	é é ¸ç±?Phenolic acids	é é ¸ç±?-	3	-	-
Isotachioside*	1.7588	0.2266	0.64474	0.41775	LKSL - HSL; LOSL - HSL; LOSL - LKSL	Zbdn001947	3.01E+02	1.23E+02	3.02E+02	C13H18O8	[M-H]-	å¼å®ä¹ç³è?	Phenolic_acids	é é ¸ç±?Phenolic acids	é é ¸ç±?31427-08-4	1	-	-
2-Feruloyl-sn-glycerol*	1.7553	0.22717	0.64365	0.41809	HSL - LKSL; LOSL - HSL; LOSL - LKSL	pmp000087	2.69E+02	1.77E+02	2.68E+02	C13H16O6	[M+H]+	2-é¿é­é ?sn-çæ²¹*	Phenolic_acids	é é ¸ç±?Phenolic acids	é é ¸ç±?-	3	-	-
Apigenin-4'-O-glucoside	1.7532	0.22751	0.64299	0.41809	LKSL - HSL; HSL - LOSL; LKSL - LOSL	MWS20148	4.33E+02	2.71E+02	4.32E+02	C21H20O10	[M+H]+	è¹èç´?4'-O-è¡èç³è·	Flavonoids	é»é ®	Flavones	é»é ®	-	3	-	-
Capsaicin	1.7519	0.22771	0.64261	0.41809	LKSL - HSL; HSL - LOSL; LKSL - LOSL	mws1604	3.06E+02	1.37E+02	3.05E+02	C18H27NO3	[M+H]+	è¾£æ¤ç¢?Alkaloids	çç©ç¢?Phenolamine	é èº	404-86-4	3	C06866	ko00996,ko01100,ko01110
Ala-Ala-Pro-Ala-Ala	1.7512	0.22783	0.64238	0.41809	LKSL - HSL; HSL - LOSL; LKSL - LOSL	MW0144461	4.00E+02	1.45E+02	3.99E+02	C17H29N5O6	[M+H]+	Ala-Ala-Pro-Ala-Ala	Amino_acids_and_derivatives	æ°¨åºé ¸åå ¶è¡çç©	Amino acids and derivatives	æ°¨åºé ¸åå ¶è¡çç©	-	3	-	-
Val-Val	1.7458	0.22872	0.6407	0.41869	HSL - LKSL; HSL - LOSL; LOSL - LKSL	MW0110378	2.17E+02	8.40E+01	2.16E+02	C10H20N2O3	[M+H]+	ç¼¬æ°¨é ?ç¼¬æ°¨é ?Amino_acids_and_derivatives	æ°¨åºé ¸åå ¶è¡çç©	Amino acids and derivatives	æ°¨åºé ¸åå ¶è¡çç©	3918-94-3	3	-	-
Ethyl 9-Hydroxy-10,12-octadecadienoic acid	1.745	0.22885	0.64045	0.41869	LKSL - HSL; LOSL - HSL; LKSL - LOSL	Hmqp006023	3.26E+02	3.09E+02	3.24E+02	C20H36O3	[M+H]+	9-ç¾åº-10,12-åå «ç¢³äºç¯é ¸ä¹é ¯	Lipids	èè´¨	Free fatty acids	æ¸¸ç¦»èèªé ?-	3	-	-
L-Methionine Sulfoxide	1.7444	0.22895	0.64026	0.41869	LKSL - HSL; LOSL - HSL; LKSL - LOSL	pme2617	1.66E+02	1.02E+02	1.65E+02	C5H11NO3S	[M+H]+	èæ°¨é ¸äºç ?Amino_acids_and_derivatives	æ°¨åºé ¸åå ¶è¡çç©	Amino acids and derivatives	æ°¨åºé ¸åå ¶è¡çç©	3226-65-1	3	C02989	ko00270,ko01100
Tyrosyl-Valine	1.7401	0.22967	0.6389	0.41921	LKSL - HSL; HSL - LOSL; LKSL - LOSL	MW0110297	4.61E+02	4.01E+02	2.80E+02	C14H20N2O4	[M+CH3COO]-	é ªæ°¨é °ç¼¬æ°¨é ¸	Amino_acids_and_derivatives	æ°¨åºé ¸åå ¶è¡çç©	Amino acids and derivatives	æ°¨åºé ¸åå ¶è¡çç©	17355-09-8	3	-	-
Lys-Ser-Gln-Lys	1.7395	0.22976	0.63872	0.41921	LKSL - HSL; HSL - LOSL; LKSL - LOSL	MW0153128	4.88E+02	3.90E+02	4.89E+02	C20H39N7O7	[M-H]-	Lys-Ser-Gln-Lys	Amino_acids_and_derivatives	æ°¨åºé ¸åå ¶è¡çç©	Amino acids and derivatives	æ°¨åºé ¸åå ¶è¡çç©	-	3	-	-
2-Aminohexadecane-1,4-diol	1.7375	0.23009	0.6381	0.41933	HSL - LKSL; LOSL - HSL; LOSL - LKSL	Walp007043	2.74E+02	8.81E+01	2.73E+02	C16H35NO2	[M+H]+	2-æ°¨åºåå ­ç?1,4-äºé	Lipids	èè´¨	Sphingolipids	éè	-	2	-	-
Phe-Ala-His	1.7359	0.23036	0.63758	0.41935	HSL - LKSL; LOSL - HSL; LOSL - LKSL	MW0155077	3.74E+02	2.35E+02	3.73E+02	C18H23N5O4	[M+H]+	è¯ä¸æ°¨é °-ä¸æ°¨é ?ç»æ°¨é ?Amino_acids_and_derivatives	æ°¨åºé ¸åå ¶è¡çç©	Amino acids and derivatives	æ°¨åºé ¸åå ¶è¡çç©	-	3	-	-
Leu-Ala-Pro-Leu-Glu	1.7297	0.2314	0.63564	0.42059	LKSL - HSL; LOSL - HSL; LOSL - LKSL	MW0152206	5.42E+02	4.83E+02	5.41E+02	C25H43N5O8	[M+H]+	Leu-Ala-Pro-Leu-Glu	Amino_acids_and_derivatives	æ°¨åºé ¸åå ¶è¡çç©	Amino acids and derivatives	æ°¨åºé ¸åå ¶è¡çç©	-	3	-	-
5-Methylcytosine	1.7286	0.23158	0.6353	0.42059	LKSL - HSL; LOSL - HSL; LOSL - LKSL	mws0572	1.26E+02	1.09E+02	1.25E+02	C5H7N3O	[M+H]+	5-ç²åºèå§å?Nucleotides_and_derivatives	æ ¸è·é ¸åå ¶è¡çç©	Nucleotides and derivatives	æ ¸è·é ¸åå ¶è¡çç©	554-01-8	3	C02376	ko00240,ko01100
Farnesyl acetate	1.7252	0.23214	0.63425	0.42114	HSL - LKSL; HSL - LOSL; LKSL - LOSL	MW0052880	2.87E+02	1.47E+02	2.64E+02	C17H28O2	[M+Na]+	å ¨åå¼åå «ç·åºä¹é ¸é ¯	Others	å ¶å®ç±?Lactones	å é ¯ç±»ååç©	4128-17-0	3	-	-
Barbituric acid;Malonylurea;2,4,6-Pyrimidinetrione	1.7216	0.23276	0.63309	0.42162	HSL - LKSL; HSL - LOSL; LKSL - LOSL	MWS2027	1.29E+02	6.90E+01	1.28E+02	C4H4N2O3	[M+H]+	å·´æ¯å¦¥é ¸;ä¸äºé °è²;2,4,6-å§å¶ä¸é ®	Nucleotides_and_derivatives	æ ¸è·é ¸åå ¶è¡çç©	Nucleotides and derivatives	æ ¸è·é ¸åå ¶è¡çç©	67-52-7	3	C00813	ko00240,ko01100
Trp-Trp	1.7202	0.23299	0.63266	0.42162	HSL - LKSL; HSL - LOSL; LKSL - LOSL	MW0110084	5.13E+02	1.44E+02	3.90E+02	C22H22N4O3	[M+H]+	è²æ°¨é ?è²æ°¨é ?Amino_acids_and_derivatives	æ°¨åºé ¸åå ¶è¡çç©	Amino acids and derivatives	æ°¨åºé ¸åå ¶è¡çç©	20696-60-0	3	-	-
4-Hydroxy-3-methoxy-Î²-phenethylamine	1.718	0.23336	0.63197	0.42162	LKSL - HSL; LOSL - HSL; LKSL - LOSL	Lacp001298	1.68E+02	9.11E+01	1.67E+02	C9H13NO2	[M+H]+	4-ç¾åº-3-ç²æ°§å?Î²-è¯ä¹è?Alkaloids	çç©ç¢?Phenolamine	é èº	-	1	-	-
3'-Fucosyllactose	1.7174	0.23347	0.63177	0.42162	HSL - LKSL; HSL - LOSL; LKSL - LOSL	MW0112809	4.87E+02	1.45E+02	4.88E+02	C18H32O15	[M-H]-	3'-å²©è»ç³åä¹³ç³	Others	å ¶å®ç±?Saccharides	ç³ç±»	41312-47-4	3	-	-
TyrMe-HoPhe-OH	1.7008	0.23628	0.62657	0.42622	LKSL - HSL; LOSL - HSL; LOSL - LKSL	MW0158703	4.79E+02	4.35E+02	4.78E+02	C26H26N2O7	[M+H]+	TyrMe-HoPhe-OH	Amino_acids_and_derivatives	æ°¨åºé ¸åå ¶è¡çç©	Amino acids and derivatives	æ°¨åºé ¸åå ¶è¡çç©	-	3	-	-
Bavachin	1.6983	0.23672	0.62577	0.42652	LKSL - HSL; LOSL - HSL; LOSL - LKSL	MWSslk081	3.25E+02	1.49E+02	3.24E+02	C20H20O4	[M+H]+	è¡¥éª¨èäºæ°¢é»é ?Flavonoids	é»é ®	Flavanones	äºæ°¢é»é ®	19879-32-4	3	-	-
Alpha-Hydrojuglone 4-Glucoside	1.6898	0.23818	0.62309	0.42835	LKSL - HSL; HSL - LOSL; LKSL - LOSL	Wchn003984	3.37E+02	1.91E+02	3.38E+02	C16H18O8	[M-H]-	Alpha-Hydrojuglone 4-Glucoside	Others	å ¶å®ç±?Others	å ¶å®	39015-63-9	1	-	-
Phenylacetyl-L-glutamine	1.6893	0.23827	0.62293	0.42835	LKSL - HSL; LOSL - HSL; LKSL - LOSL	mws0715	2.63E+02	1.45E+02	2.64E+02	C13H16N2O4	[M-H]-	N-è¯ä¹é °åº-L-è°·æ°¨é °èº	Amino_acids_and_derivatives	æ°¨åºé ¸åå ¶è¡çç©	Amino acids and derivatives	æ°¨åºé ¸åå ¶è¡çç©	28047-15-6	3	C04148	ko00360
Cimicifugamide A	1.6867	0.23872	0.62211	0.42867	LKSL - HSL; LOSL - HSL; LOSL - LKSL	pmp001142	4.92E+02	1.45E+02	4.91E+02	C24H29NO10	[M+H]+	åéº»é °èº A	Alkaloids	çç©ç¢?Phenolamine	é èº	-	3	-	-
2-(2,3-dihydroxypropoxy)-3-(((2-(dimethylamino)ethoxy)(hydroxy)phosphoryl)oxy)propyl (8E,11Z,14Z)-octadeca-8,11,14-trienoate*	1.6797	0.23993	0.61991	0.43002	LKSL - HSL; LOSL - HSL; LOSL - LKSL	Waln010192	5.76E+02	2.77E+02	5.77E+02	C28H52NO9P	[M-H]-	2-(2,3-äºç¾åºä¸æ°§åº)-3-(((2-(äºç²åºæ°¨å?ä¹æ°§å?(ç¾åº)ç£·é °å?æ°§åº)ä¸åº (8E,11Z,14Z)-åå «ç¢?8,11,14-ä¸ç¯é ?	Lipids	èè´¨	LPE	æº¶è¡ç£·èé °ä¹éèº	-	1	-	-
Grevilloside F	1.6793	0.24001	0.61976	0.43002	HSL - LKSL; LOSL - HSL; LOSL - LKSL	Lman002731	3.41E+02	1.35E+02	3.42E+02	C15H18O9	[M-H]-	é¶æ¡¦è?F	Phenolic_acids	é é ¸ç±?Phenolic acids	é é ¸ç±?1094004-50-8	1	-	-
Dihydrokaempferide	1.6719	0.2413	0.61744	0.43143	LKSL - HSL; HSL - LOSL; LKSL - LOSL	Cmsp004086	3.03E+02	2.29E+02	3.02E+02	C16H14O6	[M+H]+	äºæ°¢å±±æ°ç´?Flavonoids	é»é ®	Flavanonols	äºæ°¢é»é ®é?137225-59-3	3	-	-
1-beta-D-Arabinofuranosyluracil	1.6717	0.24134	0.61737	0.43143	LKSL - HSL; LOSL - HSL; LOSL - LKSL	MWSmce295	2.45E+02	1.13E+02	2.44E+02	C9H12N2O6	[M+H]+	1-Î²-D-é¿ç³ååè²å§å?Nucleotides_and_derivatives	æ ¸è·é ¸åå ¶è¡çç©	Nucleotides and derivatives	æ ¸è·é ¸åå ¶è¡çç©	3083-77-0	3	C16908	-
Fumaric acid	1.6552	0.24426	0.61214	0.43617	HSL - LKSL; HSL - LOSL; LKSL - LOSL	mws0376	1.15E+02	7.10E+01	1.16E+02	C4H4O4	[M-H]-	å»¶è¡ç´¢é ¸(å¯é©¬é ?åä¸ç¯äºé ?	Organic_acids	ææºé ?Organic acids	ææºé ?110-17-8	1	C00122	ko00020,ko00190,ko00220,ko00250,ko00350,ko00360,ko00620,ko00650,ko00760,ko01100,ko01110,ko01200
Asn-Gln-Val-Lys	1.652	0.24485	0.6111	0.43643	HSL - LKSL; HSL - LOSL; LKSL - LOSL	MW0145733	4.86E+02	2.64E+02	4.87E+02	C20H37N7O7	[M-H]-	Asn-Gln-Val-Lys	Amino_acids_and_derivatives	æ°¨åºé ¸åå ¶è¡çç©	Amino acids and derivatives	æ°¨åºé ¸åå ¶è¡çç©	-	3	-	-
5-Glucosyloxy-2-Hydroxybenzoic acid methyl ester	1.6513	0.24496	0.61091	0.43643	LKSL - HSL; HSL - LOSL; LKSL - LOSL	Lmmn003663	3.29E+02	1.67E+02	3.30E+02	C14H18O9	[M-H]-	5-è¡èç³æ°§å?2-ç¾åºè¯ç²é ¸ç²é ?Phenolic_acids	é é ¸ç±?Phenolic acids	é é ¸ç±?-	3	-	-
Stearamide	1.646	0.24592	0.6092	0.43765	LKSL - HSL; LOSL - HSL; LOSL - LKSL	Zmzp005934	2.84E+02	1.02E+02	2.83E+02	C18H37NO	[M+H]+	ç¡¬èé °èº	Alkaloids	çç©ç¢?Alkaloids	çç©ç¢?124-26-5	3	C13846	-
Pinocembrin-7-O-neohesperidoside*	1.6394	0.24712	0.6071	0.43891	LKSL - HSL; HSL - LOSL; LKSL - LOSL	HJN076	5.63E+02	2.55E+02	5.64E+02	C27H32O13	[M-H]-	ä¹æ¾ç´?7-O-æ°æ©ç®ç³è?	Flavonoids	é»é ®	Flavanones	äºæ°¢é»é ®	13241-31-1	3	C09828	-
1-Aminocyclopropane-1-carboxylic acid	1.639	0.24718	0.60699	0.43891	LKSL - HSL; LOSL - HSL; LKSL - LOSL	mws4052	1.02E+02	5.61E+01	1.01E+02	C4H7NO2	[M+H]+	1-æ°¨åºç¯ä¸ç?1-ç¾§é ¸	Organic_acids	ææºé ?Organic acids	ææºé ?22059-21-8	3	C01234	ko00270,ko01100,ko01110
Ayanin (3',5-Dihydroxy-3,4',7-Trimethoxyflavone)	1.6354	0.24784	0.60583	0.43959	HSL - LKSL; LOSL - HSL; LOSL - LKSL	Zmap009745	3.45E+02	3.30E+02	3.44E+02	C18H16O7	[M+H]+	é¿äºé»ç´ (3',5-äºç¾å?3,4',7-ä¸ç²æ°§åºé»é ®)	Flavonoids	é»é ®	Flavones	é»é ®	572-32-7	3	C04444	ko00944,ko01110
His-Ser-Val-Glu	1.6312	0.24861	0.60449	0.44046	LKSL - HSL; HSL - LOSL; LKSL - LOSL	MW0151089	4.71E+02	2.23E+02	4.70E+02	C19H30N6O8	[M+H]+	His-Ser-Val-Glu	Amino_acids_and_derivatives	æ°¨åºé ¸åå ¶è¡çç©	Amino acids and derivatives	æ°¨åºé ¸åå ¶è¡çç©	-	3	-	-
N-Acetyl-5-hydroxytryptamine	1.627	0.24937	0.60316	0.44132	HSL - LKSL; HSL - LOSL; LKSL - LOSL	mws0677	2.19E+02	1.60E+02	2.18E+02	C12H14N2O2	[M+H]+	N-ä¹é °-5-ç¾åºè²èº	Alkaloids	çç©ç¢?Plumerane	å²åç±»çç©ç¢±	1210-83-9	3	C00978	ko00380,ko01100,ko01110
Lys-Thr-Gln-Lys	1.6185	0.25093	0.60045	0.44358	LKSL - HSL; LOSL - HSL; LOSL - LKSL	MW0153146	5.02E+02	2.77E+02	5.03E+02	C21H41N7O7	[M-H]-	Lys-Thr-Gln-Lys	Amino_acids_and_derivatives	æ°¨åºé ¸åå ¶è¡çç©	Amino acids and derivatives	æ°¨åºé ¸åå ¶è¡çç©	-	3	-	-
N-Monocinnamoylputrescine	1.6146	0.25166	0.59919	0.44407	HSL - LKSL; HSL - LOSL; LKSL - LOSL	Qagp003587	2.19E+02	1.31E+02	2.18E+02	C13H18N2O	[M+H]+	N-åèæ¡é °åºè è?Alkaloids	çç©ç¢?Phenolamine	é èº	-	2	-	-
S-Methyl-L-cysteine	1.6133	0.25189	0.59878	0.44407	HSL - LKSL; HSL - LOSL; LKSL - LOSL	Zmdp000972	1.36E+02	9.11E+01	1.35E+02	C4H9NO2S	[M+H]+	S-ç²åº-L-åè±æ°¨é ¸	Amino_acids_and_derivatives	æ°¨åºé ¸åå ¶è¡çç©	Amino acids and derivatives	æ°¨åºé ¸åå ¶è¡çç©	1187-84-4	3	C22040	ko02010
Uridine 5'-diphosphate	1.6125	0.25204	0.59853	0.44407	LKSL - HSL; LOSL - HSL; LKSL - LOSL	pme3007	4.03E+02	1.59E+02	4.04E+02	C9H14N2O12P2	[M-H]-	å°¿è· 5'-äºç£·é ?Nucleotides_and_derivatives	æ ¸è·é ¸åå ¶è¡çç©	Nucleotides and derivatives	æ ¸è·é ¸åå ¶è¡çç©	27821-45-0	3	C00015	ko00240,ko00908,ko01100,ko01232,ko01240
13(s)-hydroperoxy-(9z,11e,15z)-octadecatrienoic acid	1.6057	0.25331	0.59635	0.44581	HSL - LKSL; HSL - LOSL; LKSL - LOSL	Zmzn003953	3.09E+02	2.27E+02	3.10E+02	C18H30O4	[M-H]-	13-æ°¢è¿æ°§å-9z,11e,15z-åå «ç¢³ä¸ç¯é ¸	Lipids	èè´¨	Free fatty acids	æ¸¸ç¦»èèªé ?67597-26-6	1	C04785	ko00592,ko01100,ko01110
2-Isopropylmalic Acid	1.6025	0.2539	0.59533	0.44637	LKSL - HSL; LOSL - HSL; LOSL - LKSL	pmb3101	1.75E+02	1.15E+02	1.76E+02	C7H12O5	[M-H]-	2-å¼ä¸åºè¹æé ¸	Organic_acids	ææºé ?Organic acids	ææºé ?49601-06-1	1	C02504	ko00290,ko00620,ko01100,ko01110,ko01210,ko01230
Ala-Lys-Asn-Asn-Thr	1.5963	0.25507	0.59334	0.44691	LKSL - HSL; LOSL - HSL; LOSL - LKSL	MW0144655	5.47E+02	3.67E+02	5.46E+02	C21H38N8O9	[M+H]+	Ala-Lys-Asn-Asn-Thr	Amino_acids_and_derivatives	æ°¨åºé ¸åå ¶è¡çç©	Amino acids and derivatives	æ°¨åºé ¸åå ¶è¡çç©	-	3	-	-
2-Oxo-3,4-dihydro-1H-quinoline-3-carboxylic acid	1.5961	0.2551	0.59329	0.44691	HSL - LKSL; LOSL - HSL; LOSL - LKSL	Lmyp003387	1.92E+02	1.46E+02	1.91E+02	C10H9NO3	[M+H]+	2-æ°?3,4-äºæ°¢-1H-å¹å-3-ç¾§é ¸	Alkaloids	çç©ç¢?Quinoline alkaloids	å¹åç±»çç©ç¢±	246867-17-4	3	-	-
1-O-Feruloyl-Î²-D-glucose*	1.5941	0.25548	0.59265	0.44691	HSL - LKSL; HSL - LOSL; LKSL - LOSL	Zmhn002422	3.55E+02	1.93E+02	3.56E+02	C16H20O9	[M-H]-	1-O-é¿é­é ?Î²-D-è¡èç³?	Phenolic_acids	é é ¸ç±?Phenolic acids	é é ¸ç±?7196-71-6	3	C17759	-
Ferulic Î²-glucoside*	1.5941	0.25548	0.59265	0.44691	HSL - LKSL; HSL - LOSL; LKSL - LOSL	MWSHC2062	3.55E+02	1.93E+02	3.56E+02	C16H20O9	[M-H]-	é¿é­é ?Î²-è¡èç³è·*	Phenolic_acids	é é ¸ç±?Phenolic acids	é é ¸ç±?14364-12-6	3	-	-
Glu-Asp-Thr-Glu	1.5934	0.25562	0.59241	0.44691	LKSL - HSL; LOSL - HSL; LOSL - LKSL	MW0149953	4.91E+02	1.61E+02	4.92E+02	C18H28N4O12	[M-H]-	è°·æ°¨é ?å¤©é¨å¬æ°¨é ?èæ°¨é ?è°·æ°¨é ?Amino_acids_and_derivatives	æ°¨åºé ¸åå ¶è¡çç©	Amino acids and derivatives	æ°¨åºé ¸åå ¶è¡çç©	-	3	-	-
2-Propylmalic Acid	1.5907	0.25614	0.59153	0.44694	LKSL - HSL; LOSL - HSL; LOSL - LKSL	Zmgn001448	1.75E+02	1.15E+02	1.76E+02	C7H12O5	[M-H]-	2-ä¸åºè¹æé ?Organic_acids	ææºé ?Organic acids	ææºé ?-	1	C05994	ko00620
isatioxyneolignoside E	1.5903	0.2562	0.59142	0.44694	LKSL - HSL; LOSL - HSL; LOSL - LKSL	Lcsn000193	5.97E+02	3.27E+02	5.98E+02	C28H38O14	[M-H]-	isatioxyneolignoside E	Lignans_and_Coumarins	æ¨èç´ åé¦è±ç´?Lignans	æ¨èç´?-	1	-	-
2-Propylsuccinic acid*	1.5795	0.25826	0.58795	0.45004	HSL - LKSL; HSL - LOSL; LOSL - LKSL	Lmbn002072	1.59E+02	9.71E+01	1.60E+02	C7H12O4	[M-H]-	2-ä¸åºç¥çé ?	Organic_acids	ææºé ?Organic acids	ææºé ?618-57-5	3	C16657	-
Biotin	1.577	0.25873	0.58715	0.4503	LKSL - HSL; HSL - LOSL; LKSL - LOSL	pme2266	2.45E+02	2.27E+02	2.44E+02	C10H16N2O3S	[M+H]+	D-çç©ç´?Others	å ¶å®ç±?Vitamin	ç»´çç´?58-85-5	3	C00120	ko00780,ko01100,ko01240,ko02010
N-Acetyl-D-mannosamine	1.5758	0.25897	0.58675	0.4503	HSL - LKSL; HSL - LOSL; LKSL - LOSL	mws4174	2.22E+02	1.38E+02	2.21E+02	C8H15NO6	[M+H]+	N-ä¹é °-D-çé²ç³èº	Others	å ¶å®ç±?Saccharides	ç³ç±»	7772-94-3	3	C00645	ko00520,ko01100,ko01250
N-Acetyl-L-phenylalanine	1.5716	0.25978	0.5854	0.45102	HSL - LKSL; LOSL - HSL; LOSL - LKSL	Zmgn002106	2.06E+02	5.80E+01	2.07E+02	C11H13NO3	[M-H]-	N-ä¹é °-L-è¯ä¸æ°¨é ¸	Amino_acids_and_derivatives	æ°¨åºé ¸åå ¶è¡çç©	Amino acids and derivatives	æ°¨åºé ¸åå ¶è¡çç©	2018-61-3	1	C03519	ko00360,ko01100
Ala-Lys-His-Asp	1.5706	0.25995	0.5851	0.45102	LKSL - HSL; LOSL - HSL; LOSL - LKSL	MW0144664	4.70E+02	2.20E+02	4.69E+02	C19H31N7O7	[M+H]+	Ala-Lys-His-Asp	Amino_acids_and_derivatives	æ°¨åºé ¸åå ¶è¡çç©	Amino acids and derivatives	æ°¨åºé ¸åå ¶è¡çç©	-	3	-	-
(7Z)-Hexadecenoic acid	1.5675	0.26056	0.5841	0.45157	LKSL - HSL; LOSL - HSL; LKSL - LOSL	Lmcn009122	2.53E+02	2.35E+02	2.54E+02	C16H30O2	[M-H]-	(7Z)-åå ­ç¢³ç¯é ?Lipids	èè´¨	Free fatty acids	æ¸¸ç¦»èèªé ?2416-19-5	3	-	-
5,6,7,7a-tetrahydro-4,4,7a-trimethyl-2(4H)-benzofuranone	1.5586	0.26229	0.58122	0.45408	LKSL - HSL; LOSL - HSL; LOSL - LKSL	Zbzp007397	1.81E+02	1.35E+02	1.80E+02	C11H16O2	[M+H]+	5,6,7,7a-åæ°¢-4,4,7a-ä¸ç²å?2(4H)-è¯å¹¶ååé ?,Others,å ¶å®ç±?Others,å ¶å®,15356-74-8,3,-,- Robinlin,1.5524,0.26349,0.57923,0.45567,LKSL - HSL; LOSL - HSL; LKSL - LOSL,Hmln008119,1.97E+02,1.53E+02,1.98E+02,C11H18O3,[M-H]-,Robinlin,Terpenoids,èç±»,Terpene,èç±»,-,1,-,- Kaempferol-6	8-di-C-glucoside"	1.5496	0.26405	0.57832	0.45613	HSL - LKSL; HSL - LOSL; LKSL - LOSL	HJAP024	6.11E+02	5.93E+02	6.10E+02	C27H30O16	[M+H]+	å±±æ°é ?6,8-äº?C-è¡èç³è·	Flavonoids	é»é ®	Flavonols	é»é ®é?-	3	-	-
3'-methoxyquercetin-3-O-L-rhamnosyl(1â?)-glucopyranoside	1.5469	0.26458	0.57745	0.45614	LKSL - HSL; HSL - LOSL; LKSL - LOSL	Zblp004717	6.25E+02	3.17E+02	6.24E+02	C28H32O16	[M+H]+	3'-ç²æ°§å?æ§²ç®ç´?3-O-Î±-L-é¼ æç³åº(1â?)-Î²-D-è¡èç³å¡åè·	Flavonoids	é»é ®	Flavonols	é»é ®é?-	1	-	-
DL-2-Aminoadipic acid	1.5467	0.26463	0.57737	0.45614	LKSL - HSL; HSL - LOSL; LKSL - LOSL	mws1346	1.62E+02	9.81E+01	1.61E+02	C6H11NO4	[M+H]+	DL-2-æ°¨åºå·±äºé ?Alkaloids	çç©ç¢?Alkaloids	çç©ç¢?542-32-5	3	C00956	ko00300,ko00310,ko01100,ko01110,ko01210,ko01230
Dihydrocharcone-4'-O-glucoside	1.5452	0.26491	0.5769	0.45614	HSL - LKSL; LOSL - HSL; LOSL - LKSL	HJN055	4.35E+02	2.73E+02	4.36E+02	C21H24O10	[M-H]-	äºæ°¢æ¥è³é ®-4'-O-è¡èç³è·	Flavonoids	é»é ®	Chalcones	æ¥è³é ®	-	1	-	-
L-Fucitol	1.5435	0.26525	0.57634	0.45623	HSL - LKSL; HSL - LOSL; LKSL - LOSL	MWSmce165	1.65E+02	5.90E+01	1.66E+02	C6H14O5	[M-H]-	L-å²©è»ç³é	Others	å ¶å®ç±?Saccharides	ç³ç±»	13074-06-1	3	-	-
Cys-Pro-Ile	1.5375	0.26644	0.5744	0.45778	LKSL - HSL; LOSL - HSL; LKSL - LOSL	MW0148063	3.32E+02	1.44E+02	3.31E+02	C14H25N3O4S1	[M+H]+	åè±æ°¨é ¸-è¯æ°¨é ?å¼äº®æ°¨é ¸	Amino_acids_and_derivatives	æ°¨åºé ¸åå ¶è¡çç©	Amino acids and derivatives	æ°¨åºé ¸åå ¶è¡çç©	-	3	-	-
Isosakuranetin (5,7-Dihydroxy-4'-methoxyflavanone)	1.5356	0.26681	0.5738	0.45792	LKSL - HSL; HSL - LOSL; LKSL - LOSL	mws1034	2.87E+02	1.53E+02	2.86E+02	C16H14O5	[M+H]+	å¼æ¨±è±ç´	Flavonoids	é»é ®	Flavanones	äºæ°¢é»é ®	480-43-3	3	C05334	ko00941,ko01110
Phenylacetic acid	1.5277	0.26839	0.57124	0.4599	LKSL - HSL; HSL - LOSL; LKSL - LOSL	MW0009415	1.35E+02	8.90E+01	1.36E+02	C8H8O2	[M-H]-	è¯ä¹é ?Organic_acids	ææºé ?Organic acids	ææºé ?103-82-2	3	C07086	ko00360,ko01100
Isochlorogenic acid A*	1.527	0.26854	0.57099	0.4599	HSL - LKSL; HSL - LOSL; LKSL - LOSL	pmn001382	5.15E+02	3.53E+02	5.16E+02	C25H24O12	[M-H]-	å¼ç»¿åé ¸ A*	Phenolic_acids	é é ¸ç±?Phenolic acids	é é ¸ç±?2450-53-5	1	-	-
Cys-Thr-Met	1.5167	0.27061	0.56766	0.46267	HSL - LKSL; HSL - LOSL; LKSL - LOSL	MW0148070	3.54E+02	1.62E+02	3.53E+02	C12H23N3O5S2	[M+H]+	åè±æ°¨é ¸-èæ°¨é ?èæ°¨é ?Amino_acids_and_derivatives	æ°¨åºé ¸åå ¶è¡çç©	Amino acids and derivatives	æ°¨åºé ¸åå ¶è¡çç©	-	3	-	-
Histidinol	1.5161	0.27074	0.56745	0.46267	LKSL - HSL; LOSL - HSL; LKSL - LOSL	pma2987	1.42E+02	1.24E+02	1.41E+02	C6H11N3O	[M+H]+	ç»æ°¨é?Alkaloids	çç©ç¢?Alkaloids	çç©ç¢?501-28-0	3	C00860	ko00340,ko01100,ko01110,ko01230
Ser-Asp-Thr-Glu	1.5077	0.27245	0.56472	0.46509	LKSL - HSL; LOSL - HSL; LOSL - LKSL	MW0156688	4.49E+02	2.41E+02	4.50E+02	C16H26N4O11	[M-H]-	Ser-Asp-Thr-Glu	Amino_acids_and_derivatives	æ°¨åºé ¸åå ¶è¡çç©	Amino acids and derivatives	æ°¨åºé ¸åå ¶è¡çç©	-	3	-	-
Pimelic acid*	1.5028	0.27345	0.56313	0.4663	HSL - LKSL; HSL - LOSL; LKSL - LOSL	Zmjn001813	1.59E+02	9.71E+01	1.60E+02	C7H12O4	[M-H]-	åºäºé ?	Organic_acids	ææºé ?Organic acids	ææºé ?111-16-0	3	C02656	ko00780,ko01100,ko01240
Tyr-Cys-Cys	1.4957	0.2749	0.56082	0.46778	HSL - LKSL; HSL - LOSL; LKSL - LOSL	MW0158422	3.88E+02	1.64E+02	3.87E+02	C15H21N3O5S2	[M+H]+	é ªæ°¨é ?åè±æ°¨é ¸-åè±æ°¨é ¸	Amino_acids_and_derivatives	æ°¨åºé ¸åå ¶è¡çç©	Amino acids and derivatives	æ°¨åºé ¸åå ¶è¡çç©	-	3	-	-
2-Decanol*	1.4954	0.27497	0.56072	0.46778	LKSL - HSL; LOSL - HSL; LOSL - LKSL	pmf0175	1.57E+02	1.57E+02	1.58E+02	C10H22O	[M-H]-	2-ç¸é*	Others	å ¶å®ç±?Alcohol compounds	éç±»ååç?1120-06-5	3	-	-
LysoPC 17:1	1.4943	0.2752	0.56035	0.46778	LKSL - HSL; LOSL - HSL; LKSL - LOSL	Lmhp009590	5.08E+02	1.84E+02	5.07E+02	C25H50NO7P	[M+H]+	æº¶è¡ç£·èé °èç¢?17:1	Lipids	èè´¨	LPC	æº¶è¡ç£·èé °èç¢?-	3	-	-
N-benzylformamide	1.4926	0.27553	0.55983	0.46785	HSL - LKSL; HSL - LOSL; LKSL - LOSL	HJKP000649	1.36E+02	9.11E+01	1.35E+02	C8H9NO	[M+H]+	æ­£èåºç²é °èº	Alkaloids	çç©ç¢?Alkaloids	çç©ç¢?6343-54-0	3	C15561	-
1-O-p-Coumaroylquinic acid	1.4887	0.27636	0.55853	0.46855	LKSL - HSL; HSL - LOSL; LKSL - LOSL	pmb3068	3.37E+02	1.63E+02	3.38E+02	C16H18O8	[M-H]-	1-O-å¯¹é¦è±é °å¥å®é ?Phenolic_acids	é é ¸ç±?Phenolic acids	é é ¸ç±?-	1	-	-
Isochlorogenic acid C*	1.4878	0.27655	0.55823	0.46855	HSL - LKSL; HSL - LOSL; LKSL - LOSL	pmn001384	5.15E+02	3.53E+02	5.16E+02	C25H24O12	[M-H]-	å¼ç»¿åé ¸ C*	Phenolic_acids	é é ¸ç±?Phenolic acids	é é ¸ç±?57378-72-0	1	-	-
16,23:16,30-Diepoxydammar-24-ene-3,20-diol (Jujubogenin)	1.4861	0.2769	0.55768	0.46855	HSL - LKSL; LOSL - HSL; LOSL - LKSL	pmn001427	4.71E+02	4.71E+02	4.72E+02	C30H48O4	[M-H]-	16,23:16,30-äºç¯æ°§è¾¾çç·-24-ç?3,20-äºé (é ¸æ£ä»çè·å )	Terpenoids	èç±»	Triterpene	ä¸è	54815-36-0	3	-	-
Glu-Asn-Gln-Glu	1.485	0.27712	0.55733	0.46855	HSL - LKSL; HSL - LOSL; LKSL - LOSL	MW0149927	5.17E+02	3.55E+02	5.18E+02	C19H30N6O11	[M-H]-	è°·æ°¨é ?å¤©é¨å¬é °æ°?è°·é °æ°?è°·æ°¨é ?Amino_acids_and_derivatives	æ°¨åºé ¸åå ¶è¡çç©	Amino acids and derivatives	æ°¨åºé ¸åå ¶è¡çç©	-	3	-	-
Pinocembrin-7-O-(6''-O-malonyl)glucoside	1.4829	0.27757	0.55663	0.4688	LKSL - HSL; HSL - LOSL; LKSL - LOSL	HJAP135	5.05E+02	2.57E+02	5.04E+02	C24H24O12	[M+H]+	ä¹æ¾ç´?7-O-(6''-O-ä¸äºé ?è¡èç³è·	Flavonoids	é»é ®	Flavanones	äºæ°¢é»é ®	-	1	-	-
Phenyl acetate	1.4793	0.2783	0.55549	0.46954	HSL - LKSL; HSL - LOSL; LOSL - LKSL	MWS1848	1.35E+02	9.20E+01	1.36E+02	C8H8O2	[M-H]-	ä¹é ¸è¯é ¯	Phenolic_acids	é é ¸ç±?Phenolic acids	é é ¸ç±?122-79-2	3	C00548	-
2-Methylglutaric acid	1.4747	0.27928	0.55395	0.4707	LKSL - HSL; LOSL - HSL; LOSL - LKSL	mws0924	1.45E+02	1.01E+02	1.46E+02	C6H10O4	[M-H]-	2-ç²åºæäºé ?Organic_acids	ææºé ?Organic acids	ææºé ?617-62-9	3	-	-
2-(2,3-dihydroxypropoxy)-3-(((2-(dimethylamino)ethoxy)(hydroxy)phosphoryl)oxy)propyl (11Z,14Z)-octadeca-11,14-dienoate*	1.4704	0.28018	0.55257	0.47144	LKSL - HSL; LOSL - HSL; LOSL - LKSL	Waln011009	5.78E+02	2.79E+02	5.79E+02	C28H54NO9P	[M-H]-	2-(2,3-äºç¾åºä¸æ°§åº)-3-(((2-(äºç²åºæ°¨å?ä¹æ°§å?(ç¾åº)ç£·é °å?æ°§åº)ä¸åº (11Z,14Z)-åå «ç¢?11,14-äºç¯é ?	Lipids	èè´¨	LPE	æº¶è¡ç£·èé °ä¹éèº	-	1	-	-
LysoPC 18:2(2n isomer)	1.4698	0.28032	0.55235	0.47144	LKSL - HSL; LOSL - HSL; LOSL - LKSL	pmp001251	5.20E+02	1.84E+02	5.19E+02	C26H50NO7P	[M+H]+	æº¶è¡ç£·èé °èç¢?18:2(2nå¼æ)	Lipids	èè´¨	LPC	æº¶è¡ç£·èé °èç¢?-	1	-	-
Hispidulin-7-O-(6''-O-p-Coumaroyl)Glucoside	1.4657	0.28117	0.55103	0.47237	HSL - LKSL; HSL - LOSL; LOSL - LKSL	Hmgp002121	6.09E+02	4.63E+02	6.08E+02	C31H28O13	[M+H]+	é«è½¦åç´ -7-O-(6''-O-å¯¹é¦è±é °)è¡èç³è·	Flavonoids	é»é ®	Flavones	é»é ®	-	3	-	-
N-(2-Hydroxy-4-methoxyphenyl)acetamide	1.4638	0.28159	0.55039	0.47258	HSL - LKSL; HSL - LOSL; LKSL - LOSL	MWStz070	1.82E+02	9.11E+01	1.81E+02	C9H11NO3	[M+H]+	N-(2-ç¾åº-4-ç²æ°§åºè¯å?ä¹é °è?Alkaloids	çç©ç¢?Phenolamine	é èº	58469-06-0	3	-	-
D-Cellobiose	1.4615	0.28206	0.54966	0.47287	HSL - LKSL; HSL - LOSL; LKSL - LOSL	MWSmce203	3.41E+02	7.30E+01	3.42E+02	C12H22O11	[M-H]-	D-çº¤ç»´äºç³	Others	å ¶å®ç±?Saccharides	ç³ç±»	528-50-7	3	-	-
2-O-Î±-D-Glucopyranosyl-L-ascorbic acid	1.4555	0.28335	0.54767	0.47454	LKSL - HSL; LOSL - HSL; LKSL - LOSL	Wasn000528	3.37E+02	2.77E+02	3.38E+02	C12H18O11	[M-H]-	2-O-è¡èç³åº-L-æåè¡é ?Others	å ¶å®ç±?Vitamin	ç»´çç´?129499-78-1	2	C18339	-
Pinoresinol-4-O-glucoside	1.4533	0.28383	0.54695	0.47483	LKSL - HSL; LOSL - HSL; LOSL - LKSL	pmn001378	5.19E+02	3.57E+02	5.20E+02	C26H32O11	[M-H]-	æ¾èé?4-O-è¡èç³è·	Lignans_and_Coumarins	æ¨èç´ åé¦è±ç´?Lignans	æ¨èç´?41607-20-9	1	C17529	-
Ayapin	1.4477	0.28503	0.54511	0.47635	HSL - LKSL; HSL - LOSL; LKSL - LOSL	pmn001492	1.87E+02	1.23E+02	1.88E+02	C11H8O3	[M-H]-	æ³½å °å é ¯	Lignans_and_Coumarins	æ¨èç´ åé¦è±ç´?Coumarins	é¦è±ç´?494-56-4	3	C18078	-
Capsianoside I	1.4363	0.28749	0.54138	0.47996	LKSL - HSL; HSL - LOSL; LKSL - LOSL	Hmln004940	6.59E+02	6.59E+02	6.60E+02	C32H52O14	[M-H]-	è¾£æ¤èè· I	Terpenoids	èç±»	Ditepenoids	äºè	121924-04-7	2	-	-
Hydroxydihydrobovolide	1.4316	0.28853	0.53981	0.48119	LKSL - HSL; LOSL - HSL; LKSL - LOSL	Lmxn008846	1.97E+02	1.53E+02	1.98E+02	C11H18O3	[M-H]-	ç¾åºäºæ°¢åä¼å é ¯	Others	å ¶å®ç±?Lactones	å é ¯ç±»ååç©	6067-11-4	1	-	-
3-Hydroxyurs-12-en-28-oic acid (3-Epiursolic acid)	1.4292	0.28905	0.53903	0.48154	HSL - LKSL; HSL - LOSL; LKSL - LOSL	MWSmce052	4.55E+02	4.55E+02	4.56E+02	C30H48O3	[M-H]-	3-ç¾åºçæ-12-ç?28-é ?(3-è¡¨çæé ¸)	Terpenoids	èç±»	Triterpene	ä¸è	989-30-0	3	-	-
Met-Phe-Thr-Glu-Asp	1.4268	0.28958	0.53823	0.48193	LKSL - HSL; LOSL - HSL; LOSL - LKSL	MW0153637	6.42E+02	3.06E+02	6.41E+02	C27H39N5O11S	[M+H]+	Met-Phe-Thr-Glu-Asp	Amino_acids_and_derivatives	æ°¨åºé ¸åå ¶è¡çç©	Amino acids and derivatives	æ°¨åºé ¸åå ¶è¡çç©	-	3	-	-
Undecanedioic acid	1.4234	0.29033	0.53711	0.48267	HSL - LKSL; HSL - LOSL; LOSL - LKSL	MWS1900	2.15E+02	1.53E+02	2.16E+02	C11H20O4	[M-H]-	åä¸ç·äºé ?Lipids	èè´¨	Free fatty acids	æ¸¸ç¦»èèªé ?1852-04-6	1	-	-
Epicatechin-3'-O-Î²-D-glucopyranoside	1.414	0.29241	0.53401	0.48562	HSL - LKSL; HSL - LOSL; LKSL - LOSL	Zmdn002400	4.51E+02	2.89E+02	4.52E+02	C21H24O11	[M-H]-	è¡¨å¿è¶ç´ -3'-O-Î²-D-è¡èç³è·	Flavonoids	é»é ®	Flavanols	é»ç·éç±»	-	3	-	-
D-Threitol	1.4124	0.29277	0.53348	0.4857	LKSL - HSL; LOSL - HSL; LKSL - LOSL	pme2134	1.21E+02	5.90E+01	1.22E+02	C4H10O4	[M-H]-	D-èç³é?Others	å ¶å®ç±?Saccharides	ç³ç±»	2418-52-2	3	C16884	-
1-O-p-Coumaroyl-Î²-D-glucose	1.4108	0.29312	0.53295	0.48579	LKSL - HSL; LOSL - HSL; LOSL - LKSL	Lmsn003111	3.25E+02	1.45E+02	3.26E+02	C15H18O8	[M-H]-	1-O-å¯¹é¦è±é °-Î²-D-è¡èç³?Phenolic_acids	é é ¸ç±?Phenolic acids	é é ¸ç±?7139-64-2	3	C16827	-
Ile-Phe-Val-Lys	1.405	0.29441	0.53105	0.4872	LKSL - HSL; LOSL - HSL; LOSL - LKSL	MW0151553	5.64E+02	5.04E+02	5.05E+02	C26H43N5O5	[M+CH3COO]-	Ile-Phe-Val-Lys	Amino_acids_and_derivatives	æ°¨åºé ¸åå ¶è¡çç©	Amino acids and derivatives	æ°¨åºé ¸åå ¶è¡çç©	-	3	-	-
Lyciumin A	1.4043	0.29459	0.53079	0.4872	HSL - LKSL; HSL - LOSL; LKSL - LOSL	pmp001173	8.74E+02	8.56E+02	8.73E+02	C42H51N9O12	[M+H]+	æ¸æç´?A	Alkaloids	çç©ç¢?Plumerane	å²åç±»çç©ç¢±	125708-06-7	3	-	-
Procurcumenol	1.3979	0.29601	0.5287	0.48858	LKSL - HSL; LOSL - HSL; LKSL - LOSL	Qmyp101119	2.35E+02	1.33E+02	2.34E+02	C15H22O2	[M+H]+	åèªæ¯é	Terpenoids	èç±»	Sesquiterpenoids	ååè?21698-40-8	3	-	-
5'-Deoxy-5'-(methylthio)adenosine	1.3978	0.29604	0.52866	0.48858	LKSL - HSL; LOSL - HSL; LKSL - LOSL	pme1474	2.98E+02	1.36E+02	2.97E+02	C11H15N5O3S	[M+H]+	5-è±æ°§-5-ç²ç¡«è ºè·	Nucleotides_and_derivatives	æ ¸è·é ¸åå ¶è¡çç©	Nucleotides and derivatives	æ ¸è·é ¸åå ¶è¡çç©	2457-80-9	1	C00170	ko00270,ko00908,ko01100
(R)-3-(3'-Hydroxybutyl)-2,4,4-trimethylcyclohexa-2,5-dienone	1.3924	0.29726	0.52687	0.49009	LKSL - HSL; LOSL - HSL; LOSL - LKSL	Wbmp003697	2.09E+02	5.51E+01	2.08E+02	C13H20O2	[M+H]+	3-(3'-ç¾åºä¸åº)-2,4,4-ä¸ç²åºç¯å·±ç·-2,5-äºç¯é ?,Terpenoids,èç±»,Sesquiterpenoids,ååè?-,1,-,- Calystegine B2,1.3907,0.29766,0.52629,0.49024,HSL - LKSL; LOSL - HSL; LOSL - LKSL,pmp001194,1.76E+02,1.58E+02,1.75E+02,C7H13NO4,[M+H]+,æç¢è±ç²¾ B2,Alkaloids,çç©ç¢?Tropan alkaloids,è¨èªç·ç±»çç©ç¢?127414-85-1,3,-,- Met-Abu-OH,1.3843,0.2991,0.52418,0.49176,LKSL - HSL; LOSL - HS…	ko00261	ko00350	ko00360	ko00400	ko00460	ko00730	ko00940	ko00950	ko00965	ko00966	ko00970	ko00999	ko01100	ko01110	ko01210	ko01230	ko01240"
Asn-Thr-Asp-Arg	1.3692	0.30259	0.51915	0.49535	HSL - LKSL; HSL - LOSL; LOSL - LKSL	MW0145898	5.05E+02	2.44E+02	5.04E+02	C18H32N8O9	[M+H]+	Asn-Thr-Asp-Arg	Amino_acids_and_derivatives	æ°¨åºé ¸åå ¶è¡çç©	Amino acids and derivatives	æ°¨åºé ¸åå ¶è¡çç©	-	3	-	-
LysoPE 20:2(2n isomer)	1.369	0.30263	0.51909	0.49535	LKSL - HSL; LOSL - HSL; LOSL - LKSL	Lmhp010514	5.06E+02	3.65E+02	5.05E+02	C25H48NO7P	[M+H]+	æº¶è¡ç£·èé °ä¹éèº 20:2(2nå¼æ)	Lipids	èè´¨	LPE	æº¶è¡ç£·èé °ä¹éèº	-	1	-	-
Tricetin-5-O-(6''-malonyl)glucoside	1.3638	0.30384	0.51736	0.49682	LKSL - HSL; LOSL - HSL; LOSL - LKSL	pma0795	5.51E+02	3.03E+02	5.50E+02	C24H22O15	[M+H]+	äºç¾é»é ®-5-O-(6''-ä¸äºé ?è¡èç³è·	Flavonoids	é»é ®	Flavones	é»é ®	-	3	-	-
Leu-Gly-Asp-Val-Ile	1.3621	0.30423	0.5168	0.49695	LKSL - HSL; HSL - LOSL; LKSL - LOSL	MW0152340	5.16E+02	4.84E+02	5.15E+02	C23H41N5O8	[M+H]+	Leu-Gly-Asp-Val-Ile	Amino_acids_and_derivatives	æ°¨åºé ¸åå ¶è¡çç©	Amino acids and derivatives	æ°¨åºé ¸åå ¶è¡çç©	-	3	-	-
Thr-Phe	1.3558	0.30572	0.51467	0.49888	LKSL - HSL; LOSL - HSL; LOSL - LKSL	MW0109888	3.25E+02	5.90E+01	2.66E+02	C13H18N2O4	[M+CH3COO]-	èæ°¨é ?è¯ä¸æ°¨é ¸	Amino_acids_and_derivatives	æ°¨åºé ¸åå ¶è¡çç©	Amino acids and derivatives	æ°¨åºé ¸åå ¶è¡çç©	16875-27-7	3	-	-
Kaempferol-3-O-glucuronide	1.3519	0.30663	0.51339	0.49984	LKSL - HSL; LOSL - HSL; LKSL - LOSL	Lmzn001894	4.61E+02	2.85E+02	4.62E+02	C21H18O12	[M-H]-	å±±æ°é ?3-O-è¡èç³éé ¸è·	Flavonoids	é»é ®	Flavonols	é»é ®é?22688-78-4	3	-	-
DL-3-Phenyllactic acid*	1.3487	0.3074	0.5123	0.50058	HSL - LKSL; HSL - LOSL; LOSL - LKSL	MWS0274	1.65E+02	1.19E+02	1.66E+02	C9H10O3	[M-H]-	DL-3-è¯åºä¹³é ¸*	Organic_acids	ææºé ?Organic acids	ææºé ?828-01-3	3	-	-
Glu-Trp-Phe	1.3466	0.30788	0.51162	0.50085	LKSL - HSL; LOSL - HSL; LKSL - LOSL	MW0150178	4.81E+02	4.63E+02	4.80E+02	C25H28N4O6	[M+H]+	è°·æ°¨é ?è²æ°¨é ?è¯ä¸æ°¨é ¸	Amino_acids_and_derivatives	æ°¨åºé ¸åå ¶è¡çç©	Amino acids and derivatives	æ°¨åºé ¸åå ¶è¡çç©	-	3	-	-
1,3-O-Dicaffeoylquinic Acid (Cynarin)	1.344	0.3085	0.51074	0.50136	HSL - LKSL; LOSL - HSL; LOSL - LKSL	mws1584	5.15E+02	1.91E+02	5.16E+02	C25H24O12	[M-H]-	1,3-O-ååå¡é °å¥å®é ?æ´èé ?	Phenolic_acids	é é ¸ç±?Phenolic acids	é é ¸ç±?30964-13-7	1	C10445	-
D-Allo-Isoleucine*	1.3393	0.30962	0.50917	0.50265	HSL - LKSL; LOSL - HSL; LOSL - LKSL	MWS04555g	1.32E+02	8.61E+01	1.31E+02	C6H13NO2	[M+H]+	å«å¼äº®æ°¨é ?	Amino_acids_and_derivatives	æ°¨åºé ¸åå ¶è¡çç©	Amino acids and derivatives	æ°¨åºé ¸åå ¶è¡çç©	1509-35-9	3	-	-
2'-O-Methyladenosine	1.3362	0.31036	0.50814	0.50334	LKSL - HSL; HSL - LOSL; LKSL - LOSL	Hmhp001812	2.82E+02	1.36E+02	2.81E+02	C11H15N5O4	[M+H]+	2-ç²æ°§åºè ºè?Nucleotides_and_derivatives	æ ¸è·é ¸åå ¶è¡çç©	Nucleotides and derivatives	æ ¸è·é ¸åå ¶è¡çç©	2140-79-6	3	-	-
Solatuberenol A	1.3302	0.3118	0.50613	0.50484	LKSL - HSL; LOSL - HSL; LOSL - LKSL	Lmmp003517	2.25E+02	9.51E+01	2.24E+02	C13H20O3	[M+H]+	Solatuberenol A	Others	å ¶å®ç±?Others	å ¶å®	-	3	-	-
Syringaresinol-4'-O-(6''-acetyl)glucoside	1.3284	0.31224	0.50552	0.50484	LKSL - HSL; LOSL - HSL; LKSL - LOSL	Rfmb26201	6.21E+02	4.17E+02	6.22E+02	C30H38O14	[M-H]-	ä¸é¦æ èé ?4'-O-(6''-ä¹é °)è¡èç³è·	Lignans_and_Coumarins	æ¨èç´ åé¦è±ç´?Lignans	æ¨èç´?-	3	-	-
LysoPE 18:2	1.3279	0.31235	0.50535	0.50484	LKSL - HSL; LOSL - HSL; LOSL - LKSL	pmb0881	4.78E+02	3.37E+02	4.77E+02	C23H44NO7P	[M+H]+	æº¶è¡ç£·èé °ä¹éèº 18:2	Lipids	èè´¨	LPE	æº¶è¡ç£·èé °ä¹éèº	-	2	-	-
Limocitrol 3-Glucoside	1.3271	0.31255	0.50508	0.50484	HSL - LKSL; HSL - LOSL; LKSL - LOSL	Wagp004984	5.39E+02	3.77E+02	5.38E+02	C24H26O14	[M+H]+	ç²åºæ æª¬ç´?3-è¡èç³è·	Flavonoids	é»é ®	Flavones	é»é ®	-	2	-	-
Eriodictyol-7-O-glucoside	1.3229	0.31356	0.50368	0.50595	HSL - LKSL; HSL - LOSL; LOSL - LKSL	MWS20145	4.51E+02	2.89E+02	4.50E+02	C21H22O11	[M+H]+	å£èé ?7-O-è¡èç³è·	Flavonoids	é»é ®	Flavanones	äºæ°¢é»é ®	38965-51-4	2	-	-
N,N'-Dimethylarginine;SDMA	1.3171	0.31497	0.50173	0.50771	LKSL - HSL; LOSL - HSL; LKSL - LOSL	MWS5164	2.03E+02	7.01E+01	2.02E+02	C8H18N4O2	[M+H]+	N,N'-äºç²åºç²¾æ°¨é ¸	Amino_acids_and_derivatives	æ°¨åºé ¸åå ¶è¡çç©	Amino acids and derivatives	æ°¨åºé ¸åå ¶è¡çç©	30344-00-4	1	-	-
Homoarginine	1.3062	0.31764	0.49807	0.5115	LKSL - HSL; LOSL - HSL; LOSL - LKSL	pme3388	1.89E+02	1.44E+02	1.88E+02	C7H16N4O2	[M+H]+	é«ç²¾æ°¨é ¸	Amino_acids_and_derivatives	æ°¨åºé ¸åå ¶è¡çç©	Amino acids and derivatives	æ°¨åºé ¸åå ¶è¡çç©	156-86-5	3	C01924	-
Sexangularetin-3-O-glucoside-7-O-rhamnoside	1.3048	0.31798	0.4976	0.51154	LKSL - HSL; HSL - LOSL; LKSL - LOSL	Lmmp002463	6.25E+02	3.17E+02	6.24E+02	C28H32O16	[M+H]+	3,5,7,4'-åç¾å?8-ç²æ°§åºé»é ?3-O-è¡èç³è·-7-O-é¼ æç³è·	Flavonoids	é»é ®	Flavonols	é»é ®é?-	1	-	-
Blumenol B Glucoside	1.293	0.32092	0.4936	0.51524	LKSL - HSL; LOSL - HSL; LKSL - LOSL	Lacp003991	3.89E+02	2.09E+02	3.88E+02	C19H32O8	[M+H]+	å¸å¢é¨é Bè¡èç³è·	Terpenoids	èç±»	Sesquiterpenoids	ååè?-	3	-	-
Cytarabine	1.2906	0.32152	0.49279	0.51524	LKSL - HSL; LOSL - HSL; LOSL - LKSL	ML10180524	2.44E+02	1.12E+02	2.43E+02	C9H13N3O5	[M+H]+	èå§å¶é¿æä¼¯ç³è·	Nucleotides_and_derivatives	æ ¸è·é ¸åå ¶è¡çç©	Nucleotides and derivatives	æ ¸è·é ¸åå ¶è¡çç©	147-94-4	1	C02961	-
9,10,13-Trihydroxy-11-Octadecenoic Acid	1.2891	0.32188	0.49231	0.51524	LKSL - HSL; LOSL - HSL; LOSL - LKSL	pmn001694	3.29E+02	2.29E+02	3.30E+02	C18H34O5	[M-H]-	9,10,13-ä¸ç¾å?11-åå «ç¢³ç¯é ?,Lipids,èè´¨,Free fatty acids,æ¸¸ç¦»èèªé ?29907-57-1,1,C14835,ko00591 LysoPE 18:2(2n isomer),1.289,0.32191,0.49226,0.51524,LKSL - HSL; LOSL - HSL; LOSL - LKSL,pmb0874,4.78E+02,3.37E+02,4.77E+02,C23H44NO7P,[M+H]+,æº¶è¡ç£·èé °ä¹éèº 18:2(2nå¼æ),Lipids,èè´¨,LPE,æº¶è¡ç£·èé °ä¹éèº,-,2,-,- 1-(2	3-dihydroxypropoxy)-3-(((2-(dimethylamino)ethoxy)(hydroxy)phosphoryl)oxy)propan-2-yl (Z)-14-Octadecenoic Acid"	1.2889	0.32193	0.49224	0.51524	LKSL - HSL; LOSL - HSL; LOSL - LKSL	Waln011704	5.80E+02	2.81E+02	5.81E+02	C28H56NO9P	[M-H]-	1-(2,3-äºç¾åºä¸æ°§åº)-3-(((2-(äºç²åºæ°¨å?ä¹æ°§å?(ç¾åº)ç£·é °å?æ°§åº)ä¸?2-å?(Z)-14-åå «ç¢³ç¯é ?,Lipids,èè´¨,LPE,æº¶è¡ç£·èé °ä¹éèº,-,1,-,- Leu-Glu-Ala-Ile-Asn,1.2878,0.32222,0.49184,0.51524,HSL - LKSL; HSL - LOSL; LKSL - LOSL,MW0152307,5.59E+02,5.15E+02,5.58E+02,C24H42N6O9,[M+H]+,Leu-Glu-Ala-Ile-Asn,Amino_acids_and_derivatives,æ°¨åºé ¸åå ¶è¡çç©,Amino acids and der…	5-Dihydroxybenzaldehyde"	1.2831	0.32339	0.49027	0.51659	HSL - LKSL; HSL - LOSL; LKSL - LOSL	Lmbn001981	1.37E+02	9.30E+01	1.38E+02	C7H6O3	[M-H]-	2,5-äºç¾åºè¯ç²é	Phenolic_acids	é é ¸ç±?Phenolic acids	é é ¸ç±?1194-98-5	1	C05585	ko00350,ko01100
Phe-Val-Asn	1.2785	0.32455	0.48872	0.51792	LKSL - HSL; LOSL - HSL; LOSL - LKSL	MW0155400	3.79E+02	2.73E+02	3.78E+02	C18H26N4O5	[M+H]+	è¯ä¸æ°¨é °-ç¼¬æ°¨é ?å¤©å¬é °èº	Amino_acids_and_derivatives	æ°¨åºé ¸åå ¶è¡çç©	Amino acids and derivatives	æ°¨åºé ¸åå ¶è¡çç©	-	3	-	-
LysoPC 14:0	1.2712	0.32641	0.48624	0.52035	LKSL - HSL; LOSL - HSL; LKSL - LOSL	pmd0130	4.68E+02	1.84E+02	4.67E+02	C22H46NO7P	[M+H]+	æº¶è¡ç£·èé °èç¢?14:0	Lipids	èè´¨	LPC	æº¶è¡ç£·èé °èç¢?20559-16-4	1	-	-
Glucosyl 6-Hydroxy-2,6-Dimethyl-2E,7-Octadienoate	1.2672	0.32742	0.4849	0.52115	LKSL - HSL; LOSL - HSL; LOSL - LKSL	Wasn003353	4.05E+02	1.83E+02	3.46E+02	C16H26O8	[M+CH3COOH-H]-	è¡èç³åº 6-ç¾åº-2,6-äºç²å?2E,7-è¾äºç¯é ¸	Others	å ¶å®ç±?Others	å ¶å®	-	2	-	-
LysoPC 18:1(2n isomer)	1.2667	0.32756	0.48471	0.52115	LKSL - HSL; LOSL - HSL; LOSL - LKSL	Lmhp010190	5.22E+02	1.84E+02	5.21E+02	C26H52NO7P	[M+H]+	æº¶è¡ç£·èé °èç¢?18:1(2nå¼æ)	Lipids	èè´¨	LPC	æº¶è¡ç£·èé °èç¢?-	1	-	-
(-)-olivil-4'-O-bate-D-glucopyranoside	1.2639	0.32827	0.48377	0.52162	LKSL - HSL; LOSL - HSL; LKSL - LOSL	Lmnn102709	5.37E+02	1.95E+02	5.38E+02	C26H34O12	[M-H]-	(-)-æ©æ¦æ èç´?4-O-Î²-D-å¡ååè¡èç³	Lignans_and_Coumarins	æ¨èç´ åé¦è±ç´?Lignans	æ¨èç´?-	3	-	-
1-O-Vanilloyl-D-Glucose	1.2618	0.32882	0.48304	0.52162	LKSL - HSL; LOSL - HSL; LKSL - LOSL	Lmtn002565	3.29E+02	1.67E+02	3.30E+02	C14H18O9	[M-H]-	1-O-é¦èé ?D-è¡èç³?Phenolic_acids	é é ¸ç±?Phenolic acids	é é ¸ç±?-	3	C20470	-
2-Picolinic acid	1.2617	0.32884	0.48302	0.52162	HSL - LKSL; HSL - LOSL; LOSL - LKSL	pme1216	1.22E+02	7.80E+01	1.23E+02	C6H5NO2	[M-H]-	2-å¡å¶ç²é ¸	Organic_acids	ææºé ?Organic acids	ææºé ?98-98-6	3	C10164	ko00380,ko01100
2,6-Dimethoxy-4-hydroxyphenol-1-O-Ã-D-glucopyranoside	1.2604	0.32918	0.48257	0.52163	LKSL - HSL; LOSL - HSL; LOSL - LKSL	Zmxn110201	3.31E+02	1.08E+02	3.32E+02	C14H20O9	[M-H]-	2,6-äºç²æ°§åº-4-ç¾åºè¯é -1-O-Î²-D-å¡åè¡èç³è·	Others	å ¶å®ç±?Others	å ¶å®	-	2	-	-
Frambinone	1.2558	0.33037	0.481	0.52212	LKSL - HSL; LOSL - HSL; LKSL - LOSL	Wbmp003302	1.65E+02	9.11E+01	1.64E+02	C10H12O2	[M+H]+	ç¾è¯åºä¸é ?Others	å ¶å®ç±?Ketone compounds	é ®ç±»ååç?-	3	-	-
Kaempferol-3-O-rutinoside(Nicotiflorin)*	1.2556	0.33041	0.48094	0.52212	HSL - LKSL; LOSL - HSL; LOSL - LKSL	Lmsn002815	5.93E+02	2.85E+02	5.94E+02	C27H30O15	[M-H]-	å±±æ°é ?3-O-è¸é¦ç³è·(çè±è?*	Flavonoids	é»é ®	Flavonols	é»é ®é?17650-84-9	3	C21833	ko00944,ko01110
2-(3,4-dihydroxyphenyl)ethanediol 1-O-Î²-D-glucopyranoside	1.2554	0.33047	0.48087	0.52212	LKSL - HSL; LOSL - HSL; LOSL - LKSL	Jmwn002117	3.31E+02	1.53E+02	3.32E+02	C14H20O9	[M-H]-	2-(3,4-äºç¾è¯åº)ä¹äºé?1-O-Î²-D-å¡åè¡èç³è·	Phenolic_acids	é é ¸ç±?Phenolic acids	é é ¸ç±?-	1	-	-
LysoPE 15:0(2n isomer)	1.2524	0.33123	0.47987	0.52251	LKSL - HSL; LOSL - HSL; LKSL - LOSL	Lmhp008885	4.40E+02	2.99E+02	4.39E+02	C20H42NO7P	[M+H]+	æº¶è¡ç£·èé °ä¹éèº 15:0(2nå¼æ)	Lipids	èè´¨	LPE	æº¶è¡ç£·èé °ä¹éèº	-	1	-	-
Adenosine 5'-monophosphate	1.2519	0.33137	0.47968	0.52251	HSL - LKSL; HSL - LOSL; LOSL - LKSL	pmb0981	3.48E+02	1.36E+02	3.47E+02	C10H14N5O7P	[M+H]+	è ºè·-5'-åç£·é ?Nucleotides_and_derivatives	æ ¸è·é ¸åå ¶è¡çç©	Nucleotides and derivatives	æ ¸è·é ¸åå ¶è¡çç©	61-19-8	3	C00020	ko00230,ko00908,ko01100,ko01110,ko01232,ko01240
Isoquinoline	1.246	0.3329	0.47769	0.5244	HSL - LKSL; HSL - LOSL; LKSL - LOSL	MWSmce709	1.30E+02	1.03E+02	1.29E+02	C9H7N	[M+H]+	å¼å¹å?Alkaloids	çç©ç¢?Isoquinoline alkaloids	å¼å¹åç±»çç©ç¢?119-65-3	3	C06323	-
3,19-Dihydroxyurs-12-en-28-oic acid (Pomolic acid)	1.2398	0.33451	0.47559	0.52617	HSL - LKSL; LOSL - HSL; LOSL - LKSL	Lmzn006169	4.71E+02	4.71E+02	4.72E+02	C30H48O4	[M-H]-	3,19-äºç¾åºçæ?12-ç?28-é ?(å¡æ¨¡é ?	Terpenoids	èç±»	Triterpene	ä¸è	13849-91-7	1	-	-
Imidazol-1-yl-acetic acid*	1.2379	0.33502	0.47493	0.52617	LKSL - HSL; LOSL - HSL; LKSL - LOSL	MWSmce448	1.27E+02	8.10E+01	1.26E+02	C5H6N2O2	[M+H]+	åªå-1-ä¹é ¸*	Alkaloids	çç©ç¢?Alkaloids	çç©ç¢?22884-10-2	3	-	-
Imidazole-4-Acetic Acid*	1.2379	0.33502	0.47493	0.52617	LKSL - HSL; LOSL - HSL; LKSL - LOSL	MWSmce118	1.27E+02	8.10E+01	1.26E+02	C5H6N2O2	[M+H]+	åªå-4-ä¹é ¸*	Alkaloids	çç©ç¢?Alkaloids	çç©ç¢?645-65-8	3	C02835	ko00340,ko01100
4-Oxo-9Z,11Z,13E,15E-Octadecatetraenoic Acid	1.2302	0.33705	0.47231	0.52857	LKSL - HSL; LOSL - HSL; LKSL - LOSL	pmb0885	2.91E+02	1.91E+02	2.90E+02	C18H26O3	[M+H]+	4-æ°§å-9Z,11Z,13E,15E-åå «ç¢³åç¯é ¸	Lipids	èè´¨	Free fatty acids	æ¸¸ç¦»èèªé ?-	3	-	-
Trimethyllysine	1.2296	0.33721	0.4721	0.52857	HSL - LKSL; HSL - LOSL; LKSL - LOSL	Zmzp000145	1.89E+02	8.41E+01	1.88E+02	C9H20N2O2	[M+H]+	ä¸ç²åºèµæ°¨é ¸	Amino_acids_and_derivatives	æ°¨åºé ¸åå ¶è¡çç©	Amino acids and derivatives	æ°¨åºé ¸åå ¶è¡çç©	23284-33-5	1	C03793	ko00310,ko01100
2-Î±-Linolenoyl-glycerol-1-O-glucoside*	1.2249	0.33846	0.47049	0.52988	LKSL - HSL; LOSL - HSL; LKSL - LOSL	Lmhp009526	5.15E+02	2.61E+02	5.14E+02	C27H46O9	[M+H]+	2-Î±-äºéº»é ¸çæ²¹é ¯-1-O-è¡èç³è·*	Lipids	èè´¨	Glycerol ester	çæ²¹é ?-	1	-	-
Itaconic acid	1.2235	0.33882	0.47004	0.52988	HSL - LKSL; HSL - LOSL; LKSL - LOSL	Zmgn000217	1.29E+02	8.50E+01	1.30E+02	C5H6O4	[M-H]-	è¡£åº·é ?Organic_acids	ææºé ?Organic acids	ææºé ?97-65-4	1	C00490	ko00660,ko01100
Quercetin-3-O-xyloside (Reynoutrin)	1.2225	0.3391	0.46967	0.52988	HSL - LKSL; HSL - LOSL; LKSL - LOSL	Lmdp003509	4.35E+02	3.03E+02	4.34E+02	C20H18O11	[M+H]+	æ§²ç®ç´?3-O-æ¨ç³è?(çè¯ºè?	Flavonoids	é»é ®	Flavonols	é»é ®é?549-32-6	3	-	-
Eicosenoic acid	1.2214	0.33938	0.46931	0.52988	LKSL - HSL; LOSL - HSL; LOSL - LKSL	pmn001606	3.09E+02	3.09E+02	3.10E+02	C20H38O2	[M-H]-	äºåç¢³ç¯é ?Lipids	èè´¨	Free fatty acids	æ¸¸ç¦»èèªé ?26764-41-0	1	C16526	ko01040
LysoPC 19:2	1.2181	0.34027	0.46817	0.53076	LKSL - HSL; LOSL - HSL; LOSL - LKSL	Lmhp007840	5.34E+02	1.84E+02	5.33E+02	C27H52NO7P	[M+H]+	æº¶è¡ç£·èé °èç¢?19:2	Lipids	èè´¨	LPC	æº¶è¡ç£·èé °èç¢?-	2	-	-
Isonicotinic acid	1.2129	0.34168	0.46638	0.53201	HSL - LKSL; LOSL - HSL; LOSL - LKSL	Lmbp000668	1.24E+02	7.80E+01	1.23E+02	C6H5NO2	[M+H]+	å¼çé ?Others	å ¶å®ç±?Vitamin	ç»´çç´?55-22-1	1	C07446	-
6-C-Methylquercetin-3-O-rutinoside	1.2126	0.34175	0.4663	0.53201	HSL - LKSL; HSL - LOSL; LKSL - LOSL	Lmmp002963	6.25E+02	3.17E+02	6.24E+02	C28H32O16	[M+H]+	6-C-ç²åºæ§²ç®ç´?3-O-è¸é¦ç³è·	Flavonoids	é»é ®	Flavonols	é»é ®é?-	1	-	-
1,2-Ethylenediphosphonic acid	1.2075	0.34311	0.46457	0.53362	HSL - LKSL; HSL - LOSL; LKSL - LOSL	MW0104841	2.49E+02	1.91E+02	1.90E+02	C2H8O6P2	[M+CH3COO]-	2-è¦é °åºä¹åºè¦é ?Organic_acids	ææºé ?Organic acids	ææºé ?6145-31-9	3	-	-
Oxyallobetulin	1.1915	0.34748	0.45907	0.53989	HSL - LKSL; LOSL - HSL; LOSL - LKSL	Zbsn012366	4.55E+02	4.55E+02	4.56E+02	C30H48O3	[M-H]-	Oxyallobetulin	Terpenoids	èç±»	Triterpene	ä¸è	-	1	-	-
Octylamine	1.1892	0.34811	0.45828	0.54034	HSL - LKSL; HSL - LOSL; LKSL - LOSL	MWS1810	1.30E+02	5.71E+01	1.29E+02	C8H19N	[M+H]+	æ­£è¾è?Alkaloids	çç©ç¢?Alkaloids	çç©ç¢?111-86-4	3	C01740	-
LysoPE 15:0	1.1818	0.35015	0.45574	0.54297	LKSL - HSL; LOSL - HSL; LKSL - LOSL	Lmhp009187	4.40E+02	2.99E+02	4.39E+02	C20H42NO7P	[M+H]+	æº¶è¡ç£·èé °ä¹éèº 15:0	Lipids	èè´¨	LPE	æº¶è¡ç£·èé °ä¹éèº	-	1	-	-
LysoPE 20:4	1.1774	0.35139	0.45421	0.54436	LKSL - HSL; HSL - LOSL; LKSL - LOSL	Lmhp009497	5.02E+02	3.61E+02	5.01E+02	C25H44NO7P	[M+H]+	æº¶è¡ç£·èé °ä¹éèº 20:4	Lipids	èè´¨	LPE	æº¶è¡ç£·èé °ä¹éèº	-	3	-	-
L-Isoserine	1.1743	0.35225	0.45315	0.54517	HSL - LKSL; HSL - LOSL; LOSL - LKSL	MWS00327g	1.06E+02	6.00E+01	1.05E+02	C3H7NO3	[M+H]+	L-å¼ä¸æ°¨é ¸	Amino_acids_and_derivatives	æ°¨åºé ¸åå ¶è¡çç©	Amino acids and derivatives	æ°¨åºé ¸åå ¶è¡çç©	632-13-3	2	-	-
3,9-Dihydroxy-13(14)-labden-16,15-olide	1.1718	0.35296	0.45228	0.54573	LKSL - HSL; HSL - LOSL; LKSL - LOSL	Wbmn013660	3.35E+02	2.53E+02	3.36E+02	C20H32O4	[M-H]-	3,9-äºç¾å?13(14)-åæ¥è±ç¯-16,15-å é ¯	Terpenoids	èç±»	Ditepenoids	äºè	-	1	-	-
Vitexin-2''-O-glucoside	1.1697	0.35353	0.45157	0.54609	LKSL - HSL; HSL - LOSL; LKSL - LOSL	pmp001106	5.95E+02	5.77E+02	5.94E+02	C27H30O15	[M+H]+	ç¡èç´?2''-O-è¡èç³è·	Flavonoids	é»é ®	Flavones	é»é ®	61360-94-9	3	C04024	ko00944
Negundoin A	1.1653	0.35479	0.45003	0.5475	HSL - LKSL; HSL - LOSL; LKSL - LOSL	Wbmn010746	3.77E+02	2.95E+02	3.78E+02	C22H34O5	[M-H]-	Negundoin A	Terpenoids	èç±»	Ditepenoids	äºè	-	1	-	-
Solanoid B	1.1535	0.35812	0.44597	0.5515	HSL - LKSL; HSL - LOSL; LKSL - LOSL	Qmyp101240	2.17E+02	1.33E+02	2.16E+02	C15H20O	[M+H]+	Solanoid B	Terpenoids	èç±»	Sesquiterpenoids	ååè?-	3	-	-
Protocatechualdehyde	1.1514	0.35871	0.44525	0.5515	HSL - LKSL; HSL - LOSL; LKSL - LOSL	Hmgn001653	1.37E+02	9.30E+01	1.38E+02	C7H6O3	[M-H]-	åå¿è¶é	Phenolic_acids	é é ¸ç±?Phenolic acids	é é ¸ç±?139-85-5	2	C16700	ko00950
2-Hydroxyursolic acid	1.1501	0.35909	0.44479	0.5515	LKSL - HSL; LOSL - HSL; LOSL - LKSL	Lmzn006284	4.71E+02	4.71E+02	4.72E+02	C30H48O4	[M-H]-	2-ç¾åºçæé ?Terpenoids	èç±»	Triterpene	ä¸è	-	3	-	-
Ferulic acid-4-O-glucoside	1.1463	0.36019	0.44347	0.5515	HSL - LKSL; HSL - LOSL; LKSL - LOSL	Hmmn002544	3.55E+02	1.93E+02	3.56E+02	C16H20O9	[M-H]-	é¿é­é ?4-O-è¡èç³è·	Phenolic_acids	é é ¸ç±?Phenolic acids	é é ¸ç±?117405-51-3	1	-	-
LysoPE 20:4(2n isomer)	1.1445	0.36069	0.44287	0.5515	LKSL - HSL; HSL - LOSL; LKSL - LOSL	Lmhp009349	5.02E+02	3.61E+02	5.01E+02	C25H44NO7P	[M+H]+	æº¶è¡ç£·èé °ä¹éèº 20:4(2nå¼æ)	Lipids	èè´¨	LPE	æº¶è¡ç£·èé °ä¹éèº	-	3	-	-
7-Hydroxycoumarin;Umbelliferone	1.1435	0.36098	0.44252	0.5515	HSL - LKSL; HSL - LOSL; LKSL - LOSL	Hmqn002118	1.61E+02	1.33E+02	1.62E+02	C9H6O3	[M-H]-	7-ç¾åºé¦è±ç´?ä¼å½¢é ?Lignans_and_Coumarins	æ¨èç´ åé¦è±ç´?Coumarins	é¦è±ç´?93-35-6	1	C09315	ko00999,ko01110
2-Acetyl-2-Hydroxybutanoic Acid	1.1431	0.36111	0.44236	0.5515	HSL - LKSL; LOSL - HSL; LOSL - LKSL	Lmbn001609	1.45E+02	8.31E+01	1.46E+02	C6H10O4	[M-H]-	2-ä¹é °-2-ç¾åºä¸é ¸	Organic_acids	ææºé ?Organic acids	ææºé ?-	3	C06006	ko00290,ko01100,ko01110,ko01210,ko01230
Dicaffeoylshikimic acid	1.1424	0.3613	0.44214	0.5515	HSL - LKSL; HSL - LOSL; LKSL - LOSL	Lmgp003989	4.99E+02	1.63E+02	4.98E+02	C25H22O11	[M+H]+	äºåå¡é °åºè½èé ¸	Phenolic_acids	é é ¸ç±?Phenolic acids	é é ¸ç±?-	1	-	-
LysoPE 18:0(2n isomer)	1.1392	0.36222	0.44103	0.5515	LKSL - HSL; HSL - LOSL; LKSL - LOSL	pmb0880	4.82E+02	3.41E+02	4.81E+02	C23H48NO7P	[M+H]+	æº¶è¡ç£·èé °ä¹éèº 18:0(2nå¼æ)	Lipids	èè´¨	LPE	æº¶è¡ç£·èé °ä¹éèº	-	3	-	-
Medioresinol-4,4'-di-O-glucoside	1.1378	0.36262	0.44055	0.5515	LKSL - HSL; LOSL - HSL; LKSL - LOSL	pmn001372	7.11E+02	5.49E+02	7.12E+02	C33H44O17	[M-H]-	æä»²æ èé ?4,4'-äº?O-è¡èç³è·	Lignans_and_Coumarins	æ¨èç´ åé¦è±ç´?Lignans	æ¨èç´?88142-63-6	3	-	-
Blumenol A	1.1375	0.3627	0.44045	0.5515	LKSL - HSL; LOSL - HSL; LOSL - LKSL	Qmyp101233	2.25E+02	6.71E+01	2.24E+02	C13H20O3	[M+H]+	å¸å¢é¨é A	Terpenoids	èç±»	Sesquiterpenoids	ååè?-	3	-	-
4-Hydroxybenzaldehyde	1.1373	0.36278	0.44036	0.5515	HSL - LKSL; HSL - LOSL; LKSL - LOSL	mws0628	1.21E+02	9.20E+01	1.22E+02	C7H6O2	[M-H]-	4-ç¾åºè¯ç²é?Phenolic_acids	é é ¸ç±?Phenolic acids	é é ¸ç±?123-08-0	1	C00633	ko01100
Phenylpyruvic acid	1.1371	0.36283	0.44029	0.5515	LKSL - HSL; LOSL - HSL; LOSL - LKSL	mws0159	1.63E+02	9.11E+01	1.64E+02	C9H8O3	[M-H]-	è¯ä¸é ®é ¸	Organic_acids	ææºé ?Organic acids	ææºé ?156-06-9	3	C00166	ko00360,ko00400,ko00470,ko00960,ko01100,ko01110,ko01210,ko01230
LysoPC 15:1	1.1364	0.36304	0.44005	0.5515	LKSL - HSL; HSL - LOSL; LKSL - LOSL	pmb2260	4.80E+02	1.84E+02	4.79E+02	C23H46NO7P	[M+H]+	æº¶è¡ç£·èé °èç¢?15:1	Lipids	èè´¨	LPC	æº¶è¡ç£·èé °èç¢?-	2	-	-
1-Decanol*	1.1362	0.36309	0.43999	0.5515	LKSL - HSL; LOSL - HSL; LOSL - LKSL	pmf0174	1.57E+02	1.57E+02	1.58E+02	C10H22O	[M-H]-	1-ç¸é*	Others	å ¶å®ç±?Alcohol compounds	éç±»ååç?112-30-1	3	C01633	-
Nicotinic acid (Vitamin B3)	1.1351	0.36341	0.43961	0.5515	HSL - LKSL; HSL - LOSL; LOSL - LKSL	pme0490	1.24E+02	7.80E+01	1.23E+02	C6H5NO2	[M+H]+	çé ¸ (ç»´çç´?B3)	Others	å ¶å®ç±?Vitamin	ç»´çç´?59-67-6	1	C00253	ko00760,ko00960,ko01100,ko01110,ko01240
Suberic Acid	1.1333	0.36394	0.43897	0.5515	HSL - LKSL; HSL - LOSL; LOSL - LKSL	mws0242	1.73E+02	1.11E+02	1.74E+02	C8H14O4	[M-H]-	è¾äºé ?Organic_acids	ææºé ?Organic acids	ææºé ?505-48-6	2	C08278	-
3,4-Dihydroxybenzeneacetic acid	1.1332	0.36397	0.43894	0.5515	HSL - LKSL; HSL - LOSL; LKSL - LOSL	pme2598	1.67E+02	1.23E+02	1.68E+02	C8H8O4	[M-H]-	3,4-äºç¾åºè¯ä¹é ¸	Phenolic_acids	é é ¸ç±?Phenolic acids	é é ¸ç±?102-32-9	3	C01161	ko00350,ko01100
Homogentisic acid	1.1332	0.36397	0.43894	0.5515	HSL - LKSL; HSL - LOSL; LKSL - LOSL	pme1292	1.67E+02	1.23E+02	1.68E+02	C8H8O4	[M-H]-	é«é¾èé ¸	Phenolic_acids	é é ¸ç±?Phenolic acids	é é ¸ç±?451-13-8	3	C00544	ko00130,ko00350,ko01100,ko01240
Isorhamnetin-3-O-Glucoside*	1.1293	0.3651	0.43759	0.55217	LKSL - HSL; HSL - LOSL; LKSL - LOSL	Lmjp003044	4.79E+02	3.17E+02	4.78E+02	C22H22O12	[M+H]+	å¼é¼ æç´ -3-O-è¡èç³è·*	Flavonoids	é»é ®	Flavonols	é»é ®é?5041-82-7	1	-	-
Isorhamnetin-7-O-glucoside (Brassicin)*	1.1293	0.3651	0.43759	0.55217	LKSL - HSL; HSL - LOSL; LKSL - LOSL	Hmcp002207	4.79E+02	3.17E+02	4.78E+02	C22H22O12	[M+H]+	å¼é¼ æç´ -7-O-è¡èç³è· (èèè?*	Flavonoids	é»é ®	Flavonols	é»é ®é?6743-96-0	1	-	-
Lycibarbarspermidine A	1.1203	0.36773	0.43447	0.55561	LKSL - HSL; HSL - LOSL; LKSL - LOSL	Qagp002804	6.34E+02	4.72E+02	6.33E+02	C31H43N3O11	[M+H]+	æ¸æäºç²¾è?A	Alkaloids	çç©ç¢?Phenolamine	é èº	-	2	-	-
Malonic acid	1.1167	0.3688	0.43321	0.5567	HSL - LKSL; LOSL - HSL; LOSL - LKSL	pme1975	1.03E+02	5.90E+01	1.04E+02	C3H4O4	[M-H]-	ä¸äºé ?Organic_acids	ææºé ?Organic acids	ææºé ?141-82-2	3	C00383	ko00061,ko00240,ko00410,ko01100,ko01212
Kaempferol-3-O-(6''-malonyl)glucoside*	1.1148	0.36937	0.43254	0.55702	HSL - LKSL; HSL - LOSL; LKSL - LOSL	Lmmp003817	5.35E+02	2.87E+02	5.34E+02	C24H22O14	[M+H]+	å±±æ°é ?3-O-(6''-ä¸äºé ?è¡èç³è·*	Flavonoids	é»é ®	Flavonols	é»é ®é?-	1	-	-
Hexadecylsphingosine	1.1102	0.37073	0.43094	0.55856	HSL - LKSL; LOSL - HSL; LOSL - LKSL	pmp001264	2.74E+02	2.56E+02	2.73E+02	C16H35NO2	[M+H]+	åå ­ç·åºéèºé?Lipids	èè´¨	Sphingolipids	éè	-	1	-	-
Eupatilin (5,7-Dihydroxy-3',4',6-Trimethoxyflavone)*	1.0955	0.37514	0.42581	0.56466	HSL - LKSL; LOSL - HSL; LOSL - LKSL	MWSHY0168	3.45E+02	3.30E+02	3.44E+02	C18H16O7	[M+H]+	å¼æ³½å °é»ç´?	Flavonoids	é»é ®	Flavones	é»é ®	22368-21-4	3	C10040	-
2,6-Dimethyl-7-octene-2,3,6-triol	1.0915	0.37634	0.42442	0.56593	HSL - LKSL; HSL - LOSL; LKSL - LOSL	pmf0348	1.87E+02	9.71E+01	1.88E+02	C10H20O3	[M-H]-	2,6-äºç²å?7-è¾ç¯-2,3,6-ä¸é	Others	å ¶å®ç±?Alcohol compounds	éç±»ååç?73815-21-1	3	-	-
Ile-Leu	1.0884	0.37728	0.42333	0.56681	LKSL - HSL; LOSL - HSL; LKSL - LOSL	MW0151674	3.99E+02	1.73E+02	2.44E+02	C12H24N2O3	[M-H]-	L-å¼äº®æ°¨é ¸-L-äº®æ°¨é ?Amino_acids_and_derivatives	æ°¨åºé ¸åå ¶è¡çç©	Amino acids and derivatives	æ°¨åºé ¸åå ¶è¡çç©	26462-22-6	3	-	-
9-Hydroperoxy-9Z,11E-Octadecadienoic Acid	1.087	0.3777	0.42285	0.56691	HSL - LKSL; HSL - LOSL; LOSL - LKSL	MWS80006	3.11E+02	2.93E+02	3.12E+02	C18H32O4	[M-H]-	9-è¿æ°§åç¾å?9Z,11E-åå «ç¢³äºç¯é ¸	Lipids	èè´¨	Free fatty acids	æ¸¸ç¦»èèªé ?-	2	-	-
Ala-Ile-Cys-Glu	1.0819	0.37927	0.42105	0.56873	HSL - LKSL; HSL - LOSL; LKSL - LOSL	MW0144612	4.93E+02	4.75E+02	4.34E+02	C17H30N4O7S	[M+CH3COO]-	Ala-Ile-Cys-Glu	Amino_acids_and_derivatives	æ°¨åºé ¸åå ¶è¡çç©	Amino acids and derivatives	æ°¨åºé ¸åå ¶è¡çç©	-	3	-	-
Blumenol C malonyl Glucoside	1.0781	0.38042	0.41973	0.56967	LKSL - HSL; LOSL - HSL; LOSL - LKSL	Lacp005602	4.59E+02	2.11E+02	4.58E+02	C22H34O10	[M+H]+	å¸å¢é¨é C ä¸äºé °è¡èç³è?Terpenoids	èç±»	Sesquiterpenoids	ååè?-	1	-	-
Tricin-7-O-Glucoside	1.0764	0.38093	0.41915	0.56967	LKSL - HSL; HSL - LOSL; LKSL - LOSL	pmb0736	4.93E+02	3.31E+02	4.92E+02	C23H24O12	[M+H]+	èè¿ç´?7-O-è¡èç³è·	Flavonoids	é»é ®	Flavones	é»é ®	32769-01-0	3	-	-
Caffeine	1.0753	0.38128	0.41876	0.56967	HSL - LKSL; HSL - LOSL; LOSL - LKSL	mws2218	1.95E+02	8.31E+01	1.94E+02	C8H10N4O2	[M+H]+	åå¡ç¢?Alkaloids	çç©ç¢?Alkaloids	çç©ç¢?1958/8/2	3	C07481	ko00232,ko01100,ko01110
L-Phenylalanyl-L-phenylalanine	1.0751	0.38133	0.4187	0.56967	HSL - LKSL; HSL - LOSL; LOSL - LKSL	mws0636	3.13E+02	1.66E+02	3.12E+02	C18H20N2O3	[M+H]+	L-è¯ä¸æ°¨é °-L-è¯ä¸æ°¨é ¸	Amino_acids_and_derivatives	æ°¨åºé ¸åå ¶è¡çç©	Amino acids and derivatives	æ°¨åºé ¸åå ¶è¡çç©	2577-40-4	3	-	-
LysoPE 16:1(2n isomer)	1.0703	0.38283	0.417	0.57112	LKSL - HSL; HSL - LOSL; LKSL - LOSL	Lmhp008763	4.52E+02	3.11E+02	4.51E+02	C21H42NO7P	[M+H]+	æº¶è¡ç£·èé °ä¹éèº 16:1(2nå¼æ)	Lipids	èè´¨	LPE	æº¶è¡ç£·èé °ä¹éèº	-	3	-	-
Epipinoresinol*	1.0685	0.38338	0.41637	0.57112	HSL - LKSL; HSL - LOSL; LKSL - LOSL	Lmdn004267	3.57E+02	1.51E+02	3.58E+02	C20H22O6	[M-H]-	è¡¨æ¾èé*	Lignans_and_Coumarins	æ¨èç´ åé¦è±ç´?Lignans	æ¨èç´?24404-50-0	3	-	-
Pinoresinol*	1.0685	0.38338	0.41637	0.57112	HSL - LKSL; HSL - LOSL; LKSL - LOSL	mws0097	3.57E+02	1.51E+02	3.58E+02	C20H22O6	[M-H]-	æ¾èé?	Lignans_and_Coumarins	æ¨èç´ åé¦è±ç´?Lignans	æ¨èç´?487-36-5	3	C05366	ko00999,ko01100,ko01110
Phe-Leu-Tyr-Asp	1.0652	0.3844	0.41521	0.57173	HSL - LKSL; HSL - LOSL; LKSL - LOSL	MW0155260	6.15E+02	5.55E+02	5.56E+02	C28H36N4O8	[M+CH3COO]-	Phe-Leu-Tyr-Asp	Amino_acids_and_derivatives	æ°¨åºé ¸åå ¶è¡çç©	Amino acids and derivatives	æ°¨åºé ¸åå ¶è¡çç©	-	3	-	-
5'-Methoxyisolariciresinol-9'-O-glucoside	1.0649	0.38451	0.41509	0.57173	LKSL - HSL; LOSL - HSL; LOSL - LKSL	Lmmn002260	5.51E+02	3.89E+02	5.52E+02	C27H36O12	[M-H]-	5'-ç²æ°§åºå¼è½å¶æ¾èé?9'-O-è¡èç³è·	Lignans_and_Coumarins	æ¨èç´ åé¦è±ç´?Lignans	æ¨èç´?-	2	-	-
1-Hexanol arabinosylglucoside	1.0602	0.38596	0.41346	0.57179	LKSL - HSL; LOSL - HSL; LKSL - LOSL	Wafn004433	4.55E+02	2.63E+02	3.96E+02	C17H32O10	[M+CH3COOH-H]-	1-å·±é é¿æä¼¯ç³åºè¡èç³è?Others	å ¶å®ç±?Others	å ¶å®	-	1	-	-
Diosmetin-7-O-rutinoside (Diosmin)*	1.0589	0.38636	0.413	0.57179	HSL - LKSL; HSL - LOSL; LOSL - LKSL	mws1661	6.09E+02	3.01E+02	6.08E+02	C28H32O15	[M+H]+	é¦å¶æ¨è·*	Flavonoids	é»é ®	Flavones	é»é ®	520-27-4	3	C10039	-
Diosmetin-7-O-Neohesperidoside (Neodiosmin)*	1.0589	0.38636	0.413	0.57179	HSL - LKSL; HSL - LOSL; LOSL - LKSL	pmp001080	6.09E+02	3.01E+02	6.08E+02	C28H32O15	[M+H]+	é¦å¶æ¨ç´ -7-O-æ°æ©ç®ç³è?	Flavonoids	é»é ®	Flavones	é»é ®	38665-01-9	3	-	-
Asp-Ile-Phe-Glu	1.0586	0.38647	0.41288	0.57179	LKSL - HSL; LOSL - HSL; LOSL - LKSL	MW0146155	5.21E+02	2.93E+02	5.22E+02	C24H34N4O9	[M-H]-	Asp-Ile-Phe-Glu	Amino_acids_and_derivatives	æ°¨åºé ¸åå ¶è¡çç©	Amino acids and derivatives	æ°¨åºé ¸åå ¶è¡çç©	-	3	-	-
(9Z,11E)-Octadecadienoic acid	1.058	0.38664	0.41269	0.57179	LKSL - HSL; LOSL - HSL; LKSL - LOSL	Lmbn006152	2.79E+02	5.90E+01	2.80E+02	C18H32O2	[M-H]-	(9Z,11E)-åå «ç¢³äºç¯é ¸	Lipids	èè´¨	Free fatty acids	æ¸¸ç¦»èèªé ?2540-56-9	1	C04056	ko00591
p-Coumaroylputrescine	1.0579	0.3867	0.41262	0.57179	HSL - LKSL; HSL - LOSL; LKSL - LOSL	pmb0490	2.35E+02	1.47E+02	2.34E+02	C13H18N2O2	[M+H]+	å¯¹é¦è±é °åºè è?Alkaloids	çç©ç¢?Phenolamine	é èº	34136-53-3	1	C18326	ko00330,ko01100
LysoPE 16:1	1.0551	0.38755	0.41167	0.57251	LKSL - HSL; HSL - LOSL; LKSL - LOSL	Lmhp009034	4.52E+02	3.11E+02	4.51E+02	C21H42NO7P	[M+H]+	æº¶è¡ç£·èé °ä¹éèº 16:1	Lipids	èè´¨	LPE	æº¶è¡ç£·èé °ä¹éèº	-	3	-	-
3-Hydroxybutyric acid	1.0514	0.38872	0.41036	0.57371	LKSL - HSL; LOSL - HSL; LOSL - LKSL	mws0576	1.03E+02	5.90E+01	1.04E+02	C4H8O3	[M-H]-	3-ç¾åºä¸é ¸	Organic_acids	ææºé ?Organic acids	ææºé ?300-85-6	3	C01089	ko00650,ko01100
LysoPE 17:1(2n isomer)	1.0497	0.38926	0.40976	0.57397	LKSL - HSL; LOSL - HSL; LKSL - LOSL	Lmhp009464	4.66E+02	3.25E+02	4.65E+02	C22H44NO7P	[M+H]+	æº¶è¡ç£·èé °ä¹éèº 17:1(2nå¼æ)	Lipids	èè´¨	LPE	æº¶è¡ç£·èé °ä¹éèº	-	3	-	-
LysoPC 19:1	1.0479	0.38984	0.40911	0.5743	LKSL - HSL; LOSL - HSL; LKSL - LOSL	Lmhp010908	5.36E+02	1.84E+02	5.35E+02	C27H54NO7P	[M+H]+	æº¶è¡ç£·èé °èç¢?19:1	Lipids	èè´¨	LPC	æº¶è¡ç£·èé °èç¢?-	1	-	-
Kaempferol-3-O-(6''-malonyl)galactoside*	1.0452	0.39069	0.40817	0.57501	HSL - LKSL; HSL - LOSL; LKSL - LOSL	Lmdp004892	5.35E+02	2.87E+02	5.34E+02	C24H22O14	[M+H]+	å±±æ°é ?3-O-(6''-ä¸äºé ?åä¹³ç³è·*	Flavonoids	é»é ®	Flavonols	é»é ®é?-	1	-	-
8-Hydroxy-Î±-conidendrin	1.0405	0.39218	0.40651	0.57667	HSL - LKSL; HSL - LOSL; LKSL - LOSL	Zmgp003492	3.73E+02	1.05E+02	3.72E+02	C20H20O7	[M+H]+	8-ç¾åº-Î±-éæèç´	Lignans_and_Coumarins	æ¨èç´ åé¦è±ç´?Lignans	æ¨èç´?-	3	-	-
Kaempferol-3-O-(6''-O-acetyl)glucoside	1.037	0.39331	0.40527	0.5778	LKSL - HSL; HSL - LOSL; LKSL - LOSL	Lmmn003398	4.89E+02	2.85E+02	4.90E+02	C23H22O12	[M-H]-	å±±æ°é ?3-O-(6''-O-ä¹é °)è¡èç³è·	Flavonoids	é»é ®	Flavonols	é»é ®é?-	1	-	-
4-MethoxycinnaMaldehyde	1.0316	0.39504	0.40336	0.57837	HSL - LKSL; HSL - LOSL; LKSL - LOSL	pmf0440	1.63E+02	9.11E+01	1.62E+02	C10H10O2	[M+H]+	4-ç²æ°§åºèæ¡é	Phenolic_acids	é é ¸ç±?Phenolic acids	é é ¸ç±?1963-36-6	3	C10475	-
His-Lys-Phe-Lys	1.0309	0.39526	0.40312	0.57837	LKSL - HSL; LOSL - HSL; LKSL - LOSL	MW0151018	5.59E+02	2.91E+02	5.58E+02	C27H42N8O5	[M+H]+	ç»æ°¨é ?èµæ°¨é ?è¯ä¸æ°¨é ¸-èµæ°¨é ?Amino_acids_and_derivatives	æ°¨åºé ¸åå ¶è¡çç©	Amino acids and derivatives	æ°¨åºé ¸åå ¶è¡çç©	-	3	-	-
Leu-Phe-Met	1.0292	0.39581	0.40251	0.57837	HSL - LKSL; HSL - LOSL; LOSL - LKSL	MW0152454	4.10E+02	2.48E+02	4.09E+02	C20H31N3O4S1	[M+H]+	L-äº®æ°¨é ?L-è¯ä¸æ°¨é ¸-L-èæ°¨é ?Amino_acids_and_derivatives	æ°¨åºé ¸åå ¶è¡çç©	Amino acids and derivatives	æ°¨åºé ¸åå ¶è¡çç©	-	3	-	-
6-Aminocaproic acid	1.0284	0.39605	0.40225	0.57837	LKSL - HSL; LOSL - HSL; LOSL - LKSL	pme0274	1.32E+02	6.91E+01	1.31E+02	C6H13NO2	[M+H]+	6-æ°¨åºå·±é ¸	Organic_acids	ææºé ?Organic acids	ææºé ?60-32-2	1	C02378	ko01100
Eriodictyol-7-O-Rutinoside (Eriocitrin)	1.0277	0.39628	0.402	0.57837	HSL - LKSL; HSL - LOSL; LKSL - LOSL	MWSHY0092	5.97E+02	2.89E+02	5.96E+02	C27H32O15	[M+H]+	å£èæ¬¡è·	Flavonoids	é»é ®	Flavanones	äºæ°¢é»é ®	13463-28-0	3	C09732	-
L-Serine	1.0277	0.3963	0.40198	0.57837	HSL - LKSL; HSL - LOSL; LOSL - LKSL	pme0010	1.06E+02	7.00E+01	1.05E+02	C3H7NO3	[M+H]+	L-ä¸æ°¨é ?Amino_acids_and_derivatives	æ°¨åºé ¸åå ¶è¡çç©	Amino acids and derivatives	æ°¨åºé ¸åå ¶è¡çç©	56-45-1	3	C00065	ko00260,ko00261,ko00270,ko00460,ko00470,ko00564,ko00600,ko00630,ko00920,ko00970,ko01100,ko01110,ko01200,ko01230,ko01240,ko02010
LysoPE 14:0(2n isomer)	1.0266	0.39662	0.40162	0.57837	LKSL - HSL; LOSL - HSL; LKSL - LOSL	Lmhp008337	4.26E+02	2.85E+02	4.25E+02	C19H40NO7P	[M+H]+	æº¶è¡ç£·èé °ä¹éèº 14:0(2nå¼æ)	Lipids	èè´¨	LPE	æº¶è¡ç£·èé °ä¹éèº	-	3	-	-
1-(2,3-dihydroxypropoxy)-3-(((2-(dimethylamino)ethoxy)(hydroxy)phosphoryl)oxy)propan-2-yl (E)-hexadec-9-enoate	1.0261	0.3968	0.40143	0.57837	LKSL - HSL; LOSL - HSL; LKSL - LOSL	Waln010449	5.52E+02	2.53E+02	5.53E+02	C26H52NO9P	[M-H]-	1-(2,3-äºç¾åºä¸æ°§åº)-3-(((2-(äºç²åºæ°¨å?ä¹æ°§å?(ç¾åº)ç£·é °å?æ°§åº)ä¸?2-å?(E)-9-åå ­ç¢³ç¯é ?,Lipids,èè´¨,LPE,æº¶è¡ç£·èé °ä¹éèº,-,1,-,- N7-Methylguanosine,1.0256,0.39697,0.40124,0.57837,HSL - LKSL; HSL - LOSL; LKSL - LOSL,pmb0197,2.98E+02,1.66E+02,2.97E+02,C11H15N5O5,[M+H]+,N7-ç²åºé¸è·,Nucleotides_and_derivatives,æ ¸è·é ¸åå ¶è¡çç©,Nucleotides and derivatives…	ko00330	ko01100"
Azetidine-2-carboxylic acid	1.0049	0.40374	0.3939	0.58531	LKSL - HSL; HSL - LOSL; LKSL - LOSL	MWSmce331	1.02E+02	5.61E+01	1.01E+02	C4H7NO2	[M+H]+	æ°®æç¯ä¸ç?2-ç¾§é ¸	Alkaloids	çç©ç¢?Alkaloids	çç©ç¢?2517/4/6	3	C08267	-
Ala-Tyr	1.0042	0.40394	0.39368	0.58531	LKSL - HSL; LOSL - HSL; LOSL - LKSL	MW0105485	4.19E+02	3.59E+02	2.52E+02	C12H16N2O4	[M+CH3COO]-	ä¸æ°¨é ¸é ªæ°¨é ¸	Amino_acids_and_derivatives	æ°¨åºé ¸åå ¶è¡çç©	Amino acids and derivatives	æ°¨åºé ¸åå ¶è¡çç©	3061-88-9	3	-	-
Avicularin(Quercetin-3-O-Î±-L-arabinofuranoside)	1.0023	0.40457	0.39301	0.58569	LKSL - HSL; HSL - LOSL; LKSL - LOSL	MWSHY0100	4.35E+02	3.03E+02	4.34E+02	C20H18O11	[M+H]+	æèè?å¹¿å¯çè·)	Flavonoids	é»é ®	Flavonols	é»é ®é?572-30-5	3	-	-
Muconic acid	0.99989	0.40538	0.39214	0.58633	LKSL - HSL; HSL - LOSL; LKSL - LOSL	pme3207	1.41E+02	5.90E+01	1.42E+02	C6H6O4	[M-H]-	å·±äºç¯äºé ?Organic_acids	ææºé ?Organic acids	ææºé ?1119-72-8	3	C02480	ko01100
LysoPE 14:0	0.99862	0.4058	0.39168	0.58641	LKSL - HSL; LOSL - HSL; LKSL - LOSL	pmb0864	4.26E+02	2.85E+02	4.25E+02	C19H40NO7P	[M+H]+	æº¶è¡ç£·èé °ä¹éèº 14:0	Lipids	èè´¨	LPE	æº¶è¡ç£·èé °ä¹éèº	-	3	-	-
LysoPE 18:1	0.99533	0.4069	0.39052	0.58697	LKSL - HSL; LOSL - HSL; LKSL - LOSL	mws0289	4.80E+02	3.39E+02	4.79E+02	C23H46NO7P	[M+H]+	æº¶è¡ç£·èé °ä¹éèº 18:1	Lipids	èè´¨	LPE	æº¶è¡ç£·èé °ä¹éèº	89576-29-4	3	-	-
His-Tyr-Gln-Asp	0.99522	0.40693	0.39048	0.58697	LKSL - HSL; LOSL - HSL; LKSL - LOSL	MW0151126	5.62E+02	4.74E+02	5.61E+02	C24H31N7O9	[M+H]+	His-Tyr-Gln-Asp	Amino_acids_and_derivatives	æ°¨åºé ¸åå ¶è¡çç©	Amino acids and derivatives	æ°¨åºé ¸åå ¶è¡çç©	-	3	-	-
Isosakuranetin-7-O-glucoside (Isosakuranin)	0.99189	0.40805	0.38929	0.58804	LKSL - HSL; HSL - LOSL; LKSL - LOSL	MWSHY0165	4.49E+02	2.87E+02	4.48E+02	C22H24O10	[M+H]+	å¼æ¨±è±ç´ -7-O-è¡èç³è· (å¼éæ¨±é»è?	Flavonoids	é»é ®	Flavonols	é»é ®é?491-69-0	3	-	-
Luteolin (5,7,3',4'-Tetrahydroxyflavone)	0.98964	0.4088	0.38849	0.58859	HSL - LKSL; HSL - LOSL; LKSL - LOSL	pme0088	2.85E+02	1.51E+02	2.86E+02	C15H10O6	[M-H]-	æ¨çèç´	Flavonoids	é»é ®	Flavones	é»é ®	491-70-3	3	C01514	ko00941,ko00944,ko01100,ko01110
LysoPC 19:2(2n isomer)	0.98235	0.41125	0.38589	0.59065	LKSL - HSL; LOSL - HSL; LOSL - LKSL	Lmhp007598	5.34E+02	1.84E+02	5.33E+02	C27H52NO7P	[M+H]+	æº¶è¡ç£·èé °èç¢?19:2(2nå¼æ)	Lipids	èè´¨	LPC	æº¶è¡ç£·èé °èç¢?-	2	-	-
Glucosyl 2-Hydroxy-4-Methylpentanoic Acid	0.98233	0.41126	0.38589	0.59065	LKSL - HSL; LOSL - HSL; LOSL - LKSL	Wasn003258	2.93E+02	1.31E+02	2.94E+02	C12H22O8	[M-H]-	è¡èç³åº 2-ç¾åº-4-ç²åºæé ¸	Organic_acids	ææºé ?Organic acids	ææºé ?-	1	-	-
pterodontoside C	0.98072	0.4118	0.38531	0.59065	LKSL - HSL; HSL - LOSL; LKSL - LOSL	Jmcn006682	4.01E+02	5.90E+01	4.02E+02	C21H38O7	[M-H]-	è­çµä¸¹è· C	Terpenoids	èç±»	Sesquiterpenoids	ååè?-	1	-	-
2,4-Di(2-Methylbutanoyl)-3-(2-Methylcrotonyl)Sucrose	0.9801	0.41201	0.38509	0.59065	LKSL - HSL; LOSL - HSL; LOSL - LKSL	Wafn008390	6.51E+02	5.07E+02	5.92E+02	C27H44O14	[M+CH3COOH-H]-	2,4-äº?2-ç²åº)ä¸é °å?3-(2-ç²åºå·´è±é °åº)èç³	Others	å ¶å®ç±?Saccharides	ç³ç±»	-	2	-	-
Naringenin (5,7,4'-Trihydroxyflavanone)	0.97881	0.41245	0.38463	0.59065	HSL - LKSL; HSL - LOSL; LKSL - LOSL	MWSHY0137	2.73E+02	1.53E+02	2.72E+02	C15H12O5	[M+H]+	æç®ç´?Flavonoids	é»é ®	Flavanones	äºæ°¢é»é ®	480-41-1	3	C00509	ko00941,ko00943,ko01100,ko01110
Cyanidin-3-O-(6''-O-p-Coumaroyl)glucoside	0.97841	0.41258	0.38449	0.59065	HSL - LKSL; HSL - LOSL; LKSL - LOSL	Lmpp003789	5.95E+02	2.87E+02	5.95E+02	C30H27O13+	[M]+	ç¢è½¦èç´ -3-O-(6''-O-å¯¹é¦è±é °)è¡èç³è·	Flavonoids	é»é ®	Anthocyanidins	è±éç´?-	3	C12095	ko00942,ko01110
Asp-Leu-Phe-Arg	0.97673	0.41315	0.38389	0.59065	LKSL - HSL; LOSL - HSL; LOSL - LKSL	MW0146176	5.48E+02	6.20E+01	5.49E+02	C25H39N7O7	[M-H]-	Asp-Leu-Phe-Arg	Amino_acids_and_derivatives	æ°¨åºé ¸åå ¶è¡çç©	Amino acids and derivatives	æ°¨åºé ¸åå ¶è¡çç©	-	3	-	-
Met-Lys-Lys	0.97564	0.41352	0.3835	0.59065	LKSL - HSL; LOSL - HSL; LKSL - LOSL	MW0108165	4.06E+02	2.09E+02	4.05E+02	C17H35N5O4S1	[M+H]+	ç²ç¡«æ°¨é °-èµæ°¨é ?èµæ°¨é ?Amino_acids_and_derivatives	æ°¨åºé ¸åå ¶è¡çç©	Amino acids and derivatives	æ°¨åºé ¸åå ¶è¡çç©	-	3	-	-
L-Prolyl-L-Phenylalanine	0.9752	0.41367	0.38334	0.59065	LKSL - HSL; LOSL - HSL; LOSL - LKSL	Lmhp001732	2.63E+02	7.01E+01	2.62E+02	C14H18N2O3	[M+H]+	L-è¯æ°¨é ?L-è¯ä¸æ°¨é ¸	Amino_acids_and_derivatives	æ°¨åºé ¸åå ¶è¡çç©	Amino acids and derivatives	æ°¨åºé ¸åå ¶è¡çç©	13589-02-1	3	-	-
3-Hydroxy-palmitic acid methyl ester	0.97442	0.41394	0.38306	0.59065	HSL - LKSL; HSL - LOSL; LKSL - LOSL	Zmyn005252	2.85E+02	2.39E+02	2.86E+02	C17H34O3	[M-H]-	3-ç¾åº-æ£æ¦é ¸ç²é ?Lipids	èè´¨	Free fatty acids	æ¸¸ç¦»èèªé ?51883-36-4	3	C11849	-
1-O-Caffeoyl-Î²-D-glucose*	0.96567	0.41693	0.37994	0.59434	LKSL - HSL; LOSL - HSL; LOSL - LKSL	pmn001420	3.41E+02	1.79E+02	3.42E+02	C15H18O9	[M-H]-	1-O-åå¡é ?Î²-D-è¡èç³?	Phenolic_acids	é é ¸ç±?Phenolic acids	é é ¸ç±?14364-08-0	2	C10433	-
3,4'-Dihydroxyflavone	0.9642	0.41743	0.37941	0.59434	HSL - LKSL; HSL - LOSL; LOSL - LKSL	MWSHY0013	2.55E+02	1.81E+02	2.54E+02	C15H10O4	[M+H]+	3,4'-äºç¾åºé»é ?,Flavonoids,é»é ®,Flavones,é»é ®,14919-49-4,3,-,- D-Galacturonic acid,0.96322,0.41777,0.37906,0.59434,HSL - LKSL; HSL - LOSL; LOSL - LKSL,mws1189,1.93E+02,7.30E+01,1.94E+02,C6H10O7,[M-H]-,D-åä¹³ç³éé ?Others,å ¶å®ç±?Saccharides,ç³ç±»,685-73-4,3,C00333,ko00040	ko00053	ko00520	ko01100	ko01240	ko01250	ko02010"
Tyrosol; 4-Hydroxyphenylethanol	0.96218	0.41813	0.37869	0.59434	HSL - LKSL; HSL - LOSL; LKSL - LOSL	mws2368	1.37E+02	1.19E+02	1.38E+02	C8H10O2	[M-H]-	é ªé; å¯¹ç¾åºè¯ä¹é	Phenolic_acids	é é ¸ç±?Phenolic acids	é é ¸ç±?501-94-0	2	C06044	ko00350,ko01100
4-Aminobenzoic acid	0.96142	0.41839	0.37842	0.59434	LKSL - HSL; LOSL - HSL; LOSL - LKSL	mws1336	1.38E+02	1.20E+02	1.37E+02	C7H7NO2	[M+H]+	4-æ°¨åºè¯ç²é ?Phenolic_acids	é é ¸ç±?Phenolic acids	é é ¸ç±?150-13-0	3	C00568	ko00790,ko01100,ko01240
12-Oxo-phytodienoic acid	0.95482	0.42067	0.37606	0.59705	HSL - LKSL; LOSL - HSL; LOSL - LKSL	Zmyn004548	2.91E+02	2.35E+02	2.92E+02	C18H28O3	[M-H]-	12-æ°?æ¤ç©äºç¯é ?Lipids	èè´¨	Free fatty acids	æ¸¸ç¦»èèªé ?85551-10-6	2	C01226	ko00592,ko01100,ko01110
Azelaic acid	0.95347	0.42114	0.37557	0.59718	HSL - LKSL; HSL - LOSL; LKSL - LOSL	mws0237	1.87E+02	1.25E+02	1.88E+02	C9H16O4	[M-H]-	å£¬äºé ?Organic_acids	ææºé ?Organic acids	ææºé ?123-99-9	1	C08261	-
Aurantiamide acetate	0.95056	0.42216	0.37453	0.59808	LKSL - HSL; LOSL - HSL; LOSL - LKSL	MWStz079	4.45E+02	2.24E+02	4.44E+02	C27H28N2O4	[M+H]+	æ©é»è¡æ¤é °èºä¹é ¸é ?Alkaloids	çç©ç¢?Alkaloids	çç©ç¢?56121-42-7	3	-	-
Coniferin	0.94601	0.42374	0.3729	0.59921	LKSL - HSL; LOSL - HSL; LOSL - LKSL	mws0906	3.41E+02	1.79E+02	3.42E+02	C16H22O8	[M-H]-	æ¾æè?Phenolic_acids	é é ¸ç±?Phenolic acids	é é ¸ç±?531-29-3	2	C00761	ko00940,ko01110
5,6,7,4'-Tetramethoxyflavone	0.94599	0.42375	0.37289	0.59921	LKSL - HSL; LOSL - HSL; LOSL - LKSL	MWSHY0118	3.43E+02	2.82E+02	3.42E+02	C19H18O6	[M+H]+	5,6,7,4'-åç²æ°§åºé»é ®	Flavonoids	é»é ®	Flavones	é»é ®	1168-42-9	3	C14472	-
LysoPC 16:1	0.94413	0.4244	0.37222	0.59921	LKSL - HSL; LOSL - HSL; LKSL - LOSL	pmp001270	4.94E+02	1.84E+02	4.93E+02	C24H48NO7P	[M+H]+	æº¶è¡ç£·èé °èç¢?16:1	Lipids	èè´¨	LPC	æº¶è¡ç£·èé °èç¢?76790-27-7	2	-	-
Ala-Ala-Gln-Asn-Leu	0.94398	0.42445	0.37217	0.59921	HSL - LKSL; HSL - LOSL; LKSL - LOSL	MW0144454	5.16E+02	4.84E+02	5.15E+02	C21H37N7O8	[M+H]+	Ala-Ala-Gln-Asn-Leu	Amino_acids_and_derivatives	æ°¨åºé ¸åå ¶è¡çç©	Amino acids and derivatives	æ°¨åºé ¸åå ¶è¡çç©	-	3	-	-
Ecgonine methyl ester	0.94232	0.42504	0.37157	0.5995	HSL - LKSL; HSL - LOSL; LOSL - LKSL	MW0000243	2.00E+02	1.30E+02	1.99E+02	C10H17NO3	[M+H]+	æ æª¬é ¸ç²é ¯ï¼EMEï¼?Alkaloids	çç©ç¢?Tropan alkaloids	è¨èªç·ç±»çç©ç¢?7143/9/1	3	C12448	ko00960,ko01100,ko01110
D-Mannitol	0.93875	0.42629	0.37029	0.60074	LKSL - HSL; LOSL - HSL; LKSL - LOSL	mws1155	1.81E+02	1.01E+02	1.82E+02	C6H14O6	[M-H]-	D-çé²é?Others	å ¶å®ç±?Saccharides	ç³ç±»	69-65-8	3	C00392	ko00051,ko01100,ko02010
6-O-Caffeoyl-D-glucose*	0.93686	0.42696	0.36961	0.60115	LKSL - HSL; LOSL - HSL; LOSL - LKSL	Zmhn001793	3.41E+02	1.79E+02	3.42E+02	C15H18O9	[M-H]-	6-O-åå¡é ?D-è¡èç³?	Phenolic_acids	é é ¸ç±?Phenolic acids	é é ¸ç±?-	2	-	-
Î³-Linolenic Acid*	0.93394	0.428	0.36856	0.60207	LKSL - HSL; LOSL - HSL; LKSL - LOSL	mws0366	2.77E+02	2.77E+02	2.78E+02	C18H30O2	[M-H]-	Î³-äºéº»é ?	Lipids	èè´¨	Free fatty acids	æ¸¸ç¦»èèªé ?506-26-3	1	C06426	ko00591,ko01040,ko01100
Ser-Arg-Ala-Val-Cys	0.92198	0.43226	0.36425	0.60748	HSL - LKSL; HSL - LOSL; LKSL - LOSL	MW0156639	5.35E+02	2.11E+02	5.34E+02	C20H38N8O7S	[M+H]+	Ser-Arg-Ala-Val-Cys	Amino_acids_and_derivatives	æ°¨åºé ¸åå ¶è¡çç©	Amino acids and derivatives	æ°¨åºé ¸åå ¶è¡çç©	-	3	-	-
Luteolin-7-O-glucuronide	0.92102	0.43261	0.36391	0.60748	LKSL - HSL; LOSL - HSL; LKSL - LOSL	mws4167	4.63E+02	2.87E+02	4.62E+02	C21H18O12	[M+H]+	æ¨çèç´ -7-O-è¡èç³éé ¸è·	Flavonoids	é»é ®	Flavones	é»é ®	29741-10-4	3	C03515	ko00944
Scopoletin-7-O-xylosyl(1â?)glucoside	0.91643	0.43426	0.36225	0.60926	LKSL - HSL; LOSL - HSL; LKSL - LOSL	Hmbp002498	4.87E+02	1.93E+02	4.86E+02	C21H26O13	[M+H]+	ä¸è¨èªå é ?7-O-æ¨ç³å?1â?)è¡ç³è?Lignans_and_Coumarins	æ¨èç´ åé¦è±ç´?Coumarins	é¦è±ç´?-	1	-	-
(R)-3-ethyl-7-hydroxy-6-methoxyphthalide	0.91066	0.43634	0.36017	0.61145	LKSL - HSL; LOSL - HSL; LOSL - LKSL	Lchp000218	2.09E+02	1.21E+02	2.08E+02	C11H12O4	[M+H]+	(R)-3-ä¹åº-7-ç¾åº-6-ç²æ°§åºè¯é ?Others	å ¶å®ç±?Others	å ¶å®	-	3	-	-
LysoPE 18:1(2n isomer)	0.90999	0.43659	0.35993	0.61145	LKSL - HSL; LOSL - HSL; LKSL - LOSL	pmb0856	4.80E+02	3.39E+02	4.79E+02	C23H46NO7P	[M+H]+	æº¶è¡ç£·èé °ä¹éèº 18:1(2nå¼æ)	Lipids	èè´¨	LPE	æº¶è¡ç£·èé °ä¹éèº	-	3	-	-
2,3,4,5-Trihydroxybutyl 6-O-(E)-caffeoyl-Î²-D-glucopyranoside	0.90694	0.4377	0.35883	0.61247	LKSL - HSL; LOSL - HSL; LKSL - LOSL	Ymjm000144	4.89E+02	2.67E+02	4.90E+02	C21H30O13	[M-H]-	2,3,4,5-ä¸ç¾åºä¸å?-O-(E)-åå¡é ?Î²-D-å¡åè¡èç³è·	Phenolic_acids	é é ¸ç±?Phenolic acids	é é ¸ç±?-	2	-	-
2,3'-Bipyridine	0.90455	0.43857	0.35796	0.61315	HSL - LKSL; HSL - LOSL; LKSL - LOSL	mws1377	1.57E+02	1.03E+02	1.56E+02	C10H8N2	[M+H]+	2,3'-èå¡å?,Alkaloids,çç©ç¢?Pyridine alkaloids,å¡å¶ç±»çç©ç¢±,581-50-0,3,-,- (l'R	2R	5S	l0R)-2-(1'	2'-Dihydroxy-l'-methylethyl)-6	10-dimethylspiro[4	5]dec-6-en-8-one"	0.90162	0.43964	0.3569	0.61411	HSL - LKSL; HSL - LOSL; LOSL - LKSL	Qmyp101107	2.53E+02	1.77E+02	2.52E+02	C15H24O3	[M+H]+	(l'R,2R,5S,l0R)-2-(1',2'-Dihydroxy-l'-methylethyl)-6,10-dimethylspiro[4,5]dec-6-en-8-one	Terpenoids	èç±»	Sesquiterpenoids	ååè?-	3	-	-
Fraxetin-7,8-di-O-glucoside	0.89903	0.44059	0.35597	0.61441	LKSL - HSL; HSL - LOSL; LKSL - LOSL	Lmbn001181	5.31E+02	5.31E+02	5.32E+02	C22H28O15	[M-H]-	ç§¦ç®ç´?7,8-äº?O-è¡èç³è·	Lignans_and_Coumarins	æ¨èç´ åé¦è±ç´?Coumarins	é¦è±ç´?-	3	-	-
D-Fructose-1,6-biphosphate	0.89892	0.44063	0.35593	0.61441	LKSL - HSL; LOSL - HSL; LOSL - LKSL	pme3311	3.39E+02	9.70E+01	3.40E+02	C6H14O12P2	[M-H]-	D-æç³-1,6-äºç£·é ?,Others,å ¶å®ç±?Saccharides,ç³ç±»,488-69-7,3,C00354,ko00400	ko00710	ko01100	ko01110	ko01200"
Asp-Lys-Val-Lys	0.89774	0.44107	0.3555	0.61442	LKSL - HSL; LOSL - HSL; LOSL - LKSL	MW0146202	5.47E+02	2.51E+02	4.88E+02	C21H40N6O7	[M+CH3COO]-	Asp-Lys-Val-Lys	Amino_acids_and_derivatives	æ°¨åºé ¸åå ¶è¡çç©	Amino acids and derivatives	æ°¨åºé ¸åå ¶è¡çç©	-	3	-	-
(3-(carboxyamino)-2-methylpropanoyl)phenylalanine	0.89681	0.44141	0.35516	0.61442	LKSL - HSL; HSL - LOSL; LKSL - LOSL	Zmmp002946	2.95E+02	1.20E+02	2.94E+02	C14H18N2O5	[M+H]+	(3-(carboxyamino)-2-methylpropanoyl)phenylalanine	Amino_acids_and_derivatives	æ°¨åºé ¸åå ¶è¡çç©	Amino acids and derivatives	æ°¨åºé ¸åå ¶è¡çç©	-	1	-	-
Kaempferol-3-O-(2''-O-acetyl)glucuronide	0.89267	0.44293	0.35366	0.616	HSL - LKSL; HSL - LOSL; LKSL - LOSL	pmn001642	5.03E+02	4.59E+02	5.04E+02	C23H20O13	[M-H]-	å±±æ°é ?3-O-(2''-O-ä¹é °)è¡èç³éé ¸è·	Flavonoids	é»é ®	Flavonols	é»é ®é?-	2	-	-
LysoPC 18:1	0.88817	0.4446	0.35203	0.61711	LKSL - HSL; LOSL - HSL; LOSL - LKSL	pmp001281	5.22E+02	1.84E+02	5.21E+02	C26H52NO7P	[M+H]+	æº¶è¡ç£·èé °èç¢?18:1	Lipids	èè´¨	LPC	æº¶è¡ç£·èé °èç¢?-	1	-	-
Kaempferol-3-O-(2'''-p-Coumaroyl)sophoroside-7-O-Glucoside	0.88808	0.44464	0.352	0.61711	HSL - LKSL; HSL - LOSL; LOSL - LKSL	Cwjp002681	9.19E+02	2.87E+02	9.18E+02	C42H46O23	[M+H]+	å±±æ°é ?3-O-(2'''-å¯¹é¦è±é °)æ§ç³è?7-O-è¡èç³è·	Flavonoids	é»é ®	Flavonols	é»é ®é?-	3	-	-
2,3,6-Trihydroxyurs-12-en-28-oic acid (Madasiatic acid)*	0.88739	0.44489	0.35175	0.61711	HSL - LKSL; HSL - LOSL; LKSL - LOSL	Hmjn003948	4.87E+02	4.87E+02	4.88E+02	C30H48O5	[M-H]-	2,3,6-ä¸ç¾åºçæ?12-ç?28-é ?(é©¬è¾¾ç§¯éªèé ¸)*	Terpenoids	èç±»	Triterpene	ä¸è	26532-66-1	2	-	-
LysoPC 16:1(2n isomer)	0.88349	0.44634	0.35033	0.61758	LKSL - HSL; LOSL - HSL; LKSL - LOSL	Lmhp008833	4.94E+02	1.84E+02	4.93E+02	C24H48NO7P	[M+H]+	æº¶è¡ç£·èé °èç¢?16:1(2nå¼æ)	Lipids	èè´¨	LPC	æº¶è¡ç£·èé °èç¢?-	2	-	-
Î±-Linolenic Acid*	0.88328	0.44642	0.35025	0.61758	LKSL - HSL; LOSL - HSL; LKSL - LOSL	mws0367	2.77E+02	2.77E+02	2.78E+02	C18H30O2	[M-H]-	Î±-äºéº»é ?	Lipids	èè´¨	Free fatty acids	æ¸¸ç¦»èèªé ?463-40-1	1	C06427	ko00592,ko01040,ko01100,ko01110
1,14-Tetradecanedioic Acid	0.88262	0.44667	0.35002	0.61758	HSL - LKSL; LOSL - HSL; LOSL - LKSL	MWSslk133	2.57E+02	1.95E+02	2.58E+02	C14H26O4	[M-H]-	1,14-ååç·äºé ?,Lipids,èè´¨,Free fatty acids,æ¸¸ç¦»èèªé ?821-38-5,3,-,- 2	4	6-Trihydroxybenzoic acid methyl ester"	0.88231	0.44678	0.3499	0.61758	HSL - LKSL; HSL - LOSL; LOSL - LKSL	mws4171	1.83E+02	1.07E+02	1.84E+02	C8H8O5	[M-H]-	2,4,6-ä¸ç¾åºè¯ç²é ¸ç²é ¯	Phenolic_acids	é é ¸ç±?Phenolic acids	é é ¸ç±?3147-39-5	3	-	-
LysoPE 15:1	0.87348	0.4501	0.34669	0.62162	LKSL - HSL; HSL - LOSL; LKSL - LOSL	Lmhp008440	4.38E+02	2.97E+02	4.37E+02	C20H40NO7P	[M+H]+	æº¶è¡ç£·èé °ä¹éèº 15:1	Lipids	èè´¨	LPE	æº¶è¡ç£·èé °ä¹éèº	-	3	-	-
1-(4-Methoxyphenyl)-1-propanol	0.87209	0.45062	0.34619	0.6218	LKSL - HSL; LOSL - HSL; LKSL - LOSL	pmn001681	1.65E+02	1.49E+02	1.66E+02	C10H14O2	[M-H]-	1-(4-ç²æ°§è¯åº)-1-ä¸é	Phenolic_acids	é é ¸ç±?Phenolic acids	é é ¸ç±?5349-60-0	3	-	-
Salicylic acid	0.8707	0.45115	0.34568	0.62199	HSL - LKSL; HSL - LOSL; LKSL - LOSL	Lmgn001670	1.37E+02	1.08E+02	1.38E+02	C7H6O3	[M-H]-	æ°´æ¨é ?Phenolic_acids	é é ¸ç±?Phenolic acids	é é ¸ç±?69-72-7	1	C00805	ko00996,ko01100,ko01110,ko04075
Glycyl-tryptophan	0.86864	0.45192	0.34493	0.62252	LKSL - HSL; HSL - LOSL; LKSL - LOSL	MWS4309	2.62E+02	1.88E+02	2.61E+02	C13H15N3O3	[M+H]+	çæ°¨é ?è²æ°¨é ?Amino_acids_and_derivatives	æ°¨åºé ¸åå ¶è¡çç©	Amino acids and derivatives	æ°¨åºé ¸åå ¶è¡çç©	2390-74-1	3	-	-
Arg-Ser-Tyr	0.86643	0.45277	0.34413	0.62314	HSL - LKSL; HSL - LOSL; LKSL - LOSL	MW0145505	4.25E+02	3.65E+02	4.24E+02	C18H28N6O6	[M+H]+	L-ç²¾æ°¨é ?L-ä¸æ°¨é ?L-é ªæ°¨é ?Amino_acids_and_derivatives	æ°¨åºé ¸åå ¶è¡çç©	Amino acids and derivatives	æ°¨åºé ¸åå ¶è¡çç©	-	3	-	-
Benzoylmalic acid	0.86453	0.45349	0.34344	0.62359	HSL - LKSL; HSL - LOSL; LKSL - LOSL	Lmhn003240	2.37E+02	1.21E+02	2.38E+02	C11H10O6	[M-H]-	è¯ç²é °è¹æé ¸	Phenolic_acids	é é ¸ç±?Phenolic acids	é é ¸ç±?22138-51-8	3	-	-
Sinapaldehyde-4-O-Glucoside	0.86282	0.45414	0.34281	0.62384	LKSL - HSL; LOSL - HSL; LOSL - LKSL	Lmbp002309	3.71E+02	2.09E+02	3.70E+02	C17H22O9	[M+H]+	è¥å­é?4-O-è¡èç³è·	Phenolic_acids	é é ¸ç±?Phenolic acids	é é ¸ç±?154461-65-1	3	-	-
3,4-Dimethoxycinnamic acid	0.86181	0.45452	0.34244	0.62384	HSL - LKSL; HSL - LOSL; LKSL - LOSL	pmb2620	2.07E+02	1.33E+02	2.08E+02	C11H12O4	[M-H]-	3,4-äºç²æ°§åºèæ¡é ?,Phenolic_acids,é é ¸ç±?Phenolic acids,é é ¸ç±?2316-26-9,3,-,- LysoPC 20:1,0.86093,0.45486,0.34213,0.62384,LKSL - HSL; LOSL - HSL; LOSL - LKSL,Lmhp011549,5.50E+02,1.84E+02,5.49E+02,C28H56NO7P,[M+H]+,æº¶è¡ç£·èé °èç¢?20:1,Lipids,èè´¨,LPC,æº¶è¡ç£·èé °èç¢?-,1,-,- Vanilloloside,0.85995,0.45523,0.34177,0.62384,LKSL - HSL; LOSL - HSL; LKSL - LOSL,Zmtn001661,3.15E+0…	7	3'-trimethyl ether"	0.85791	0.45601	0.34102	0.62437	HSL - LKSL; HSL - LOSL; LOSL - LKSL	Lmfn004235	3.59E+02	1.61E+02	3.60E+02	C18H16O8	[M-H]-	æ¨æ¢ ç´?3,7,3'-ä¸ç²é?,Flavonoids,é»é ®,Flavonols,é»é ®é?-,3,-,- (2Z)-N-[2-(3	4-Dihydroxyphenyl)-2-hydroxyethyl]-3-(4-methoxyphenyl)-2-propenamide"	0.85437	0.45737	0.33973	0.62506	HSL - LKSL; LOSL - HSL; LOSL - LKSL	Hmjp005089	3.30E+02	1.77E+02	3.29E+02	C18H19NO5	[M+H]+	(2Z)-N-[2-(3,4-äºç¾åºè¯å?-2-ç¾ä¹åº]-3-(4-ç²æ°§åºè¯å?-2-ä¸ç¯é °èº	Alkaloids	çç©ç¢?Phenolamine	é èº	-	1	-	-
2-Methyl-3-oxoadipic acid*	0.85306	0.45787	0.33925	0.62506	LKSL - HSL; HSL - LOSL; LKSL - LOSL	Lmgn002091	1.73E+02	9.30E+01	1.74E+02	C7H10O5	[M-H]-	2-ç²åº-3-æ°§ä»£å·±äºé ?	Organic_acids	ææºé ?Organic acids	ææºé ?-	1	C18307	-
2-Oxoheptanedionic acid*	0.85306	0.45787	0.33925	0.62506	LKSL - HSL; HSL - LOSL; LKSL - LOSL	Lmgn002184	1.73E+02	9.30E+01	1.74E+02	C7H10O5	[M-H]-	2-æ°§åºäºé ¸*	Organic_acids	ææºé ?Organic acids	ææºé ?17126-90-8	1	C16588	ko01100,ko01210,ko01240
Tryptamine	0.85157	0.45845	0.33871	0.62506	HSL - LKSL; HSL - LOSL; LKSL - LOSL	mws0005	1.61E+02	1.44E+02	1.60E+02	C10H12N2	[M+H]+	è²èº	Alkaloids	çç©ç¢?Plumerane	å²åç±»çç©ç¢±	61-54-1	3	C00398	ko00380,ko01100,ko01110
His-Ser-Leu-Ser-Glu	0.84997	0.45907	0.33812	0.62506	HSL - LKSL; HSL - LOSL; LKSL - LOSL	MW0151083	5.72E+02	3.22E+02	5.71E+02	C23H37N7O10	[M+H]+	His-Ser-Leu-Ser-Glu	Amino_acids_and_derivatives	æ°¨åºé ¸åå ¶è¡çç©	Amino acids and derivatives	æ°¨åºé ¸åå ¶è¡çç©	-	3	-	-
Allysine(6-Oxo DL-Norleucine)	0.84975	0.45915	0.33804	0.62506	HSL - LKSL; HSL - LOSL; LOSL - LKSL	pme3351	1.44E+02	1.26E+02	1.45E+02	C6H11NO3	[M-H]-	éèµæ°¨é ¸	Amino_acids_and_derivatives	æ°¨åºé ¸åå ¶è¡çç©	Amino acids and derivatives	æ°¨åºé ¸åå ¶è¡çç©	1962-83-0	3	C04076	ko00300,ko00310,ko00960,ko01100,ko01110,ko01230
Goshuyic acid	0.84883	0.45951	0.33771	0.62506	LKSL - HSL; LOSL - HSL; LKSL - LOSL	Lmwp102712	2.25E+02	6.71E+01	2.24E+02	C14H24O2	[M+H]+	å´è±è¸é ¸	Lipids	èè´¨	Free fatty acids	æ¸¸ç¦»èèªé ?39039-37-7	3	-	-
5-(2-Hydroxyethyl)-2-O-glucosylphenol	0.8465	0.46041	0.33686	0.62506	LKSL - HSL; LOSL - HSL; LKSL - LOSL	Hmtn001120	3.15E+02	1.53E+02	3.16E+02	C14H20O8	[M-H]-	5-(2-ç¾ä¹å?-2-O-è¡èç³åºè¯é 	Phenolic_acids	é é ¸ç±?Phenolic acids	é é ¸ç±?-	1	-	-
Cimidahurinine	0.8465	0.46041	0.33686	0.62506	LKSL - HSL; LOSL - HSL; LKSL - LOSL	pmn001553	3.15E+02	1.53E+02	3.16E+02	C14H20O8	[M-H]-	ååéº»å®	Phenolic_acids	é é ¸ç±?Phenolic acids	é é ¸ç±?142542-89-0	2	-	-
2-Hydroxy-3-phenylpropanoic acid	0.8464	0.46045	0.33682	0.62506	HSL - LKSL; HSL - LOSL; LKSL - LOSL	Lmrn003000	1.65E+02	1.03E+02	1.66E+02	C9H10O3	[M-H]-	2-ç¾åº-3-è¯åºä¸é ¸	Phenolic_acids	é é ¸ç±?Phenolic acids	é é ¸ç±?7326-19-4	2	C05607	ko00360,ko00960,ko01100,ko01110
Val-His	0.84214	0.4621	0.33526	0.62677	HSL - LKSL; HSL - LOSL; LOSL - LKSL	MW0159268	3.61E+02	9.70E+01	2.54E+02	C11H18N4O3	[M-H]-	L-ç¼¬æ°¨é ?L-ç»æ°¨é ?Amino_acids_and_derivatives	æ°¨åºé ¸åå ¶è¡çç©	Amino acids and derivatives	æ°¨åºé ¸åå ¶è¡çç©	13589-07-6	3	-	-
L-Lysine-Butanoic Acid	0.84046	0.46276	0.33465	0.6271	LKSL - HSL; LOSL - HSL; LKSL - LOSL	pmb0962	2.35E+02	1.18E+02	2.34E+02	C10H22N2O4	[M+H]+	L-èµæ°¨é ¸ä¸é ¸é ¯	Amino_acids_and_derivatives	æ°¨åºé ¸åå ¶è¡çç©	Amino acids and derivatives	æ°¨åºé ¸åå ¶è¡çç©	80407-71-2	3	-	-
Eriodictyol-7-O-glucoronide	0.83949	0.46313	0.33429	0.6271	LKSL - HSL; HSL - LOSL; LKSL - LOSL	Hmpp103270	4.65E+02	2.89E+02	4.64E+02	C21H20O12	[M+H]+	å£èé ?7-O-è¡èç³éé ¸è·	Flavonoids	é»é ®	Flavanones	äºæ°¢é»é ®	133360-47-1	3	-	-
Eucommiol	0.83792	0.46375	0.33372	0.6274	HSL - LKSL; HSL - LOSL; LKSL - LOSL	pmn001380	1.87E+02	1.69E+02	1.88E+02	C9H16O4	[M-H]-	æä»²é?Others	å ¶å®ç±?Alcohol compounds	éç±»ååç?55930-44-4	1	C17878	-
1-Î±-Linolenoyl-glycerol-3-O-glucoside*	0.83305	0.46565	0.33194	0.62905	LKSL - HSL; LOSL - HSL; LOSL - LKSL	Lmhp009773	5.15E+02	2.61E+02	5.14E+02	C27H46O9	[M+H]+	1-Î±-äºéº»é ¸çæ²¹é ¯-3-O-è¡èç³è·*	Lipids	èè´¨	Glycerol ester	çæ²¹é ?-	1	-	-
Methyl linolenate	0.83207	0.46604	0.33157	0.62905	HSL - LKSL; HSL - LOSL; LOSL - LKSL	MWSmce689	2.93E+02	9.51E+01	2.92E+02	C19H32O2	[M+H]+	äºéº»é ¸ç²é ?Lipids	èè´¨	Free fatty acids	æ¸¸ç¦»èèªé ?301-00-8	3	-	-
N1-Caffeoyl-N10-Feruloylspermidine	0.83179	0.46615	0.33147	0.62905	LKSL - HSL; LOSL - HSL; LOSL - LKSL	pma0680	4.84E+02	2.20E+02	4.83E+02	C26H33N3O6	[M+H]+	N1-åå¡é ?N10-é¿é­é °äºç²¾èº	Alkaloids	çç©ç¢?Phenolamine	é èº	-	3	-	-
2(3H)-Benzothiazolone	0.82953	0.46704	0.33064	0.62919	LKSL - HSL; LOSL - HSL; LOSL - LKSL	Lmxn006423	1.50E+02	1.22E+02	1.51E+02	C7H5NOS	[M-H]-	2-ç¾åºè¯å¹¶å»å	Alkaloids	çç©ç¢?Alkaloids	çç©ç¢?934-34-9	2	-	-
Quercetin 3-(2-glucosylrhamnoside)	0.82951	0.46705	0.33064	0.62919	HSL - LKSL; HSL - LOSL; LKSL - LOSL	MW0139483	6.09E+02	2.85E+02	6.10E+02	C27H30O16	[M-H]-	æ§²ç®ç´?-(2-è¡èç³åºé¼ æç³è·ï¼?Flavonoids	é»é ®	Flavones	é»é ®	143016-74-4	3	-	-
Asp-Arg-Tyr	0.82235	0.46988	0.32801	0.63223	LKSL - HSL; LOSL - HSL; LKSL - LOSL	MW0146032	4.53E+02	1.47E+02	4.52E+02	C19H28N6O7	[M+H]+	L-å¤©å¬æ°¨é °-L-ç²¾æ°¨é ?L-é ªæ°¨é ?Amino_acids_and_derivatives	æ°¨åºé ¸åå ¶è¡çç©	Amino acids and derivatives	æ°¨åºé ¸åå ¶è¡çç©	-	3	-	-
Kaempferol-3-O-(6''-Malonyl)glucoside-7-O-Glucoside	0.82181	0.4701	0.32781	0.63223	LKSL - HSL; HSL - LOSL; LKSL - LOSL	Hmcp001629	6.97E+02	4.49E+02	6.96E+02	C30H32O19	[M+H]+	å±±æ°é ?3-O-(6''-ä¸äºé ?è¡èç³è·-7-O-è¡èç³è·	Flavonoids	é»é ®	Flavonols	é»é ®é?-	3	-	-
Rhamnetin-3-O-Glucoside*	0.81162	0.47417	0.32406	0.63712	LKSL - HSL; HSL - LOSL; LKSL - LOSL	Lmjp002906	4.79E+02	3.17E+02	4.78E+02	C22H22O12	[M+H]+	é¼ æç´?3-O-è¡èç³è·*	Flavonoids	é»é ®	Flavonols	é»é ®é?27875-34-9	1	-	-
1-(Dihydroxyphenyl)-N2,N3-bis(4-hydroxyphenethyl)-(5-8)-dimethoxy-1,2dihydronaphthalene-2,3-dicarboxamide	0.81011	0.47478	0.32351	0.63712	LKSL - HSL; LOSL - HSL; LKSL - LOSL	pmp001187	6.25E+02	4.60E+02	6.24E+02	C36H36N2O8	[M+H]+	1-(äºç¾åºè¯å?-N 2,N 3-å?4-ç¾åºè¯ä¹å?-(5-8)-äºç²æ°§åº-1,2-äºæ°¢è?2,3-äºç²é °èº	Alkaloids	çç©ç¢?Phenolamine	é èº	-	1	-	-
LysoPC 20:5	0.80972	0.47493	0.32337	0.63712	HSL - LKSL; HSL - LOSL; LKSL - LOSL	Lmhp008742	5.42E+02	1.84E+02	5.41E+02	C28H48NO7P	[M+H]+	æº¶è¡ç£·èé °èç¢?20:5	Lipids	èè´¨	LPC	æº¶è¡ç£·èé °èç¢?162440-04-2	3	-	-
Benzyl Î²-primeveroside	0.80861	0.47538	0.32296	0.63718	HSL - LKSL; HSL - LOSL; LKSL - LOSL	Hmln003529	4.01E+02	2.69E+02	4.02E+02	C18H26O10	[M-H]-	è¯ç²é °æ¨±èç³è?Phenolic_acids	é é ¸ç±?Phenolic acids	é é ¸ç±?130622-31-0	1	-	-
3,5-Dicaffeoylquinic acid	0.80277	0.47774	0.32081	0.63939	LKSL - HSL; LOSL - HSL; LOSL - LKSL	Wmzn002116	5.15E+02	3.53E+02	5.16E+02	C25H24O12	[M-H]-	3,5-äºåå¡é °å¥å°¼é ?,Phenolic_acids,é é ¸ç±?Phenolic acids,é é ¸ç±?-,3,-,- Quercetin-7-O-(6''-malonyl)glucoside,0.80254,0.47784,0.32072,0.63939,LKSL - HSL; LOSL - HSL; LOSL - LKSL,pmp000589,5.51E+02,3.03E+02,5.50E+02,C24H22O15,[M+H]+,æ§²ç®ç´?7-O-(6''-ä¸äºé ?è¡èç³è·,Flavonoids,é»é ®,Flavonols,é»é ®é?-,1,-,- Nepetin-7-O-glucoside(Nepitrin),0.80073,0.47857,0.32006,0.63983,HSL - LKS…	ko01100	ko01250"
Taxifolin-3'-O-glucoside	0.78637	0.48445	0.31475	0.64535	LKSL - HSL; LOSL - HSL; LOSL - LKSL	Xmsn002700	4.65E+02	3.03E+02	4.66E+02	C21H22O12	[M-H]-	è±ææ¾ç´ -3'-O-è¡èç³è·	Flavonoids	é»é ®	Flavanonols	äºæ°¢é»é ®é?31106-05-5	3	-	-
Naringenin-4'-O-glucoside	0.78636	0.48445	0.31475	0.64535	HSL - LKSL; HSL - LOSL; LOSL - LKSL	HJN087	4.33E+02	2.71E+02	4.34E+02	C21H22O10	[M-H]-	æç®ç´?4'-O-è¡èç³è·	Flavonoids	é»é ®	Flavanones	äºæ°¢é»é ®	-	2	-	-
7S,8R-threo-3',9,9'-trihydroxy-3-methoxy-4',7-epoxy-neolignan-4-O-rhamnoside	0.78416	0.48536	0.31394	0.64535	LKSL - HSL; HSL - LOSL; LKSL - LOSL	Cmsn002067	4.91E+02	3.15E+02	4.92E+02	C25H32O10	[M-H]-	7S,8R-èå¼-3',9,9'-ä¸ç¾å?3-ç²æ°§å?7,8-äºæ°¢è¯å¹¶åå-1'-ä¸éåºæ°æ¨èç´?4-O-é¼ æç³è·	Lignans_and_Coumarins	æ¨èç´ åé¦è±ç´?Lignans	æ¨èç´?-	2	-	-
Dihydrokaempferol-3-O-glucoside	0.78361	0.48559	0.31373	0.64535	HSL - LKSL; HSL - LOSL; LOSL - LKSL	Lmlp005236	4.51E+02	2.89E+02	4.50E+02	C21H22O11	[M+H]+	äºæ°¢å±±æ°é ?3-O-è¡èç³è·	Flavonoids	é»é ®	Flavanonols	äºæ°¢é»é ®é?31049-08-8	3	-	-
D-Glucoronic acid	0.78301	0.48583	0.31351	0.64535	HSL - LKSL; LOSL - HSL; LOSL - LKSL	pme3705	1.93E+02	7.30E+01	1.94E+02	C6H10O7	[M-H]-	D-è¡èç³éé ?Others	å ¶å®ç±?Saccharides	ç³ç±»	6556-12-3	3	C00191	ko00040,ko00053,ko00520,ko00562,ko01100,ko01240,ko01250
3-Hydroxycycloarta-24-ene-26-oic acid (Isomangiferolic acid)	0.78277	0.48594	0.31342	0.64535	HSL - LKSL; HSL - LOSL; LKSL - LOSL	Lmmn008971	4.55E+02	4.55E+02	4.56E+02	C30H48O3	[M-H]-	3-ç¾åºç¯æ¨è èç?24-ç?26-é ?(å¼æ§æéé ?	Terpenoids	èç±»	Triterpene	ä¸è	13878-92-7	3	-	-
Kaempferol-3-O-neohesperidoside*	0.77741	0.48816	0.31144	0.64634	HSL - LKSL; HSL - LOSL; LKSL - LOSL	MWSHY0061	5.95E+02	2.87E+02	5.94E+02	C27H30O15	[M+H]+	å±±æ°é ?3-O-æ°æ©ç®ç³è?	Flavonoids	é»é ®	Flavonols	é»é ®é?32602-81-6	1	-	-
Dibutylphthalate*	0.77723	0.48824	0.31137	0.64634	LKSL - HSL; HSL - LOSL; LKSL - LOSL	Wbmp011762	2.79E+02	1.49E+02	2.78E+02	C16H22O4	[M+H]+	é»è¯äºç²é ¸äºä¸é ¯*	Organic_acids	ææºé ?Organic acids	ææºé ?-	3	-	-
Diisobutyl phthalate*	0.77723	0.48824	0.31137	0.64634	LKSL - HSL; HSL - LOSL; LKSL - LOSL	Lmxp011770	2.79E+02	1.49E+02	2.78E+02	C16H22O4	[M+H]+	é»è¯äºç²é ¸äºå¼ä¸é ?	Phenolic_acids	é é ¸ç±?Phenolic acids	é é ¸ç±?84-69-5	3	C15205	-
L-Sepiapterin	0.77688	0.48838	0.31124	0.64634	HSL - LKSL; HSL - LOSL; LKSL - LOSL	mws0984	2.36E+02	1.64E+02	2.37E+02	C9H11N5O3	[M-H]-	L-å¢¨åå?Nucleotides_and_derivatives	æ ¸è·é ¸åå ¶è¡çç©	Nucleotides and derivatives	æ ¸è·é ¸åå ¶è¡çç©	17094-01-8	3	C00835	ko00790,ko01100
Caffeic acid	0.77608	0.48871	0.31094	0.64634	HSL - LKSL; HSL - LOSL; LOSL - LKSL	mws2212	1.79E+02	1.35E+02	1.80E+02	C9H8O4	[M-H]-	åå¡é ?Phenolic_acids	é é ¸ç±?Phenolic acids	é é ¸ç±?331-39-5	3	C01197	ko00940,ko01100,ko01110
N-Acetylputrescine	0.77029	0.49113	0.3088	0.649	HSL - LKSL; HSL - LOSL; LKSL - LOSL	pme2693	1.31E+02	1.14E+02	1.30E+02	C6H14N2O	[M+H]+	N-ä¹é °è èº	Alkaloids	çç©ç¢?Alkaloids	çç©ç¢?18233-70-0	3	C02714	ko00330,ko01100
Piperidine	0.76821	0.49201	0.30803	0.64962	HSL - LKSL; HSL - LOSL; LKSL - LOSL	pmb0782	8.61E+01	6.91E+01	8.51E+01	C5H11N	[M+H]+	åå¶	Alkaloids	çç©ç¢?Piperidine alkaloids	åå¶ç±»çç©ç¢±	110-89-4	3	C01746	ko00960
Inosine 5'-monophosphate	0.76176	0.49473	0.30563	0.65266	LKSL - HSL; HSL - LOSL; LKSL - LOSL	pmb0532	3.49E+02	1.37E+02	3.48E+02	C10H13N4O8P	[M+H]+	5'-èè·é ?Nucleotides_and_derivatives	æ ¸è·é ¸åå ¶è¡çç©	Nucleotides and derivatives	æ ¸è·é ¸åå ¶è¡çç©	131-99-7	3	C00130	ko00230,ko01100,ko01110,ko01232,ko01240
Hydroxypyruvic acid	0.75788	0.49637	0.30419	0.65429	HSL - LKSL; LOSL - HSL; LOSL - LKSL	ML10172161	1.03E+02	5.90E+01	1.04E+02	C3H4O4	[M-H]-	ç¾åºä¸é ®é ?Organic_acids	ææºé ?Organic acids	ææºé ?1113-60-6	3	C00168	ko00260,ko00630,ko01100,ko01110,ko01200
Caffeoyl-dihydrocaffeoyl spermidine	0.75513	0.49754	0.30317	0.65455	LKSL - HSL; LOSL - HSL; LOSL - LKSL	Lmmp003112	4.72E+02	2.22E+02	4.71E+02	C25H33N3O6	[M+H]+	åå¡é ?äºæ°¢åå¡é °äºç²¾èº	Alkaloids	çç©ç¢?Phenolamine	é èº	-	1	-	-
Tetahydroxyflavone-7-O-glucuronide	0.75503	0.49759	0.30313	0.65455	LKSL - HSL; LOSL - HSL; LOSL - LKSL	pmn001702	4.61E+02	2.85E+02	4.62E+02	C21H18O12	[M-H]-	åç¾åºé»é ?7-O-è¡èç³éé ¸è·	Flavonoids	é»é ®	Flavones	é»é ®	-	3	-	-
Vibsanin J	0.75381	0.4981	0.30268	0.65455	HSL - LKSL; HSL - LOSL; LOSL - LKSL	Yshs000041	4.59E+02	2.95E+02	4.60E+02	C26H36O7	[M-H]-	èè¾ç´?J	Terpenoids	èç±»	Ditepenoids	äºè	-	1	-	-
2',4'-Dimethylacetophenone	0.75356	0.49821	0.30259	0.65455	HSL - LKSL; LOSL - HSL; LOSL - LKSL	MWSmce698	1.49E+02	6.50E+01	1.48E+02	C10H12O	[M+H]+	2',4'-äºç²åºè¯ä¹é ®	Others	å ¶å®ç±?Ketone compounds	é ®ç±»ååç?89-74-7	3	-	-
2,4-Di(2-Methylbutanoyl)-3-(Isobutanoyl)Sucrose-6'-O-Acetate	0.7522	0.49879	0.30208	0.65477	HSL - LKSL; HSL - LOSL; LOSL - LKSL	Wafn009163	6.21E+02	1.01E+02	6.22E+02	C28H46O15	[M-H]-	2,4-äº?2-ç²åº)ä¸é °å?3-(å¼ä¸é °åº)èç³-6'-O-ä¹é ¸é ?,Others,å ¶å®ç±?Saccharides,ç³ç±»,-,2,-,- Lycibarbarspermidine B,0.74525,0.50178,0.29949,0.65814,LKSL - HSL; LOSL - HSL; LKSL - LOSL,pmn001724,6.32E+02,4.70E+02,6.33E+02,C31H43N3O11,[M-H]-,æ¸æäºç²¾è?B,Alkaloids,çç©ç¢?Phenolamine,é èº,-,3,-,- Thr-Asn-Lys-Glu,0.74117,0.50353,0.29797,0.65989,LKSL - HSL; LOSL - HSL; LOSL - LKSL…	ko01040	ko01100"
DL-Threonine	0.73825	0.5048	0.29688	0.66048	LKSL - HSL; LOSL - HSL; LKSL - LOSL	MWSmce607	1.20E+02	5.61E+01	1.19E+02	C4H9NO3	[M+H]+	DL-èæ°¨é ?Amino_acids_and_derivatives	æ°¨åºé ¸åå ¶è¡çç©	Amino acids and derivatives	æ°¨åºé ¸åå ¶è¡çç©	80-68-2	2	-	-
6-Deoxyfagomine	0.73706	0.50531	0.29644	0.6606	LKSL - HSL; LOSL - HSL; LOSL - LKSL	pmp001198	1.32E+02	5.70E+01	1.31E+02	C6H13NO2	[M+H]+	6-è±æ°§èéº¦ç¢?Alkaloids	çç©ç¢?Piperidine alkaloids	åå¶ç±»çç©ç¢±	197449-09-5	3	-	-
L-Tyrosine methyl ester	0.73352	0.50686	0.29512	0.66208	HSL - LKSL; HSL - LOSL; LKSL - LOSL	MWS1771	1.96E+02	9.11E+01	1.95E+02	C10H13NO3	[M+H]+	L-é ªæ°¨é ¸ç²é ?Amino_acids_and_derivatives	æ°¨åºé ¸åå ¶è¡çç©	Amino acids and derivatives	æ°¨åºé ¸åå ¶è¡çç©	1080-06-4	3	C03404	-
2,4,2',4'-tetrahydroxy-3'-prenylchalcone	0.73129	0.50783	0.29428	0.6628	HSL - LKSL; HSL - LOSL; LKSL - LOSL	Xmgp006913	3.41E+02	1.37E+02	3.40E+02	C20H20O5	[M+H]+	2,4,2',4'-åç¾å?3'-å¼æç¯åºæ¥è³é ®	Flavonoids	é»é ®	Chalcones	æ¥è³é ®	-	3	-	-
3-(2-Methylbutanoyl)-2,4-Di(Isovaleryl)Sucrose	0.72776	0.50937	0.29297	0.66391	HSL - LKSL; LOSL - HSL; LOSL - LKSL	Wafn008848	5.93E+02	4.25E+02	5.94E+02	C27H46O14	[M-H]-	3-(2-ç²åºä¸é °å?-2,4-äº?å¼æé °åº)èç³	Others	å ¶å®ç±?Saccharides	ç³ç±»	-	2	-	-
4-O-beta-D-glucosyl-4-coumaric acid	0.72744	0.50951	0.29284	0.66391	LKSL - HSL; LOSL - HSL; LOSL - LKSL	MW0113143	3.25E+02	1.19E+02	3.26E+02	C15H18O8	[M-H]-	é¦è±é ?O-è¡èç³è·	Organic_acids	ææºé ?Organic acids	ææºé ?14364-05-7	3	C04415	-
5-Aminolevulinic Acid	0.72249	0.51169	0.29099	0.6662	LKSL - HSL; LOSL - HSL; LOSL - LKSL	pma3649	1.32E+02	8.61E+01	1.31E+02	C5H9NO3	[M+H]+	5-æ°¨åºé ®æé ?Alkaloids	çç©ç¢?Alkaloids	çç©ç¢?106-60-5	3	C00430	ko00260,ko00860,ko01100,ko01110,ko01240,ko02010
D-Xylonic acid	0.72089	0.5124	0.29039	0.66628	HSL - LKSL; LOSL - HSL; LOSL - LKSL	mws0344	1.65E+02	7.50E+01	1.66E+02	C5H10O6	[M-H]-	D-æ¨ç³é ?Others	å ¶å®ç±?Saccharides	ç³ç±»	526-91-0	1	C00502	ko00040,ko01100
Gln-Tyr-Phe	0.72046	0.51259	0.29023	0.66628	LKSL - HSL; LOSL - HSL; LKSL - LOSL	MW0149843	4.57E+02	1.33E+02	4.56E+02	C23H28N4O6	[M+H]+	è°·é °æ°?é ªæ°¨é ?è¯ä¸æ°¨é ¸	Amino_acids_and_derivatives	æ°¨åºé ¸åå ¶è¡çç©	Amino acids and derivatives	æ°¨åºé ¸åå ¶è¡çç©	-	3	-	-
2,4-Di-Tert-Butylphenol*	0.70681	0.51866	0.28511	0.67308	LKSL - HSL; LOSL - HSL; LOSL - LKSL	Lmbn013410	2.05E+02	1.89E+02	2.06E+02	C14H22O	[M-H]-	2,4-äºåä¸åºè¯é *	Phenolic_acids	é é ¸ç±?Phenolic acids	é é ¸ç±?96-76-4	1	-	-
2,6-Di-tert-butylphenol*	0.70681	0.51866	0.28511	0.67308	LKSL - HSL; LOSL - HSL; LOSL - LKSL	Lmln010063	2.05E+02	1.89E+02	2.06E+02	C14H22O	[M-H]-	2,6-äºåä¸åºè¯é *	Phenolic_acids	é é ¸ç±?Phenolic acids	é é ¸ç±?128-39-2	1	-	-
Gly-Gly-Lys-Pro-Asn	0.70344	0.52018	0.28385	0.67449	LKSL - HSL; LOSL - HSL; LOSL - LKSL	MW0150368	4.72E+02	2.22E+02	4.71E+02	C19H33N7O7	[M+H]+	çæ°¨é ?çæ°¨é ?èµæ°¨é ?è¯æ°¨é ?å¤©é¨å¬é °æ°?Amino_acids_and_derivatives	æ°¨åºé ¸åå ¶è¡çç©	Amino acids and derivatives	æ°¨åºé ¸åå ¶è¡çç©	-	3	-	-
Pentadecanoic acid,14-methyl-,methyl ester	0.69829	0.5225	0.28192	0.67695	HSL - LKSL; HSL - LOSL; LKSL - LOSL	Zasn010461	2.69E+02	2.69E+02	2.70E+02	C17H34O2	[M-H]-	14-ç²åºåäºç·é ¸ç²é ¯	Others	å ¶å®ç±?Others	å ¶å®	5129-60-2	3	-	-
Methyl dihydrojasmonate	0.69231	0.52521	0.27967	0.67937	HSL - LKSL; HSL - LOSL; LOSL - LKSL	MWS1912	2.27E+02	1.53E+02	2.26E+02	C13H22O3	[M+H]+	äºæ°¢èèé ®é ¸ç²é ¯	Organic_acids	ææºé ?Organic acids	ææºé ?24851-98-7	3	-	-
2,3,23-Trihydroxyurs-12-en-28-oic acid*	0.69167	0.5255	0.27943	0.67937	HSL - LKSL; HSL - LOSL; LOSL - LKSL	Wbmn009702	4.87E+02	4.87E+02	4.88E+02	C30H48O5	[M-H]-	2,3,23-ä¸ç¾åºçæç·-12-ç?28-é ?	Terpenoids	èç±»	Triterpene	ä¸è	-	2	-	-
Quercetin-3-O-(6''-O-arabinosyl)glucoside	0.69135	0.52565	0.27931	0.67937	LKSL - HSL; HSL - LOSL; LKSL - LOSL	Lmln001951	5.95E+02	3.00E+02	5.96E+02	C26H28O16	[M-H]-	æªç®ç´?3-O-(6''-O-é¿æä¼¯ç³å?è¡èç³è·	Flavonoids	é»é ®	Flavonols	é»é ®é?-	3	-	-
Neochlorogenic acid (5-O-Caffeoylquinic acid)*	0.68764	0.52734	0.27791	0.68001	HSL - LKSL; HSL - LOSL; LKSL - LOSL	pme1816	3.53E+02	1.91E+02	3.54E+02	C16H18O9	[M-H]-	æ°ç»¿åé ¸ (5-O-åå¡é °å¥å®é ¸)*	Phenolic_acids	é é ¸ç±?Phenolic acids	é é ¸ç±?906-33-2	1	C17147	-
6,7-Dihydroxy-4-methylcoumarin	0.6869	0.52768	0.27763	0.68001	LKSL - HSL; LOSL - HSL; LOSL - LKSL	Cmpp003619	1.93E+02	1.05E+02	1.92E+02	C10H8O4	[M+H]+	6,7-äºç¾å?4-ç²åºé¦è±ç´?,Lignans_and_Coumarins,æ¨èç´ åé¦è±ç´?Coumarins,é¦è±ç´?529-84-0,3,-,- 3	4-Dihydroxy-L-phenylalanine (L-Dopa)"	0.68681	0.52772	0.2776	0.68001	LKSL - HSL; LOSL - HSL; LKSL - LOSL	pme3827	1.98E+02	1.52E+02	1.97E+02	C9H11NO4	[M+H]+	3,4-äºç¾å?L-è¯ä¸æ°¨é ¸ (å·¦æå¤å·´)	Amino_acids_and_derivatives	æ°¨åºé ¸åå ¶è¡çç©	Amino acids and derivatives	æ°¨åºé ¸åå ¶è¡çç©	59-92-7	3	C00355	ko00350,ko00950,ko00965,ko01100,ko01110
p-Coumaric acid-4-O-glucoside	0.68653	0.52785	0.27749	0.68001	LKSL - HSL; LOSL - HSL; LOSL - LKSL	Zmhn002301	3.25E+02	1.63E+02	3.26E+02	C15H18O8	[M-H]-	å¯¹é¦è±é ¸-4-O-è¡èç³è·	Phenolic_acids	é é ¸ç±?Phenolic acids	é é ¸ç±?117405-48-8	1	C06739	-
Chrysoeriol-5,7-di-O-glucoside	0.68308	0.52943	0.27619	0.68149	LKSL - HSL; LOSL - HSL; LKSL - LOSL	Zmxp002867	6.25E+02	3.01E+02	6.24E+02	C28H32O16	[M+H]+	éå£èé»ç´?5,7-äº?O-è¡èç³è·	Flavonoids	é»é ®	Flavones	é»é ®	-	3	-	-
6-O-Galloyl-Î²-D-glucose*	0.68088	0.53044	0.27536	0.68225	LKSL - HSL; LOSL - HSL; LOSL - LKSL	Lmfn000604	3.31E+02	1.69E+02	3.32E+02	C13H16O10	[M-H]-	6-O-æ²¡é£å­é °-Î²-D-è¡èç³?	Phenolic_acids	é é ¸ç±?Phenolic acids	é é ¸ç±?13186-19-1	2	-	-
Ile-Glu-Tyr-Cys-Lys	0.67773	0.5319	0.27417	0.68356	HSL - LKSL; HSL - LOSL; LKSL - LOSL	MW0151425	6.55E+02	5.99E+02	6.54E+02	C29H46N6O9S	[M+H]+	Ile-Glu-Tyr-Cys-Lys	Amino_acids_and_derivatives	æ°¨åºé ¸åå ¶è¡çç©	Amino acids and derivatives	æ°¨åºé ¸åå ¶è¡çç©	-	3	-	-
Gln-Asn-Phe-Glu	0.67486	0.53323	0.27309	0.68472	LKSL - HSL; LOSL - HSL; LOSL - LKSL	MW0149639	5.35E+02	2.49E+02	5.36E+02	C23H32N6O9	[M-H]-	è°·é °æ°?å¤©é¨å¬é °æ°?è¯ä¸æ°¨é ¸-è°·æ°¨é ?Amino_acids_and_derivatives	æ°¨åºé ¸åå ¶è¡çç©	Amino acids and derivatives	æ°¨åºé ¸åå ¶è¡çç©	-	3	-	-
Phenylpropionic acid-O-Î²-D-glucopyranoside	0.67181	0.53464	0.27194	0.68598	LKSL - HSL; LOSL - HSL; LOSL - LKSL	Hmhn003067	3.25E+02	1.19E+02	3.26E+02	C15H18O8	[M-H]-	è¯åºä¸é ¸-O-Î²-D-å¡åè¡èç³è·	Phenolic_acids	é é ¸ç±?Phenolic acids	é é ¸ç±?-	1	-	-
Calystegine B1	0.67065	0.53518	0.2715	0.68612	HSL - LKSL; LOSL - HSL; LOSL - LKSL	pmp001195	1.76E+02	1.40E+02	1.75E+02	C7H13NO4	[M+H]+	æç¢è±ç²¾ B1	Alkaloids	çç©ç¢?Tropan alkaloids	è¨èªç·ç±»çç©ç¢?127414-86-2	3	-	-
Thr-Asp-Lys-Arg	0.66856	0.53616	0.27071	0.68682	LKSL - HSL; LOSL - HSL; LOSL - LKSL	MW0157590	5.77E+02	3.37E+02	5.18E+02	C20H38N8O8	[M+CH3COO]-	Thr-Asp-Lys-Arg	Amino_acids_and_derivatives	æ°¨åºé ¸åå ¶è¡çç©	Amino acids and derivatives	æ°¨åºé ¸åå ¶è¡çç©	-	3	-	-
16-Methylheptadecanoic acid	0.66466	0.53798	0.26923	0.6886	HSL - LKSL; HSL - LOSL; LKSL - LOSL	Zmyn005026	2.83E+02	2.83E+02	2.84E+02	C18H36O2	[M-H]-	16-ç²åºåä¸ç·é ¸	Lipids	èè´¨	Free fatty acids	æ¸¸ç¦»èèªé ?2724-58-5	1	C20356	-
Isoascorbic acid 2-O-glucoside	0.66348	0.53854	0.26879	0.68875	LKSL - HSL; LOSL - HSL; LOSL - LKSL	Wasn001007	3.37E+02	2.77E+02	3.38E+02	C12H18O11	[M-H]-	å¼æåè¡é ?2-O-è¡èç³è·	Others	å ¶å®ç±?Vitamin	ç»´çç´?-	2	-	-
O-Phosphocholine	0.65222	0.54385	0.26452	0.69499	HSL - LKSL; LOSL - HSL; LOSL - LKSL	pmb1754	1.84E+02	1.25E+02	1.84E+02	C5H15NO4P+	[M]+	O-ç£·é ¸èç¢±	Alkaloids	çç©ç¢?Alkaloids	çç©ç¢?107-73-3	3	C00588	ko00564,ko01100
Benzyl-Î²-gentiobioside*	0.65104	0.54441	0.26407	0.69515	LKSL - HSL; LOSL - HSL; LOSL - LKSL	Lmyn003028	4.31E+02	2.69E+02	4.32E+02	C19H28O11	[M-H]-	èåº-Î²-é¾èäºç³è?	Phenolic_acids	é é ¸ç±?Phenolic acids	é é ¸ç±?56775-64-5	1	-	-
2-Hydroxyisocaproic acid	0.64186	0.5488	0.26059	0.70019	LKSL - HSL; HSL - LOSL; LKSL - LOSL	mws0341	1.31E+02	8.51E+01	1.32E+02	C6H12O3	[M-H]-	2-ç¾åºå¼å·±é ?Organic_acids	ææºé ?Organic acids	ææºé ?20312-37-2	3	C03264	-
Diethanolamine	0.64055	0.54943	0.26009	0.70043	HSL - LKSL; HSL - LOSL; LOSL - LKSL	pme2433	1.06E+02	8.81E+01	1.05E+02	C4H11NO2	[M+H]+	äºä¹éèº	Alkaloids	çç©ç¢?Alkaloids	çç©ç¢?111-42-2	3	C06772	ko00564
D-Pantothenic Acid	0.63919	0.55009	0.25957	0.70071	LKSL - HSL; LOSL - HSL; LKSL - LOSL	MWSmce257	2.18E+02	8.80E+01	2.19E+02	C9H17NO5	[M-H]-	D-æ³é ¸(ç»´çç´ B5)	Others	å ¶å®ç±?Vitamin	ç»´çç´?79-83-4	1	C00864	ko00410,ko00770,ko01100,ko01110,ko01240
(6R,9S)-3-Oxo-Î±-ionol-Î²-D-glucopyranoside	0.638	0.55066	0.25912	0.70088	LKSL - HSL; LOSL - HSL; LKSL - LOSL	Qmyp101201	3.89E+02	1.91E+02	3.88E+02	C19H32O8	[M+H]+	(6R,9S)-3-Oxo-Î±-ç´«ç½å °é ®-Î²-D-è¡èç³è·	Terpenoids	èç±»	Sesquiterpenoids	ååè?-	3	-	-
Santalol	0.63571	0.55177	0.25825	0.70173	LKSL - HSL; LOSL - HSL; LOSL - LKSL	Lmtp005226	2.21E+02	1.05E+02	2.20E+02	C15H24O	[M+H]+	æªé¦é	Terpenoids	èç±»	Sesquiterpenoids	ååè?11031-45-1	3	-	-
1-(9Z-octadecenoyl)-sn-glycero-3-phosphocholine	0.63413	0.55253	0.25765	0.70213	LKSL - HSL; LOSL - HSL; LKSL - LOSL	MEDL00392	5.80E+02	5.06E+02	5.21E+02	C26H52NO7P	[M+CH3COO]-	1-(9Z-åå «ç¯é °å?-sn-glycero-3-phosphocholine	Lipids	èè´¨	LPC	æº¶è¡ç£·èé °èç¢?19420-56-5	3	-	-
LysoPE 16:3	0.62098	0.55894	0.25263	0.70951	LKSL - HSL; LOSL - HSL; LKSL - LOSL	Lmhp007836	4.48E+02	3.07E+02	4.47E+02	C21H38NO7P	[M+H]+	æº¶è¡ç£·èé °ä¹éèº 16:3	Lipids	èè´¨	LPE	æº¶è¡ç£·èé °ä¹éèº	-	3	-	-
isoscopoletin-glucoside	0.62041	0.55922	0.25242	0.70951	HSL - LKSL; HSL - LOSL; LKSL - LOSL	HX1364	3.55E+02	1.63E+02	3.54E+02	C16H18O9	[M+H]+	å¼ä¸è¨èªç¢?è¡èç³è·	Lignans_and_Coumarins	æ¨èç´ åé¦è±ç´?Coumarins	é¦è±ç´?-	1	-	-
9,12,13-Trihydroxy-10,15-octadecadienoic acid	0.61876	0.56003	0.25179	0.70997	LKSL - HSL; LOSL - HSL; LOSL - LKSL	pmn001691	3.27E+02	2.91E+02	3.28E+02	C18H32O5	[M-H]-	9,12,13-ä¸ç¾å?10,15-åå «ç¢³äºç¯é ¸	Lipids	èè´¨	Free fatty acids	æ¸¸ç¦»èèªé ?-	2	-	-
Sieboldin	0.61691	0.56095	0.25108	0.71056	HSL - LKSL; LOSL - HSL; LOSL - LKSL	Hmpn005101	4.51E+02	2.89E+02	4.52E+02	C21H24O11	[M-H]-	3-ç¾åºæ ¹ç®è?Flavonoids	é»é ®	Chalcones	æ¥è³é ®	18777-73-6	3	-	-
Methionylvaline	0.60948	0.56463	0.24824	0.71391	LKSL - HSL; LOSL - HSL; LKSL - LOSL	MW0153885	2.49E+02	1.78E+02	2.48E+02	C10H20N2O3S	[M+H]+	ç²ç¡«æ°¨é °ç¼¬æ°¨é ?Amino_acids_and_derivatives	æ°¨åºé ¸åå ¶è¡çç©	Amino acids and derivatives	æ°¨åºé ¸åå ¶è¡çç©	14486-13-6	3	-	-
Monogalactosyldiacylglycerol	0.609	0.56487	0.24805	0.71391	LKSL - HSL; LOSL - HSL; LOSL - LKSL	Sazp010264	7.72E+02	6.09E+02	7.70E+02	C45H70O10	[M+H]+	Monogalactosyldiacylglycerol	Lipids	èè´¨	Free fatty acids	æ¸¸ç¦»èèªé ?-	1	-	-
N',N'',N'''-p-Coumaroyl-cinnamoyl-caffeoyl spermidine	0.60886	0.56493	0.248	0.71391	LKSL - HSL; HSL - LOSL; LKSL - LOSL	pmb0492	5.84E+02	3.25E+02	5.83E+02	C34H37N3O6	[M+H]+	N',N'',N'''-å¯¹é¦è±é °èæ¡é °åå¡é °äºç²¾è?,Alkaloids,çç©ç¢?Phenolamine,é èº,-,3,-,- Phe-Val-Ser-Glu-Ala,0.6078,0.56546,0.2476,0.71392,LKSL - HSL; LOSL - HSL; LOSL - LKSL,MW0155415,5.52E+02,8.11E+01,5.51E+02,C25H37N5O9,[M+H]+,Phe-Val-Ser-Glu-Ala,Amino_acids_and_derivatives,æ°¨åºé ¸åå ¶è¡çç©,Amino acids and derivatives,æ°¨åºé ¸åå ¶è¡çç©,-,3,-,- Genipin,0.60704,0.56584,0.…	ko00630	ko00660	ko01100	ko01110	ko01210"
Gly-Tyr-Tyr-Ser-Lys	0.59934	0.56969	0.24436	0.71764	LKSL - HSL; LOSL - HSL; LOSL - LKSL	MW0150524	6.17E+02	4.55E+02	6.16E+02	C29H40N6O9	[M+H]+	çæ°¨é ?é ªæ°¨é ?é ªæ°¨é ?ä¸æ°¨é ?èµæ°¨é ?Amino_acids_and_derivatives	æ°¨åºé ¸åå ¶è¡çç©	Amino acids and derivatives	æ°¨åºé ¸åå ¶è¡çç©	-	3	-	-
Valylserine	0.59668	0.57104	0.24334	0.71876	LKSL - HSL; LOSL - HSL; LOSL - LKSL	MW0159295	3.11E+02	6.20E+01	2.04E+02	C8H16N2O4	[M-H]-	ç¼¬æ°¨é °ä¸æ°¨é ¸	Amino_acids_and_derivatives	æ°¨åºé ¸åå ¶è¡çç©	Amino acids and derivatives	æ°¨åºé ¸åå ¶è¡çç©	13588-94-8	3	-	-
Piperonylic acid	0.59429	0.57224	0.24242	0.71971	HSL - LKSL; HSL - LOSL; LKSL - LOSL	MWSmce583	1.65E+02	9.10E+01	1.66E+02	C8H6O4	[M-H]-	è¡æ¤é ?Organic_acids	ææºé ?Organic acids	ææºé ?94-53-1	3	-	-
L-Leucyl-L-Leucine	0.58745	0.57571	0.23979	0.72351	LKSL - HSL; HSL - LOSL; LKSL - LOSL	Lmhp002031	2.45E+02	8.61E+01	2.44E+02	C12H24N2O3	[M+H]+	L-äº®æ°¨é ?L-äº®æ°¨é ?Amino_acids_and_derivatives	æ°¨åºé ¸åå ¶è¡çç©	Amino acids and derivatives	æ°¨åºé ¸åå ¶è¡çç©	3303-31-9	1	-	-
Val-Lys-Val	0.58529	0.57681	0.23897	0.72432	LKSL - HSL; LOSL - HSL; LKSL - LOSL	MW0159102	3.45E+02	2.26E+02	3.44E+02	C16H32N4O4	[M+H]+	ç¼¬æ°¨é ?èµæ°¨é ?ç¼¬æ°¨é ?Amino_acids_and_derivatives	æ°¨åºé ¸åå ¶è¡çç©	Amino acids and derivatives	æ°¨åºé ¸åå ¶è¡çç©	-	3	-	-
4-O-Glucosyl-sinapate	0.58017	0.57943	0.237	0.72602	HSL - LKSL; LOSL - HSL; LOSL - LKSL	Zmhn002227	3.85E+02	2.23E+02	3.86E+02	C17H22O10	[M-H]-	4-O-è¡èç³åºè¥å­é ?Phenolic_acids	é é ¸ç±?Phenolic acids	é é ¸ç±?-	1	C02919	-
3-Aminosalicylic acid	0.57974	0.57965	0.23683	0.72602	HSL - LKSL; LOSL - HSL; LOSL - LKSL	mws0444	1.52E+02	1.08E+02	1.53E+02	C7H7NO3	[M-H]-	3-æ°¨åºæ°´æ¨é ?Phenolic_acids	é é ¸ç±?Phenolic acids	é é ¸ç±?570-23-0	1	-	-
3,4-Dihydroxybenzoic acid (Protocatechuic acid)*	0.57882	0.58013	0.23647	0.72602	HSL - LKSL; HSL - LOSL; LKSL - LOSL	mws0183	1.53E+02	1.09E+02	1.54E+02	C7H6O4	[M-H]-	3,4-äºç¾åºè¯ç²é ¸; åå¿è¶é ¸*	Phenolic_acids	é é ¸ç±?Phenolic acids	é é ¸ç±?99-50-3	3	C00230	ko01100,ko01110
Sinapinaldehyde	0.57793	0.58059	0.23613	0.72602	HSL - LKSL; HSL - LOSL; LKSL - LOSL	pme3443	2.07E+02	1.92E+02	2.08E+02	C11H12O4	[M-H]-	è¥å­é?Phenolic_acids	é é ¸ç±?Phenolic acids	é é ¸ç±?4206-58-0	3	C05610	ko00940,ko01100,ko01110
Quercetin-3-O-glucoside-7-O-rhamnoside*	0.57728	0.58092	0.23588	0.72602	HSL - LKSL; HSL - LOSL; LOSL - LKSL	Lmsp004166	6.11E+02	3.03E+02	6.10E+02	C27H30O16	[M+H]+	æ§²ç®ç´?3-O-è¡èç³è·-7-O-é¼ æç³è·*	Flavonoids	é»é ®	Flavonols	é»é ®é?-	1	-	-
Androsin	0.57648	0.58133	0.23558	0.72602	HSL - LKSL; HSL - LOSL; LKSL - LOSL	Lmtn002233	3.27E+02	1.65E+02	3.28E+02	C15H20O8	[M-H]-	èå¤¹ç«¹æ¡è?Phenolic_acids	é é ¸ç±?Phenolic acids	é é ¸ç±?531-28-2	1	-	-
3,4,5-Tricaffeoylquinic acid	0.57643	0.58136	0.23556	0.72602	HSL - LKSL; HSL - LOSL; LKSL - LOSL	HJN102	6.77E+02	5.15E+02	6.78E+02	C34H30O15	[M-H]-	3,4,5-ä¸åå¡é °å¥å®é ?,Phenolic_acids,é é ¸ç±?Phenolic acids,é é ¸ç±?86632-03-3,3,-,- 1-O-Galloyl-Î²-D-glucose,0.57331,0.58297,0.23436,0.72745,LKSL - HSL; HSL - LOSL; LKSL - LOSL,pmn001518,3.31E+02,1.69E+02,3.32E+02,C13H16O10,[M-H]-,1-O-æ²¡é£å­é °-Î²-D-è¡èç³?Phenolic_acids,é é ¸ç±?Phenolic acids,é é ¸ç±?58511-73-2,3,C01158,ko00999 3-Ureidopropionic Acid,0.56769,0.58588,0.23219,0.730…	ko00410	ko00770	ko01100"
Elaidic Acid*	0.56479	0.5874	0.23107	0.73183	LKSL - HSL; HSL - LOSL; LKSL - LOSL	mws0396	2.81E+02	2.81E+02	2.82E+02	C18H34O2	[M-H]-	åæ²¹é ?	Lipids	èè´¨	Free fatty acids	æ¸¸ç¦»èèªé ?112-79-8	3	C01712	-
Agmatine	0.56189	0.58891	0.22995	0.73304	HSL - LKSL; HSL - LOSL; LKSL - LOSL	pmb0501	1.31E+02	1.14E+02	1.30E+02	C5H14N4	[M+H]+	èä¸è?Alkaloids	çç©ç¢?Alkaloids	çç©ç¢?306-60-5	3	C00179	ko00330,ko01100
Coniferyl alcohol	0.56116	0.58929	0.22967	0.73304	HSL - LKSL; HSL - LOSL; LOSL - LKSL	mws0093	1.79E+02	1.46E+02	1.80E+02	C10H12O3	[M-H]-	æ¾æé?Phenolic_acids	é é ¸ç±?Phenolic acids	é é ¸ç±?458-35-5	3	C00590	ko00940,ko00999,ko01100,ko01110
isofraxidin	0.55805	0.59092	0.22847	0.7345	HSL - LKSL; HSL - LOSL; LKSL - LOSL	MWS20178	2.23E+02	1.90E+02	2.22E+02	C11H10O5	[M+H]+	å¼åªç®å¶	Lignans_and_Coumarins	æ¨èç´ åé¦è±ç´?Coumarins	é¦è±ç´?486-21-5	3	C17480	-
Salicylamide	0.55461	0.59274	0.22714	0.73618	HSL - LKSL; HSL - LOSL; LOSL - LKSL	Lmqp002784	1.38E+02	7.70E+01	1.37E+02	C7H7NO2	[M+H]+	æ°´æ¨é °èº	Alkaloids	çç©ç¢?Phenolamine	é èº	65-45-2	3	-	-
Isosalipurposide (Phlorizin Chalcone)	0.55362	0.59326	0.22676	0.73625	HSL - LKSL; LOSL - HSL; LOSL - LKSL	Lmlp006175	4.35E+02	2.73E+02	4.34E+02	C21H22O10	[M+H]+	å¼ææ³è· (æ ¹ç®è·æ¥è³é ®)	Flavonoids	é»é ®	Chalcones	æ¥è³é ®	4547-85-7	3	C16406	ko00941
5-hydroxy-3,4-dimeth-yl-5-pentylfuran-2(5H)-one	0.54993	0.59522	0.22533	0.7381	LKSL - HSL; LOSL - HSL; LKSL - LOSL	Zahn007990	1.97E+02	1.53E+02	1.98E+02	C11H18O3	[M-H]-	5-ç¾åº-3,4-äºç²å?5-æåºåå-2(5H)-é ?,Others,å ¶å®ç±?Others,å ¶å®,-,1,-,- LysoPE 20:2,0.54886,0.59578,0.22492,0.73823,LKSL - HSL; LOSL - HSL; LKSL - LOSL,Lmhp010757,5.06E+02,3.65E+02,5.05E+02,C25H48NO7P,[M+H]+,æº¶è¡ç£·èé °ä¹éèº 20:2,Lipids,èè´¨,LPE,æº¶è¡ç£·èé °ä¹éèº,-,1,-,- Gln-Ile-Val-Glu,0.54477,0.59796,0.22333,0.74035,LKSL - HSL; LOSL - HSL; LOSL - LKSL,MW0149730,4.8…	30-Dihydroxy-12(13)-ene-lupeol"	0.53234	0.60463	0.21851	0.74571	HSL - LKSL; HSL - LOSL; LOSL - LKSL	pmn001700	4.55E+02	4.55E+02	4.56E+02	C30H48O3	[M-H]-	24,30-äºç¾å?12(13)ç?ç¾½æè±é	Terpenoids	èç±»	Triterpene	ä¸è	-	1	-	-
Fargesin	0.53039	0.60569	0.21775	0.74644	LKSL - HSL; HSL - LOSL; LKSL - LOSL	Lhhp102905	3.71E+02	1.67E+02	3.70E+02	C21H22O6	[M+H]+	è¾å¤·èç´	Lignans_and_Coumarins	æ¨èç´ åé¦è±ç´?Lignans	æ¨èç´?31008-19-2	3	C16957	-
L-Glycyl-L-phenylalanine	0.52824	0.60685	0.21692	0.74685	LKSL - HSL; HSL - LOSL; LKSL - LOSL	mws5042	2.23E+02	1.20E+02	2.22E+02	C11H14N2O3	[M+H]+	L-çæ°¨é ?L-è¯ä¸æ°¨é ¸	Amino_acids_and_derivatives	æ°¨åºé ¸åå ¶è¡çç©	Amino acids and derivatives	æ°¨åºé ¸åå ¶è¡çç©	721-66-4	3	-	-
Quercetin-3-O-(6''-O-acetyl)galactoside	0.52804	0.60696	0.21684	0.74685	LKSL - HSL; LOSL - HSL; LOSL - LKSL	Hmln002199	5.05E+02	3.00E+02	5.06E+02	C23H22O13	[M-H]-	æ§²ç®ç´?3-O-(6''-O-ä¹é °)åä¹³ç³è·	Flavonoids	é»é ®	Flavonols	é»é ®é?-	1	-	-
Koaburaside	0.52563	0.60828	0.2159	0.74787	LKSL - HSL; LOSL - HSL; LOSL - LKSL	Lmmn001294	3.31E+02	1.53E+02	3.32E+02	C14H20O9	[M-H]-	3,5-äºç²æ°§åº-4-ç¾åºè¯é -1-O-è¡èç³è·	Phenolic_acids	é é ¸ç±?Phenolic acids	é é ¸ç±?41653-73-0	1	-	-
12-Hydroxyhydromethylabietate	0.52478	0.60874	0.21557	0.74787	HSL - LKSL; HSL - LOSL; LKSL - LOSL	Hmqp006656	3.35E+02	3.35E+02	3.34E+02	C21H34O3	[M+H]+	12-ç¾åºæ°¢åæ¾é¦é ¸ç²é ?Terpenoids	èç±»	Ditepenoids	äºè	-	3	-	-
1-Methoxyindole-3-carbaldehyde	0.5229	0.60976	0.21484	0.74856	LKSL - HSL; LOSL - HSL; LKSL - LOSL	pmb0813	1.76E+02	1.33E+02	1.75E+02	C10H9NO2	[M+H]+	1-ç²æ°§åºå²å?3-ç²é	Alkaloids	çç©ç¢?Plumerane	å²åç±»çç©ç¢±	67282-55-7	3	-	-
3-(4-Hydroxyphenyl)-propionic acid*	0.51838	0.61224	0.21308	0.75008	HSL - LKSL; HSL - LOSL; LKSL - LOSL	mws0467	1.65E+02	1.19E+02	1.66E+02	C9H10O3	[M-H]-	3-(4-ç¾åºè¯åº)ä¸é ¸*	Phenolic_acids	é é ¸ç±?Phenolic acids	é é ¸ç±?501-97-3	3	C01744	-
5,6,7,3',4',5'-hexanmethoxyflavone	0.51809	0.6124	0.21297	0.75008	HSL - LKSL; HSL - LOSL; LKSL - LOSL	Hagn007569	4.01E+02	5.90E+01	4.02E+02	C21H22O8	[M-H]-	5,6,7,3',4',5'-å·±ç²æ°§åºé»é ®	Flavonoids	é»é ®	Flavones	é»é ®	-	2	-	-
Geniposide	0.51767	0.61263	0.2128	0.75008	LKSL - HSL; LOSL - HSL; LKSL - LOSL	mws1565	3.89E+02	2.09E+02	3.88E+02	C17H24O10	[M+H]+	äº¬å°¼å¹³è·	Terpenoids	èç±»	Monoterpenoids	åè	24512-63-8	3	C09781	-
Palmitaldehyde	0.5172	0.61289	0.21262	0.75008	LKSL - HSL; LOSL - HSL; LOSL - LKSL	pme2827	2.39E+02	2.23E+02	2.40E+02	C16H32O	[M-H]-	æ£æ¦é?Lipids	èè´¨	Free fatty acids	æ¸¸ç¦»èèªé ?629-80-1	3	C00517	ko00071
Hesperetin-7-O-glucoside	0.51514	0.61402	0.21182	0.75089	LKSL - HSL; LOSL - HSL; LOSL - LKSL	Lmzp002365	4.65E+02	3.03E+02	4.64E+02	C22H24O11	[M+H]+	æ©ç®ç´?7-O-è¡èç³è·	Flavonoids	é»é ®	Flavanones	äºæ°¢é»é ®	31712-49-9	3	C16422	ko00941
Limocitrin-7-O-glucoside	0.51321	0.61508	0.21107	0.75161	HSL - LKSL; LOSL - HSL; LOSL - LKSL	Hmcp001636	5.09E+02	3.47E+02	5.08E+02	C23H24O13	[M+H]+	æ æª¬ç´?7-O-è¡èç³è·	Flavonoids	é»é ®	Flavonols	é»é ®é?-	3	-	-
4-Hydroxy-3,5-diisopropylbenzaldehyde	0.50952	0.61712	0.20963	0.7535	LKSL - HSL; LOSL - HSL; LKSL - LOSL	pmb1587	2.07E+02	1.65E+02	2.06E+02	C13H18O2	[M+H]+	4-ç¾åº-3,5-äºå¼ä¸åºè¯ç²é?,Phenolic_acids,é é ¸ç±?Phenolic acids,é é ¸ç±?10537-86-7,3,-,- L-Norleucine*,0.50871,0.61757,0.20931,0.7535,LKSL - HSL; LOSL - HSL; LOSL - LKSL,mws1587,1.32E+02,8.61E+01,1.31E+02,C6H13NO2,[M+H]+,L-æ­£äº®æ°¨é ¸*,Amino_acids_and_derivatives,æ°¨åºé ¸åå ¶è¡çç©,Amino acids and derivatives,æ°¨åºé ¸åå ¶è¡çç©,327-57-1,3,C01933,- 6	9-Dihydroxy-7-megastigmen-3-one"	0.50697	0.61854	0.20863	0.7541	LKSL - HSL; LOSL - HSL; LOSL - LKSL	Lmqp003432	2.27E+02	1.21E+02	2.26E+02	C13H22O3	[M+H]+	6,9-äºç¾å?7-å·¨è±ç?3-é ?,Terpenoids,èç±»,Sesquiterpenoids,ååè?-,3,-,- 4-O-acetyl-3-O-caffeoyl-2-C-methyl-D-erythronate,0.50552,0.61935,0.20807,0.7545,HSL - LKSL; HSL - LOSL; LKSL - LOSL,zjgp122321,3.55E+02,1.63E+02,3.54E+02,C16H18O9,[M+H]+,4-O-ä¹é °å?3-åå¡é °åº-2-ç²åº-D-èµ¤èç³é ¸,Others,å ¶å®ç±?Others,å ¶å®,-,1,-,- Lys-Nap-OH,0.5032,0.62064,0.20716,0.75459,HSL - LKSL; HSL…	ko01100	ko01110"
Cyclocreatine	0.48212	0.63255	0.19891	0.76589	HSL - LKSL; HSL - LOSL; LKSL - LOSL	MW0106218	1.44E+02	1.15E+02	1.43E+02	C5H9N3O2	[M+H]+	ç¯ç¸è?Nucleotides_and_derivatives	æ ¸è·é ¸åå ¶è¡çç©	Nucleotides and derivatives	æ ¸è·é ¸åå ¶è¡çç©	-	3	-	-
Quinine	0.47617	0.63596	0.19657	0.76943	HSL - LKSL; LOSL - HSL; LOSL - LKSL	mws0393	3.25E+02	1.60E+02	3.24E+02	C20H24O2N2	[M+H]+	å¥å®	Alkaloids	çç©ç¢?Quinoline alkaloids	å¹åç±»çç©ç¢±	130-95-0	3	C06526	-
Uridine 5'-monophosphate	0.4746	0.63686	0.19595	0.76994	LKSL - HSL; LOSL - HSL; LKSL - LOSL	pme3188	3.23E+02	2.11E+02	3.24E+02	C9H13N2O9P	[M-H]-	å°¿è· 5'-åç£·é ?Nucleotides_and_derivatives	æ ¸è·é ¸åå ¶è¡çç©	Nucleotides and derivatives	æ ¸è·é ¸åå ¶è¡çç©	58-97-9	1	C00105	ko00240,ko01100,ko01232,ko01240
Ala-Arg-Phe	0.47279	0.6379	0.19525	0.77062	LKSL - HSL; HSL - LOSL; LKSL - LOSL	MW0144478	3.93E+02	3.75E+02	3.92E+02	C18H28N6O4	[M+H]+	L-ä¸æ°¨é ?L-ç²¾æ°¨é ?L-è¯ä¸æ°¨é ¸	Amino_acids_and_derivatives	æ°¨åºé ¸åå ¶è¡çç©	Amino acids and derivatives	æ°¨åºé ¸åå ¶è¡çç©	-	3	-	-
His-Glu-Tyr-Lys	0.46736	0.64105	0.19311	0.77289	LKSL - HSL; LOSL - HSL; LKSL - LOSL	MW0150931	5.74E+02	2.77E+02	5.75E+02	C26H37N7O8	[M-H]-	ç»æ°¨é ?è°·æ°¨é ?é ªæ°¨é ?èµæ°¨é ?Amino_acids_and_derivatives	æ°¨åºé ¸åå ¶è¡çç©	Amino acids and derivatives	æ°¨åºé ¸åå ¶è¡çç©	-	3	-	-
6-Methoxy-2-(2-phenylethyl)chromone	0.46668	0.64144	0.19284	0.77289	HSL - LKSL; HSL - LOSL; LOSL - LKSL	Lmbp010382	2.81E+02	9.11E+01	2.80E+02	C18H16O3	[M+H]+	6-ç²æ°§å?2-(2-è¯ä¹å?è²é ®	Others	å ¶å®ç±?Chromone	è²é ®ç±?84294-89-3	3	-	-
7-Benzyloxy-5-hydroxy-3',4'-methylenedioxyflavonoid	0.46633	0.64164	0.19271	0.77289	HSL - LKSL; HSL - LOSL; LOSL - LKSL	Hagn003556	3.87E+02	2.07E+02	3.88E+02	C23H16O6	[M-H]-	7-èæ°§å?5-ç¾åº-3',4'-äºç²äºæ°§åºé»é ?,Flavonoids,é»é ®,Flavones,é»é ®,-,3,-,- Cycloolivil-6-O-glucoside,0.4662,0.64172,0.19265,0.77289,LKSL - HSL; HSL - LOSL; LKSL - LOSL,Zmdn003480,5.37E+02,3.75E+02,5.38E+02,C26H34O12,[M-H]-,ç¯æ©æ¦æ èç´ -6-O-è¡èç³è·,Lignans_and_Coumarins,æ¨èç´ åé¦è±ç´?Lignans,æ¨èç´?-,3,-,- Homocitrate,0.46487,0.6425,0.19213,0.77295,HSL - LKSL; HS…	ko00620	ko01100	ko01110	ko01210	ko01230	ko01240"
L-Aspartyl-L-Phenylalanine	0.46444	0.64275	0.19196	0.77295	LKSL - HSL; LOSL - HSL; LKSL - LOSL	mws0629	2.81E+02	1.66E+02	2.80E+02	C13H16N2O5	[M+H]+	L-å¤©å¬æ°¨é °-L-è¯ä¸æ°¨é ¸	Amino_acids_and_derivatives	æ°¨åºé ¸åå ¶è¡çç©	Amino acids and derivatives	æ°¨åºé ¸åå ¶è¡çç©	13433-09-5	3	-	-
2,4,5-Trimethoxybenzoic acid	0.46317	0.64349	0.19146	0.77325	HSL - LKSL; HSL - LOSL; LKSL - LOSL	HJAP048	2.13E+02	1.95E+02	2.12E+02	C10H12O5	[M+H]+	2,4,5-ä¸ç²æ°§åºè¯ç²é ?,Phenolic_acids,é é ¸ç±?Phenolic acids,é é ¸ç±?-,3,-,- Thr-Lys-Asn-Glu,0.45844,0.64626,0.18959,0.776,LKSL - HSL; LOSL - HSL; LOSL - LKSL,MW0157722,4.89E+02,1.91E+02,4.90E+02,C19H34N6O9,[M-H]-,Thr-Lys-Asn-Glu,Amino_acids_and_derivatives,æ°¨åºé ¸åå ¶è¡çç©,Amino acids and derivatives,æ°¨åºé ¸åå ¶è¡çç©,-,3,-,- 10-Undecenoic acid,0.45753,0.64679,0.18924,0.776…	ko01100"
Tranexamic Acid	0.43772	0.65855	0.18141	0.78542	HSL - LKSL; HSL - LOSL; LOSL - LKSL	MWS1837	1.58E+02	9.51E+01	1.57E+02	C8H15NO2	[M+H]+	åå¼-4-(æ°¨ç²å?ç¯å·±ç·ç²é ?Organic_acids	ææºé ?Organic acids	ææºé ?1197-18-8	3	-	-
Ser-Val-Asn-Glu	0.43624	0.65944	0.18083	0.78544	LKSL - HSL; LOSL - HSL; LOSL - LKSL	MW0156970	4.46E+02	4.04E+02	4.47E+02	C17H29N5O9	[M-H]-	Ser-Val-Asn-Glu	Amino_acids_and_derivatives	æ°¨åºé ¸åå ¶è¡çç©	Amino acids and derivatives	æ°¨åºé ¸åå ¶è¡çç©	-	3	-	-
Isobavachalcone glucoside	0.43604	0.65955	0.18075	0.78544	LKSL - HSL; HSL - LOSL; LKSL - LOSL	Lasp002993	4.87E+02	3.25E+02	4.86E+02	C26H30O9	[M+H]+	å¼è¡¥éª¨èç´ è¡èç³è?Flavonoids	é»é ®	Chalcones	æ¥è³é ®	-	2	-	-
1-Î±-Linolenoyl-glycerol-2,3-di-O-glucoside*	0.4352	0.66006	0.18041	0.78546	LKSL - HSL; HSL - LOSL; LKSL - LOSL	Lmhp008744	6.77E+02	2.61E+02	6.76E+02	C33H56O14	[M+H]+	1-Î±-äºéº»é ¸çæ²¹é ¯-2,3-äº?O-è¡èç³è·*	Lipids	èè´¨	Glycerol ester	çæ²¹é ?-	2	-	-
Isoscopoletin (6-Hydroxy-7-Methoxycoumarin)	0.43406	0.66075	0.17996	0.78569	HSL - LKSL; LOSL - HSL; LOSL - LKSL	Hmcp002123	1.93E+02	1.78E+02	1.92E+02	C10H8O4	[M+H]+	å¼è¨èªäº­	Lignans_and_Coumarins	æ¨èç´ åé¦è±ç´?Coumarins	é¦è±ç´?776-86-3	3	C18079	ko00999
Arg-Pro-Ser	0.42206	0.66803	0.17521	0.79318	HSL - LKSL; HSL - LOSL; LOSL - LKSL	MW0145486	3.59E+02	3.27E+02	3.58E+02	C14H26N6O5	[M+H]+	L-ç²¾æ°¨é ?L-è¯æ°¨é ?L-ä¸æ°¨é ?Amino_acids_and_derivatives	æ°¨åºé ¸åå ¶è¡çç©	Amino acids and derivatives	æ°¨åºé ¸åå ¶è¡çç©	-	3	-	-
Propyl 4-hydroxybenzoate	0.42204	0.66804	0.1752	0.79318	LKSL - HSL; LOSL - HSL; LKSL - LOSL	MWS2070	1.79E+02	9.20E+01	1.80E+02	C10H12O3	[M-H]-	4-ç¾åºè¯ç²é ¸ä¸é ?Phenolic_acids	é é ¸ç±?Phenolic acids	é é ¸ç±?94-13-3	3	-	-
Aromatide	0.42095	0.66871	0.17477	0.79337	HSL - LKSL; HSL - LOSL; LKSL - LOSL	HJAP158	3.28E+02	1.77E+02	3.27E+02	C19H21NO4	[M+H]+	é¦è·å é ¯	Alkaloids	çç©ç¢?Alkaloids	çç©ç¢?-	3	-	-
Nicotianamine	0.41928	0.66973	0.1741	0.79399	HSL - LKSL; HSL - LOSL; LOSL - LKSL	mws1375	3.04E+02	1.85E+02	3.03E+02	C12H21N3O6	[M+H]+	çèº	Alkaloids	çç©ç¢?Alkaloids	çç©ç¢?34441-14-0	3	C05324	ko00270,ko00999,ko01100,ko01110
Chlorogenic acid (3-O-Caffeoylquinic acid)*	0.41608	0.6717	0.17283	0.79573	HSL - LKSL; HSL - LOSL; LKSL - LOSL	mws0178	3.53E+02	1.91E+02	3.54E+02	C16H18O9	[M-H]-	ç»¿åé ?(3-O-åå¡é °å¥å®é ¸)*	Phenolic_acids	é é ¸ç±?Phenolic acids	é é ¸ç±?327-97-9	1	C00852	ko00940,ko00941,ko00945,ko01110
Quercetin-5-O-Î²-D-glucoside*	0.41363	0.6732	0.17185	0.79692	HSL - LKSL; LOSL - HSL; LOSL - LKSL	Smgp004575	4.65E+02	3.03E+02	4.64E+02	C21H20O12	[M+H]+	æ§²ç®ç´?5-O-Î²-D-è¡èç³è·*	Flavonoids	é»é ®	Flavonols	é»é ®é?-	1	-	-
5'-Glucosyloxyjasmanic acid	0.41089	0.6749	0.17076	0.79812	HSL - LKSL; HSL - LOSL; LOSL - LKSL	Lmzn001582	3.87E+02	2.07E+02	3.88E+02	C18H28O9	[M-H]-	5'-è¡èç³åºæ°§ä»£èèé ?Phenolic_acids	é é ¸ç±?Phenolic acids	é é ¸ç±?-	1	-	-
Dicaffeoylquinic acid-O-glucoside	0.40989	0.67551	0.17037	0.79812	HSL - LKSL; HSL - LOSL; LKSL - LOSL	Lmgn002250	6.77E+02	1.91E+02	6.78E+02	C31H34O17	[M-H]-	äºåå¡é °åºå¥å®é ¸-O-è¡èç³è·	Phenolic_acids	é é ¸ç±?Phenolic acids	é é ¸ç±?-	3	-	-
5-O-Feruloylquinic acid	0.40956	0.67572	0.17024	0.79812	LKSL - HSL; HSL - LOSL; LKSL - LOSL	Lmgn003073	7.35E+02	3.67E+02	3.68E+02	C17H20O9	[2M-H]-	5-O-é¿é­é °å¥å°¼é ¸	Phenolic_acids	é é ¸ç±?Phenolic acids	é é ¸ç±?-	1	-	-
Lyciumamide C	0.40575	0.67808	0.16872	0.79981	LKSL - HSL; HSL - LOSL; LKSL - LOSL	Hmgp006095	4.92E+02	3.25E+02	4.91E+02	C28H29O7N	[M+H]+	Lyciumamide C	Alkaloids	çç©ç¢?Phenolamine	é èº	-	1	-	-
Nuezhengalaside	0.40502	0.67853	0.16843	0.79981	HSL - LKSL; HSL - LOSL; LOSL - LKSL	Lmnn102603	3.87E+02	2.07E+02	3.88E+02	C18H28O9	[M-H]-	å¥³è´è¦è·	Terpenoids	èç±»	Monoterpenoids	åè	-	1	-	-
4-Pyridoxic acid	0.40483	0.67866	0.16835	0.79981	LKSL - HSL; HSL - LOSL; LKSL - LOSL	pme2596	1.84E+02	1.48E+02	1.83E+02	C8H9NO4	[M+H]+	4-å¡åé ?Others	å ¶å®ç±?Vitamin	ç»´çç´?82-82-6	3	C00847	ko00750,ko01100
Riboflavin (Vitamin B2)	0.40348	0.6795	0.16781	0.79996	LKSL - HSL; LOSL - HSL; LOSL - LKSL	mws0232	3.77E+02	2.43E+02	3.76E+02	C17H20N4O6	[M+H]+	æ ¸é»ç´?(ç»´çç´?B2)	Others	å ¶å®ç±?Vitamin	ç»´çç´?83-88-5	1	C00255	ko00740,ko01100,ko01110,ko01240,ko02010
3,7-Dihydroxychromen-4-one	0.40277	0.67994	0.16753	0.79996	HSL - LKSL; HSL - LOSL; LKSL - LOSL	Hmsp003093	1.79E+02	7.70E+01	1.78E+02	C9H6O4	[M+H]+	3,7-äºç¾åºè²åé ®	Others	å ¶å®ç±?Chromone	è²é ®ç±?-	2	-	-
2,6-Diaminooimelic acid	0.40201	0.68042	0.16723	0.79996	HSL - LKSL; LOSL - HSL; LOSL - LKSL	pme0278	1.91E+02	1.28E+02	1.90E+02	C7H14N2O4	[M+H]+	2,6-äºæ°¨åºåºäºé ¸	Organic_acids	ææºé ?Organic acids	ææºé ?583-93-7	3	C00666	ko00300,ko00470,ko01100,ko01110,ko01230
JiangxiBaiyingsu I	0.40139	0.6808	0.16698	0.79996	LKSL - HSL; HSL - LOSL; LKSL - LOSL	Qmyp101334	2.93E+02	1.51E+02	2.92E+02	C18H28O3	[M+H]+	æ±è¥¿ç½è±ç´ I	Terpenoids	èç±»	Sesquiterpenoids	ååè?-	2	-	-
3-Hydroxylup-20(29)-en-28-oic acid (Betulinic acid)	0.39772	0.6831	0.16552	0.80208	LKSL - HSL; LOSL - HSL; LOSL - LKSL	HJN110	4.55E+02	4.55E+02	4.56E+02	C30H48O3	[M-H]-	3-ç¾åºç¾½æè±?20(29)-ç?28-é ?(ç½æ¡¦èé ¸)	Terpenoids	èç±»	Triterpene	ä¸è	472-15-1	1	C08619	-
4-Methoxyphenylpropionic acid	0.39485	0.68491	0.16437	0.8036	HSL - LKSL; HSL - LOSL; LKSL - LOSL	Lmbn004847	1.79E+02	1.46E+02	1.80E+02	C10H12O3	[M-H]-	4-ç²æ°§åºè¯ä¸é ¸	Phenolic_acids	é é ¸ç±?Phenolic acids	é é ¸ç±?-	3	-	-
N1,N10-Dihydrocaffeoylspermidine	0.39383	0.68555	0.16396	0.80376	HSL - LKSL; LOSL - HSL; LOSL - LKSL	Hmgp002804	4.74E+02	2.22E+02	4.73E+02	C25H35O6N3	[M+H]+	N1,N10-äºæ°¢åå¡é °äºç²¾èº	Alkaloids	çç©ç¢?Phenolamine	é èº	-	1	-	-
Eicosadienoic acid	0.38888	0.68868	0.16198	0.80684	LKSL - HSL; HSL - LOSL; LKSL - LOSL	pmn001610	3.07E+02	3.07E+02	3.08E+02	C20H36O2	[M-H]-	äºåç¢³äºç¯é ¸	Lipids	èè´¨	Free fatty acids	æ¸¸ç¦»èèªé ?5598-38-9	3	C16525	ko01040
3-(4-hydroxyphenyl)-n-[2-(4-hydroxyphenyl)ethyl]prop-2-enimidic acid	0.38657	0.69014	0.16106	0.80796	LKSL - HSL; LOSL - HSL; LOSL - LKSL	Wdhp006295	2.84E+02	1.21E+02	2.83E+02	C17H17NO3	[M+H]+	3-ï¼?-ç¾åºè¯åºï¼?n-[2-ï¼?-ç¾åºè¯åºï¼ä¹åº]ä¸?2-ç¯èé ?Alkaloids	çç©ç¢?Isoquinoline alkaloids	å¼å¹åç±»çç©ç¢?20375-37-5	1	-	-
Morin-3-O-lyxoside	0.38453	0.69144	0.16025	0.80797	LKSL - HSL; HSL - LOSL; LKSL - LOSL	Lmfn004036	4.33E+02	3.00E+02	4.34E+02	C20H18O11	[M-H]-	æ¡è²ç´?3-O-æ¥èç³è·	Flavonoids	é»é ®	Flavonols	é»é ®é?-	1	-	-
Protocatechuic acid 1-O-(Glucosylvanilloyl)	0.38302	0.6924	0.15964	0.80797	HSL - LKSL; HSL - LOSL; LOSL - LKSL	Wasn004683	4.65E+02	3.03E+02	4.66E+02	C21H22O12	[M-H]-	åå¿è¶é ¸ 1-O-(è¡èç³åºé¦èé ?	Phenolic_acids	é é ¸ç±?Phenolic acids	é é ¸ç±?-	2	-	-
9-Hydroperoxy-10E,12,15Z-octadecatrienoic acid	0.3826	0.69267	0.15947	0.80797	LKSL - HSL; LOSL - HSL; LOSL - LKSL	pmb2791	3.09E+02	2.09E+02	3.10E+02	C18H30O4	[M-H]-	9-ç¾åºè¿æ°§-10E,12,15Z-åå «ç¢³ä¸ç¯é ¸	Lipids	èè´¨	Free fatty acids	æ¸¸ç¦»èèªé ?111004-08-1	3	C16321	ko00592,ko01110
Met-Ile	0.38187	0.69313	0.15918	0.80797	HSL - LKSL; LOSL - HSL; LOSL - LKSL	MW0108227	3.69E+02	1.91E+02	2.62E+02	C11H22N2O3S	[M-H]-	ç²ç¡«æ°¨é °-å¼äº®æ°¨é ¸	Amino_acids_and_derivatives	æ°¨åºé ¸åå ¶è¡çç©	Amino acids and derivatives	æ°¨åºé ¸åå ¶è¡çç©	40883-17-8	3	-	-
Dehydrodiconiferyl alcohol-4-O-glucoside	0.38179	0.69319	0.15915	0.80797	HSL - LKSL; HSL - LOSL; LKSL - LOSL	Cmsp003083	5.21E+02	1.31E+02	5.20E+02	C26H32O11	[M+H]+	è±æ°¢åæ¾æé-4-O-è¡èç³è·	Lignans_and_Coumarins	æ¨èç´ åé¦è±ç´?Lignans	æ¨èç´?107870-88-2	3	-	-
7-hydroxy-2H-1-benzopyran-2-one	0.38178	0.69319	0.15914	0.80797	HSL - LKSL; HSL - LOSL; LKSL - LOSL	HX1341	1.63E+02	8.90E+01	1.62E+02	C9H6O3	[M+H]+	7-ç¾åº-2H-1-è¯å¹¶å¡å-2-é ?Lignans_and_Coumarins	æ¨èç´ åé¦è±ç´?Coumarins	é¦è±ç´?-	1	-	-
Val-Nap-OH	0.3784	0.69536	0.15779	0.80973	LKSL - HSL; LOSL - HSL; LOSL - LKSL	MW0159290	4.21E+02	1.27E+02	4.22E+02	C23H22N2O6	[M-H]-	Val-Nap-OH	Amino_acids_and_derivatives	æ°¨åºé ¸åå ¶è¡çç©	Amino acids and derivatives	æ°¨åºé ¸åå ¶è¡çç©	-	3	-	-
N-(2-Methylbenzoyl)glycine	0.37732	0.69605	0.15736	0.80973	LKSL - HSL; LOSL - HSL; LKSL - LOSL	MWS1933	1.94E+02	1.19E+02	1.93E+02	C10H11NO3	[M+H]+	N-(é»ç²è¯é °)çæ°¨é ?Amino_acids_and_derivatives	æ°¨åºé ¸åå ¶è¡çç©	Amino acids and derivatives	æ°¨åºé ¸åå ¶è¡çç©	42013-20-7	3	-	-
Tangeretin (4',5,6,7,8-Pentamethoxyflavone)	0.37703	0.69624	0.15724	0.80973	LKSL - HSL; LOSL - HSL; LOSL - LKSL	mws0055	3.73E+02	3.43E+02	3.72E+02	C20H20O7	[M+H]+	æ¡ç®ç´?(4',5,6,7,8-äºç²æ°§åºé»é ®)	Flavonoids	é»é ®	Flavones	é»é ®	481-53-8	3	C10190	-
Tuberonic acid glucoside	0.37314	0.69874	0.15568	0.81192	HSL - LKSL; HSL - LOSL; LOSL - LKSL	Sazp003601	3.87E+02	2.07E+02	3.88E+02	C18H28O9	[M-H]-	Tuberonic acid glucoside	Organic_acids	ææºé ?Organic acids	ææºé ?120399-24-8	1	-	-
9-Hydroxy-10,12,15-octadecatrienoic acid	0.37252	0.69914	0.15544	0.81192	LKSL - HSL; LOSL - HSL; LOSL - LKSL	pmb2786	2.93E+02	2.35E+02	2.94E+02	C18H30O3	[M-H]-	9-ç¾åº-10,12,15-åå «ç¢³ä¸ç¯é ¸	Lipids	èè´¨	Free fatty acids	æ¸¸ç¦»èèªé ?89886-42-0	2	C16326	ko00592
Murrayacarpin A glucoside	0.37008	0.70072	0.15446	0.81194	HSL - LKSL; HSL - LOSL; LKSL - LOSL	Lajp003585	3.69E+02	1.77E+02	3.68E+02	C17H20O9	[M+H]+	Murrayacarpin A glucoside	Lignans_and_Coumarins	æ¨èç´ åé¦è±ç´?Coumarins	é¦è±ç´?-	1	-	-
2,2-Dimethylsuccinic acid	0.36875	0.70158	0.15392	0.81194	LKSL - HSL; LOSL - HSL; LKSL - LOSL	Wmzn000227	1.45E+02	1.09E+02	1.46E+02	C6H10O4	[M-H]-	2,2-äºç²åºç¥çé ?,Organic_acids,ææºé ?Organic acids,ææºé ?597-43-3,1,-,- alpha-Hydroxylinoleic acid*,0.36865,0.70164,0.15388,0.81194,HSL - LKSL; HSL - LOSL; LKSL - LOSL,Wafn011571,2.95E+02,1.95E+02,2.96E+02,C18H32O3,[M-H]-,Î±-ç¾åºäºæ²¹é ?,Lipids,èè´¨,Free fatty acids,æ¸¸ç¦»èèªé ?57818-44-7,1,-,- Yuanhuanin,0.3686,0.70168,0.15386,0.81194,LKSL - HSL; LOSL - HSL; LOSL - LKSL,Cmyp0…	N8-Bis(sinapoyl)spermidine"	0.36618	0.70325	0.15289	0.81314	HSL - LKSL; HSL - LOSL; LKSL - LOSL	pma0702	5.58E+02	2.07E+02	5.57E+02	C29H39N3O8	[M+H]+	N1,N8-å?è¥å­é ?äºç²¾è?,Alkaloids,çç©ç¢?Phenolamine,é èº,-,3,C21170,- Quercetin-4'-O-glucoside (Spiraeoside)*,0.36361,0.70492,0.15186,0.81448,HSL - LKSL; LOSL - HSL; LOSL - LKSL,mws0856,4.63E+02,3.01E+02,4.64E+02,C21H20O12,[M-H]-,æ§²ç®ç´?4'-O-è¡èç³è· (ç»£çº¿èè·)*,Flavonoids,é»é ®,Flavonols,é»é ®é?20229-56-5,1,-,- Naringenin-7-O-glucoside (Prunin),0.36055,0.70692,0.15063,0.816…	ko00944	ko01100	ko01110"
p-Coumaroyltyramine	0.3412	0.71972	0.14283	0.82357	LKSL - HSL; LOSL - HSL; LOSL - LKSL	MWSmce089	2.84E+02	1.47E+02	2.83E+02	C17H17NO3	[M+H]+	å¯¹é¦è±é °é ªèº	Alkaloids	çç©ç¢?Phenolamine	é èº	36417-86-4	1	-	-
Gln-Val-Ile-Asp	0.34073	0.72004	0.14264	0.82357	HSL - LKSL; LOSL - HSL; LOSL - LKSL	MW0149861	4.74E+02	2.22E+02	4.73E+02	C20H35N5O8	[M+H]+	è°·é °æ°?ç¼¬æ°¨é ?å¼äº®æ°¨é ¸-å¤©é¨å¬æ°¨é ?Amino_acids_and_derivatives	æ°¨åºé ¸åå ¶è¡çç©	Amino acids and derivatives	æ°¨åºé ¸åå ¶è¡çç©	-	3	-	-
2,3-Dihydroxy-1-(4-hydroxy-3,5-dimethoxyphenyl)propan-1-one	0.33989	0.72061	0.1423	0.82362	LKSL - HSL; LOSL - HSL; LOSL - LKSL	Lafp002342	2.43E+02	1.40E+02	2.42E+02	C11H14O6	[M+H]+	2,3-äºç¾å?1-(4-ç¾åº-3,5-äºç²æ°§åºè¯åº)ä¸?1-é ?,Phenolic_acids,é é ¸ç±?Phenolic acids,é é ¸ç±?33900-74-2,3,-,- Quinacyl syringic acid,0.336,0.72322,0.14073,0.82597,HSL - LKSL; HSL - LOSL; LOSL - LKSL,pmb3317,3.71E+02,1.79E+02,3.72E+02,C16H20O10,[M-H]-,å¥å®é °ä¸é¦é ¸,Phenolic_acids,é é ¸ç±?Phenolic acids,é é ¸ç±?-,3,-,- Ser-Arg-Phe-Lys,0.33529,0.7237,0.14044,0.82597,HSL - LKSL; HS…	ko00290	ko00460	ko00770	ko00966	ko00970	ko01100	ko01110	ko01210	ko01230	ko01240	ko02010"
Petroselinic acid*	0.3327	0.72544	0.1394	0.82677	LKSL - HSL; HSL - LOSL; LKSL - LOSL	Lmyn012331	2.81E+02	2.81E+02	2.82E+02	C18H34O2	[M-H]-	å²©è¹é ?	Lipids	èè´¨	Free fatty acids	æ¸¸ç¦»èèªé ?593-39-5	3	C08363	-
Dehydrodiconiferyl alcohol-gamma'-O-glucoside	0.331	0.72659	0.13871	0.82749	HSL - LKSL; HSL - LOSL; LKSL - LOSL	Lmsp003655	5.21E+02	1.31E+02	5.20E+02	C26H32O11	[M+H]+	è±æ°¢åæ¾æé-Î³'-O-è¡èç³è·	Lignans_and_Coumarins	æ¨èç´ åé¦è±ç´?Lignans	æ¨èç´?-	3	-	-
7,8-Dihydroxy-5,6,4'-trimethoxyflavone*	0.32944	0.72765	0.13808	0.8281	HSL - LKSL; HSL - LOSL; LOSL - LKSL	Zmhp004065	3.45E+02	3.30E+02	3.44E+02	C18H16O7	[M+H]+	7,8-äºç¾å?5,6,4'-ä¸ç²æ°§åºé»é ®*	Flavonoids	é»é ®	Flavones	é»é ®	-	3	-	-
LysoPC 20:3	0.32555	0.73029	0.13651	0.83039	LKSL - HSL; LOSL - HSL; LKSL - LOSL	Lmhp009890	5.46E+02	1.84E+02	5.45E+02	C28H52NO7P	[M+H]+	æº¶è¡ç£·èé °èç¢?20:3	Lipids	èè´¨	LPC	æº¶è¡ç£·èé °èç¢?1199257-41-4	3	-	-
3,4-Dihydro-4-(4'-hydroxyphenyl)-5,7-dihydroxycoumarin glucoside	0.32494	0.7307	0.13626	0.83039	HSL - LKSL; LOSL - HSL; LOSL - LKSL	Lahp003986	4.35E+02	2.73E+02	4.34E+02	C21H22O10	[M+H]+	3,4-äºæ°¢-4-(4'-ç¾åºè¯åº)-5,7-äºç¾åºé¦è±ç´ è¡èç³è·	Lignans_and_Coumarins	æ¨èç´ åé¦è±ç´?Coumarins	é¦è±ç´?-	3	-	-
9-Hydroxy-13-oxo-10-octadecenoic Acid	0.32272	0.73222	0.13536	0.83152	HSL - LKSL; HSL - LOSL; LOSL - LKSL	Rfmb087	3.11E+02	2.93E+02	3.12E+02	C18H32O4	[M-H]-	9-ç¾åº-13-æ°§ä»£-10-åå «ç¢³ç¯é ?Lipids	èè´¨	Free fatty acids	æ¸¸ç¦»èèªé ?-	3	-	-
13(S)-HODE;13(S)-Hydroxyoctadeca-9Z,11E-dienoic acid*	0.32176	0.73288	0.13497	0.83167	HSL - LKSL; HSL - LOSL; LKSL - LOSL	Lmbn005369	2.95E+02	1.95E+02	2.96E+02	C18H32O3	[M-H]-	13-ç¾åºåå «ç·åº-9,11-äºç¯é ?	Lipids	èè´¨	Free fatty acids	æ¸¸ç¦»èèªé ?10219-69-9	1	C14762	ko00591
p-Coumaric acid ethyl ester	0.31975	0.73426	0.13415	0.83265	HSL - LKSL; HSL - LOSL; LKSL - LOSL	MWSslk144	1.93E+02	1.47E+02	1.92E+02	C11H12O3	[M+H]+	å¯¹é¦è±é ¸ä¹é ¯	Phenolic_acids	é é ¸ç±?Phenolic acids	é é ¸ç±?7362-39-2	3	-	-
Rumphioside B	0.31833	0.73523	0.13358	0.83315	HSL - LKSL; HSL - LOSL; LKSL - LOSL	Lhyp112511	5.81E+02	3.29E+02	5.82E+02	C28H38O13	[M-H]-	Rumphioside B	Terpenoids	èç±»	Ditepenoids	äºè	-	1	-	-
Bis(Dihydrocaffeoyl)spermidine	0.31372	0.7384	0.13171	0.83616	HSL - LKSL; LOSL - HSL; LOSL - LKSL	Lmmp002914	4.74E+02	2.22E+02	4.73E+02	C25H35N3O6	[M+H]+	å?äºæ°¢åå¡é ?äºç²¾è?Alkaloids	çç©ç¢?Phenolamine	é èº	-	1	-	-
Isocytosine	0.3061	0.74368	0.12861	0.83929	HSL - LKSL; HSL - LOSL; LOSL - LKSL	MWS5173	1.12E+02	7.00E+01	1.11E+02	C4H5N3O	[M+H]+	å¼èå§å¶	Nucleotides_and_derivatives	æ ¸è·é ¸åå ¶è¡çç©	Nucleotides and derivatives	æ ¸è·é ¸åå ¶è¡çç©	108-53-2	3	-	-
saikolignanoside D	0.30605	0.74372	0.12859	0.83929	LKSL - HSL; HSL - LOSL; LKSL - LOSL	Zmcp102703	5.21E+02	1.31E+02	5.20E+02	C26H32O11	[M+H]+	æ´è¡æ¨èç´ è·D	Lignans_and_Coumarins	æ¨èç´ åé¦è±ç´?Lignans	æ¨èç´?-	3	-	-
2-Î±-Linolenoyl-glycerol*	0.30594	0.7438	0.12854	0.83929	HSL - LKSL; LOSL - HSL; LOSL - LKSL	Lmhp011388	3.53E+02	2.61E+02	3.52E+02	C21H36O4	[M+H]+	2-Î±-äºéº»é ¸çæ²¹é ¯*	Lipids	èè´¨	Glycerol ester	çæ²¹é ?55268-58-1	1	-	-
Phosphoenolpyruvate	0.30475	0.74462	0.12806	0.83929	LKSL - HSL; LOSL - HSL; LOSL - LKSL	mws2125	1.67E+02	7.90E+01	1.68E+02	C3H5O6P	[M-H]-	ç£·é ¸ç¯éå¼ä¸é ®é ¸	Organic_acids	ææºé ?Organic acids	ææºé ?138-08-9	3	C00074	ko00010,ko00020,ko00400,ko00440,ko00620,ko00710,ko00996,ko00999,ko01100,ko01110,ko01200,ko01230,ko01240
Myosmine	0.30443	0.74485	0.12793	0.83929	HSL - LKSL; HSL - LOSL; LKSL - LOSL	mws1372	1.47E+02	1.05E+02	1.46E+02	C9H10N2	[M+H]+	éº¦å¸æ?Alkaloids	çç©ç¢?Pyridine alkaloids	å¡å¶ç±»çç©ç¢±	532-12-7	3	C10160	-
Isovanillin	0.30388	0.74523	0.12771	0.83929	HSL - LKSL; HSL - LOSL; LOSL - LKSL	MWSmce040	1.53E+02	6.50E+01	1.52E+02	C8H8O3	[M+H]+	å¼é¦èé	Phenolic_acids	é é ¸ç±?Phenolic acids	é é ¸ç±?621-59-0	3	-	-
Phloretin-2'-O-glucoside (Phlorizin)	0.3037	0.74536	0.12764	0.83929	HSL - LKSL; LOSL - HSL; LOSL - LKSL	mws2118	4.35E+02	1.67E+02	4.36E+02	C21H24O10	[M-H]-	æ ¹ç®è?Flavonoids	é»é ®	Chalcones	æ¥è³é ®	60-81-1	1	C01604	ko00941,ko01110
Sesamin	0.30365	0.74539	0.12762	0.83929	HSL - LKSL; HSL - LOSL; LKSL - LOSL	Lhzp102808	3.55E+02	1.63E+02	3.54E+02	C20H18O6	[M+H]+	èéº»ç´?Lignans_and_Coumarins	æ¨èç´ åé¦è±ç´?Lignans	æ¨èç´?607-80-7	2	C10882	-
1-Linoleoylglycerol*	0.3004	0.74767	0.12629	0.84126	HSL - LKSL; LOSL - HSL; LOSL - LKSL	Lmhp112042	3.55E+02	2.63E+02	3.54E+02	C21H38O4	[M+H]+	1-äºæ²¹é °çæ²¹é ¯*	Lipids	èè´¨	Glycerol ester	çæ²¹é ?2277-28-3	1	-	-
Chlorogenic acid methyl ester	0.295	0.75146	0.12409	0.84493	HSL - LKSL; HSL - LOSL; LKSL - LOSL	mws0179	3.67E+02	1.91E+02	3.68E+02	C17H20O9	[M-H]-	ç»¿åé ¸ç²é ?Phenolic_acids	é é ¸ç±?Phenolic acids	é é ¸ç±?29708-87-0	2	-	-
Kaempferol-3-O-(6''-Acetyl)glucosyl-(1â?)-Galactoside	0.29419	0.75203	0.12376	0.84497	LKSL - HSL; LOSL - HSL; LKSL - LOSL	Hmln001836	6.51E+02	4.89E+02	6.52E+02	C29H32O17	[M-H]-	å±±æ°é ?3-O-(6''-ä¹é °)è¡èç³åº-(1â?)-åä¹³ç³è·	Flavonoids	é»é ®	Flavonols	é»é ®é?-	3	-	-
Usnic acid	0.29237	0.75332	0.12302	0.84563	HSL - LKSL; HSL - LOSL; LKSL - LOSL	MWSslk092	3.43E+02	3.28E+02	3.44E+02	C18H16O7	[M-H]-	æ¾èé ?Phenolic_acids	é é ¸ç±?Phenolic acids	é é ¸ç±?125-46-2	1	C10101	-
(2E)-3-(4-Hydroxyphenyl)-N-[2-(4-hydroxyphenyl)ethyl]-2-propenamide	0.29071	0.7545	0.12234	0.84563	LKSL - HSL; LOSL - HSL; LOSL - LKSL	Hmjp005556	2.84E+02	1.47E+02	2.83E+02	C17H17NO3	[M+H]+	(2E)-3-(4-ç¾åºè¯åº)-N-[2-(4-ç¾åºè¯åº)ä¹åº]-2-ä¸ç¯é °èº	Alkaloids	çç©ç¢?Alkaloids	çç©ç¢?-	3	-	-
2,6-Dimethoxybenzaldehyde	0.29064	0.75455	0.12231	0.84563	LKSL - HSL; HSL - LOSL; LKSL - LOSL	Lmbn005172	1.65E+02	1.19E+02	1.66E+02	C9H10O3	[M-H]-	2,6-äºç²æ°§åºè¯ç²é?,Phenolic_acids,é é ¸ç±?Phenolic acids,é é ¸ç±?3392-97-0,3,-,- Val-Met,0.29036,0.75475,0.1222,0.84563,LKSL - HSL; HSL - LOSL; LKSL - LOSL,MW0110412,3.55E+02,1.93E+02,2.48E+02,C10H20N2O3S,[M-H]-,ç¼¬æ°¨é °èæ°¨é ¸,Amino_acids_and_derivatives,æ°¨åºé ¸åå ¶è¡çç©,Amino acids and derivatives,æ°¨åºé ¸åå ¶è¡çç©,-,3,-,- N1-Caffeoyl-N10-dihydrocaffeoylspermidine,0.2…	7-O-diglucoside"	0.2875	0.75677	0.12104	0.84671	LKSL - HSL; HSL - LOSL; LKSL - LOSL	Zmcn003728	6.09E+02	2.85E+02	6.10E+02	C27H30O16	[M-H]-	å±±æ°é ?3,7-O-åè¡èç³è?,Flavonoids,é»é ®,Flavonols,é»é ®é?25615-14-9,2,-,- Cotinine-glucoside,0.28576,0.75801,0.12032,0.8475,LKSL - HSL; HSL - LOSL; LKSL - LOSL,YC512113,3.39E+02,1.77E+02,3.38E+02,C16H22N2O6,[M+H]+,å¯æ¿å®?è¡èç³è·,Alkaloids,çç©ç¢?Pyridine alkaloids,å¡å¶ç±»çç©ç¢±,-,3,-,- Cryptochlorogenic acid (4-O-Caffeoylquinic acid)*,0.28244,0.76039,0.11896,0.84927,HSL -…	ko00062	ko00071	ko00073	ko01040	ko01100	ko01212"
Ile-Asp-Lys-Lys	0.27594	0.76505	0.11631	0.85143	HSL - LKSL; HSL - LOSL; LKSL - LOSL	MW0151370	5.61E+02	5.01E+02	5.02E+02	C22H42N6O7	[M+CH3COO]-	Ile-Asp-Lys-Lys	Amino_acids_and_derivatives	æ°¨åºé ¸åå ¶è¡çç©	Amino acids and derivatives	æ°¨åºé ¸åå ¶è¡çç©	-	3	-	-
Luteolin-8-C-arabinoside	0.27563	0.76527	0.11618	0.85143	HSL - LKSL; HSL - LOSL; LOSL - LKSL	HJAP012	4.19E+02	3.83E+02	4.18E+02	C20H18O10	[M+H]+	æ¨çèç´ -8-C-é¿æä¼¯ç³è?Flavonoids	é»é ®	Flavones	é»é ®	-	3	-	-
Angustoline	0.27388	0.76654	0.11547	0.85224	HSL - LKSL; HSL - LOSL; LKSL - LOSL	Qmgp102504	3.32E+02	1.52E+02	3.31E+02	C20H17N3O2	[M+H]+	çç¼é©¬é±ç?å®æ¯æ¯ç¹æç¢±	Alkaloids	çç©ç¢?Plumerane	å²åç±»çç©ç¢±	40041-95-0	2	-	-
5-Hydroxy-2-pyrrolidinone	0.27286	0.76727	0.11505	0.85247	LKSL - HSL; LOSL - HSL; LOSL - LKSL	MWStz073	1.02E+02	8.41E+01	1.01E+02	C4H7NO2	[M+H]+	5-ç¾åº-2-å¡å¯ç·é ®	Alkaloids	çç©ç¢?Pyrrole alkaloids	å¡å¯ç±»çç©ç¢±	62312-55-4	3	-	-
Cornusoside A	0.27187	0.76799	0.11464	0.85267	LKSL - HSL; HSL - LOSL; LKSL - LOSL	Zmsn002206	3.75E+02	1.53E+02	3.76E+02	C16H24O10	[M-H]-	Cornusoside A	Others	å ¶å®ç±?Others	å ¶å®	-	1	-	-
Hesperetin-5-O-glucoside	0.27085	0.76873	0.11422	0.8529	HSL - LKSL; HSL - LOSL; LOSL - LKSL	pme1598	4.63E+02	3.01E+02	4.64E+02	C22H24O11	[M-H]-	æ©ç®ç´?5-O-è¡èç³è·	Flavonoids	é»é ®	Flavanones	äºæ°¢é»é ®	69651-80-5	2	-	-
N-Sinapoylcadaverine	0.26798	0.77082	0.11305	0.85323	HSL - LKSL; HSL - LOSL; LOSL - LKSL	pma1839	3.09E+02	2.07E+02	3.08E+02	C16H24N2O4	[M+H]+	è¥å­é °å°¸è?Alkaloids	çç©ç¢?Phenolamine	é èº	-	3	-	-
3'-Adenylic Acid	0.26768	0.77103	0.11293	0.85323	HSL - LKSL; HSL - LOSL; LOSL - LKSL	mws0874	3.46E+02	2.11E+02	3.47E+02	C10H14N5O7P	[M-H]-	3'-è ºåå¤æ ¸è·é ¸	Nucleotides_and_derivatives	æ ¸è·é ¸åå ¶è¡çç©	Nucleotides and derivatives	æ ¸è·é ¸åå ¶è¡çç©	84-21-9	3	C01367	ko00230,ko01100
Feruloylmalic acid	0.26703	0.77151	0.11266	0.85323	LKSL - HSL; HSL - LOSL; LKSL - LOSL	Lmhn003074	3.09E+02	1.93E+02	3.10E+02	C14H14O8	[M-H]-	é¿é­é °è¹æé ¸	Phenolic_acids	é é ¸ç±?Phenolic acids	é é ¸ç±?-	3	-	-
N-Trans-feruloyldopamine	0.267	0.77153	0.11265	0.85323	LKSL - HSL; LOSL - HSL; LOSL - LKSL	Qmjp110218	3.30E+02	1.77E+02	3.29E+02	C18H19NO5	[M+H]+	N-Trans-feruloyldopamine	Alkaloids	çç©ç¢?Alkaloids	çç©ç¢?142350-99-0	1	-	-
Dopamine	0.26675	0.77171	0.11254	0.85323	HSL - LKSL; HSL - LOSL; LKSL - LOSL	mws4002	1.54E+02	1.37E+02	1.53E+02	C8H11NO2	[M+H]+	å¤å·´è?Alkaloids	çç©ç¢?Phenolamine	é èº	51-61-6	3	C03758	ko00350,ko00950,ko00965,ko01100,ko01110
Quercetin-3-O-rutinoside (Rutin)	0.2619	0.77525	0.11056	0.85655	LKSL - HSL; LOSL - HSL; LOSL - LKSL	mws0059	6.09E+02	3.01E+02	6.10E+02	C27H30O16	[M-H]-	æ§²ç®ç´?3-O-è¸é¦ç³è· (è¦ä¸)	Flavonoids	é»é ®	Flavonols	é»é ®é?153-18-4	1	C05625	ko00944,ko01100,ko01110
Thr-Glu-Lys-Asp-Glu	0.25845	0.77779	0.10914	0.85875	LKSL - HSL; LOSL - HSL; LOSL - LKSL	MW0157635	6.21E+02	5.61E+02	6.20E+02	C24H40N6O13	[M+H]+	Thr-Glu-Lys-Asp-Glu	Amino_acids_and_derivatives	æ°¨åºé ¸åå ¶è¡çç©	Amino acids and derivatives	æ°¨åºé ¸åå ¶è¡çç©	-	3	-	-
Quercetin-3-O-sambubioside*	0.25732	0.77862	0.10867	0.85908	LKSL - HSL; HSL - LOSL; LKSL - LOSL	Lmjp002596	5.97E+02	3.03E+02	5.96E+02	C26H28O16	[M+H]+	æ§²ç®ç´?3-O-æ¡å¸åç³è?	Flavonoids	é»é ®	Flavonols	é»é ®é?83048-35-5	3	C12637	ko00944
3,24-Dihydroxyolean-12-en-22-one (Soyasapogenol E)	0.25567	0.77984	0.10799	0.85982	LKSL - HSL; LOSL - HSL; LKSL - LOSL	Lmdn006811	4.55E+02	4.55E+02	4.56E+02	C30H48O3	[M-H]-	3,24-äºç¾åºé½å¢©æ-12-ç?22-é ?(å¤§è±çé E)	Terpenoids	èç±»	Triterpene	ä¸è	6750-59-0	2	C17420	-
9S-Hydroxy-10E,12Z-octadecadienoic acid*	0.25016	0.78392	0.10573	0.86372	HSL - LKSL; HSL - LOSL; LKSL - LOSL	Rfmb091	2.95E+02	1.95E+02	2.96E+02	C18H32O3	[M-H]-	9S-ç¾åº-10E,12Z-åå «ç¢³äºç¯é ¸*	Lipids	èè´¨	Free fatty acids	æ¸¸ç¦»èèªé ?15514-85-9	1	C14767	ko00591
Î²-Nicotinamide mononucleotide	0.24896	0.78481	0.10524	0.8641	LKSL - HSL; LOSL - HSL; LOSL - LKSL	mws0675	3.35E+02	1.23E+02	3.34E+02	C11H15N2O8P	[M+H]+	Î²-çé °èºåæ ¸è·é ?Nucleotides_and_derivatives	æ ¸è·é ¸åå ¶è¡çç©	Nucleotides and derivatives	æ ¸è·é ¸åå ¶è¡çç©	1094-61-7	3	C00455	ko00760,ko01100
2R-hydroxy-9Z,12Z,15Z-octadecatrienoic acid	0.24675	0.78645	0.10433	0.86472	HSL - LKSL; LOSL - HSL; LOSL - LKSL	Zmyn004732	2.93E+02	1.85E+02	2.94E+02	C18H30O3	[M-H]-	2R-ç¾åº-9Z,12Z,15Z-åå «ç¢³ä¸ç¯é ¸	Lipids	èè´¨	Free fatty acids	æ¸¸ç¦»èèªé ?-	1	C16342	ko00592
Phe-Lys-Asp-Lys	0.24604	0.78699	0.10403	0.86472	HSL - LKSL; HSL - LOSL; LOSL - LKSL	MW0155266	5.35E+02	4.75E+02	5.36E+02	C25H40N6O7	[M-H]-	Phe-Lys-Asp-Lys	Amino_acids_and_derivatives	æ°¨åºé ¸åå ¶è¡çç©	Amino acids and derivatives	æ°¨åºé ¸åå ¶è¡çç©	-	3	-	-
9,10,11-Trihydroxy-12-octadecenoic acid	0.24602	0.787	0.10403	0.86472	LKSL - HSL; LOSL - HSL; LOSL - LKSL	Hmqn003054	3.29E+02	3.11E+02	3.30E+02	C18H34O5	[M-H]-	9,10,11-ä¸ç¾å?12-åå «ç¢³ç¯é ?,Lipids,èè´¨,Free fatty acids,æ¸¸ç¦»èèªé ?61911-67-9,1,-,- 3-O-p-Coumaroylshikimic acid-O-glucoside,0.24479,0.78792,0.10352,0.86513,LKSL - HSL; LOSL - HSL; LOSL - LKSL,pmb3072,4.81E+02,3.19E+02,4.82E+02,C22H26O12,[M-H]-,3-O-å¯¹é¦è±é °è½èé ?O-è¡èç³è·,Phenolic_acids,é é ¸ç±?Phenolic acids,é é ¸ç±?-,1,-,- Glutinosone,0.24347,0.7889,0.10298,0.86561,…	ko01100	ko01110	ko01240"
Isohyperoside*	0.23597	0.79454	0.099884	0.86821	HSL - LKSL; LOSL - HSL; LOSL - LKSL	Lmdp003286	4.65E+02	3.03E+02	4.64E+02	C21H20O12	[M+H]+	å¼éä¸æ¡è?	Flavonoids	é»é ®	Flavonols	é»é ®é?35589-21-0	1	-	-
Senkyunolide B	0.23456	0.7956	0.099304	0.86877	LKSL - HSL; LOSL - HSL; LOSL - LKSL	Zmcp102201	2.05E+02	1.49E+02	2.04E+02	C12H12O3	[M+H]+	æ´å·èå é ?B	Others	å ¶å®ç±?Lactones	å é ¯ç±»ååç©	93236-67-0	3	C09921	-
Quercetin-3-O-apiosyl(1â?)galactoside*	0.23261	0.79708	0.098498	0.86979	HSL - LKSL; HSL - LOSL; LKSL - LOSL	Lmtp004044	5.97E+02	3.03E+02	5.96E+02	C26H28O16	[M+H]+	æ§²ç®ç´?3-O-è¹ç³å?1â?)åä¹³ç³è·*	Flavonoids	é»é ®	Flavonols	é»é ®é?-	3	-	-
12-Hydroxyoctadecanoic acid	0.23161	0.79784	0.098086	0.87002	HSL - LKSL; HSL - LOSL; LKSL - LOSL	MWS5235	2.99E+02	2.53E+02	3.00E+02	C18H36O3	[M-H]-	12-ç¾åºç¡¬èé ?Lipids	èè´¨	Free fatty acids	æ¸¸ç¦»èèªé ?106-14-9	2	-	-
5-O-Galloyl-D-hamamelose*	0.2288	0.79997	0.096925	0.87175	LKSL - HSL; LOSL - HSL; LKSL - LOSL	Zmhn001703	3.31E+02	1.69E+02	3.32E+02	C13H16O10	[M-H]-	5-O-æ²¡é£å­é °-D-éç¼æ¢ ç³*	Phenolic_acids	é é ¸ç±?Phenolic acids	é é ¸ç±?-	2	-	-
Hydroxy isoliquiritigenin glucoside	0.22571	0.80234	0.095644	0.87358	HSL - LKSL; LOSL - HSL; LOSL - LKSL	Labn004865	4.33E+02	2.71E+02	4.34E+02	C21H22O10	[M-H]-	ç¾åºå¼çèç´ è¡èç³è·	Flavonoids	é»é ®	Chalcones	æ¥è³é ®	-	2	-	-
N1,N10-Bis(p-coumaroyl)spermidine	0.22487	0.80297	0.0953	0.87358	LKSL - HSL; LOSL - HSL; LOSL - LKSL	pma0692	4.38E+02	1.47E+02	4.37E+02	C25H31N3O4	[M+H]+	å?å¯¹é¦è±é °å?äºç²¾è?Alkaloids	çç©ç¢?Phenolamine	é èº	114916-05-1	3	C21169	-
Phe-Gln-Thr-Lys	0.22445	0.8033	0.095125	0.87358	LKSL - HSL; LOSL - HSL; LOSL - LKSL	MW0155169	5.21E+02	4.29E+02	5.22E+02	C24H38N6O7	[M-H]-	Phe-Gln-Thr-Lys	Amino_acids_and_derivatives	æ°¨åºé ¸åå ¶è¡çç©	Amino acids and derivatives	æ°¨åºé ¸åå ¶è¡çç©	-	3	-	-
1-phenyl-7-(4-hydroxyphenyl)-4-ene-3-heptanone	0.22281	0.80455	0.094447	0.87434	LKSL - HSL; LOSL - HSL; LOSL - LKSL	Zmgp004297	2.81E+02	1.07E+02	2.80E+02	C19H20O2	[M+H]+	1-è¯åº-7-(4-ç¾åºè¯åº)-4-ç?3-åºé ®	Others	å ¶å®ç±?Ketone compounds	é ®ç±»ååç?-	3	-	-
N-Feruloylputrescine	0.21871	0.8077	0.092749	0.87605	LKSL - HSL; LOSL - HSL; LKSL - LOSL	Zbzp002227	2.65E+02	1.45E+02	2.64E+02	C14H20N2O3	[M+H]+	é¿é­é °è è?Alkaloids	çç©ç¢?Phenolamine	é èº	501-13-3	3	C10497	ko00330,ko01100
1-Pyrrolizino-3-(3,4-Dihydroxyphenyl)-2-Propene-1-One	0.21833	0.808	0.092591	0.87605	LKSL - HSL; LOSL - HSL; LKSL - LOSL	Wafp002146	2.34E+02	1.63E+02	2.33E+02	C13H15NO3	[M+H]+	åå¡é °å¡å¯ç·	Alkaloids	çç©ç¢?Phenolamine	é èº	-	1	-	-
Glu-Val-Tyr-Asp	0.21812	0.80816	0.092503	0.87605	HSL - LKSL; LOSL - HSL; LOSL - LKSL	MW0150223	5.23E+02	1.75E+02	5.24E+02	C23H32N4O10	[M-H]-	è°·æ°¨é ?ç¼¬æ°¨é ?é ªæ°¨é ?Amino_acids_and_derivatives	æ°¨åºé ¸åå ¶è¡çç©	Amino acids and derivatives	æ°¨åºé ¸åå ¶è¡çç©	-	3	-	-
Arbutin	0.21791	0.80832	0.092417	0.87605	LKSL - HSL; LOSL - HSL; LOSL - LKSL	MWSmce675	2.71E+02	1.08E+02	2.72E+02	C12H16O7	[M-H]-	çæè?Phenolic_acids	é é ¸ç±?Phenolic acids	é é ¸ç±?497-76-7	1	C06186	ko00010
Flavin Single Nucleotide(FMN)	0.20903	0.8152	0.088737	0.8829	HSL - LKSL; LOSL - HSL; LOSL - LKSL	MWS5083	4.55E+02	9.70E+01	4.56E+02	C17H21N4O9P	[M-H]-	é»ç´ åæ ¸è·é ¸(FMN)	Nucleotides_and_derivatives	æ ¸è·é ¸åå ¶è¡çç©	Nucleotides and derivatives	æ ¸è·é ¸åå ¶è¡çç©	6184-17-4	2	C00061	ko00190,ko00740,ko01100,ko01110,ko01240
Arg-Tyr-Asn-Glu	0.20688	0.81688	0.087842	0.88356	HSL - LKSL; HSL - LOSL; LOSL - LKSL	MW0145537	5.81E+02	5.37E+02	5.80E+02	C24H36N8O9	[M+H]+	Arg-Tyr-Asn-Glu	Amino_acids_and_derivatives	æ°¨åºé ¸åå ¶è¡çç©	Amino acids and derivatives	æ°¨åºé ¸åå ¶è¡çç©	-	3	-	-
11-Octadecanoic acid(Vaccenic acid)*	0.20683	0.81692	0.087822	0.88356	LKSL - HSL; HSL - LOSL; LKSL - LOSL	mws2623	2.81E+02	2.81E+02	2.82E+02	C18H34O2	[M-H]-	11-åå «ç¢³ç¯é ?	Lipids	èè´¨	Free fatty acids	æ¸¸ç¦»èèªé ?506-17-2	3	C21944	-
1,3-dihydroxy-6(E)-tetradecene-8,10,12-triyne	0.20433	0.81888	0.086782	0.88508	HSL - LKSL; HSL - LOSL; LOSL - LKSL	zjgp122304	2.17E+02	1.28E+02	2.16E+02	C14H16O2	[M+H]+	1,3-äºç¾å?6(E)-ååç?8,10,12-ä¸ç	Others	å ¶å®ç±?Others	å ¶å®	-	3	-	-
Teupolioside	0.20086	0.8216	0.085342	0.88741	HSL - LKSL; LOSL - HSL; LOSL - LKSL	Wmsn000960	7.85E+02	3.53E+02	7.86E+02	C35H46O20	[M-H]-	Teupolioside	Amino_acids_and_derivatives	æ°¨åºé ¸åå ¶è¡çç©	Amino acids and derivatives	æ°¨åºé ¸åå ¶è¡çç©	143617-02-1	1	-	-
N(6),N(6)-Dimethyl-L-lysine	0.19815	0.82373	0.084217	0.88911	LKSL - HSL; LOSL - HSL; LKSL - LOSL	MWS04412	1.75E+02	7.01E+01	1.74E+02	C8H18N2O2	[M+H]+	N(6),N(6)-äºç²å?L-èµæ°¨é ?,Amino_acids_and_derivatives,æ°¨åºé ¸åå ¶è¡çç©,Amino acids and derivatives,æ°¨åºé ¸åå ¶è¡çç©,2259-86-1,2,-,- 13S-Hydroperoxy-9Z	11E-octadecadienoic acid"	0.19511	0.82614	0.082948	0.89055	HSL - LKSL; HSL - LOSL; LKSL - LOSL	pmb2804	3.11E+02	1.71E+02	3.12E+02	C18H32O4	[M-H]-	13-æ°¢è¿æ°§å-9,11-åå «ç¢³äºç¯é ¸	Lipids	èè´¨	Free fatty acids	æ¸¸ç¦»èèªé ?33964-75-9	3	C04717	ko00591,ko01100
4-tert-Octylphenol	0.19506	0.82618	0.082927	0.89055	HSL - LKSL; HSL - LOSL; LOSL - LKSL	MWS1877	2.05E+02	1.33E+02	2.06E+02	C14H22O	[M-H]-	4-(1,1,3,3-åç²åºä¸å?è¯é 	Phenolic_acids	é é ¸ç±?Phenolic acids	é é ¸ç±?140-66-9	3	C14205	-
N-Octanoyl nornicotine	0.19343	0.82746	0.082252	0.89103	LKSL - HSL; LOSL - HSL; LKSL - LOSL	Wayp006636	2.75E+02	1.49E+02	2.74E+02	C17H26N2O	[M+H]+	N-è¾é °åºå»ç²çç¢?Alkaloids	çç©ç¢?Pyridine alkaloids	å¡å¶ç±»çç©ç¢±	38854-10-3	2	-	-
13-KODE; (9Z,11E)-13-Oxooctadeca-9,11-dienoic acid	0.19308	0.82774	0.082104	0.89103	LKSL - HSL; LOSL - HSL; LKSL - LOSL	Lmbn005443	2.93E+02	2.35E+02	2.94E+02	C18H30O3	[M-H]-	13-æ°§ä»£åå «ç¢?9,11-äºç¯é ?,Lipids,èè´¨,Free fatty acids,æ¸¸ç¦»èèªé ?54739-30-9,2,C14765,ko00591 Quercetin-3-O-(4''-O-glucosyl)rhamnoside,0.18992,0.83025,0.080789,0.89313,HSL - LKSL; HSL - LOSL; LKSL - LOSL,Lmmp003091,6.11E+02,3.03E+02,6.10E+02,C27H30O16,[M+H]+,æ§²ç®ç´?3-O-(4''-O-è¡èç³åº)é¼ æç³è·,Flavonoids,é»é ®,Flavonols,é»é ®é?59262-54-3,2,C17563,- 1-Î±-Linolenoyl-glycer…	ko00290	ko00770	ko00966	ko01100	ko01110	ko01210	ko01230	ko01240"
14(15)-Bisnor-13-oxolabd-8(17),11(E)-dien-19-oic acid	0.18431	0.83474	0.078447	0.89614	LKSL - HSL; LOSL - HSL; LOSL - LKSL	Qmjp080407	2.91E+02	2.33E+02	2.90E+02	C18H26O3	[M+H]+	14(15)-Bisnor-13-oxolabd-8(17),11(E)-dien-19-oic acid	Terpenoids	èç±»	Sesquiterpenoids	ååè?-	1	-	-
Dicaffeoylspermine	0.1829	0.83587	0.077863	0.89637	LKSL - HSL; HSL - LOSL; LKSL - LOSL	Lmmp003443	5.27E+02	1.63E+02	5.26E+02	C28H38N4O6	[M+H]+	äºåå¡é °ç²¾èº	Alkaloids	çç©ç¢?Phenolamine	é èº	-	3	-	-
TyrMe-Ile-OH	0.18263	0.83608	0.07775	0.89637	LKSL - HSL; HSL - LOSL; LKSL - LOSL	MW0158704	4.31E+02	2.69E+02	4.30E+02	C22H26N2O7	[M+H]+	TyrMe-Ile-OH	Amino_acids_and_derivatives	æ°¨åºé ¸åå ¶è¡çç©	Amino acids and derivatives	æ°¨åºé ¸åå ¶è¡çç©	-	3	-	-
2-Glucosyloxy-2-phenylacetic acid amide	0.18109	0.83733	0.077105	0.89676	LKSL - HSL; LOSL - HSL; LKSL - LOSL	Lmtn001630	3.12E+02	1.50E+02	3.13E+02	C14H19NO7	[M-H]-	2-è¡èç³æ°§å?2-è¯åºä¹é ¸é °èº	Alkaloids	çç©ç¢?Alkaloids	çç©ç¢?-	3	-	-
1-O-Galloyl-rhamnose	0.18015	0.83809	0.076712	0.89676	HSL - LKSL; HSL - LOSL; LOSL - LKSL	Lmfp001509	3.17E+02	1.53E+02	3.16E+02	C13H16O9	[M+H]+	1-O-æ²¡é£å­é °-é¼ æç³?Phenolic_acids	é é ¸ç±?Phenolic acids	é é ¸ç±?-	3	-	-
Vanillin; 4-Hydroxy-3-Methoxybenzaldehyde	0.17948	0.83862	0.076433	0.89676	HSL - LKSL; HSL - LOSL; LOSL - LKSL	mws0458	1.51E+02	1.36E+02	1.52E+02	C8H8O3	[M-H]-	é¦èé? 4-ç¾åº-3-ç²æ°§åºè¯ç²é	Phenolic_acids	é é ¸ç±?Phenolic acids	é é ¸ç±?121-33-5	1	C00755	ko00996,ko01100,ko01110
palmitic amide	0.17938	0.8387	0.076391	0.89676	LKSL - HSL; LOSL - HSL; LKSL - LOSL	Hamp011640	2.56E+02	1.02E+02	2.55E+02	C16H33NO	[M+H]+	åå ­ç¢³é °è?Others	å ¶å®ç±?Others	å ¶å®	-	2	-	-
3,4'-Dihydroxy-3',5'-dimethoxypropiophenone	0.17757	0.84016	0.075637	0.89771	LKSL - HSL; LOSL - HSL; LOSL - LKSL	Cmsp002787	2.27E+02	1.81E+02	2.26E+02	C11H14O5	[M+H]+	3,4'-äºç¾å?3',5'-äºç²æ°§åºè¯ä¹é ?,Phenolic_acids,é é ¸ç±?Phenolic acids,é é ¸ç±?136196-47-9,3,-,- 9-Oxononanoic acid,0.17643,0.84109,0.075158,0.89782,HSL - LKSL; HSL - LOSL; LKSL - LOSL,Lmbn003524,1.71E+02,9.91E+01,1.72E+02,C9H16O3,[M-H]-,9-æ°§ä»£å£¬é ¸,Organic_acids,ææºé ?Organic acids,ææºé ?2553-17-5,3,C16322,ko00592	ko01110"
N-Caffeoylputrescine	0.17573	0.84166	0.074865	0.89782	LKSL - HSL; LOSL - HSL; LOSL - LKSL	pmb0323n	2.49E+02	1.35E+02	2.50E+02	C13H18N2O3	[M-H]-	åå¡é °è è?Alkaloids	çç©ç¢?Phenolamine	é èº	29554-26-5	1	C03002	-
4,7,9,9'-Tetrahydroxy-3,3'-dimethoxy-8-O-4'-neolignan	0.17533	0.84198	0.0747	0.89782	LKSL - HSL; HSL - LOSL; LKSL - LOSL	HJN012	3.77E+02	3.29E+02	3.78E+02	C20H26O7	[M-H]-	4,7,9,9'-åç¾å?3,3'-äºç²æ°§åº-8-O-4'-æ°æ¨è´¨ç´	Phenolic_acids	é é ¸ç±?Phenolic acids	é é ¸ç±?-	3	-	-
Nap-TyrMe-OH	0.17443	0.84271	0.074321	0.89782	LKSL - HSL; LOSL - HSL; LOSL - LKSL	MW0154296	4.99E+02	2.49E+02	5.00E+02	C28H24N2O7	[M-H]-	Nap-TyrMe-OH	Amino_acids_and_derivatives	æ°¨åºé ¸åå ¶è¡çç©	Amino acids and derivatives	æ°¨åºé ¸åå ¶è¡çç©	-	3	-	-
Mucic acid Dimethyl Ester	0.17387	0.84317	0.074087	0.89782	HSL - LKSL; LOSL - HSL; LOSL - LKSL	Lmyn000160	2.37E+02	8.70E+01	2.38E+02	C8H14O8	[M-H]-	ç²é ¸äºç²é ?Phenolic_acids	é é ¸ç±?Phenolic acids	é é ¸ç±?-	2	-	-
L-Azetidine-2-carboxylic acid	0.17327	0.84365	0.073839	0.89782	HSL - LKSL; HSL - LOSL; LKSL - LOSL	Jmyp000635	1.02E+02	5.61E+01	1.01E+02	C4H7NO2	[M+H]+	L-åå¶-2-ç¾§é ¸	Alkaloids	çç©ç¢?Alkaloids	çç©ç¢?2133-34-8	3	-	-
Sweroside	0.17072	0.84572	0.072772	0.89943	LKSL - HSL; LOSL - HSL; LKSL - LOSL	mws1526	3.59E+02	1.97E+02	3.58E+02	C16H22O9	[M+H]+	ççèè·	Terpenoids	èç±»	Monoterpenoids	åè	14215-86-2	2	C17071	-
1-Hydroxypineolin Diglucoside	0.16964	0.84661	0.072318	0.89956	HSL - LKSL; HSL - LOSL; LKSL - LOSL	pmn001369	6.97E+02	5.35E+02	6.98E+02	C32H42O17	[M-H]-	1-ç¾åºæ¾èç´ äºè¡èç³è·	Lignans_and_Coumarins	æ¨èç´ åé¦è±ç´?Lignans	æ¨èç´?-	3	-	-
Methyl 4-hydroxybenzoate	0.16901	0.84712	0.072057	0.89956	HSL - LKSL; HSL - LOSL; LOSL - LKSL	Zmgn004894	1.51E+02	1.36E+02	1.52E+02	C8H8O3	[M-H]-	å¯¹ç¾åºè¯ç²é ¸ç²é ¯	Phenolic_acids	é é ¸ç±?Phenolic acids	é é ¸ç±?99-76-3	1	-	-
Glucosyl 9-hydroxy-3-methyldec-2-enoic acid	0.16801	0.84794	0.071637	0.89956	HSL - LKSL; LOSL - HSL; LOSL - LKSL	Wasn005621	3.61E+02	1.99E+02	3.62E+02	C17H30O8	[M-H]-	è¡èç³åº 9-ç¾åº-3-ç²åºç?2-ç¯é ¸	Others	å ¶å®ç±?Others	å ¶å®	-	2	-	-
Dihydrocaffeoylputrescine	0.1678	0.84811	0.071548	0.89956	LKSL - HSL; LOSL - HSL; LOSL - LKSL	Lmmp001410	2.53E+02	1.65E+02	2.52E+02	C13H20N2O3	[M+H]+	äºæ°¢åå¡é °è è?Alkaloids	çç©ç¢?Phenolamine	é èº	-	2	-	-
Quercetin-7-O-glucoside*	0.16604	0.84955	0.07081	0.90049	HSL - LKSL; HSL - LOSL; LOSL - LKSL	mws1329	4.63E+02	3.01E+02	4.64E+02	C21H20O12	[M-H]-	æ§²ç®ç´?7-O-è¡èç³è·*	Flavonoids	é»é ®	Flavonols	é»é ®é?491-50-9	1	C12639	-
3-O-Galloyl-D-glucose*	0.16254	0.85243	0.069343	0.90171	LKSL - HSL; LOSL - HSL; LKSL - LOSL	Hmln000659	3.31E+02	1.69E+02	3.32E+02	C13H16O10	[M-H]-	3-O-æ²¡é£å­é °-D-è¡èç³?	Phenolic_acids	é é ¸ç±?Phenolic acids	é é ¸ç±?-	2	-	-
Luteolin-7-O-(2''-O-rhamnosyl)rutinoside	0.16251	0.85245	0.069332	0.90171	HSL - LKSL; LOSL - HSL; LOSL - LKSL	Zmlp003063	7.41E+02	4.33E+02	7.40E+02	C33H40O19	[M+H]+	æ¨çèç´ -7-O-(2''-O-é¼ æç³åº)è¸é¦ç³è·	Flavonoids	é»é ®	Flavones	é»é ®	-	2	-	-
Sinapoylputrescine	0.16225	0.85266	0.069225	0.90171	HSL - LKSL; HSL - LOSL; LKSL - LOSL	pmb0494	2.95E+02	2.07E+02	2.94E+02	C15H22N2O4	[M+H]+	è¥å­é °è è?Alkaloids	çç©ç¢?Phenolamine	é èº	70185-57-8	3	-	-
L-Name	0.16187	0.85297	0.069066	0.90171	LKSL - HSL; LOSL - HSL; LOSL - LKSL	MW0107917	2.34E+02	1.63E+02	2.33E+02	C7H15N5O4	[M+H]+	L-NG-ç¡åºç²¾æ°¨é ¸ç²é ?Others	å ¶å®ç±?Lactones	å é ¯ç±»ååç©	50903-99-6	3	C04337	-
N-Oleoylethanolamine	0.16024	0.85431	0.068383	0.90253	LKSL - HSL; LOSL - HSL; LKSL - LOSL	mws0983	3.26E+02	6.21E+01	3.25E+02	C20H39NO2	[M+H]+	æ²¹é °åä¹éèº	Alkaloids	çç©ç¢?Alkaloids	çç©ç¢?111-58-0	3	C20792	-
Ile-Tyr-Leu	0.15586	0.85794	0.066545	0.90576	HSL - LKSL; HSL - LOSL; LKSL - LOSL	MW0151628	4.08E+02	2.46E+02	4.07E+02	C21H33N3O5	[M+H]+	L-å¼äº®æ°¨é ¸-L-é ªæ°¨é ?L-äº®æ°¨é ?Amino_acids_and_derivatives	æ°¨åºé ¸åå ¶è¡çç©	Amino acids and derivatives	æ°¨åºé ¸åå ¶è¡çç©	-	3	-	-
Phenylmethyl Î²-L-glucopyranoside	0.15001	0.86281	0.064087	0.9103	HSL - LKSL; HSL - LOSL; LKSL - LOSL	MWSHC20170	2.69E+02	5.90E+01	2.70E+02	C13H18O6	[M-H]-	è¯ç²å?Î²-L-å¡åè¡èç³è·	Phenolic_acids	é é ¸ç±?Phenolic acids	é é ¸ç±?176018-22-7	1	-	-
Nicotinate D-ribonucleoside	0.14616	0.86603	0.062467	0.91246	HSL - LKSL; HSL - LOSL; LKSL - LOSL	pma3101	2.56E+02	1.24E+02	2.56E+02	C11H14NO6+	[M]+	çé ¸æ ¸ç³æ ¸è·	Others	å ¶å®ç±?Vitamin	ç»´çç´?17720-18-2	3	C05841	ko00760,ko01100
D-Glucosamine	0.14546	0.86662	0.062172	0.91246	HSL - LKSL; HSL - LOSL; LOSL - LKSL	pmb0786	1.80E+02	1.63E+02	1.79E+02	C6H13NO5	[M+H]+	D-æ°¨åºè¡èç³?Others	å ¶å®ç±?Saccharides	ç³ç±»	3416-24-8	3	C00329	ko00520,ko01100,ko01250
Rosmarinic acid-3'-O-glucoside	0.14498	0.86702	0.061971	0.91246	LKSL - HSL; HSL - LOSL; LKSL - LOSL	pmn001710	5.21E+02	3.59E+02	5.22E+02	C24H26O13	[M-H]-	è¿·è¿­é¦é ¸-3'-O-è¡èç³è·	Phenolic_acids	é é ¸ç±?Phenolic acids	é é ¸ç±?910028-78-3	3	-	-
Lys-Tyr-Val-Lys	0.14482	0.86716	0.061902	0.91246	LKSL - HSL; HSL - LOSL; LKSL - LOSL	MW0153190	5.37E+02	1.84E+02	5.36E+02	C26H44N6O6	[M+H]+	Lys-Tyr-Val-Lys	Amino_acids_and_derivatives	æ°¨åºé ¸åå ¶è¡çç©	Amino acids and derivatives	æ°¨åºé ¸åå ¶è¡çç©	-	3	-	-
(Z)-3-Ethylidene-7-hydroxy-6-methoxyphthalide	0.14203	0.8695	0.06073	0.91433	LKSL - HSL; LOSL - HSL; LOSL - LKSL	Lchp000221	2.07E+02	9.11E+01	2.06E+02	C11H10O4	[M+H]+	(Z)-3-äºä¹å?7-ç¾åº-6-ç²æ°§åºè¯é ?Others	å ¶å®ç±?Others	å ¶å®	-	2	-	-
Cordycepin (3'-Deoxyadenosine)	0.13895	0.87211	0.059431	0.91646	LKSL - HSL; LOSL - HSL; LOSL - LKSL	mws1715	2.52E+02	1.36E+02	2.51E+02	C10H13N5O3	[M+H]+	è«èç´?3'-è±æ°§è ºè·)	Nucleotides_and_derivatives	æ ¸è·é ¸åå ¶è¡çç©	Nucleotides and derivatives	æ ¸è·é ¸åå ¶è¡çç©	73-03-0	3	C08431	-
Dibutyl sebacate	0.13621	0.87442	0.058278	0.91769	LKSL - HSL; LOSL - HSL; LOSL - LKSL	MWSmce539	3.15E+02	1.85E+02	3.14E+02	C18H34O4	[M+H]+	ç¸äºé ¸äºä¸é ¯	Lipids	èè´¨	Free fatty acids	æ¸¸ç¦»èèªé ?109-43-3	3	-	-
Delphinidin-3-O-(6''-O-p-coumaroyl)glucoside	0.1362	0.87443	0.058273	0.91769	HSL - LKSL; HSL - LOSL; LOSL - LKSL	Lmpp003662	6.11E+02	3.03E+02	6.11E+02	C30H27O14+	[M]+	é£çèç´ -3-O-(6''-O-å¯¹é¦è±é °)è¡èç³è·	Flavonoids	é»é ®	Anthocyanidins	è±éç´?-	3	C16370	ko00942
3,5-Dimethyl-2,3-dihydrobenzofuran	0.13427	0.87607	0.057461	0.9183	LKSL - HSL; LOSL - HSL; LOSL - LKSL	Latp011219	1.49E+02	1.21E+02	1.48E+02	C10H12O	[M+H]+	3,5-äºç²å?5-ç²åº-2,3-äºæ°¢è¯å¹¶åå	Others	å ¶å®ç±?Others	å ¶å®	-	3	-	-
His-Leu-Asp-Gln-Gln	0.13365	0.8766	0.057199	0.9183	HSL - LKSL; HSL - LOSL; LKSL - LOSL	MW0150986	6.40E+02	4.78E+02	6.39E+02	C26H41N9O10	[M+H]+	ç»æ°¨é ?äº®æ°¨é ?å¤©é¨å¬æ°¨é ?è°·é °è?è°·é °è?Amino_acids_and_derivatives	æ°¨åºé ¸åå ¶è¡çç©	Amino acids and derivatives	æ°¨åºé ¸åå ¶è¡çç©	-	3	-	-
Luteolin-7-O-(6''-malonyl)glucoside	0.13348	0.87675	0.057126	0.9183	HSL - LKSL; HSL - LOSL; LKSL - LOSL	pmp000587	5.35E+02	2.87E+02	5.34E+02	C24H22O14	[M+H]+	æ¨çèç´ -7-O-(6''-ä¸äºé ?è¡èç³è·	Flavonoids	é»é ®	Flavones	é»é ®	-	1	C10103	-
2-Methyl-3-oxosuccinic acid	0.12777	0.88163	0.054715	0.92281	LKSL - HSL; HSL - LOSL; LKSL - LOSL	Lmgn000224	1.45E+02	5.70E+01	1.46E+02	C5H6O5	[M-H]-	2-ç²åº-3-æ°§ä»£ç¥çé ?Organic_acids	ææºé ?Organic acids	ææºé ?-	2	C06030	ko00660
12,13-Epoxy-9-Octadecenoic Acid	0.12231	0.88632	0.05241	0.92686	HSL - LKSL; HSL - LOSL; LOSL - LKSL	pmb2799	2.95E+02	1.95E+02	2.96E+02	C18H32O3	[M-H]-	12,13-ç¯æ°§-9-åå «ç¢³ç¯é ?,Lipids,èè´¨,Free fatty acids,æ¸¸ç¦»èèªé ?6799-85-5,2,C14826,ko00591	ko01100"
Phthalic anhydride	0.12191	0.88666	0.052241	0.92686	LKSL - HSL; LOSL - HSL; LOSL - LKSL	pmp001285	1.49E+02	6.50E+01	1.48E+02	C8H4O3	[M+H]+	é»è¯äºç²é ¸é 	Phenolic_acids	é é ¸ç±?Phenolic acids	é é ¸ç±?85-44-9	1	-	-
His-Asn-Ile	0.12032	0.88804	0.051566	0.92769	LKSL - HSL; LOSL - HSL; LOSL - LKSL	MW0150853	3.83E+02	3.01E+02	3.82E+02	C16H26N6O5	[M+H]+	ç»æ°¨é ?å¤©é¨å¬é °æ°?å¼äº®æ°¨é ¸	Amino_acids_and_derivatives	æ°¨åºé ¸åå ¶è¡çç©	Amino acids and derivatives	æ°¨åºé ¸åå ¶è¡çç©	-	3	-	-
LysoPC 20:2	0.11814	0.88993	0.050644	0.92905	LKSL - HSL; LOSL - HSL; LOSL - LKSL	pmd0147	5.48E+02	1.84E+02	5.47E+02	C28H54NO7P	[M+H]+	æº¶è¡ç£·èé °èç¢?20:2	Lipids	èè´¨	LPC	æº¶è¡ç£·èé °èç¢?-	3	-	-
6-Hydroxy-7-methoxycoumarin	0.11657	0.89129	0.049982	0.92923	LKSL - HSL; HSL - LOSL; LKSL - LOSL	Zbsp004940	1.93E+02	1.33E+02	1.92E+02	C10H8O4	[M+H]+	6-ç¾åº-7-ç²æ°§åºé¦è±ç´	Lignans_and_Coumarins	æ¨èç´ åé¦è±ç´?Coumarins	é¦è±ç´?-	2	-	-
Ile-Ser-Arg-Lys	0.11631	0.89152	0.04987	0.92923	HSL - LKSL; HSL - LOSL; LOSL - LKSL	MW0151568	5.61E+02	5.01E+02	5.02E+02	C21H42N8O6	[M+CH3COO]-	Ile-Ser-Arg-Lys	Amino_acids_and_derivatives	æ°¨åºé ¸åå ¶è¡çç©	Amino acids and derivatives	æ°¨åºé ¸åå ¶è¡çç©	-	3	-	-
5'-Deoxyadenosine	0.11592	0.89185	0.049707	0.92923	LKSL - HSL; LOSL - HSL; LOSL - LKSL	MWSmce116	2.52E+02	1.36E+02	2.51E+02	C10H13N5O3	[M+H]+	5-è±æ°§è ºåå¤æ ¸è?Nucleotides_and_derivatives	æ ¸è·é ¸åå ¶è¡çç©	Nucleotides and derivatives	æ ¸è·é ¸åå ¶è¡çç©	4754-39-6	1	C05198	-
9(10)-EpOME;(9R,10S)-(12Z)-9,10-Epoxyoctadecenoic acid	0.11047	0.89661	0.047396	0.93358	LKSL - HSL; HSL - LOSL; LKSL - LOSL	Lmbn005662	2.95E+02	1.71E+02	2.96E+02	C18H32O3	[M-H]-	9,10-ç¯æ°§åå «ç¯é ¸	Lipids	èè´¨	Free fatty acids	æ¸¸ç¦»èèªé ?16833-56-0	3	C14825	ko00591,ko01100
1-O-(3,4-Dihydroxy-5-methoxy-benzoyl)-glucoside	0.10826	0.89855	0.04646	0.9344	LKSL - HSL; HSL - LOSL; LKSL - LOSL	Lmtn000940	3.45E+02	1.39E+02	3.46E+02	C14H18O10	[M-H]-	1-O-(3,4-äºç¾å?5-ç²æ°§å?è¯ç²é ?-è¡èç³è·	Phenolic_acids	é é ¸ç±?Phenolic acids	é é ¸ç±?-	3	-	-
6-Hydroxyluteolin 5-glucoside	0.10823	0.89857	0.046448	0.9344	HSL - LKSL; LOSL - HSL; LOSL - LKSL	Hmcn001884	4.63E+02	3.01E+02	4.64E+02	C21H20O12	[M-H]-	6-ç¾åºæ¨çèç´ -5-è¡èç³è·	Flavonoids	é»é ®	Flavones	é»é ®	-	2	-	-
Dimethyl phthalate	0.10235	0.90375	0.04395	0.93917	LKSL - HSL; LOSL - HSL; LOSL - LKSL	MWSslk097	1.95E+02	1.63E+02	1.94E+02	C10H10O4	[M+H]+	é»è¯äºç²é ¸äºç²é ¯	Phenolic_acids	é é ¸ç±?Phenolic acids	é é ¸ç±?131-11-3	2	C11233	-
2,3,23-Trihydroxyolean-12-en-28-oic acid methyl ester	0.1006	0.9053	0.043208	0.93956	HSL - LKSL; LOSL - HSL; LOSL - LKSL	Wbmn010451	4.87E+02	4.87E+02	4.88E+02	C30H48O5	[M-H]-	2,3,23-ä¸ç¾åºé½å¢©æç?12-ç?28-é ?ç²é ¯	Terpenoids	èç±»	Triterpene	ä¸è	-	3	-	-
N1-Dihydrocaffeoyl-N10-coumaroylspermidine	0.10059	0.90531	0.043205	0.93956	HSL - LKSL; HSL - LOSL; LOSL - LKSL	GQ512004	4.56E+02	3.10E+02	4.55E+02	C25H33N3O5	[M+H]+	N1-äºæ°¢åå¡é ?N10-é¦è±é °äºç²¾èº	Alkaloids	çç©ç¢?Phenolamine	é èº	-	3	-	-
LysoPC 20:2(2n isomer)	0.099036	0.90668	0.042544	0.93981	LKSL - HSL; LOSL - HSL; LOSL - LKSL	pmd0146	5.48E+02	1.84E+02	5.47E+02	C28H54NO7P	[M+H]+	æº¶è¡ç£·èé °èç¢?20:2(2nå¼æ)	Lipids	èè´¨	LPC	æº¶è¡ç£·èé °èç¢?-	3	-	-
L-Arginine	0.098354	0.90729	0.042254	0.93981	LKSL - HSL; LOSL - HSL; LKSL - LOSL	MWSmce119	1.75E+02	7.01E+01	1.74E+02	C6H14N4O2	[M+H]+	L-ç²¾æ°¨é ?Amino_acids_and_derivatives	æ°¨åºé ¸åå ¶è¡çç©	Amino acids and derivatives	æ°¨åºé ¸åå ¶è¡çç©	74-79-3	1	C00062	ko00220,ko00261,ko00330,ko00470,ko00970,ko01100,ko01110,ko01230,ko02010
1-O-Feruloylquinic acid	0.097973	0.90763	0.042093	0.93981	LKSL - HSL; HSL - LOSL; LKSL - LOSL	pma3724	3.69E+02	1.77E+02	3.68E+02	C17H20O9	[M+H]+	1-O-é¿é­é °å¥å®é ¸	Phenolic_acids	é é ¸ç±?Phenolic acids	é é ¸ç±?-	3	-	-
Ehretioside B	0.097648	0.90792	0.041954	0.93981	LKSL - HSL; LOSL - HSL; LKSL - LOSL	Lmlp004754	3.12E+02	2.94E+02	3.11E+02	C14H17NO7	[M+H]+	2-(è¡èç³åºæ°§åº)-4-ç¾åºè¯ä¹è ?Alkaloids	çç©ç¢?Phenolamine	é èº	156368-84-2	3	-	-
Quercetin-3-O-neohesperidoside*	0.096474	0.90896	0.041455	0.94028	HSL - LKSL; HSL - LOSL; LOSL - LKSL	Lmjp002461	6.11E+02	3.03E+02	6.10E+02	C27H30O16	[M+H]+	æ§²ç®ç´?3-O-æ°æ©ç®ç³è?	Flavonoids	é»é ®	Flavonols	é»é ®é?29662-79-1	1	-	-
2'-Deoxyadenosine-5'-monophosphate	0.09521	0.91009	0.040918	0.94084	HSL - LKSL; LOSL - HSL; LOSL - LKSL	pme3184	3.32E+02	1.36E+02	3.31E+02	C10H14N5O6P	[M+H]+	2'-è±æ°§è ºè·-5'-åç£·é ?Nucleotides_and_derivatives	æ ¸è·é ¸åå ¶è¡çç©	Nucleotides and derivatives	æ ¸è·é ¸åå ¶è¡çç©	653-63-4	3	C00360	ko00230,ko01100,ko01232
Kaempferol-3-O-robinobioside(Biorobin)*	0.087236	0.91723	0.037524	0.9476	HSL - LKSL; LOSL - HSL; LOSL - LKSL	pme1605	5.93E+02	2.85E+02	5.94E+02	C27H30O15	[M-H]-	å±±æ°é ?3-O-æ´æ§ç³è·*	Flavonoids	é»é ®	Flavonols	é»é ®é?17297-56-2	3	-	-
13S-Hydroxy-9Z,11E,15Z-octadecatrienoic acid	0.082193	0.92178	0.035374	0.95092	HSL - LKSL; HSL - LOSL; LOSL - LKSL	Zmpn003368	2.93E+02	1.95E+02	2.94E+02	C18H30O3	[M-H]-	13S-ç¾åº-9Z,11E,15Z-åå «ç¢³ä¸ç¯é ¸	Lipids	èè´¨	Free fatty acids	æ¸¸ç¦»èèªé ?87984-82-5	2	C16316	ko00592
6-MethylCoumarin	0.081899	0.92204	0.035249	0.95092	LKSL - HSL; HSL - LOSL; LKSL - LOSL	mws0987	1.61E+02	1.15E+02	1.60E+02	C10H8O2	[M+H]+	6-ç²åºé¦è±ç´?Lignans_and_Coumarins	æ¨èç´ åé¦è±ç´?Coumarins	é¦è±ç´?92-48-8	3	-	-
N6-Acetyl-L-lysine	0.081696	0.92223	0.035162	0.95092	LKSL - HSL; HSL - LOSL; LKSL - LOSL	pme0122	1.89E+02	1.26E+02	1.88E+02	C8H16N2O3	[M+H]+	N6-ä¹é °-L-èµæ°¨é ?Amino_acids_and_derivatives	æ°¨åºé ¸åå ¶è¡çç©	Amino acids and derivatives	æ°¨åºé ¸åå ¶è¡çç©	692-04-6	3	C02727	ko00310,ko01100
(2E)-3-[4-(Î²-D-glucopyranoside)-phenylacrylic]-acid	0.07765	0.9259	0.033435	0.95409	HSL - LKSL; HSL - LOSL; LKSL - LOSL	Jmwn002494	3.25E+02	1.19E+02	3.26E+02	C15H18O8	[M-H]-	(2E)-3-[4-(Î²-D-å¡åè¡èç³è·)-è¯ä¸ç¯é ¸]é ?Phenolic_acids	é é ¸ç±?Phenolic acids	é é ¸ç±?-	1	-	-
Quercetin-3-O-robinobioside	0.075289	0.92805	0.032427	0.95568	HSL - LKSL; HSL - LOSL; LKSL - LOSL	pmn001583	6.09E+02	3.00E+02	6.10E+02	C27H30O16	[M-H]-	æ§²ç®ç´?3-O-æ´æ§ç³è·	Flavonoids	é»é ®	Flavonols	é»é ®é?52525-35-6	1	-	-
8-Hydroxypinoresinol	0.07446	0.92881	0.032073	0.95585	HSL - LKSL; HSL - LOSL; LKSL - LOSL	Lmbn002160	3.73E+02	3.43E+02	3.74E+02	C20H22O7	[M-H]-	8-ç¾åºæ¾èé?Lignans_and_Coumarins	æ¨èç´ åé¦è±ç´?Lignans	æ¨èç´?81426-17-7	3	-	-
Apigenin-6,8-di-C-arabinoside*	0.072861	0.93027	0.03139	0.95611	HSL - LKSL; HSL - LOSL; LKSL - LOSL	Lmtp002942	5.35E+02	4.99E+02	5.34E+02	C25H26O13	[M+H]+	è¹èç´?6,8-äº?C-é¿æä¼¯ç³è?	Flavonoids	é»é ®	Flavones	é»é ®	-	3	-	-
Apigenin-6-C-arabinoside-8-C-xyloside*	0.072861	0.93027	0.03139	0.95611	HSL - LKSL; HSL - LOSL; LKSL - LOSL	Lmtp002822	5.35E+02	4.99E+02	5.34E+02	C25H26O13	[M+H]+	è¹èç´?6-C-é¿æä¼¯ç³è?8-C-æ¨ç³è?	Flavonoids	é»é ®	Flavones	é»é ®	-	3	-	-
Ala-Phe-Tyr-Arg	0.070119	0.93279	0.030218	0.95763	HSL - LKSL; HSL - LOSL; LOSL - LKSL	MW0144702	5.54E+02	4.39E+02	5.55E+02	C27H37N7O6	[M-H]-	Ala-Phe-Tyr-Arg	Amino_acids_and_derivatives	æ°¨åºé ¸åå ¶è¡çç©	Amino acids and derivatives	æ°¨åºé ¸åå ¶è¡çç©	-	3	-	-
1-O-Caffeoylglycerol	0.069935	0.93296	0.030139	0.95763	HSL - LKSL; HSL - LOSL; LKSL - LOSL	Hmbp003234	2.55E+02	1.63E+02	2.54E+02	C12H14O6	[M+H]+	1-O-åå¡é °åçæ²¹	Phenolic_acids	é é ¸ç±?Phenolic acids	é é ¸ç±?-	3	-	-
Î³-Aminobutyric acid	0.06844	0.93433	0.029499	0.95843	LKSL - HSL; HSL - LOSL; LKSL - LOSL	pme3011	1.04E+02	6.90E+01	1.03E+02	C4H9NO2	[M+H]+	Î³-æ°¨åºä¸é ¸	Organic_acids	ææºé ?Organic acids	ææºé ?1956/12/2	3	C00334	ko00250,ko00330,ko00410,ko00650,ko00760,ko01100
Glu-Pro-Pro-Arg-Asp	0.067002	0.93566	0.028884	0.95917	HSL - LKSL; HSL - LOSL; LOSL - LKSL	MW0150127	6.13E+02	4.84E+02	6.12E+02	C25H40N8O10	[M+H]+	è°·æ°¨é ?è¯æ°¨é ?è¯æ°¨é ?ç²¾æ°¨é ?å¤©é¨å¬æ°¨é ?Amino_acids_and_derivatives	æ°¨åºé ¸åå ¶è¡çç©	Amino acids and derivatives	æ°¨åºé ¸åå ¶è¡çç©	-	3	-	-
Quercetin-3-O-rhamnoside(Quercitrin)	0.0587	0.94335	0.025328	0.96542	HSL - LKSL; LOSL - HSL; LOSL - LKSL	mws0045	4.49E+02	3.03E+02	4.48E+02	C21H20O11	[M+H]+	æ§²ç®ç´?3-O-é¼ æç³è·(æ§²ç®è?	Flavonoids	é»é ®	Flavonols	é»é ®é?522-12-3	3	C01750	ko00944
9,12-Octadecadienoic acid,ethyl ester	0.05855	0.94349	0.025264	0.96542	HSL - LKSL; HSL - LOSL; LKSL - LOSL	Zasn010433	3.07E+02	3.07E+02	3.08E+02	C20H36O2	[M-H]-	9,12-äºæ²¹é ¸ä¹é ?,Others,å ¶å®ç±?Others,å ¶å®,6114-21-2,3,-,- L-Citrulline,0.058455,0.94358,0.025223,0.96542,HSL - LKSL; HSL - LOSL; LOSL - LKSL,pme0008,1.76E+02,1.13E+02,1.75E+02,C6H13N3O3,[M+H]+,L-çæ°¨é ?Amino_acids_and_derivatives,æ°¨åºé ¸åå ¶è¡çç©,Amino acids and derivatives,æ°¨åºé ¸åå ¶è¡çç©,372-75-8,3,C00327,ko00220	ko01100	ko01110	ko01230"
3-O-caffeoyl quininyl arabinoside	0.057199	0.94475	0.024685	0.96572	HSL - LKSL; HSL - LOSL; LOSL - LKSL	Lhmp122020	4.87E+02	3.55E+02	4.86E+02	C21H26O13	[M+H]+	3-O-åå¡é °å¥å®é °é¿æä¼¯ç³è?Others	å ¶å®ç±?Others	å ¶å®	-	2	-	-
cis-4-Hydroxy-D-proline	0.056836	0.94509	0.024529	0.96572	LKSL - HSL; LOSL - HSL; LOSL - LKSL	pmf0470	1.32E+02	8.61E+01	1.31E+02	C5H9NO3	[M+H]+	é¡ºå¼-4-ç¾åº-D-è¯æ°¨é ?Amino_acids_and_derivatives	æ°¨åºé ¸åå ¶è¡çç©	Amino acids and derivatives	æ°¨åºé ¸åå ¶è¡çç©	2584-71-6	3	C03440	ko00470,ko01100
14,15-Dehydrocrepenynic acid	0.054377	0.94738	0.023474	0.96721	HSL - LKSL; LOSL - HSL; LOSL - LKSL	pma0461	2.77E+02	9.31E+01	2.76E+02	C18H28O2	[M+H]+	14,15-è±æ°¢è¿é³åæ²¹é ?,Lipids,èè´¨,Free fatty acids,æ¸¸ç¦»èèªé ?4154-44-3,3,-,- Benzoic acid,0.053979,0.94776,0.023303,0.96721,LKSL - HSL; LOSL - HSL; LOSL - LKSL,pme0241,1.23E+02,7.91E+01,1.22E+02,C7H6O2,[M+H]+,è¯ç²é ?Phenolic_acids,é é ¸ç±?Phenolic acids,é é ¸ç±?65-85-0,3,C00180,ko00996	ko01100	ko01110"
Macrophypene B	0.05077	0.95077	0.021925	0.96821	LKSL - HSL; LOSL - HSL; LOSL - LKSL	Wbmp010456	2.77E+02	9.31E+01	2.76E+02	C18H28O2	[M+H]+	Macrophypene B	Terpenoids	èç±»	Ditepenoids	äºè	-	1	-	-
Epigallocatechin-3-O-gallate*	0.050549	0.95098	0.021831	0.96821	HSL - LKSL; HSL - LOSL; LKSL - LOSL	MWSHY0060	4.59E+02	1.39E+02	4.58E+02	C22H18O11	[M+H]+	è¡¨æ²¡é£å­å¿è¶ç´?3-O-æ²¡é£å­é ¸é ?	Flavonoids	é»é ®	Flavanols	é»ç·éç±»	989-51-5	3	C09731	-
Gallocatechin gallate*	0.050549	0.95098	0.021831	0.96821	HSL - LKSL; HSL - LOSL; LKSL - LOSL	MWSHY0094	4.59E+02	1.39E+02	4.58E+02	C22H18O11	[M+H]+	æ²¡é£å­å¿è¶ç´ æ²¡é£å­é ¸é ?	Flavonoids	é»é ®	Flavanols	é»ç·éç±»	4233-96-9	3	-	-
D-Threo-guaiacylglycerol-7-O-Î²-D-glucoside	0.050337	0.95117	0.02174	0.96821	LKSL - HSL; HSL - LOSL; LKSL - LOSL	Lmzn001983	3.75E+02	1.35E+02	3.76E+02	C16H24O10	[M-H]-	D-èå¼-æåæ¨åºçæ²¹-7-O-Î²-D-è¡èç³è·	Phenolic_acids	é é ¸ç±?Phenolic acids	é é ¸ç±?-	1	-	-
9-Hydroxy-12-oxo-10(E),15(Z)-octadecadienoic acid	0.045766	0.95549	0.019776	0.97198	LKSL - HSL; HSL - LOSL; LKSL - LOSL	Zmyn004449	3.09E+02	1.71E+02	3.10E+02	C18H30O4	[M-H]-	9-ç¾åº-12-æ°§ä»£-10(E),15(Z)-åå «ç¢³äºç¯é ¸	Lipids	èè´¨	Free fatty acids	æ¸¸ç¦»èèªé ?-	2	C21923	ko00592,ko01110
Menatetrenone (Vitamin K2)	0.041892	0.95916	0.018109	0.97509	LKSL - HSL; LOSL - HSL; LKSL - LOSL	pme1014	4.45E+02	3.41E+02	4.44E+02	C31H40O2	[M+H]+	åç¯ç²èé?(ç»´çç´?K2)	Others	å ¶å®ç±?Vitamin	ç»´çç´?11032-49-8	3	-	-
(S)-2-Phenyloxirane	0.040147	0.96082	0.017358	0.97616	LKSL - HSL; LOSL - HSL; LOSL - LKSL	Lmbp000728	1.21E+02	7.70E+01	1.20E+02	C8H8O	[M+H]+	(S)-2-è¯åºç¯æ°§ä¹ç·	Phenolic_acids	é é ¸ç±?Phenolic acids	é é ¸ç±?20780-54-5	3	C20782	ko01100
Val-Glu-Pro-Ser-Asp	0.038432	0.96245	0.01662	0.9771	LKSL - HSL; HSL - LOSL; LKSL - LOSL	MW0158996	5.46E+02	5.00E+02	5.45E+02	C22H35N5O11	[M+H]+	Val-Glu-Pro-Ser-Asp	Amino_acids_and_derivatives	æ°¨åºé ¸åå ¶è¡çç©	Amino acids and derivatives	æ°¨åºé ¸åå ¶è¡çç©	-	3	-	-
3,5-O-Dicaffeoylquinic Acid Methyl Ester*	0.037888	0.96297	0.016386	0.9771	LKSL - HSL; LOSL - HSL; LKSL - LOSL	Lmjp003822	5.31E+02	1.77E+02	5.30E+02	C26H26O12	[M+H]+	3,5-O-ååå¡é °å¥å®é ¸ç²é ?	Phenolic_acids	é é ¸ç±?Phenolic acids	é é ¸ç±?159934-13-1	3	-	-
Cordianol B	0.035729	0.96504	0.015456	0.97814	LKSL - HSL; HSL - LOSL; LKSL - LOSL	Zbzn008660	4.87E+02	4.87E+02	4.88E+02	C30H48O5	[M-H]-	Cordianol B	Terpenoids	èç±»	Triterpene	ä¸è	-	1	-	-
N-Feruloylputrescine N-glucoside	0.03553	0.96523	0.01537	0.97814	LKSL - HSL; LOSL - HSL; LKSL - LOSL	Wagp001908	4.27E+02	1.77E+02	4.26E+02	C20H30N2O8	[M+H]+	N-é¿é­é °è è?N-è¡èç³è·	Alkaloids	çç©ç¢?Phenolamine	é èº	-	1	-	-
6,7-dimethoxy-2-[2-phenylethyl]chromone	0.034237	0.96647	0.014813	0.97834	LKSL - HSL; LOSL - HSL; LKSL - LOSL	zjbp110819	3.11E+02	2.51E+02	3.10E+02	C19H18O4	[M+H]+	6,7-äºç²æ°§åº-2-[2-è¯ä¹åº]è²é ®	Others	å ¶å®ç±?Chromone	è²é ®ç±?-	2	-	-
2-(4-Aminobutanamido)-3-(1-methyl-1H-imidazol-5-yl)propanoic acid	0.034036	0.96666	0.014726	0.97834	LKSL - HSL; LOSL - HSL; LKSL - LOSL	mws0832	2.41E+02	1.70E+02	2.40E+02	C10H16N4O3	[M+H]+	2-(4-æ°¨åºä¸é °èºåº)-3-(1-ç²åº-1H-åªå-5-å?ä¸é	Organic_acids	ææºé ?Organic acids	ææºé ?584-85-0	3	C01262	ko00340,ko00410,ko01100
Thr-Lys-Ser-Lys	0.032685	0.96796	0.014143	0.97903	HSL - LKSL; HSL - LOSL; LOSL - LKSL	MW0157735	4.63E+02	4.03E+02	4.62E+02	C19H38N6O7	[M+H]+	Thr-Lys-Ser-Lys	Amino_acids_and_derivatives	æ°¨åºé ¸åå ¶è¡çç©	Amino acids and derivatives	æ°¨åºé ¸åå ¶è¡çç©	-	3	-	-
Dodecanoic acid (Lauric acid)	0.030901	0.96967	0.013374	0.98015	HSL - LKSL; HSL - LOSL; LOSL - LKSL	pmb2640	1.99E+02	1.99E+02	2.00E+02	C12H24O2	[M-H]-	åäºç·é ¸(ææ¡é ?	Lipids	èè´¨	Free fatty acids	æ¸¸ç¦»èèªé ?143-07-7	1	C02679	ko00061,ko01100,ko01110
17-Hydroxylinolenic acid	0.028243	0.97224	0.012227	0.98211	HSL - LKSL; HSL - LOSL; LOSL - LKSL	Zmyn004676	2.93E+02	1.13E+02	2.94E+02	C18H30O3	[M-H]-	17-ç¾åºäºéº»é ?Lipids	èè´¨	Free fatty acids	æ¸¸ç¦»èèªé ?-	1	C16346	ko00592
Tyr-His-Ser-Asp	0.025096	0.97528	0.010869	0.98457	HSL - LKSL; HSL - LOSL; LKSL - LOSL	MW0158490	5.79E+02	3.37E+02	5.20E+02	C22H28N6O9	[M+CH3COO]-	é ªæ°¨é ?ç»æ°¨é ?ä¸æ°¨é ?å¤©å¬æ°¨é ¸	Amino_acids_and_derivatives	æ°¨åºé ¸åå ¶è¡çç©	Amino acids and derivatives	æ°¨åºé ¸åå ¶è¡çç©	-	3	-	-
Punicic acid (9Z,11E,13Z-octadecatrienoic acid)	0.02179	0.9785	0.0094405	0.98699	HSL - LKSL; HSL - LOSL; LKSL - LOSL	pmb0889	2.79E+02	9.51E+01	2.78E+02	C18H30O2	[M+H]+	ç³æ¦´é ?(9Z,11E,13Z-åå «ç¢³ä¸ç¯é ¸)	Lipids	èè´¨	Free fatty acids	æ¸¸ç¦»èèªé ?544-72-9	3	C08364	-
Pyridoxine-5'-O-glucoside	0.021346	0.97893	0.0092484	0.98699	HSL - LKSL; HSL - LOSL; LKSL - LOSL	pmb0789	3.32E+02	1.52E+02	3.31E+02	C14H21NO8	[M+H]+	å¡åé?5'-O-è¡èç³è·	Others	å ¶å®ç±?Vitamin	ç»´çç´?-	3	C03996	-
His-Ala-Leu-Glu	0.01678	0.98339	0.0072741	0.99086	LKSL - HSL; HSL - LOSL; LKSL - LOSL	MW0150820	4.69E+02	1.63E+02	4.68E+02	C20H32N6O7	[M+H]+	ç»æ°¨é ?ä¸æ°¨é ?äº®æ°¨é ?è°·æ°¨é ?Amino_acids_and_derivatives	æ°¨åºé ¸åå ¶è¡çç©	Amino acids and derivatives	æ°¨åºé ¸åå ¶è¡çç©	-	3	-	-
Met-Leu-Gly-Gln-Thr	0.01526	0.98488	0.0066161	0.99174	LKSL - HSL; LOSL - HSL; LKSL - LOSL	MW0153595	5.49E+02	5.17E+02	5.48E+02	C22H40N6O8S	[M+H]+	Met-Leu-Gly-Gln-Thr	Amino_acids_and_derivatives	æ°¨åºé ¸åå ¶è¡çç©	Amino acids and derivatives	æ°¨åºé ¸åå ¶è¡çç©	-	3	-	-
LysoPE 17:1	0.014488	0.98564	0.006282	0.99187	LKSL - HSL; LOSL - HSL; LOSL - LKSL	Lmhp009769	4.66E+02	3.25E+02	4.65E+02	C22H44NO7P	[M+H]+	æº¶è¡ç£·èé °ä¹éèº 17:1	Lipids	èè´¨	LPE	æº¶è¡ç£·èé °ä¹éèº	-	3	-	-
p-Hydroxypheny-Î²-D-allopyranoside	0.011132	0.98894	0.0048284	0.99351	LKSL - HSL; LOSL - HSL; LOSL - LKSL	Ymjm000152	2.71E+02	1.08E+02	2.72E+02	C12H16O7	[M-H]-	å¯¹ç¾åºè¯-Î²-D-å«å¡åç³è?Phenolic_acids	é é ¸ç±?Phenolic acids	é é ¸ç±?-	1	-	-
1-Monomyristin	0.011087	0.98899	0.004809	0.99351	LKSL - HSL; LOSL - HSL; LKSL - LOSL	MWSmce549	3.03E+02	5.71E+01	3.02E+02	C17H34O4	[M+H]+	1-èè±è»é ¸åçæ²¹é ¯	Lipids	èè´¨	Glycerol ester	çæ²¹é ?589-68-4	3	-	-
6-Hydroxypseudooxynicotine O-glucoside	0.010934	0.98914	0.0047427	0.99351	LKSL - HSL; HSL - LOSL; LKSL - LOSL	Wayp001841	3.57E+02	1.95E+02	3.56E+02	C16H24N2O7	[M+H]+	6-ç¾åºåæ°§çç¢± O-è¡èç³è·	Alkaloids	çç©ç¢?Pyridine alkaloids	å¡å¶ç±»çç©ç¢±	-	2	-	-
Ala-Thr-Ile-Lys	0.010178	0.98988	0.0044155	0.99363	HSL - LKSL; HSL - LOSL; LOSL - LKSL	MW0144747	4.32E+02	2.34E+02	4.31E+02	C19H37N5O6	[M+H]+	Ala-Thr-Ile-Lys	Amino_acids_and_derivatives	æ°¨åºé ¸åå ¶è¡çç©	Amino acids and derivatives	æ°¨åºé ¸åå ¶è¡çç©	-	3	-	-
Dihydromyricetin-3-O-glucoside	0.0071568	0.99287	0.0031057	0.99599	HSL - LKSL; LOSL - HSL; LOSL - LKSL	HJN104	4.81E+02	3.19E+02	4.82E+02	C21H22O13	[M-H]-	äºæ°¢æ¨æ¢ ç´?3-O-è¡èç³è·	Flavonoids	é»é ®	Flavanonols	äºæ°¢é»é ®é?-	3	-	-
Octadeca-11E,13E,15Z-trienoic acid	0.006545	0.99348	0.0028404	0.99599	LKSL - HSL; LOSL - HSL; LKSL - LOSL	pmb1650	2.79E+02	1.49E+02	2.78E+02	C18H30O2	[M+H]+	åå «ç¢?9E,13E,15Z-ä¸ç¯é ?,Lipids,èè´¨,Free fatty acids,æ¸¸ç¦»èèªé ?25575-00-2,3,-,- Dunalianoside A,0.005615,0.9944,0.002437,0.99628,HSL - LKSL; LOSL - HSL; LOSL - LKSL,Cmzn005970,4.33E+02,2.71E+02,4.34E+02,C21H22O10,[M-H]-,æ¨å¶è¶æ¡è?A,Phenolic_acids,é é ¸ç±?Phenolic acids,é é ¸ç±?-,2,-,- Strictamine,0.004358,0.99565,0.0018917,0.99691,HSL - LKSL; LOSL - HSL; LOSL - LKSL,Wdgp004715…
